# Supplementary material for: Emergence of a carbapenem-resistant atypical uropathogenic Escherichia coli clone as an increasing cause of urinary tract infection
Source: Nat Commun. 2025 Sep 2;16:8200. doi: 10.1038/s41467-025-63477-0 (PMC12405470; doi:10.1038/s41467-025-63477-0)
Supplement: Supplementary file 4 — Supplementary Data 2 [file 41467_2025_63477_MOESM4_ESM.xlsx]

## Sheet: Sheet1
Supplementary Data 2: Genome Metadata for ST167 isolates
Assembly_barcode	Sample ID	HC20	Random_800	cluster	Best match locus	O-antigen	H-antigen	Collection Year	Year Range	Disease	Isolate source	Continent	carbapenem_resistance	cephalosporin_resistance	Ceph and Carb resistance	gyrA_D87N	gyrA_S83L	mdtM	tet(A)	acrF	aph(6)-Id	aph(3'')-Ib	sul2	mph(A)	blaCTX-M-15	dfrA1	sat2	blaEC	aac(3)-IIe	fosA10	blaOXA-1	aac(6')-Ib-cr5	parE_S458A	parC_S80I	dfrA17	aadA5	sul1	tet(B)	parC_E84G	blaTEM-1	catA1	aac(3)-IId	aadA2	dfrA12	qepA4	blaCTX-M-27	ble	blaNDM-5	ftsI_N337NYRIN
ESC_CA3854AA_AS	SAMN03280208	17493	YES	C1	KL20	NA	fliC-H9	2014	2010-2014	other	Human	NA	NO	YES	NO	Yes	Yes	Yes	Yes	Yes	No	No	No	No	Yes	No	No	Yes	No	No	Yes	Yes	No	Yes	No	No	No	No	No	No	No	No	No	No	No	No	No	No	No
ESC_TB5803AA_AS	SAMN03280205	152656	NO	NA	KL20	Onovel32	fliC-H9	2014	2010-2014	other	Human	NA	NA	NA	NA	Yes	Yes	Yes	No	Yes	Yes	Yes	Yes	Yes	No	No	No	Yes	No	No	No	No	No	Yes	Yes	Yes	Yes	Yes	Yes	No	No	Yes	No	No	No	No	No	No	No
ESC_AA9624AA_AS	SAMEA2385694	12612	YES	NA	KL57	Onovel32_Onovel22	fliC-H9	NA	NA	other	NA	NA	NA	NA	NA	No	Yes	Yes	No	Yes	Yes	Yes	No	Yes	Yes	Yes	Yes	Yes	No	No	Yes	Yes	No	No	Yes	Yes	Yes	Yes	No	No	No	No	No	No	No	No	No	No	No
ESC_CA6621AA_AS	SAMN02801855	11725	NO	NA	KL123	Onovel32	fliC-H9	2009	2005-2009	blood	Human	North America	NA	NA	NA	Yes	Yes	Yes	Yes	Yes	Yes	Yes	Yes	Yes	No	No	No	Yes	No	No	No	No	No	Yes	No	No	Yes	No	Yes	No	No	No	Yes	Yes	No	No	No	No	No
ESC_CA4072AA_AS	SAMEA2272853	11505	YES	B	KL54	Onovel32	fliC-H9	NA	NA	other	NA	NA	NO	YES	NO	Yes	Yes	Yes	Yes	Yes	Yes	Yes	Yes	Yes	Yes	No	No	Yes	No	No	Yes	Yes	Yes	Yes	Yes	Yes	Yes	No	No	Yes	No	Yes	No	No	No	No	No	No	No
ESC_CA1214AA_AS	SAMEA2272854	11208	YES	NA	KL35	Onovel32	fliC-H9	NA	NA	other	NA	NA	NA	NA	NA	Yes	Yes	Yes	No	Yes	Yes	No	Yes	No	No	No	No	Yes	Yes	No	No	No	No	Yes	No	No	No	Yes	No	Yes	No	No	No	No	No	No	No	No	No
ESC_AA8584AA_AS	SAMEA2272850	11201	YES	NA	KL115	Onovel32	fliC-H10	NA	NA	other	NA	NA	NA	NA	NA	Yes	Yes	Yes	Yes	Yes	Yes	Yes	Yes	Yes	Yes	No	No	Yes	Yes	No	Yes	Yes	No	Yes	Yes	Yes	Yes	Yes	Yes	No	No	No	No	No	No	No	No	No	No
ESC_CA1597AA_AS	SAMEA2205517	10922	YES	NA	KL35	Onovel32	fliC-H9	NA	NA	blood	Human	Europe	NA	NA	NA	Yes	Yes	Yes	No	Yes	Yes	Yes	Yes	No	No	No	No	Yes	No	No	No	No	No	Yes	No	No	Yes	Yes	No	No	Yes	No	No	No	No	No	No	No	No
ESC_BA1564AA_AS	SAMEA2204957	10603	YES	NA	KL30	Onovel32	fliC-H9	NA	NA	blood	Human	Europe	NA	NA	NA	Yes	Yes	Yes	No	Yes	No	Yes	Yes	No	No	No	No	Yes	No	No	No	No	No	Yes	No	No	No	No	No	No	No	No	No	No	No	No	No	No	No
ESC_BA1845AA_AS	SAMEA2205201	10375	YES	B	KL123	Onovel32	fliC-H9	NA	NA	blood	Human	Europe	NO	YES	NO	Yes	Yes	Yes	No	Yes	Yes	Yes	Yes	Yes	No	No	No	Yes	No	No	Yes	Yes	Yes	Yes	Yes	Yes	Yes	Yes	No	No	No	Yes	No	No	No	No	No	No	No
ESC_AA9102AA_AS	SAMEA2205704	10084	YES	B	KL30	NA	fliC-H9	NA	NA	blood	Human	Europe	NO	YES	NO	Yes	Yes	Yes	No	Yes	Yes	Yes	Yes	Yes	Yes	No	No	Yes	No	No	Yes	Yes	Yes	Yes	Yes	Yes	Yes	Yes	No	Yes	Yes	Yes	No	No	No	No	No	No	No
ESC_CA3988AA_AS	SAMEA1317874	7355	NO	NA	KL54	Onovel32	fliC-H9	NA	NA	other	Human	Africa	NA	NA	NA	No	No	Yes	No	Yes	Yes	Yes	Yes	No	No	Yes	Yes	Yes	No	No	No	No	No	No	No	No	No	Yes	No	Yes	No	No	No	No	No	No	No	No	No
ESC_CA5740AA_AS	SAMN00189173	6547	NO	NA	KL5	Onovel32	fliC-H9	NA	NA	other	Human	NA	NA	NA	NA	Yes	Yes	Yes	No	Yes	Yes	Yes	Yes	No	No	Yes	Yes	Yes	No	No	Yes	No	No	Yes	No	No	No	Yes	Yes	Yes	Yes	No	No	No	No	No	No	No	No
ESC_BA4333AA_AS	SAMN00189165	6543	NO	NA	KL47	Onovel32	fliC-H9	NA	NA	other	Human	NA	NA	NA	NA	Yes	Yes	Yes	No	Yes	No	No	No	No	No	No	No	Yes	No	No	No	No	No	Yes	No	No	No	No	No	Yes	No	No	No	No	No	No	No	No	No
ESC_FA9662AA_AS	SAMEA3500061	4101	NO	NA	KL124	Onovel32	fliC-H21	NA	NA	other	NA	NA	NA	NA	NA	Yes	Yes	Yes	Yes	Yes	Yes	Yes	Yes	Yes	Yes	No	No	Yes	No	No	No	No	Yes	Yes	No	No	Yes	Yes	No	Yes	Yes	Yes	Yes	Yes	Yes	No	No	No	No
ESC_FA9692AA_AS	SAMEA3498971	4078	YES	NA	KL31	Onovel32	fliC-H4	NA	NA	other	NA	NA	NA	NA	NA	Yes	Yes	Yes	No	No	Yes	Yes	Yes	Yes	Yes	No	No	Yes	Yes	No	Yes	Yes	No	Yes	Yes	Yes	Yes	Yes	No	No	No	No	No	No	No	No	No	No	No
ESC_GA0061AA_AS	SAMEA3512092	3796	NO	NA	KL103	Onovel32	fliC-H9	NA	NA	other	NA	NA	NA	NA	NA	Yes	Yes	Yes	Yes	Yes	Yes	Yes	Yes	Yes	No	No	No	Yes	No	No	No	No	Yes	Yes	Yes	Yes	Yes	No	No	Yes	No	Yes	No	No	No	No	No	No	No
ESC_GA0305AA_AS	SAMEA3681645	3576	NO	NA	KL9	Onovel32	fliC-H4	NA	NA	other	NA	NA	NA	NA	NA	No	Yes	Yes	Yes	Yes	Yes	Yes	Yes	Yes	No	Yes	Yes	Yes	No	No	No	No	No	Yes	No	No	Yes	No	No	Yes	No	No	Yes	Yes	No	No	No	No	No
ESC_GA5759AA_AS	SAMEA3872801	968	YES	NA	Unassigned	Onovel32	fliC-H9	2015	2015-2019	other	NA	Europe	NA	NA	NA	Yes	Yes	Yes	No	Yes	Yes	Yes	Yes	Yes	No	No	No	Yes	No	No	No	No	No	Yes	Yes	Yes	Yes	Yes	Yes	No	No	No	No	No	No	No	No	No	No
ESC_GA5758AA_AS	SAMEA3872800	968	YES	NA	Unassigned	Onovel32	fliC-H9	2015	2015-2019	other	NA	Europe	NA	NA	NA	Yes	Yes	Yes	No	Yes	Yes	Yes	Yes	Yes	No	No	No	Yes	No	No	No	No	No	Yes	Yes	Yes	Yes	Yes	Yes	No	No	No	No	No	No	No	No	No	No
ESC_GA5757AA_AS	SAMEA3872799	968	NO	NA	KL20	Onovel32	fliC-H9	2015	2015-2019	other	NA	Europe	NA	NA	NA	Yes	Yes	Yes	No	Yes	Yes	Yes	Yes	Yes	No	No	No	Yes	No	No	No	No	No	Yes	Yes	Yes	Yes	Yes	Yes	No	No	No	No	No	No	No	No	No	No
ESC_GA5756AA_AS	SAMEA3872798	968	NO	NA	KL20	Onovel32	fliC-H9	2015	2015-2019	other	NA	Europe	NA	NA	NA	Yes	Yes	Yes	No	Yes	Yes	Yes	Yes	Yes	No	No	No	Yes	No	No	No	No	No	Yes	Yes	Yes	Yes	Yes	Yes	No	No	No	No	No	No	No	No	No	No
ESC_GA5755AA_AS	SAMEA3872797	968	YES	NA	KL20	Onovel32	fliC-H9	2012	2010-2014	other	Human	Europe	NA	NA	NA	Yes	Yes	Yes	No	Yes	Yes	Yes	Yes	Yes	No	No	No	Yes	No	No	No	No	No	Yes	Yes	Yes	Yes	Yes	Yes	No	No	No	No	No	No	No	No	No	No
ESC_GA6911AA_AS	SAMN04279406	17720	NO	NA	KL55	Onovel32_O9	fliC-H9	2004	2000-2004	other	Animal	North America	NA	NA	NA	Yes	Yes	Yes	No	Yes	Yes	Yes	Yes	No	No	No	No	Yes	No	No	No	No	No	Yes	Yes	Yes	Yes	Yes	No	Yes	No	Yes	No	No	No	No	No	No	No
ESC_GA8888AA_AS	SAMN05163803	21404	NO	NA	Unassigned	Onovel32	fliC-H9	2016	2015-2019	other	Human	Europe	NA	NA	NA	Yes	Yes	Yes	No	Yes	No	No	No	No	No	Yes	Yes	Yes	No	No	No	No	No	Yes	No	No	No	No	No	Yes	No	No	No	No	No	No	No	No	No
ESC_LB2516AA_AS	SAMN05194389	27108	NO	NA	KL16	Onovel32	fliC-H9	2016	2015-2019	blood	Human	North America	NA	NA	NA	Yes	Yes	Yes	No	Yes	No	No	No	No	Yes	No	No	Yes	No	No	Yes	Yes	Yes	Yes	No	No	Yes	No	No	Yes	No	No	Yes	Yes	No	No	Yes	Yes	No
ESC_HA7187AA_AS	SAMN02949655	27096	NO	NA	KL54	Onovel32	fliC-H9	2009	2005-2009	other	Animal	Europe	NA	NA	NA	Yes	Yes	Yes	No	Yes	Yes	Yes	Yes	No	No	No	No	Yes	No	No	No	No	No	Yes	No	No	Yes	Yes	No	Yes	No	Yes	No	No	No	No	No	No	No
ESC_HA7184AA_AS	SAMN02949653	27094	NO	NA	KL55	Onovel32_O9	fliC-H9	2009	2005-2009	other	Animal	Europe	NA	NA	NA	Yes	Yes	Yes	No	Yes	Yes	Yes	Yes	Yes	No	No	No	Yes	No	No	No	No	No	Yes	No	No	Yes	Yes	No	Yes	No	Yes	No	No	No	No	No	No	No
ESC_HA6306AA_AS	SAMN04448242	26367	NO	NA	KL30	Onovel32	fliC-H9	NA	NA	UTI/urine	Human	North America	NA	NA	NA	Yes	Yes	Yes	Yes	Yes	Yes	Yes	Yes	Yes	No	No	No	Yes	No	No	No	No	Yes	Yes	Yes	Yes	Yes	No	No	No	No	Yes	No	No	No	No	No	No	Yes
ESC_VA2268AA_AS	SAMN04014855	25884	NO	NA	KL127	O9	fliC-H9	NA	NA	other	NA	NA	NA	NA	NA	Yes	Yes	Yes	Yes	Yes	No	No	No	No	Yes	No	No	Yes	Yes	No	Yes	Yes	Yes	Yes	No	No	No	No	No	No	No	No	No	No	No	No	No	No	No
ESC_VA2263AA_AS	SAMN04014852	25884	YES	NA	KL127	O9	fliC-H9	NA	NA	other	NA	NA	NA	NA	NA	Yes	Yes	Yes	Yes	Yes	Yes	Yes	Yes	No	Yes	No	No	Yes	Yes	No	Yes	Yes	Yes	Yes	No	No	No	No	No	No	No	No	No	No	No	No	No	No	No
ESC_HA5534AA_AS	SAMN04393391	25808	NO	NA	Unassigned	Onovel32	fliC-H9	2015	2015-2019	UTI/urine	Human	North America	NA	NA	NA	Yes	Yes	Yes	No	Yes	Yes	Yes	Yes	Yes	No	Yes	Yes	Yes	No	No	No	No	No	Yes	No	No	No	Yes	Yes	No	No	No	No	No	No	No	No	No	No
ESC_HA5210AA_AS	SAMN04357726	25523	NO	NA	KL16	Onovel32	fliC-H9	NA	NA	other	NA	NA	NA	NA	NA	Yes	Yes	Yes	No	Yes	No	Yes	Yes	Yes	Yes	No	No	Yes	Yes	No	No	No	Yes	Yes	Yes	No	No	Yes	No	No	No	No	No	No	No	No	No	No	No
ESC_HA5191AA_AS	SAMN04357707	25504	NO	NA	KL101	Onovel32	fliC-H10	NA	NA	other	NA	NA	NA	NA	NA	Yes	Yes	Yes	No	Yes	No	No	Yes	No	No	Yes	No	Yes	No	No	No	No	No	Yes	No	No	No	No	No	Yes	No	No	No	No	No	No	No	No	No
ESC_HA5187AA_AS	SAMN04357703	25501	NO	NA	KL48	Onovel32	fliC-H9	NA	NA	other	NA	NA	NA	NA	NA	Yes	Yes	Yes	Yes	Yes	No	No	No	Yes	Yes	No	No	Yes	Yes	No	Yes	Yes	Yes	Yes	Yes	Yes	Yes	No	No	No	No	No	No	No	No	No	Yes	No	Yes
ESC_HA3790AA_AS	SAMEA3281515	24504	NO	NA	KL127	O9	fliC-H9	NA	NA	other	NA	NA	NA	NA	NA	Yes	Yes	Yes	Yes	Yes	Yes	Yes	Yes	Yes	Yes	No	No	Yes	Yes	No	Yes	Yes	Yes	Yes	Yes	Yes	Yes	Yes	No	No	Yes	No	No	No	No	No	No	No	No
ESC_HA3782AA_AS	SAMEA3281505	24504	YES	NA	KL127	O9	fliC-H9	NA	NA	other	NA	NA	NA	NA	NA	Yes	Yes	Yes	Yes	Yes	Yes	Yes	Yes	Yes	Yes	No	No	Yes	Yes	No	Yes	Yes	Yes	Yes	Yes	Yes	Yes	Yes	No	No	Yes	No	No	No	No	No	No	No	No
ESC_HA3719AA_AS	SAMEA3281467	24445	NO	NA	KL16	Onovel32	fliC-H9	NA	NA	other	NA	NA	NA	NA	NA	No	No	Yes	No	Yes	Yes	Yes	Yes	Yes	No	No	No	Yes	No	No	No	No	No	No	No	No	No	Yes	No	Yes	No	No	No	No	No	No	No	No	No
ESC_HA2215AA_AS	SAMN03358735	23604	YES	NA	KL20	O9_Onovel32	fliC-H9	NA	NA	other	NA	NA	NA	NA	NA	No	No	Yes	No	Yes	Yes	Yes	Yes	No	No	No	No	Yes	No	No	No	No	No	No	No	No	No	No	No	No	No	No	No	No	No	No	No	No	No
ESC_HA1966AA_AS	SAMN02885351	23426	NO	NA	KL47	Onovel32	fliC-H9	2012	2010-2014	blood	Human	Asia	NA	NA	NA	Yes	Yes	Yes	No	Yes	No	No	No	No	No	No	No	Yes	No	No	Yes	No	No	Yes	No	No	Yes	No	Yes	Yes	Yes	No	No	No	No	No	Yes	No	Yes
ESC_HA1964AA_AS	SAMN02885348	23426	YES	NA	KL47	Onovel32	fliC-H9	2012	2010-2014	blood	Human	Asia	NA	NA	NA	Yes	Yes	Yes	Yes	Yes	No	No	No	Yes	Yes	No	No	Yes	No	No	Yes	Yes	No	Yes	Yes	Yes	Yes	No	Yes	Yes	Yes	No	No	No	No	No	Yes	No	Yes
ESC_HA3081AA_AS	NA	23749	NO	NA	KL125	Onovel32	fliC-H9	2015	2015-2019	other	Human	Asia	NA	NA	NA	Yes	Yes	Yes	No	Yes	Yes	Yes	Yes	Yes	No	No	No	Yes	No	No	No	No	Yes	Yes	No	No	Yes	No	No	No	No	No	Yes	Yes	No	No	Yes	No	Yes
ESC_HA7064AA_AS	SAMN05389653	27003	NO	NA	KL54	Onovel32	fliC-H10	2016	2015-2019	UTI/urine	Human	North America	NA	NA	NA	Yes	Yes	Yes	No	Yes	No	No	No	Yes	No	No	No	Yes	No	No	No	No	Yes	Yes	Yes	Yes	Yes	Yes	No	Yes	No	Yes	No	No	No	No	Yes	No	Yes
ESC_VA2364AA_AS	SAMN04015003	28989	NO	NA	KL103	Onovel32	fliC-H5	NA	NA	other	NA	NA	NA	NA	NA	Yes	Yes	Yes	Yes	Yes	Yes	Yes	Yes	Yes	Yes	No	No	Yes	No	No	No	No	Yes	Yes	No	No	No	No	No	Yes	No	No	No	No	No	No	Yes	No	Yes
ESC_VA2362AA_AS	SAMN04014992	28988	NO	NA	KL125	Onovel32	fliC-H9	NA	NA	other	NA	NA	NA	NA	NA	Yes	Yes	Yes	No	No	No	No	No	No	No	No	No	Yes	No	No	No	No	Yes	Yes	No	No	No	No	No	Yes	No	No	No	No	No	No	Yes	Yes	Yes
ESC_VA2359AA_AS	SAMN04014991	28988	YES	B	KL125	Onovel32	fliC-H9	NA	NA	other	NA	NA	YES	YES	YES	Yes	Yes	Yes	Yes	No	No	No	No	Yes	No	No	No	Yes	No	No	No	No	Yes	Yes	Yes	Yes	Yes	No	No	Yes	No	No	No	No	No	No	Yes	Yes	Yes
ESC_VA2366AA_AS	SAMN04014990	23749	NO	NA	KL125	Onovel32	fliC-H9	NA	NA	other	NA	NA	NA	NA	NA	Yes	Yes	Yes	No	Yes	No	No	No	No	No	No	No	Yes	No	No	No	No	Yes	Yes	No	No	No	No	No	No	No	No	No	No	No	No	Yes	No	Yes
ESC_IA0226AA_AS	SAMEA3918511	29425	NO	NA	KL35	Onovel32	fliC-H9	NA	NA	other	NA	NA	NA	NA	NA	No	No	Yes	No	Yes	Yes	Yes	Yes	Yes	Yes	No	No	Yes	No	No	No	No	No	No	Yes	Yes	Yes	No	No	No	No	No	No	No	No	No	No	No	No
ESC_IA0211AA_AS	SAMEA3918589	29431	NO	NA	KL125	Onovel32	fliC-H9	NA	NA	other	NA	NA	NA	NA	NA	Yes	Yes	Yes	Yes	Yes	Yes	Yes	Yes	Yes	Yes	No	No	Yes	No	No	Yes	Yes	Yes	Yes	Yes	Yes	No	No	No	Yes	No	Yes	Yes	Yes	No	No	No	No	No
ESC_HA9720AA_AS	SAMEA3716495	29257	YES	NA	Unassigned	Onovel32	fliC-H9	2014	2010-2014	other	NA	Europe	NA	NA	NA	Yes	Yes	Yes	No	Yes	Yes	Yes	No	Yes	No	No	No	Yes	No	No	No	No	No	Yes	No	No	No	No	No	No	No	No	No	No	No	No	No	No	No
ESC_UA5515AA_AS	SAMEA3180510	4078	YES	NA	KL31	Onovel32	fliC-H4	2014	2010-2014	other	Human	Europe	NA	NA	NA	Yes	Yes	Yes	No	No	Yes	Yes	Yes	Yes	No	No	No	Yes	No	No	No	No	No	Yes	Yes	Yes	Yes	Yes	No	Yes	No	No	No	No	No	No	No	No	No
ESC_UA5523AA_AS	SAMEA3180444	29148	YES	NA	Unassigned	Onovel32	fliC-H9	2014	2010-2014	other	Human	Europe	NA	NA	NA	Yes	Yes	Yes	No	Yes	Yes	Yes	Yes	No	No	No	No	Yes	No	No	No	No	No	Yes	Yes	Yes	Yes	Yes	No	Yes	No	Yes	No	No	No	No	No	No	No
ESC_HA9650AA_AS	SAMEA3180421	29107	NO	NA	Unassigned	NA	fliC-H9	2014	2010-2014	other	Human	Europe	NA	NA	NA	Yes	Yes	Yes	No	Yes	Yes	Yes	No	No	No	Yes	No	Yes	No	No	No	No	Yes	Yes	Yes	Yes	No	Yes	No	Yes	Yes	Yes	No	No	No	No	No	No	No
ESC_HA9600AA_AS	SAMEA3180376	29072	NO	NA	KL127	O9	fliC-H9	2014	2010-2014	other	Human	Europe	NA	NA	NA	Yes	Yes	Yes	Yes	Yes	Yes	Yes	Yes	No	Yes	Yes	No	Yes	No	No	No	No	No	Yes	No	No	Yes	No	Yes	No	No	No	No	No	No	No	No	No	No
ESC_HA9547AA_AS	SAMEA3180276	4078	NO	NA	KL31	Onovel32	fliC-H4	2013	2010-2014	other	Human	Europe	NA	NA	NA	Yes	Yes	Yes	No	No	Yes	Yes	Yes	Yes	No	No	No	Yes	Yes	No	Yes	Yes	No	Yes	Yes	Yes	Yes	Yes	No	No	No	No	No	No	No	No	No	No	No
ESC_HA9546AA_AS	SAMEA3180275	4078	YES	NA	KL31	Onovel32	fliC-H4	2013	2010-2014	other	Human	Europe	NA	NA	NA	Yes	Yes	Yes	No	No	Yes	Yes	Yes	Yes	No	No	No	Yes	Yes	No	Yes	Yes	No	Yes	Yes	Yes	Yes	Yes	No	No	No	No	No	No	No	No	No	No	No
ESC_IA7977AA_AS	rectal swab	31111	NO	NA	KL103	Onovel32	fliC-H5	2015	2015-2019	other	Human	Asia	NA	NA	NA	Yes	Yes	Yes	Yes	Yes	No	No	No	Yes	Yes	No	No	Yes	No	No	Yes	Yes	Yes	Yes	No	No	Yes	No	No	Yes	No	No	Yes	Yes	No	No	Yes	Yes	Yes
ESC_IA7980AA_AS	NA	31116	NO	NA	KL30	Onovel32	fliC-H9	2015	2015-2019	other	Human	Asia	NA	NA	NA	Yes	Yes	Yes	Yes	Yes	No	No	No	Yes	Yes	No	No	Yes	No	No	Yes	Yes	Yes	Yes	Yes	Yes	Yes	No	No	No	No	No	No	No	No	No	No	No	Yes
ESC_IA7994AA_AS	NA	31111	NO	NA	KL103	Onovel32	fliC-H5	2015	2015-2019	other	Human	Asia	NA	NA	NA	Yes	Yes	Yes	Yes	Yes	No	No	No	Yes	Yes	No	No	Yes	No	No	Yes	Yes	Yes	Yes	No	No	Yes	No	No	Yes	No	No	Yes	Yes	No	No	Yes	Yes	Yes
ESC_IA3291AA_AS	SAMEA3725506	31300	NO	NA	KL20	Onovel32	fliC-H9	NA	NA	other	NA	NA	NA	NA	NA	Yes	Yes	Yes	Yes	Yes	No	Yes	Yes	Yes	Yes	No	No	Yes	No	No	Yes	Yes	No	Yes	Yes	Yes	Yes	No	No	No	No	No	No	No	No	No	No	No	No
ESC_IA6359AA_AS	SAMEA3918739	12612	NO	NA	KL57	Onovel32_Onovel22	fliC-H9	NA	NA	other	NA	NA	NA	NA	NA	No	Yes	Yes	No	Yes	Yes	Yes	Yes	Yes	Yes	Yes	Yes	Yes	No	No	Yes	Yes	No	No	Yes	Yes	Yes	Yes	No	Yes	No	No	No	No	No	No	No	No	No
ESC_IA7512AA_AS	SAMEA3981614	32810	NO	NA	KL30	Onovel32	fliC-H9	NA	NA	other	NA	NA	NA	NA	NA	Yes	Yes	Yes	Yes	Yes	Yes	Yes	Yes	Yes	No	No	No	Yes	No	No	No	No	No	Yes	No	No	Yes	No	No	No	No	Yes	Yes	Yes	No	No	No	No	No
ESC_IA8066AA_AS	SAMN05806161	32987	YES	A	KL30	Onovel32	fliC-H21	2016	2015-2019	other	Human	North America	NO	NO	NO	Yes	Yes	Yes	Yes	Yes	Yes	No	Yes	No	No	No	No	Yes	No	No	No	No	Yes	Yes	Yes	Yes	No	Yes	No	Yes	Yes	No	No	No	No	No	No	No	No
ESC_JA0577AA_AS	SAMEA4429545	33472	YES	NA	Unassigned	Onovel32	fliC-H9	NA	NA	other	Human	Europe	NA	NA	NA	Yes	Yes	Yes	No	Yes	No	No	No	Yes	Yes	No	No	Yes	Yes	No	Yes	Yes	No	Yes	Yes	Yes	Yes	Yes	Yes	No	No	No	No	No	No	No	No	No	No
ESC_JA0572AA_AS	SAMEA4429540	34183	YES	NA	KL35	Onovel32	fliC-H9	NA	NA	other	Human	Europe	NA	NA	NA	Yes	Yes	Yes	No	Yes	Yes	Yes	No	Yes	No	No	No	Yes	No	No	No	No	No	Yes	No	No	No	Yes	No	Yes	No	No	Yes	Yes	No	No	No	No	No
ESC_JA0213AA_AS	SAMEA4429210	11201	NO	NA	KL115	Onovel32	fliC-H10	NA	NA	other	Human	Europe	NA	NA	NA	Yes	Yes	Yes	Yes	Yes	Yes	Yes	No	No	Yes	No	No	Yes	Yes	No	No	No	No	Yes	Yes	Yes	Yes	No	Yes	Yes	No	No	No	No	No	No	No	No	No
ESC_JA0067AA_AS	SAMEA4429153	33965	NO	NA	Unassigned	Onovel32	fliC-H9	NA	NA	other	Human	Europe	NA	NA	NA	Yes	Yes	Yes	Yes	Yes	Yes	Yes	Yes	Yes	Yes	No	No	Yes	No	No	Yes	Yes	No	Yes	Yes	Yes	Yes	No	No	No	No	No	No	No	No	No	No	No	No
ESC_IA9974AA_AS	SAMEA4429114	33902	YES	C2	KL158	Onovel32	fliC-H10	NA	NA	other	Human	Europe	NO	YES	NO	Yes	Yes	Yes	No	Yes	Yes	Yes	Yes	Yes	Yes	No	No	Yes	Yes	No	Yes	Yes	Yes	Yes	Yes	Yes	Yes	Yes	No	Yes	No	No	No	No	No	No	No	No	No
ESC_JA0437AA_AS	SAMEA4429008	37224	YES	NA	KL35	Onovel32	fliC-H9	NA	NA	other	Human	Europe	NA	NA	NA	Yes	Yes	Yes	No	Yes	Yes	Yes	Yes	Yes	Yes	No	No	Yes	No	No	Yes	Yes	Yes	Yes	Yes	Yes	Yes	No	No	Yes	Yes	Yes	No	No	No	No	No	No	No
ESC_IA9760AA_AS	SAMEA4428930	33831	YES	NA	KL58	Onovel32	fliC-H9	NA	NA	other	Human	Europe	NA	NA	NA	Yes	Yes	Yes	No	Yes	Yes	Yes	Yes	No	No	Yes	Yes	Yes	No	No	No	No	Yes	Yes	No	Yes	No	Yes	No	No	No	No	No	No	No	No	No	No	No
ESC_IA9725AA_AS	SAMEA4428583	29072	YES	NA	KL127	O9	fliC-H9	NA	NA	other	Human	Europe	NA	NA	NA	Yes	Yes	Yes	No	Yes	Yes	Yes	Yes	No	Yes	Yes	No	Yes	No	No	No	No	No	Yes	No	No	No	No	Yes	Yes	Yes	No	No	No	No	No	No	No	No
ESC_JA0128AA_AS	SAMEA4428578	29072	NO	NA	KL127	O9	fliC-H9	NA	NA	other	Human	Europe	NA	NA	NA	Yes	Yes	Yes	Yes	Yes	Yes	Yes	Yes	No	Yes	Yes	No	Yes	No	No	No	No	No	Yes	No	No	No	No	Yes	Yes	Yes	No	No	No	No	No	No	No	No
ESC_IA9720AA_AS	SAMEA4428577	29072	NO	NA	KL127	O9	fliC-H9	NA	NA	other	Human	Europe	NA	NA	NA	Yes	Yes	Yes	Yes	Yes	Yes	Yes	Yes	No	Yes	Yes	No	Yes	No	No	No	No	No	Yes	No	No	No	No	Yes	Yes	Yes	No	No	No	No	No	No	No	No
ESC_IA9132AA_AS	SAMEA4428137	33472	YES	NA	KL20	Onovel32	fliC-H9	NA	NA	other	Human	Europe	NA	NA	NA	Yes	Yes	Yes	No	Yes	Yes	Yes	Yes	No	Yes	No	No	Yes	Yes	No	No	No	No	Yes	Yes	Yes	Yes	Yes	Yes	No	No	No	No	No	No	No	No	No	No
ESC_IA9006AA_AS	SAMEA4427957	11201	YES	NA	KL115	Onovel32	fliC-H10	NA	NA	other	Human	Europe	NA	NA	NA	Yes	Yes	Yes	Yes	Yes	Yes	Yes	No	No	Yes	No	No	Yes	Yes	No	No	No	No	Yes	Yes	Yes	Yes	No	Yes	Yes	No	No	No	No	No	No	No	No	No
ESC_IA9005AA_AS	SAMEA4427956	11201	NO	NA	KL115	Onovel32	fliC-H10	NA	NA	other	Human	Europe	NA	NA	NA	Yes	Yes	Yes	Yes	Yes	Yes	Yes	No	No	Yes	No	No	Yes	Yes	No	No	No	No	Yes	Yes	Yes	Yes	No	Yes	Yes	No	No	No	No	No	No	No	No	No
ESC_JA0333AA_AS	SAMEA4427819	33902	NO	NA	KL158	Onovel32	fliC-H10	NA	NA	other	Human	Europe	NA	NA	NA	Yes	Yes	Yes	No	Yes	Yes	Yes	Yes	Yes	Yes	No	No	Yes	Yes	No	Yes	Yes	Yes	Yes	Yes	Yes	Yes	Yes	No	Yes	No	No	No	No	No	No	No	No	No
ESC_JA5254AA_AS	SAMEA4533660	35891	NO	NA	KL31	Onovel32	fliC-H4	NA	NA	other	NA	NA	NA	NA	NA	Yes	Yes	Yes	No	Yes	No	No	No	Yes	No	No	No	Yes	No	No	No	No	No	Yes	No	No	No	No	No	No	No	No	Yes	Yes	No	No	No	No	No
ESC_KA1988AA_AS	SAMN06018999	21404	NO	NA	KL30	Onovel32	fliC-H9	2016	2015-2019	other	Human	Europe	NA	NA	NA	Yes	Yes	Yes	No	Yes	No	No	No	No	No	Yes	Yes	Yes	No	No	No	No	No	Yes	No	No	No	No	No	No	No	No	No	No	No	No	No	No	No
ESC_KA4855AA_AS	NA	31300	NO	NA	KL20	Onovel32	fliC-H9	2016	2015-2019	other	NA	Europe	NA	NA	NA	Yes	Yes	Yes	Yes	Yes	No	Yes	Yes	Yes	Yes	No	No	Yes	No	No	Yes	Yes	No	Yes	Yes	Yes	Yes	No	No	No	No	No	No	No	No	No	No	No	No
ESC_KA7801AA_AS	SAMN04299569	38376	NO	NA	KL115	Onovel32	fliC-H4	2013	2010-2014	UTI/urine	Human	Asia	NA	NA	NA	Yes	Yes	Yes	No	Yes	No	No	No	Yes	No	No	No	Yes	No	No	No	Yes	No	Yes	No	No	Yes	No	Yes	No	No	Yes	No	No	No	No	Yes	No	Yes
ESC_KA7852AA_AS	SAMN02580208	38333	NO	NA	KL30	Onovel32	fliC-H9	2011	2010-2014	other	Animal	Asia	NA	NA	NA	Yes	Yes	Yes	Yes	Yes	Yes	Yes	Yes	Yes	No	No	No	Yes	No	No	Yes	Yes	Yes	Yes	No	No	Yes	No	No	No	No	No	Yes	No	No	No	No	No	Yes
ESC_VA2241AA_AS	SAMN06198937	25501	NO	NA	KL48	Onovel32	fliC-H9	2013	2010-2014	rectal	Human	Asia	NA	NA	NA	Yes	Yes	Yes	Yes	Yes	Yes	Yes	Yes	Yes	Yes	No	No	Yes	Yes	No	Yes	Yes	Yes	Yes	Yes	Yes	Yes	No	No	Yes	No	Yes	Yes	Yes	No	No	Yes	Yes	Yes
ESC_KA9872AA_AS	SAMN06209722	38957	YES	B	KL30	Onovel32	fliC-H9	2014	2010-2014	rectal	Human	Asia	YES	YES	YES	Yes	Yes	Yes	Yes	Yes	Yes	Yes	Yes	No	No	No	No	Yes	No	No	No	Yes	Yes	Yes	No	No	Yes	No	No	No	No	No	No	No	No	No	Yes	Yes	Yes
ESC_KA9869AA_AS	SAMN06209727	38957	YES	B	Unassigned	Onovel32	fliC-H9	2014	2010-2014	blood	Human	Asia	YES	YES	YES	Yes	Yes	Yes	Yes	Yes	No	Yes	Yes	Yes	No	No	No	Yes	No	No	No	No	Yes	Yes	No	No	No	No	No	No	No	No	No	No	No	No	Yes	Yes	Yes
ESC_KA9868AA_AS	SAMN06209726	38957	NO	NA	KL30	Onovel32	fliC-H9	2014	2010-2014	rectal	Human	Asia	NA	NA	NA	Yes	Yes	Yes	Yes	Yes	Yes	Yes	Yes	Yes	No	No	No	Yes	No	No	No	No	Yes	Yes	No	No	No	No	No	No	No	No	No	No	No	No	Yes	Yes	Yes
ESC_KA9867AA_AS	SAMN06209724	38957	YES	B	KL30	Onovel32	fliC-H9	2014	2010-2014	rectal	Human	Asia	YES	YES	YES	Yes	Yes	Yes	Yes	Yes	No	No	No	Yes	No	No	No	Yes	No	No	No	No	Yes	Yes	No	No	No	No	No	No	No	No	No	No	No	No	Yes	Yes	Yes
ESC_KA9866AA_AS	SAMN06209729	38957	YES	B	KL30	Onovel32	fliC-H9	2014	2010-2014	rectal	Human	Asia	YES	NO	NO	Yes	Yes	Yes	Yes	Yes	Yes	Yes	Yes	No	No	No	No	Yes	No	No	No	Yes	Yes	Yes	No	No	Yes	No	No	Yes	No	No	No	No	No	No	Yes	Yes	Yes
ESC_VA1994AA_AS	SAMN06209723	38957	NO	NA	KL30	Onovel32	fliC-H9	2014	2010-2014	rectal	Human	Asia	NA	NA	NA	Yes	Yes	Yes	Yes	Yes	Yes	Yes	Yes	No	No	No	No	Yes	No	No	No	Yes	Yes	Yes	No	No	Yes	No	No	Yes	No	No	No	No	No	No	Yes	Yes	Yes
ESC_KA9864AA_AS	SAMN06209725	38963	YES	B	KL14	O9	fliC-H9	2014	2010-2014	other	Human	Asia	YES	YES	YES	Yes	Yes	Yes	Yes	Yes	No	No	No	Yes	No	No	No	Yes	No	No	Yes	Yes	Yes	Yes	Yes	Yes	No	No	No	No	No	No	No	No	No	No	Yes	Yes	Yes
ESC_KA9863AA_AS	SAMN06209720	38957	YES	B	KL30	Onovel32	fliC-H9	2013	2010-2014	rectal	Human	Asia	YES	YES	YES	Yes	Yes	Yes	Yes	Yes	Yes	Yes	Yes	Yes	No	No	No	Yes	No	No	No	No	Yes	Yes	No	No	No	No	No	No	No	No	No	No	No	No	Yes	Yes	Yes
ESC_MA2761AA_AS	SAMEA4470301	23367	NO	NA	KL101	Onovel32	fliC-H10	NA	NA	other	NA	NA	NA	NA	NA	Yes	Yes	Yes	Yes	Yes	Yes	Yes	Yes	No	Yes	No	No	Yes	No	No	No	No	Yes	Yes	No	No	Yes	Yes	No	No	Yes	No	Yes	Yes	Yes	No	No	No	No
ESC_MA0225AA_AS	SAMEA4547822	42448	NO	NA	KL57	Onovel32_Onovel22	fliC-H9	NA	NA	other	NA	NA	NA	NA	NA	No	No	Yes	No	Yes	Yes	Yes	Yes	No	No	No	No	Yes	No	No	No	No	No	No	No	No	Yes	Yes	No	Yes	Yes	No	No	No	No	No	No	No	No
ESC_LB2505AA_AS	SAMD00059754	80773	YES	B	KL30	Onovel32	fliC-H9	NA	NA	other	Human	Asia	YES	YES	YES	Yes	Yes	Yes	No	Yes	No	No	No	Yes	No	No	No	Yes	No	No	No	No	Yes	Yes	No	No	Yes	No	No	Yes	No	No	Yes	Yes	No	No	Yes	Yes	Yes
ESC_MA4033AA_AS	SAMEA4560293	43605	NO	NA	Unassigned	Onovel32	fliC-H9	NA	NA	other	NA	NA	NA	NA	NA	Yes	Yes	Yes	No	Yes	Yes	No	Yes	Yes	Yes	No	No	Yes	No	No	No	No	No	Yes	No	No	Yes	Yes	Yes	Yes	Yes	Yes	Yes	Yes	No	No	No	No	No
ESC_MA3740AA_AS	SAMEA4552167	43357	YES	A	KL30	Onovel32	fliC-H21	NA	NA	other	NA	NA	NO	YES	NO	Yes	Yes	Yes	No	Yes	Yes	Yes	Yes	Yes	Yes	No	No	Yes	No	No	No	No	Yes	Yes	No	No	Yes	Yes	No	Yes	Yes	Yes	Yes	Yes	Yes	No	No	No	Yes
ESC_MA3696AA_AS	SAMEA4552123	43446	YES	A	KL103	Onovel32	fliC-H21	NA	NA	other	NA	NA	NO	YES	NO	Yes	Yes	Yes	No	Yes	No	No	No	Yes	Yes	No	No	Yes	No	No	No	No	Yes	Yes	No	No	Yes	Yes	No	Yes	Yes	Yes	Yes	Yes	Yes	No	No	No	No
ESC_MA3669AA_AS	SAMEA4552096	23367	NO	NA	KL101	Onovel32	fliC-H10	NA	NA	other	NA	NA	NA	NA	NA	Yes	Yes	Yes	Yes	Yes	Yes	Yes	Yes	Yes	Yes	No	No	Yes	No	No	No	No	Yes	Yes	No	No	Yes	Yes	No	No	Yes	No	Yes	Yes	Yes	No	No	No	No
ESC_MA9965AA_AS	SAMEA4559588	44268	NO	NA	KL101	Onovel32	fliC-H10	NA	NA	other	NA	NA	NA	NA	NA	Yes	Yes	Yes	Yes	Yes	Yes	Yes	Yes	No	Yes	No	No	Yes	Yes	No	Yes	Yes	No	Yes	Yes	No	No	No	No	Yes	No	No	No	No	No	No	No	No	No
ESC_MA9873AA_AS	SAMEA4559496	44213	YES	B	KL158	Onovel32	fliC-H9	NA	NA	other	NA	NA	NO	YES	NO	Yes	Yes	Yes	Yes	Yes	No	Yes	Yes	No	Yes	No	No	Yes	Yes	No	Yes	Yes	Yes	Yes	No	No	Yes	No	No	Yes	No	No	Yes	Yes	No	No	No	No	No
ESC_NA2889AA_AS	SAMEA104027602	44707	NO	NA	KL9	Onovel32	fliC-H9	NA	NA	other	NA	NA	NA	NA	NA	Yes	Yes	Yes	Yes	Yes	No	No	No	No	No	Yes	No	Yes	No	No	No	No	No	Yes	Yes	Yes	Yes	No	No	Yes	Yes	No	No	No	No	No	No	No	No
ESC_NA2671AA_AS	SAMD00052663	44435	YES	B	KL30	Onovel32	fliC-H9	2010	2010-2014	other	Human	North America	NO	YES	NO	Yes	Yes	Yes	Yes	Yes	Yes	Yes	Yes	Yes	Yes	No	No	Yes	Yes	No	Yes	Yes	Yes	Yes	Yes	Yes	Yes	Yes	No	No	No	No	No	No	No	No	No	No	No
ESC_NA8206AA_AS	SAMEA104060831	46353	NO	NA	KL31	Onovel32	fliC-H4	NA	NA	other	NA	NA	NA	NA	NA	Yes	Yes	Yes	Yes	Yes	No	No	No	No	No	No	No	Yes	No	No	No	No	No	Yes	No	No	No	No	No	No	No	No	No	No	No	No	No	No	No
ESC_NA8042AA_AS	SAMEA104060667	46195	NO	NA	KL20	Onovel32	fliC-H9	NA	NA	other	NA	NA	NA	NA	NA	Yes	Yes	Yes	No	Yes	Yes	Yes	Yes	Yes	Yes	No	No	Yes	Yes	No	No	No	No	Yes	Yes	Yes	No	Yes	No	No	No	No	No	No	No	No	No	No	No
ESC_NA7996AA_AS	SAMEA104060621	12612	NO	NA	KL57	Onovel32_Onovel22	fliC-H9	NA	NA	other	NA	NA	NA	NA	NA	No	Yes	Yes	No	Yes	No	No	No	Yes	Yes	Yes	Yes	Yes	No	No	Yes	Yes	No	No	Yes	Yes	Yes	Yes	No	No	No	No	No	No	No	No	No	No	No
ESC_NA7903AA_AS	SAMEA104060529	46059	NO	NA	Unassigned	Onovel32	fliC-H9	NA	NA	other	NA	NA	NA	NA	NA	Yes	Yes	Yes	Yes	Yes	Yes	Yes	Yes	No	No	No	No	Yes	No	No	No	No	Yes	Yes	No	No	No	No	No	No	No	No	No	No	No	No	No	No	No
ESC_NA7902AA_AS	SAMEA104060528	27003	NO	NA	KL54	Onovel32	fliC-H10	NA	NA	other	NA	NA	NA	NA	NA	Yes	Yes	Yes	No	Yes	No	No	No	No	No	No	No	Yes	No	No	No	No	Yes	Yes	No	No	No	Yes	No	No	No	No	No	No	No	No	No	No	Yes
ESC_NA7876AA_AS	SAMEA104060502	46081	NO	NA	KL55	Onovel32_O9	fliC-H9	NA	NA	other	NA	NA	NA	NA	NA	No	No	Yes	Yes	Yes	Yes	Yes	Yes	No	Yes	No	No	Yes	No	No	No	No	No	No	No	No	No	No	No	Yes	No	No	No	No	No	No	No	No	No
ESC_NA8586AA_AS	NA	38963	NO	NA	KL14	Onovel32_O9	fliC-H9	2016	2015-2019	other	NA	Asia	NA	NA	NA	Yes	Yes	Yes	Yes	Yes	No	No	No	Yes	No	No	No	Yes	No	No	No	No	Yes	Yes	Yes	Yes	Yes	No	No	No	No	No	No	No	No	No	Yes	Yes	Yes
ESC_OA0345AA_AS	SAMN07255207	47713	YES	B	KL30	Onovel32	fliC-H9	2014	2010-2014	other	Human	North America	YES	YES	YES	Yes	Yes	Yes	No	Yes	No	No	No	Yes	No	No	No	Yes	No	No	Yes	No	Yes	Yes	No	No	Yes	No	No	Yes	Yes	No	Yes	Yes	No	No	Yes	Yes	Yes
ESC_OA0775AA_AS	NA	47751	NO	NA	Unassigned	Onovel32	fliC-H21	2015	2015-2019	other	NA	Europe	NA	NA	NA	Yes	Yes	Yes	No	Yes	No	No	No	No	Yes	No	No	Yes	No	No	No	No	Yes	Yes	No	No	No	Yes	No	No	Yes	Yes	No	No	No	No	No	No	No
ESC_OA1122AA_AS	SAMD00062420	47848	YES	B	Unassigned	Onovel32_O9	fliC-H9	2013	2010-2014	other	Human	Asia	YES	NO	NO	Yes	Yes	Yes	No	Yes	Yes	Yes	Yes	Yes	No	No	No	Yes	No	No	No	No	Yes	Yes	No	No	Yes	No	No	No	No	No	Yes	Yes	No	No	Yes	Yes	Yes
ESC_UA5739AA_AS	SAMD00062413	71168	YES	B	KL14	Onovel32_O9	fliC-H9	2013	2010-2014	other	Human	Asia	YES	YES	YES	Yes	Yes	Yes	Yes	Yes	No	No	No	Yes	Yes	No	No	Yes	No	No	Yes	Yes	Yes	Yes	Yes	Yes	Yes	No	No	Yes	No	No	No	No	No	No	Yes	Yes	Yes
ESC_OA1107AA_AS	SAMD00062403	31111	NO	NA	KL103	Onovel32	fliC-H5	2013	2010-2014	other	Human	Asia	NA	NA	NA	Yes	Yes	Yes	Yes	Yes	No	No	No	Yes	Yes	No	No	Yes	No	No	Yes	Yes	Yes	Yes	Yes	Yes	Yes	No	No	Yes	No	No	Yes	Yes	No	No	Yes	Yes	Yes
ESC_UA5740AA_AS	SAMD00062400	71173	YES	B	Unassigned	Onovel32_O9	fliC-H9	2013	2010-2014	other	Human	Asia	YES	YES	YES	Yes	Yes	Yes	No	Yes	Yes	Yes	Yes	Yes	Yes	No	No	Yes	No	No	No	No	Yes	Yes	Yes	Yes	Yes	No	No	Yes	Yes	No	No	No	No	No	Yes	Yes	Yes
ESC_OA1716AA_AS	SAMD00062392	28989	NO	NA	KL103	Onovel32	fliC-H5	2013	2010-2014	other	Human	Asia	NA	NA	NA	Yes	Yes	Yes	Yes	Yes	Yes	Yes	Yes	No	Yes	No	No	Yes	No	No	No	No	Yes	Yes	No	No	Yes	No	No	Yes	No	No	Yes	Yes	No	No	Yes	Yes	Yes
ESC_VA2299AA_AS	SAMN07312478	49031	YES	B	KL48	Onovel32	fliC-H9	2014	2010-2014	rectal	Human	North America	YES	YES	YES	Yes	Yes	Yes	Yes	Yes	Yes	Yes	Yes	Yes	Yes	No	No	Yes	No	No	No	No	Yes	Yes	Yes	Yes	Yes	No	No	No	No	No	Yes	Yes	No	No	Yes	Yes	Yes
ESC_BB9302AA_AS	NA	50019	NO	NA	Unassigned	Onovel32	fliC-H10	2015	2015-2019	other	Human	North America	NA	NA	NA	Yes	Yes	Yes	Yes	Yes	No	No	Yes	No	No	No	No	Yes	No	No	No	No	No	Yes	No	No	Yes	No	No	Yes	No	No	Yes	Yes	No	No	No	No	No
ESC_PA7886AA_AS	NA	52189	YES	B	Unassigned	Onovel32	fliC-H9	2017	2015-2019	UTI/urine	Human	Europe	YES	NO	NO	Yes	Yes	Yes	Yes	Yes	No	No	No	Yes	No	No	No	Yes	Yes	No	No	No	Yes	Yes	No	No	Yes	No	No	No	No	No	Yes	Yes	No	No	Yes	Yes	Yes
ESC_QA4711AA_AS	SAMEA103923500	56088	NO	NA	Unassigned	O9_Onovel32	fliC-H10	2000	2000-2004	other	Human	Europe	NA	NA	NA	Yes	Yes	Yes	No	Yes	Yes	Yes	Yes	Yes	No	No	No	Yes	No	No	No	No	No	Yes	Yes	Yes	Yes	No	No	Yes	No	Yes	No	No	No	No	No	No	No
ESC_QA4710AA_AS	SAMEA103923499	56088	NO	NA	Unassigned	O9_Onovel32	fliC-H10	2000	2000-2004	other	Human	Europe	NA	NA	NA	Yes	Yes	Yes	No	Yes	Yes	Yes	Yes	Yes	No	No	No	Yes	No	No	No	No	No	Yes	Yes	Yes	Yes	Yes	No	Yes	Yes	Yes	No	No	No	No	No	No	No
ESC_QA5174AA_AS	SAMD00076994	56361	YES	NA	KL54	Onovel32	fliC-H9	2007	2005-2009	other	Human	Asia	NA	NA	NA	Yes	Yes	Yes	No	Yes	Yes	Yes	Yes	Yes	No	No	No	Yes	Yes	No	No	No	No	Yes	Yes	Yes	Yes	Yes	No	Yes	No	No	No	No	No	No	No	No	No
ESC_QA9946AA_AS	SAMEA7177452	57144	NO	NA	KL60	Onovel32	fliC-H4	2016	2015-2019	other	NA	Africa	NA	NA	NA	Yes	Yes	Yes	No	No	No	No	No	Yes	Yes	No	No	Yes	Yes	No	Yes	Yes	No	Yes	Yes	Yes	Yes	Yes	No	No	No	No	No	No	No	No	No	No	Yes
ESC_YA3923AA_AS	SAMEA7160448	57581	NO	NA	KL16	Onovel32	fliC-H9	2013	2010-2014	other	Human	Europe	NA	NA	NA	Yes	Yes	Yes	Yes	Yes	No	No	No	Yes	Yes	No	No	Yes	No	No	Yes	Yes	No	Yes	Yes	Yes	Yes	No	No	Yes	No	Yes	No	No	No	No	No	No	No
ESC_RA0499AA_AS	SAMEA7177455	57630	YES	B	KL125	Onovel32	fliC-H9	2016	2015-2019	other	NA	Africa	NO	YES	NO	Yes	Yes	Yes	Yes	Yes	No	No	No	Yes	Yes	No	No	Yes	No	No	Yes	Yes	Yes	Yes	Yes	Yes	Yes	No	No	No	No	No	No	No	No	No	No	No	Yes
ESC_RA0579AA_AS	SAMEA7177469	57707	NO	NA	Unassigned	Onovel32	fliC-H9	2016	2015-2019	other	NA	Africa	NA	NA	NA	Yes	Yes	Yes	Yes	Yes	No	No	No	Yes	Yes	No	No	Yes	No	No	Yes	Yes	Yes	Yes	Yes	Yes	Yes	No	No	No	No	No	No	No	No	No	No	No	Yes
ESC_RA0594AA_AS	SAMEA7177536	57144	NO	NA	KL60	Onovel32	fliC-H4	2016	2015-2019	other	NA	Africa	NA	NA	NA	Yes	Yes	Yes	No	No	No	No	No	Yes	Yes	No	No	Yes	Yes	No	Yes	Yes	No	Yes	Yes	Yes	Yes	No	No	No	No	No	No	No	No	No	No	No	Yes
ESC_RA0607AA_AS	SAMEA7177474	57731	NO	NA	KL101	Onovel32	fliC-H10	2016	2015-2019	other	NA	Africa	NA	NA	NA	Yes	Yes	Yes	No	Yes	No	No	No	Yes	Yes	No	No	Yes	No	No	No	No	Yes	Yes	No	No	Yes	Yes	No	No	Yes	No	Yes	Yes	No	No	No	No	No
ESC_RA0684AA_AS	SAMEA104288000	57802	NO	NA	KL20	Onovel32	fliC-H9	NA	NA	other	NA	NA	NA	NA	NA	Yes	Yes	Yes	No	Yes	No	No	No	Yes	Yes	No	No	Yes	No	No	Yes	Yes	No	Yes	Yes	Yes	Yes	Yes	No	No	No	No	No	No	No	No	No	No	No
ESC_RA0683AA_AS	SAMEA104287999	57827	YES	C1	Unassigned	Onovel32	fliC-H9	NA	NA	other	NA	NA	NO	YES	NO	Yes	Yes	Yes	Yes	Yes	Yes	No	Yes	Yes	Yes	No	No	Yes	No	No	Yes	Yes	No	Yes	Yes	Yes	Yes	No	No	Yes	No	No	Yes	No	No	No	No	No	No
ESC_RA0682AA_AS	SAMEA104287998	57827	NO	NA	KL20	Onovel32	fliC-H9	NA	NA	other	NA	NA	NA	NA	NA	Yes	Yes	Yes	Yes	Yes	Yes	Yes	Yes	Yes	Yes	No	No	Yes	No	No	Yes	Yes	No	Yes	Yes	Yes	Yes	No	No	Yes	No	No	No	No	No	No	No	No	No
ESC_RA0681AA_AS	SAMEA104287997	57802	NO	NA	KL20	Onovel32	fliC-H9	NA	NA	other	NA	NA	NA	NA	NA	Yes	Yes	Yes	No	Yes	No	No	No	Yes	Yes	No	No	Yes	No	No	Yes	Yes	No	Yes	Yes	Yes	Yes	Yes	No	No	No	No	No	No	No	No	No	No	No
ESC_RA0680AA_AS	SAMEA104287996	57802	NO	NA	KL20	Onovel32	fliC-H9	NA	NA	other	NA	NA	NA	NA	NA	Yes	Yes	Yes	No	Yes	No	No	No	Yes	Yes	No	No	Yes	No	No	Yes	Yes	No	Yes	Yes	Yes	Yes	Yes	No	No	No	No	No	No	No	No	No	No	No
ESC_RA0672AA_AS	SAMEA104287988	57802	YES	C1	KL20	Onovel32	fliC-H9	NA	NA	other	NA	NA	NO	YES	NO	Yes	Yes	Yes	No	Yes	No	No	No	Yes	Yes	No	No	Yes	No	No	Yes	Yes	No	Yes	Yes	Yes	Yes	Yes	No	No	No	No	No	No	No	No	No	No	No
ESC_RA0671AA_AS	SAMEA104287987	57803	YES	NA	Unassigned	Onovel32	fliC-H9	NA	NA	other	NA	NA	NA	NA	NA	Yes	Yes	Yes	No	Yes	Yes	Yes	No	Yes	Yes	No	No	Yes	No	No	No	No	No	Yes	No	No	No	Yes	No	Yes	No	Yes	No	No	No	No	No	No	No
ESC_RA0669AA_AS	SAMEA104287985	57802	NO	NA	KL20	Onovel32	fliC-H9	NA	NA	other	NA	NA	NA	NA	NA	Yes	Yes	Yes	No	Yes	No	No	No	Yes	Yes	No	No	Yes	No	No	Yes	Yes	No	Yes	Yes	Yes	Yes	Yes	No	No	No	No	No	No	No	No	No	No	No
ESC_RA1911AA_AS	SAMN08162474	58372	YES	A	KL30	Onovel32	fliC-H21	2016	2015-2019	other	Animal	North America	NO	YES	NO	Yes	Yes	Yes	Yes	Yes	No	No	No	Yes	No	Yes	No	Yes	No	No	No	No	Yes	Yes	No	No	Yes	No	No	No	No	No	Yes	No	No	No	No	No	No
ESC_RA3174AA_AS	SAMEA104458089	59518	YES	B	KL103	Onovel32	fliC-H5	NA	NA	other	NA	NA	YES	NO	NO	Yes	Yes	Yes	No	Yes	No	No	No	No	No	No	No	Yes	No	No	No	No	Yes	Yes	No	No	No	No	No	No	No	No	No	No	No	No	Yes	No	Yes
ESC_RA3173AA_AS	SAMEA104458082	59518	NO	NA	KL103	Onovel32	fliC-H5	NA	NA	other	NA	NA	NA	NA	NA	Yes	Yes	Yes	No	Yes	No	No	No	No	No	No	No	Yes	No	No	No	No	Yes	Yes	No	No	No	No	No	No	No	No	No	No	No	No	Yes	No	Yes
ESC_RA3171AA_AS	SAMEA104458078	59518	NO	NA	KL103	Onovel32	fliC-H5	NA	NA	other	NA	NA	NA	NA	NA	Yes	Yes	Yes	No	Yes	No	No	No	No	No	No	No	Yes	No	No	No	No	Yes	Yes	No	No	No	No	No	No	No	No	No	No	No	No	Yes	No	Yes
ESC_RA3068AA_AS	SAMEA104399272	57803	NO	NA	Unassigned	Onovel32	fliC-H9	2015	2015-2019	other	Animal	Europe	NA	NA	NA	Yes	Yes	Yes	No	Yes	Yes	Yes	Yes	No	Yes	No	No	Yes	No	No	No	No	No	Yes	Yes	Yes	Yes	Yes	No	No	Yes	No	No	No	No	No	No	No	No
ESC_RA3270AA_AS	SAMN08329270	59651	NO	NA	KL121	Onovel32	fliC-H9	2015	2015-2019	other	Human	Europe	NA	NA	NA	Yes	Yes	Yes	No	Yes	Yes	No	Yes	No	No	No	No	Yes	No	No	No	No	Yes	Yes	No	No	Yes	No	No	No	No	No	Yes	Yes	No	No	Yes	Yes	Yes
ESC_RA3269AA_AS	SAMN08329269	59651	NO	NA	Unassigned	Onovel32	fliC-H9	2015	2015-2019	other	Animal	Europe	NA	NA	NA	Yes	Yes	Yes	No	Yes	Yes	Yes	Yes	Yes	No	No	No	Yes	No	No	No	No	Yes	Yes	No	No	Yes	No	No	No	No	No	Yes	Yes	No	No	Yes	Yes	Yes
ESC_RA3268AA_AS	SAMN08329266	59651	NO	NA	Unassigned	Onovel32	fliC-H9	2015	2015-2019	other	Animal	Europe	NA	NA	NA	Yes	Yes	Yes	No	Yes	Yes	Yes	Yes	No	No	No	No	Yes	No	No	No	No	Yes	Yes	No	No	No	No	No	No	No	No	No	No	No	No	No	No	Yes
ESC_RA3267AA_AS	SAMN08329265	59651	NO	NA	Unassigned	Onovel32	fliC-H9	2015	2015-2019	other	Animal	Europe	NA	NA	NA	Yes	Yes	Yes	No	Yes	Yes	No	Yes	Yes	No	No	No	Yes	No	No	No	No	Yes	Yes	No	No	Yes	No	No	Yes	No	No	Yes	Yes	No	No	Yes	Yes	Yes
ESC_RA3266AA_AS	SAMN08329268	59651	NO	NA	Unassigned	Onovel32	fliC-H9	2015	2015-2019	other	Animal	Europe	NA	NA	NA	Yes	Yes	Yes	No	Yes	Yes	Yes	Yes	Yes	No	No	No	Yes	No	No	No	No	Yes	Yes	No	No	Yes	No	No	Yes	No	No	Yes	Yes	No	No	Yes	Yes	Yes
ESC_RA3265AA_AS	SAMN08329267	59651	YES	B	Unassigned	Onovel32	fliC-H9	2015	2015-2019	other	Animal	Europe	YES	NO	NO	Yes	Yes	Yes	No	Yes	Yes	Yes	Yes	Yes	No	No	No	Yes	No	No	No	No	Yes	Yes	No	No	Yes	No	No	Yes	No	No	Yes	Yes	No	No	Yes	Yes	Yes
ESC_VA2236AA_AS	SAMN08281024	59676	YES	B	KL48	Onovel32	fliC-H9	2016	2015-2019	other	Human	Asia	YES	NO	NO	Yes	Yes	Yes	Yes	Yes	No	No	No	Yes	No	No	No	Yes	No	No	No	No	Yes	Yes	Yes	Yes	Yes	No	No	Yes	No	No	Yes	Yes	No	No	Yes	Yes	Yes
ESC_RA4507AA_AS	SAMN04521918	60561	YES	B	KL115	Onovel32	fliC-H9	2015	2015-2019	other	Human	North America	YES	YES	YES	Yes	Yes	Yes	No	Yes	Yes	Yes	Yes	No	Yes	No	No	Yes	No	No	Yes	Yes	Yes	Yes	Yes	Yes	Yes	No	No	No	No	No	No	No	No	No	Yes	Yes	Yes
ESC_RA4811AA_AS	SAMN08513257	4078	YES	NA	KL31	Onovel32	fliC-H4	2011	2010-2014	UTI/urine	Human	North America	NA	NA	NA	Yes	Yes	Yes	No	No	Yes	Yes	Yes	No	Yes	No	No	Yes	Yes	No	Yes	Yes	No	Yes	Yes	Yes	Yes	No	No	No	No	No	No	No	No	No	No	No	No
ESC_RA6760AA_AS	SAMN07291514	61582	YES	NA	KL58	Onovel32	fliC-H9	NA	NA	other	NA	NA	NA	NA	NA	Yes	Yes	Yes	No	Yes	No	No	No	No	No	Yes	Yes	Yes	No	No	Yes	No	Yes	Yes	No	No	No	Yes	No	No	Yes	No	No	No	No	No	No	No	Yes
ESC_RA8207AA_AS	SAMN08783890	50019	NO	NA	Unassigned	Onovel32	fliC-H10	2015	2015-2019	other	Human	North America	NA	NA	NA	Yes	Yes	Yes	Yes	Yes	No	No	No	No	No	No	No	Yes	No	No	No	No	No	Yes	No	No	No	No	No	No	No	No	Yes	Yes	No	No	No	No	No
ESC_RA8201AA_AS	SAMN08783873	62065	NO	NA	Unassigned	Onovel32	fliC-H9	2014	2010-2014	UTI/urine	Human	North America	NA	NA	NA	Yes	Yes	Yes	Yes	Yes	Yes	Yes	Yes	No	No	No	No	Yes	Yes	No	No	No	No	Yes	No	No	No	No	No	No	No	No	No	No	No	No	No	No	No
ESC_RA8378AA_AS	SAMN08367977	62144	NO	NA	KL123	O9	fliC-H9	2000	2000-2004	other	Animal	North America	NA	NA	NA	No	No	Yes	Yes	Yes	Yes	Yes	Yes	No	No	No	No	Yes	No	No	No	No	No	No	Yes	Yes	No	Yes	No	No	No	No	No	No	No	No	No	No	No
ESC_RA8822AA_AS	SAMN06909181	38963	NO	NA	KL14	Onovel32_O9	fliC-H9	2016	2015-2019	other	Human	Asia	NA	NA	NA	Yes	Yes	Yes	Yes	Yes	Yes	Yes	Yes	Yes	No	No	No	Yes	Yes	No	No	No	Yes	Yes	Yes	Yes	Yes	No	No	Yes	No	No	No	No	No	No	Yes	Yes	Yes
ESC_RA8820AA_AS	SAMN07602136	62390	NO	NA	KL158	Onovel32	fliC-H9	2017	2015-2019	other	Human	Asia	NA	NA	NA	Yes	Yes	Yes	Yes	Yes	Yes	Yes	Yes	Yes	No	No	No	Yes	No	No	No	No	Yes	Yes	No	No	No	No	No	Yes	No	Yes	Yes	No	No	No	Yes	No	Yes
ESC_VA2041AA_AS	SAMN07291528	62353	NO	NA	KL30	Onovel32	fliC-H9	NA	NA	other	NA	NA	NA	NA	NA	Yes	Yes	Yes	Yes	Yes	Yes	Yes	Yes	Yes	No	No	No	Yes	No	No	No	No	Yes	Yes	No	Yes	Yes	No	No	Yes	No	No	Yes	Yes	No	No	Yes	No	Yes
ESC_RA9124AA_AS	SAMN07291526	61582	NO	NA	KL58	Onovel32	fliC-H9	NA	NA	other	NA	NA	NA	NA	NA	Yes	Yes	Yes	No	Yes	No	No	No	No	No	Yes	Yes	Yes	No	No	Yes	No	Yes	Yes	No	No	No	Yes	No	No	Yes	No	No	No	No	No	No	No	Yes
ESC_RA9377AA_AS	SAMN08932757	62781	NO	NA	KL115	Onovel32	fliC-H4	2014	2010-2014	other	Human	Asia	NA	NA	NA	Yes	Yes	Yes	No	Yes	Yes	Yes	Yes	Yes	No	No	No	Yes	No	No	No	No	No	Yes	Yes	Yes	Yes	No	Yes	Yes	No	Yes	No	No	No	No	Yes	No	Yes
ESC_RA9508AA_AS	SAMN08943204	62599	NO	NA	KL127	O9	fliC-H9	1999	1990-1999	other	Animal	North America	NA	NA	NA	No	No	Yes	No	Yes	Yes	Yes	Yes	No	No	Yes	Yes	Yes	No	No	No	No	No	No	No	No	No	Yes	No	No	No	No	No	No	No	No	No	No	No
ESC_SA2555AA_AS	SAMN09202774	64736	YES	B	KL48	Onovel32	fliC-H9	NA	NA	other	NA	Europe	YES	NO	NO	Yes	Yes	Yes	Yes	Yes	No	No	No	Yes	No	No	No	Yes	Yes	No	No	No	Yes	Yes	No	No	Yes	No	No	No	No	No	Yes	Yes	No	No	Yes	Yes	Yes
ESC_SA2354AA_AS	SAMN09202773	64736	NO	NA	KL48	Onovel32	fliC-H9	NA	NA	other	NA	Europe	NA	NA	NA	Yes	Yes	Yes	Yes	Yes	No	No	No	Yes	No	No	No	Yes	Yes	No	No	No	Yes	Yes	No	No	Yes	No	No	No	No	No	Yes	Yes	No	No	Yes	Yes	Yes
ESC_SA5406AA_AS	SAMN08367916	67619	NO	NA	KL9	Onovel32	fliC-H4	2002	2000-2004	other	Animal	North America	NA	NA	NA	No	No	Yes	No	Yes	Yes	Yes	Yes	No	No	Yes	Yes	Yes	No	No	No	No	No	No	No	No	No	Yes	No	Yes	No	No	No	No	No	No	No	No	No
ESC_SA6255AA_AS	NA	66079	YES	B	KL30	Onovel32	fliC-H9	NA	NA	other	NA	NA	YES	YES	YES	Yes	Yes	Yes	Yes	Yes	Yes	Yes	Yes	Yes	No	No	No	Yes	No	No	No	No	Yes	Yes	No	No	Yes	No	No	Yes	No	No	Yes	Yes	No	No	Yes	Yes	Yes
ESC_SA6256AA_AS	NA	66079	NO	NA	KL30	Onovel32	fliC-H9	NA	NA	other	NA	NA	NA	NA	NA	Yes	Yes	Yes	Yes	Yes	Yes	Yes	Yes	Yes	No	No	No	Yes	No	No	No	No	Yes	Yes	No	No	Yes	No	No	Yes	No	No	Yes	Yes	No	No	Yes	Yes	Yes
ESC_SA6258AA_AS	NA	66079	NO	NA	KL30	Onovel32	fliC-H9	NA	NA	other	NA	NA	NA	NA	NA	Yes	Yes	Yes	Yes	Yes	Yes	Yes	Yes	Yes	No	No	No	Yes	No	No	No	No	Yes	Yes	No	No	Yes	No	No	Yes	No	No	Yes	Yes	No	No	Yes	Yes	Yes
ESC_SA6354AA_AS	NA	66079	NO	NA	KL30	Onovel32	fliC-H9	NA	NA	other	NA	NA	NA	NA	NA	Yes	Yes	Yes	Yes	Yes	Yes	Yes	Yes	Yes	No	No	No	Yes	No	No	No	No	Yes	Yes	No	No	Yes	No	No	No	No	Yes	Yes	Yes	No	No	Yes	Yes	Yes
ESC_SA6355AA_AS	NA	66079	NO	NA	KL30	Onovel32	fliC-H9	NA	NA	other	NA	NA	NA	NA	NA	Yes	Yes	Yes	Yes	Yes	Yes	Yes	Yes	Yes	No	No	No	Yes	No	No	No	No	Yes	Yes	No	No	Yes	No	No	Yes	No	No	No	No	No	No	Yes	Yes	Yes
ESC_SA6358AA_AS	NA	66079	NO	NA	KL30	Onovel32	fliC-H9	NA	NA	other	NA	NA	NA	NA	NA	Yes	Yes	Yes	Yes	Yes	No	Yes	Yes	Yes	No	No	No	Yes	No	No	No	No	Yes	Yes	No	No	Yes	No	No	Yes	No	No	Yes	Yes	No	No	Yes	Yes	Yes
ESC_SA6359AA_AS	NA	66079	YES	B	KL30	Onovel32	fliC-H9	NA	NA	other	NA	NA	YES	NO	NO	Yes	Yes	Yes	Yes	Yes	Yes	Yes	Yes	Yes	No	No	No	Yes	No	No	No	No	Yes	Yes	No	No	Yes	No	No	Yes	No	No	Yes	Yes	No	No	Yes	Yes	Yes
ESC_SA6363AA_AS	NA	66079	YES	B	KL30	Onovel32	fliC-H9	NA	NA	other	NA	NA	YES	YES	YES	Yes	Yes	Yes	Yes	Yes	Yes	Yes	Yes	Yes	No	No	No	Yes	No	No	No	No	Yes	Yes	No	No	Yes	No	No	Yes	No	No	Yes	Yes	No	No	Yes	Yes	Yes
ESC_SA6385AA_AS	NA	66079	NO	NA	KL30	Onovel32	fliC-H9	NA	NA	other	NA	NA	NA	NA	NA	Yes	Yes	Yes	Yes	Yes	Yes	Yes	Yes	Yes	No	No	No	Yes	No	No	No	No	Yes	Yes	No	No	Yes	No	No	Yes	No	No	Yes	Yes	No	No	Yes	Yes	Yes
ESC_SA6450AA_AS	NA	66079	NO	NA	KL30	Onovel32	fliC-H9	NA	NA	other	NA	NA	NA	NA	NA	Yes	Yes	Yes	Yes	Yes	Yes	Yes	Yes	Yes	No	No	No	Yes	No	No	No	No	Yes	Yes	No	No	Yes	No	No	Yes	No	No	Yes	Yes	No	No	Yes	Yes	Yes
ESC_SA6452AA_AS	NA	66079	NO	NA	KL30	Onovel32	fliC-H9	NA	NA	other	NA	NA	NA	NA	NA	Yes	Yes	Yes	Yes	Yes	Yes	Yes	Yes	Yes	No	No	No	Yes	No	No	No	No	Yes	Yes	No	No	Yes	No	No	Yes	No	No	Yes	Yes	No	No	Yes	Yes	Yes
ESC_SA9339AA_AS	SAMN09470467	69942	NO	NA	KL35	Onovel32	fliC-H9	2000	2000-2004	other	Animal	North America	NA	NA	NA	Yes	Yes	Yes	Yes	Yes	Yes	Yes	Yes	No	No	Yes	No	Yes	Yes	No	No	No	No	Yes	No	No	Yes	Yes	No	Yes	Yes	No	No	No	No	No	No	No	No
ESC_TA0434AA_AS	NA	66079	NO	NA	KL30	Onovel32	fliC-H9	NA	NA	other	NA	NA	NA	NA	NA	Yes	Yes	Yes	Yes	Yes	Yes	Yes	Yes	Yes	No	No	No	Yes	No	No	No	No	Yes	Yes	No	No	Yes	No	No	Yes	No	No	No	No	No	No	Yes	Yes	Yes
ESC_UA6180AA_AS	SAMEA104077017	71026	YES	C2	KL124	Onovel32	fliC-H10	NA	NA	other	NA	NA	NO	YES	NO	Yes	Yes	Yes	No	Yes	No	No	No	Yes	Yes	No	No	Yes	No	No	Yes	Yes	Yes	Yes	Yes	Yes	Yes	No	No	No	Yes	No	No	No	No	No	No	No	Yes
ESC_UA6148AA_AS	SAMEA104077010	64736	NO	NA	KL48	Onovel32	fliC-H9	NA	NA	other	NA	NA	NA	NA	NA	Yes	Yes	Yes	Yes	Yes	Yes	Yes	Yes	No	No	No	No	Yes	No	No	No	No	Yes	Yes	No	No	No	No	No	No	No	No	No	No	No	No	No	No	Yes
ESC_UA6147AA_AS	SAMEA104077009	64736	YES	B	KL48	Onovel32	fliC-H9	NA	NA	other	NA	NA	NO	NO	NO	Yes	Yes	Yes	Yes	Yes	Yes	Yes	Yes	No	No	No	No	Yes	No	No	No	No	Yes	Yes	No	No	No	No	No	No	No	No	No	No	No	No	No	No	Yes
ESC_UA6369AA_AS	SAMEA104076992	64736	NO	NA	KL48	Onovel32	fliC-H9	NA	NA	other	NA	NA	NA	NA	NA	Yes	Yes	Yes	Yes	Yes	Yes	Yes	Yes	No	No	No	No	Yes	No	No	No	No	Yes	Yes	No	No	No	No	No	No	No	No	No	No	No	No	No	No	Yes
ESC_UA6678AA_AS	SAMEA104076983	71026	YES	C2	KL124	NA	fliC-H10	NA	NA	other	NA	NA	NO	YES	NO	Yes	Yes	Yes	No	Yes	No	No	No	No	Yes	No	No	Yes	No	No	Yes	Yes	Yes	Yes	Yes	Yes	Yes	No	No	No	Yes	No	No	No	No	No	No	No	Yes
ESC_UA5992AA_AS	SAMEA104040240	47751	YES	A	KL125	Onovel32	fliC-H21	NA	NA	other	NA	NA	NO	YES	NO	Yes	Yes	Yes	No	Yes	No	No	No	No	Yes	No	No	Yes	No	No	No	No	Yes	Yes	No	No	No	Yes	No	Yes	No	Yes	No	No	No	No	No	No	No
ESC_TA1493AA_AS	NA	28989	NO	NA	KL103	Onovel32	fliC-H5	NA	NA	other	NA	NA	NA	NA	NA	Yes	Yes	Yes	No	Yes	Yes	Yes	Yes	No	Yes	No	No	Yes	No	No	No	No	Yes	Yes	No	No	No	No	No	Yes	No	No	No	No	No	No	Yes	No	Yes
ESC_TA2111AA_AS	SAMN09842383	64736	NO	NA	KL48	Onovel32	fliC-H9	2018	2015-2019	other	Human	Asia	NA	NA	NA	Yes	Yes	Yes	Yes	Yes	Yes	Yes	Yes	Yes	No	No	No	Yes	No	No	No	No	Yes	Yes	Yes	Yes	Yes	No	No	Yes	No	No	Yes	Yes	No	No	Yes	Yes	Yes
ESC_TA2109AA_AS	SAMN09842381	71767	NO	NA	KL125	Onovel32	fliC-H9	2018	2015-2019	other	Human	Asia	NA	NA	NA	Yes	Yes	Yes	Yes	Yes	No	No	No	Yes	No	No	No	Yes	No	No	No	No	Yes	Yes	Yes	Yes	Yes	No	No	No	No	No	No	No	No	No	Yes	Yes	Yes
ESC_TA2108AA_AS	SAMN09842378	71752	NO	NA	KL30	Onovel32	fliC-H9	2018	2015-2019	other	Human	Asia	NA	NA	NA	Yes	Yes	Yes	Yes	Yes	No	No	No	No	No	No	No	Yes	No	No	No	No	Yes	Yes	No	No	No	No	No	Yes	No	No	No	No	No	No	Yes	Yes	Yes
ESC_TA2105AA_AS	SAMN09842377	71752	NO	NA	KL30	Onovel32	fliC-H9	2017	2015-2019	other	Human	Asia	NA	NA	NA	Yes	Yes	Yes	Yes	Yes	Yes	Yes	Yes	No	No	No	No	Yes	No	No	No	No	Yes	Yes	No	No	No	No	No	Yes	No	No	No	No	No	No	Yes	Yes	Yes
ESC_TA2394AA_AS	SAMN09866997	71922	YES	B	KL121	Onovel32	fliC-H9	2017	2015-2019	other	Animal	Oceania	NO	YES	NO	Yes	Yes	Yes	No	Yes	No	No	No	Yes	Yes	No	No	Yes	Yes	No	Yes	Yes	Yes	Yes	Yes	Yes	Yes	Yes	No	No	No	No	No	No	No	No	No	No	Yes
ESC_TA2377AA_AS	SAMN09867005	71909	NO	NA	KL16	Onovel32	fliC-H9	2017	2015-2019	other	Animal	Oceania	NA	NA	NA	Yes	Yes	Yes	No	Yes	No	No	No	No	Yes	No	No	Yes	Yes	No	Yes	Yes	Yes	Yes	Yes	Yes	Yes	Yes	No	No	No	No	No	No	No	No	No	No	No
ESC_TA2214AA_AS	SAMN09866919	71802	NO	NA	KL30	Onovel32	fliC-H21	2017	2015-2019	other	Animal	Oceania	NA	NA	NA	Yes	Yes	No	Yes	No	Yes	Yes	Yes	No	No	No	No	Yes	No	No	No	No	Yes	Yes	No	No	No	No	No	No	No	No	No	No	No	No	No	No	No
ESC_TA2200AA_AS	SAMN09866830	29431	NO	NA	Unassigned	Onovel32	fliC-H9	2017	2015-2019	other	Animal	Oceania	NA	NA	NA	Yes	Yes	Yes	No	Yes	Yes	No	Yes	Yes	Yes	No	No	Yes	Yes	No	No	Yes	Yes	Yes	Yes	No	Yes	Yes	No	No	No	No	No	No	No	No	No	No	No
ESC_TA2862AA_AS	NA	69543	YES	B	Unassigned	Onovel32	fliC-H9	NA	NA	other	NA	Asia	NO	YES	NO	Yes	Yes	Yes	No	Yes	No	Yes	Yes	Yes	No	No	No	Yes	No	No	Yes	Yes	Yes	Yes	Yes	Yes	Yes	No	No	No	No	No	No	No	No	No	No	No	No
ESC_TA2933AA_AS	NA	69596	YES	A	Unassigned	Onovel32	fliC-H21	NA	NA	other	NA	Asia	NO	YES	NO	Yes	Yes	Yes	No	Yes	Yes	Yes	Yes	Yes	No	No	No	Yes	No	No	No	No	Yes	Yes	No	No	Yes	Yes	No	Yes	Yes	No	Yes	Yes	Yes	Yes	No	No	No
ESC_TA4196AA_AS	SAMEA104138004	72356	NO	NA	KL9	Onovel32	fliC-H9	NA	NA	other	NA	NA	NA	NA	NA	Yes	Yes	Yes	No	Yes	No	Yes	Yes	Yes	No	Yes	Yes	Yes	No	No	No	No	No	Yes	No	No	No	Yes	Yes	No	No	No	No	No	No	No	No	No	Yes
ESC_TA6862AA_AS	SAMN09954440	64736	NO	NA	KL48	Onovel32	fliC-H9	2016	2015-2019	other	Animal	North America	NA	NA	NA	Yes	Yes	Yes	Yes	Yes	No	No	No	Yes	Yes	No	No	Yes	No	No	Yes	Yes	Yes	Yes	Yes	Yes	Yes	No	No	Yes	No	Yes	Yes	Yes	No	No	Yes	Yes	Yes
ESC_TA7111AA_AS	SAMN10058188	72835	NO	NA	Unassigned	Onovel32	fliC-H9	2018	2015-2019	other	Human	Europe	NA	NA	NA	No	No	Yes	Yes	Yes	Yes	Yes	Yes	No	No	No	No	Yes	No	No	No	No	No	No	No	No	No	No	No	Yes	No	No	No	No	No	No	No	No	No
ESC_TA8331AA_AS	SAMN10083769	64736	NO	NA	Unassigned	Onovel32	fliC-H9	2003	2000-2004	other	NA	North America	NA	NA	NA	Yes	Yes	Yes	Yes	Yes	No	No	No	Yes	Yes	No	No	Yes	No	No	Yes	Yes	Yes	Yes	Yes	Yes	Yes	No	No	Yes	No	Yes	Yes	Yes	No	No	Yes	Yes	Yes
ESC_TA8360AA_AS	SAMN10084962	64736	YES	B	KL48	Onovel32	fliC-H9	2003	2000-2004	other	NA	North America	YES	YES	YES	Yes	Yes	Yes	Yes	Yes	No	No	No	Yes	Yes	No	No	Yes	No	No	Yes	Yes	Yes	Yes	Yes	Yes	Yes	No	No	Yes	No	Yes	Yes	Yes	No	No	Yes	Yes	Yes
ESC_TA8345AA_AS	SAMN10084435	64736	YES	B	Unassigned	Onovel32	fliC-H9	2002	2000-2004	other	NA	North America	YES	NO	NO	Yes	Yes	Yes	Yes	Yes	No	No	No	Yes	No	No	No	Yes	No	No	No	No	Yes	Yes	Yes	Yes	Yes	No	No	Yes	No	Yes	Yes	Yes	No	No	Yes	Yes	Yes
ESC_TA8342AA_AS	SAMN10084366	64736	YES	B	Unassigned	Onovel32	fliC-H9	2003	2000-2004	other	NA	North America	YES	YES	YES	Yes	Yes	Yes	Yes	Yes	No	No	No	Yes	Yes	No	No	Yes	No	No	Yes	Yes	Yes	Yes	Yes	Yes	Yes	No	No	Yes	No	Yes	Yes	Yes	No	No	Yes	Yes	Yes
ESC_TA8341AA_AS	SAMN10084364	64736	NO	NA	KL48	Onovel32	fliC-H9	2002	2000-2004	other	NA	North America	NA	NA	NA	Yes	Yes	Yes	Yes	Yes	No	No	No	Yes	Yes	No	No	Yes	No	No	Yes	Yes	Yes	Yes	Yes	Yes	Yes	No	No	Yes	No	Yes	Yes	Yes	No	No	Yes	Yes	Yes
ESC_UA0266AA_AS	SAMN10146731	74381	YES	NA	KL16	Onovel32	fliC-H33	2018	2015-2019	other	Human	Europe	NA	NA	NA	No	No	Yes	Yes	Yes	Yes	Yes	Yes	No	No	No	No	Yes	No	No	No	No	No	No	No	No	No	No	No	Yes	No	No	No	No	No	No	No	No	No
ESC_UA1272AA_AS	SAMN06218054	38963	NO	NA	KL14	Onovel32_O9	fliC-H9	2013	2010-2014	blood	Human	North America	NA	NA	NA	Yes	Yes	Yes	Yes	Yes	Yes	Yes	Yes	Yes	Yes	No	No	Yes	No	No	Yes	Yes	Yes	Yes	Yes	Yes	Yes	No	No	No	No	No	No	No	No	No	No	No	Yes
ESC_YA6788AA_AS	NA	93020	NO	NA	Unassigned	Onovel32	fliC-H9	2017	2015-2019	other	NA	NA	NA	NA	NA	Yes	Yes	Yes	No	Yes	Yes	Yes	No	Yes	No	No	No	Yes	No	No	Yes	Yes	Yes	Yes	Yes	Yes	No	No	No	Yes	No	Yes	No	No	No	No	No	No	No
ESC_YA6790AA_AS	NA	93020	YES	NA	Unassigned	Onovel32	fliC-H9	2017	2015-2019	other	NA	NA	NA	NA	NA	Yes	Yes	Yes	No	Yes	Yes	Yes	No	Yes	No	No	No	Yes	No	No	Yes	Yes	Yes	Yes	Yes	Yes	No	No	No	Yes	No	Yes	No	No	No	No	No	No	No
ESC_UA3516AA_AS	SAMEA4916043	76327	NO	NA	Unassigned	NA	fliC-H9	2011	2010-2014	other	Human	Europe	NA	NA	NA	Yes	Yes	Yes	No	Yes	No	No	No	Yes	No	No	No	Yes	No	No	Yes	No	No	Yes	Yes	Yes	Yes	No	No	Yes	Yes	Yes	No	No	No	No	No	No	No
ESC_UA5387AA_AS	SAMN10417551	77438	YES	NA	KL55	Onovel32_O9	fliC-H9	2009	2005-2009	other	Animal	Europe	NA	NA	NA	Yes	Yes	Yes	No	Yes	Yes	Yes	Yes	Yes	Yes	No	No	Yes	No	No	No	No	No	Yes	Yes	Yes	Yes	Yes	No	Yes	Yes	Yes	No	No	No	No	No	No	No
ESC_UA6991AA_AS	NA	71168	NO	NA	KL14	Onovel32_O9	fliC-H9	2017	2015-2019	UTI/urine	Human	Asia	NA	NA	NA	Yes	Yes	Yes	Yes	Yes	No	No	No	No	Yes	No	No	Yes	No	No	Yes	Yes	Yes	Yes	Yes	Yes	Yes	No	No	Yes	No	No	No	No	No	No	Yes	Yes	Yes
ESC_VA2013AA_AS	SAMN09381942	79441	NO	NA	KL48	Onovel32	fliC-H9	2018	2015-2019	other	Animal	Europe	NA	NA	NA	Yes	Yes	Yes	Yes	Yes	No	No	Yes	Yes	No	Yes	No	Yes	Yes	No	No	No	Yes	Yes	No	No	Yes	No	No	No	No	No	Yes	Yes	No	No	Yes	Yes	Yes
ESC_VA2223AA_AS	SAMN05341196	79254	NO	NA	KL48	Onovel32	fliC-H9	2016	2015-2019	other	Human	North America	NA	NA	NA	Yes	Yes	Yes	Yes	Yes	Yes	Yes	Yes	Yes	Yes	No	No	Yes	No	No	No	No	Yes	Yes	No	No	Yes	No	No	Yes	No	No	Yes	Yes	No	No	Yes	Yes	Yes
ESC_VA2267AA_AS	SAMN07944243	27003	NO	NA	KL54	Onovel32	fliC-H10	2015	2015-2019	UTI/urine	Human	Asia	NA	NA	NA	Yes	Yes	Yes	No	Yes	No	No	No	Yes	No	No	No	Yes	No	No	No	No	Yes	Yes	Yes	Yes	Yes	Yes	No	Yes	No	Yes	No	No	No	No	Yes	No	Yes
ESC_VA2270AA_AS	SAMN07944239	27003	NO	NA	KL54	Onovel32	fliC-H10	2015	2015-2019	UTI/urine	Human	Asia	NA	NA	NA	Yes	Yes	Yes	No	Yes	No	No	No	Yes	No	No	No	Yes	No	No	No	No	Yes	Yes	Yes	Yes	Yes	Yes	No	Yes	No	Yes	No	No	No	No	Yes	No	Yes
ESC_VA2798AA_AS	SAMEA104288118	79781	YES	NA	KL9	Onovel32	fliC-H4	NA	NA	other	NA	NA	NA	NA	NA	No	No	Yes	No	Yes	Yes	Yes	Yes	No	No	Yes	Yes	Yes	No	No	Yes	No	No	No	No	No	No	Yes	No	Yes	Yes	No	No	No	No	No	No	No	No
ESC_VA2781AA_AS	SAMEA104288101	79797	YES	NA	KL57	Onovel32_Onovel22	fliC-H9	NA	NA	other	NA	NA	NA	NA	NA	No	No	Yes	No	Yes	Yes	Yes	Yes	No	No	No	No	Yes	No	No	No	No	No	No	No	No	Yes	Yes	No	Yes	Yes	No	No	No	No	No	No	No	No
ESC_VA2989AA_AS	SAMN07760933	79537	NO	NA	KL30	Onovel32	fliC-H9	2009	2005-2009	other	Human	Europe	NA	NA	NA	Yes	Yes	Yes	No	Yes	No	No	No	No	Yes	No	No	Yes	Yes	No	Yes	Yes	Yes	Yes	Yes	Yes	Yes	Yes	No	No	No	No	No	No	No	No	No	No	No
ESC_VA3326AA_AS	SAMN10527285	79965	NO	NA	KL14	Onovel32_O9	fliC-H9	NA	NA	UTI/urine	Human	Africa	NA	NA	NA	Yes	Yes	Yes	No	Yes	No	No	Yes	No	No	No	No	Yes	No	No	No	No	Yes	Yes	No	No	Yes	No	No	No	No	No	No	No	No	No	Yes	No	Yes
ESC_VA6203AA_AS	SAMN10485801	81820	NO	NA	KL123	Onovel32	fliC-H10	2018	2015-2019	other	Animal	North America	NA	NA	NA	Yes	Yes	Yes	Yes	Yes	No	No	Yes	No	No	No	No	Yes	No	No	No	No	Yes	Yes	No	No	No	No	No	Yes	No	No	No	Yes	No	No	No	No	No
ESC_VA9460AA_AS	SAMEA104370246	17493	YES	C1	KL20	Onovel32	fliC-H9	NA	NA	other	NA	NA	NO	YES	NO	Yes	Yes	Yes	Yes	Yes	No	No	No	Yes	Yes	No	No	Yes	No	No	Yes	Yes	No	Yes	Yes	Yes	Yes	No	No	No	No	No	No	No	No	No	No	No	No
ESC_WA5790AA_AS	SAMN08623816	87908	YES	B	KL30	Onovel32	fliC-H9	2015	2015-2019	blood	Human	North America	NO	YES	NO	Yes	Yes	Yes	Yes	Yes	Yes	Yes	Yes	Yes	Yes	No	No	Yes	No	No	Yes	Yes	Yes	Yes	Yes	Yes	Yes	Yes	No	Yes	No	No	No	No	No	No	No	No	No
ESC_WA5588AA_AS	SAMN08328838	17493	YES	C1	Unassigned	Onovel32	fliC-H9	2014	2010-2014	other	Human	Oceania	NO	YES	NO	Yes	Yes	Yes	Yes	Yes	No	No	No	Yes	Yes	No	No	Yes	No	No	No	Yes	No	Yes	Yes	Yes	Yes	No	No	Yes	No	No	No	No	No	No	No	No	No
ESC_WA5581AA_AS	SAMN08328778	87674	NO	NA	KL9	Onovel32	fliC-H4	2008	2005-2009	other	Human	Oceania	NA	NA	NA	Yes	Yes	Yes	No	Yes	No	No	No	No	No	No	No	Yes	No	No	No	No	No	Yes	No	No	No	Yes	Yes	Yes	No	No	No	No	No	No	No	No	No
ESC_WA5573AA_AS	SAMN08328854	87821	NO	NA	KL30	Onovel32	fliC-H9	2007	2005-2009	other	Human	Oceania	NA	NA	NA	Yes	Yes	Yes	No	Yes	No	No	No	No	No	No	No	Yes	No	No	Yes	Yes	No	No	Yes	Yes	Yes	Yes	No	No	No	No	No	No	No	No	No	No	Yes
ESC_WA5570AA_AS	SAMN08328853	87924	NO	NA	Unassigned	Onovel32	fliC-H9	2007	2005-2009	other	Human	Oceania	NA	NA	NA	Yes	Yes	Yes	No	Yes	Yes	Yes	Yes	Yes	No	No	No	Yes	No	No	Yes	Yes	No	Yes	Yes	Yes	Yes	Yes	Yes	Yes	No	No	No	No	No	No	No	No	No
ESC_XA6495AA_AS	SAMN07682631	90937	NO	NA	KL48	Onovel32	fliC-H9	2016	2015-2019	UTI/urine	Human	Asia	NA	NA	NA	Yes	Yes	Yes	Yes	Yes	No	No	No	Yes	No	No	No	Yes	No	No	No	No	Yes	Yes	Yes	No	Yes	No	No	No	No	No	Yes	Yes	No	No	Yes	Yes	Yes
ESC_XA6456AA_AS	SAMN07682628	64736	NO	NA	KL48	Onovel32	fliC-H9	2016	2015-2019	UTI/urine	Human	Asia	NA	NA	NA	Yes	Yes	Yes	Yes	Yes	No	No	Yes	Yes	No	No	No	Yes	No	No	No	No	Yes	Yes	No	No	Yes	No	No	No	No	No	Yes	Yes	No	No	Yes	Yes	Yes
ESC_WA3725AA_AS	SAMN07682627	64736	NO	NA	KL48	Onovel32	fliC-H9	2016	2015-2019	other	Human	Asia	NA	NA	NA	Yes	Yes	Yes	Yes	Yes	Yes	Yes	Yes	No	No	No	No	Yes	No	No	No	No	Yes	Yes	No	No	Yes	No	No	No	No	No	Yes	Yes	No	No	Yes	No	Yes
ESC_WA3366AA_AS	SAMN06702073	85525	NO	NA	KL5	Onovel32	fliC-H9	2015	2015-2019	UTI/urine	Human	North America	NA	NA	NA	Yes	Yes	Yes	Yes	Yes	Yes	Yes	Yes	Yes	Yes	No	No	Yes	No	No	No	No	No	Yes	No	No	No	No	No	No	No	Yes	Yes	Yes	No	No	No	No	No
ESC_WA2582AA_AS	SAMN05770944	84800	YES	B	KL48	Onovel32	fliC-H9	2015	2015-2019	other	Human	Asia	YES	YES	YES	Yes	Yes	Yes	No	Yes	Yes	Yes	No	Yes	No	No	No	Yes	No	No	Yes	Yes	Yes	Yes	No	No	Yes	Yes	No	Yes	Yes	No	Yes	Yes	No	No	Yes	No	Yes
ESC_WA2563AA_AS	SAMN05770945	31111	NO	NA	KL103	Onovel32	fliC-H5	2014	2010-2014	other	Human	Asia	NA	NA	NA	Yes	Yes	Yes	No	Yes	No	No	No	No	No	No	No	Yes	No	No	No	No	Yes	Yes	No	No	No	No	No	No	No	No	No	No	No	No	No	No	Yes
ESC_WA2531AA_AS	SAMN05770815	84775	NO	NA	KL30	Onovel32	fliC-H21	2015	2015-2019	other	Human	Asia	NA	NA	NA	Yes	Yes	Yes	Yes	Yes	No	No	No	Yes	No	No	No	Yes	No	No	No	No	Yes	Yes	No	No	No	No	No	No	No	No	No	No	No	No	No	No	No
ESC_WA8506AA_AS	SAMEA104653678	47751	NO	NA	Unassigned	Onovel32	fliC-H21	NA	NA	other	Human	Europe	NA	NA	NA	Yes	Yes	Yes	No	Yes	No	No	No	Yes	Yes	No	No	Yes	No	No	No	No	Yes	Yes	No	No	Yes	Yes	No	No	Yes	Yes	Yes	Yes	No	No	No	No	No
ESC_WA8504AA_AS	SAMEA104653676	47751	NO	NA	KL125	Onovel32	fliC-H21	NA	NA	other	Human	Europe	NA	NA	NA	Yes	Yes	Yes	No	Yes	No	No	No	Yes	Yes	No	No	Yes	No	No	No	No	Yes	Yes	No	No	Yes	Yes	No	Yes	Yes	Yes	Yes	Yes	Yes	No	No	No	No
ESC_WA8458AA_AS	SAMEA104653406	33472	NO	NA	Unassigned	Onovel32	fliC-H9	NA	NA	other	Human	Europe	NA	NA	NA	Yes	Yes	Yes	No	Yes	Yes	Yes	Yes	No	Yes	No	No	Yes	No	No	No	No	No	Yes	Yes	Yes	Yes	Yes	Yes	No	No	No	No	No	No	No	No	No	No
ESC_WA8399AA_AS	SAMEA104653002	88610	NO	NA	Unassigned	Onovel32	fliC-H9	NA	NA	other	Human	Europe	NA	NA	NA	Yes	Yes	Yes	No	Yes	Yes	No	No	No	Yes	No	No	Yes	No	No	No	No	No	Yes	Yes	Yes	Yes	Yes	No	Yes	Yes	Yes	No	No	No	No	No	No	No
ESC_XA0523AA_AS	SAMN10956393	71752	NO	NA	KL30	Onovel32	fliC-H9	2017	2015-2019	other	Human	Asia	NA	NA	NA	Yes	Yes	Yes	Yes	Yes	Yes	Yes	Yes	Yes	No	No	No	Yes	No	No	No	No	Yes	Yes	No	No	Yes	No	No	Yes	No	No	No	No	No	No	Yes	Yes	Yes
ESC_XA0590AA_AS	SAMEA104448928	89984	YES	NA	Unassigned	Onovel32	fliC-H9	NA	NA	other	NA	NA	NA	NA	NA	Yes	Yes	Yes	Yes	Yes	Yes	Yes	Yes	Yes	No	No	No	Yes	No	No	No	No	Yes	Yes	Yes	Yes	Yes	No	No	Yes	No	Yes	No	No	No	No	No	No	No
ESC_XA0581AA_AS	SAMEA104448878	89984	NO	NA	Unassigned	Onovel32	fliC-H9	NA	NA	other	NA	NA	NA	NA	NA	Yes	Yes	Yes	Yes	Yes	Yes	Yes	Yes	Yes	No	No	No	Yes	No	No	No	No	Yes	Yes	Yes	Yes	Yes	No	No	Yes	No	Yes	No	No	No	No	No	No	No
ESC_XA0574AA_AS	SAMEA104448853	89986	NO	NA	KL16	Onovel32	fliC-H9	NA	NA	other	NA	NA	NA	NA	NA	Yes	Yes	Yes	No	Yes	Yes	No	Yes	Yes	Yes	No	No	Yes	No	No	Yes	No	Yes	Yes	No	No	Yes	No	No	No	No	No	Yes	Yes	No	No	Yes	No	No
ESC_XA2011AA_AS	SAMEA4653203	90624	NO	NA	Unassigned	Onovel32_Onovel22	fliC-H9	NA	NA	other	Human	Africa	NA	NA	NA	No	Yes	Yes	No	Yes	No	No	No	Yes	Yes	No	No	Yes	No	No	No	No	No	No	Yes	Yes	No	Yes	No	No	No	No	No	No	No	No	No	No	No
ESC_XA1997AA_AS	SAMEA4653189	90606	YES	C2	KL124	Onovel32	fliC-H10	NA	NA	other	Human	Africa	NO	YES	NO	Yes	Yes	Yes	No	Yes	Yes	Yes	Yes	Yes	Yes	No	No	Yes	Yes	No	Yes	Yes	Yes	Yes	Yes	Yes	Yes	Yes	No	No	No	No	No	No	No	No	No	No	No
ESC_XA1980AA_AS	SAMEA4653172	17493	NO	NA	KL20	Onovel32	fliC-H9	NA	NA	other	Human	Africa	NA	NA	NA	Yes	Yes	Yes	Yes	Yes	Yes	Yes	Yes	No	Yes	No	No	Yes	No	No	Yes	Yes	No	Yes	No	No	No	No	No	No	No	No	No	No	No	No	No	No	No
ESC_XA4769AA_AS	SAMN11160071	4101	YES	A	KL124	Onovel32	fliC-H21	NA	NA	other	NA	NA	NO	YES	NO	Yes	Yes	Yes	No	Yes	Yes	Yes	Yes	Yes	Yes	No	No	Yes	No	No	No	No	Yes	Yes	No	No	Yes	Yes	No	Yes	Yes	Yes	Yes	Yes	Yes	No	No	No	No
ESC_CB0740AA_AS	NA	100059	NO	NA	Unassigned	Onovel32	fliC-H9	2018	2015-2019	other	NA	Asia	NA	NA	NA	Yes	Yes	Yes	No	Yes	No	No	No	Yes	No	No	No	Yes	No	No	No	No	Yes	Yes	Yes	No	Yes	No	No	Yes	No	No	No	No	No	No	Yes	Yes	Yes
ESC_LB2371AA_AS	SAMN11230749	64736	NO	NA	KL48	Onovel32	fliC-H9	2018	2015-2019	other	Animal	North America	NA	NA	NA	Yes	Yes	Yes	Yes	Yes	No	No	No	Yes	Yes	No	No	Yes	No	No	Yes	Yes	Yes	Yes	Yes	Yes	Yes	No	No	Yes	No	Yes	Yes	Yes	No	No	Yes	Yes	Yes
ESC_YA1719AA_AS	SAMEA5076027	92402	NO	NA	Unassigned	Onovel32	fliC-H9	2014	2010-2014	UTI/urine	Human	Europe	NA	NA	NA	Yes	Yes	Yes	No	Yes	Yes	Yes	No	No	No	Yes	Yes	Yes	No	No	No	No	No	Yes	No	No	No	No	No	Yes	Yes	No	No	No	No	No	No	No	No
ESC_YA1559AA_AS	SAMEA5075908	23749	YES	B	Unassigned	Onovel32	fliC-H9	2014	2010-2014	UTI/urine	Human	Europe	NO	YES	NO	Yes	Yes	Yes	Yes	Yes	No	No	No	Yes	Yes	No	No	Yes	No	No	Yes	Yes	Yes	Yes	Yes	Yes	Yes	No	No	No	No	No	No	No	No	No	No	No	No
ESC_YA2935AA_AS	NA	92081	NO	NA	KL48	Onovel32	fliC-H9	NA	NA	other	NA	NA	NA	NA	NA	Yes	Yes	Yes	No	Yes	Yes	Yes	Yes	Yes	Yes	No	No	Yes	Yes	No	No	No	No	Yes	Yes	Yes	Yes	Yes	No	No	No	No	No	No	No	No	No	No	No
ESC_YA5967AA_AS	NA	92970	YES	NA	KL9	Onovel32	fliC-H9	NA	NA	other	NA	NA	NA	NA	NA	No	No	Yes	Yes	Yes	Yes	Yes	Yes	Yes	No	No	No	Yes	No	No	No	No	No	No	No	No	No	No	No	Yes	No	No	No	No	No	No	No	No	No
ESC_YA6321AA_AS	SAMN11420065	93281	NO	NA	KL31	Onovel32	fliC-H4	2015	2015-2019	other	Human	North America	NA	NA	NA	Yes	Yes	Yes	Yes	Yes	Yes	Yes	Yes	Yes	No	No	No	Yes	No	No	No	No	No	Yes	Yes	Yes	Yes	No	Yes	No	No	No	No	No	No	Yes	No	No	No
ESC_YA6826AA_AS	NA	93020	NO	NA	Unassigned	Onovel32	fliC-H9	NA	NA	other	NA	NA	NA	NA	NA	Yes	Yes	Yes	No	Yes	Yes	Yes	No	Yes	No	No	No	Yes	No	No	Yes	Yes	Yes	Yes	Yes	Yes	No	No	No	Yes	No	Yes	No	No	No	No	No	No	No
ESC_ZA0994AA_AS	NA	93959	YES	B	Unassigned	Onovel32	fliC-H9	NA	NA	other	NA	NA	NO	YES	NO	Yes	Yes	Yes	Yes	Yes	Yes	Yes	Yes	No	Yes	No	No	Yes	No	No	Yes	Yes	Yes	Yes	No	No	No	No	No	Yes	No	No	No	No	No	No	No	No	No
ESC_ZA1111AA_AS	NA	44435	NO	NA	KL35	Onovel32	fliC-H9	NA	NA	other	NA	NA	NA	NA	NA	Yes	Yes	Yes	Yes	Yes	Yes	Yes	Yes	Yes	Yes	No	No	Yes	Yes	No	Yes	Yes	Yes	Yes	Yes	Yes	Yes	Yes	No	No	No	No	No	No	No	No	No	No	No
ESC_ZA1138AA_AS	NA	94086	NO	NA	Unassigned	O9	fliC-H9	NA	NA	other	NA	NA	NA	NA	NA	Yes	Yes	Yes	No	Yes	Yes	Yes	Yes	Yes	Yes	No	No	Yes	No	No	No	No	No	Yes	Yes	Yes	Yes	Yes	Yes	Yes	No	Yes	No	No	No	No	No	No	No
ESC_ZA2640AA_AS	SAMEA103972952	4101	YES	A	KL124	Onovel32	fliC-H21	NA	NA	other	NA	NA	NO	YES	NO	Yes	Yes	Yes	No	Yes	No	No	No	Yes	Yes	No	No	Yes	No	No	No	No	Yes	Yes	No	No	Yes	Yes	No	Yes	Yes	Yes	Yes	Yes	Yes	No	No	No	No
ESC_ZA2802AA_AS	SAMN11640163	95226	NO	NA	Unassigned	NA	NA	2017	2015-2019	other	Human	Asia	NA	NA	NA	Yes	Yes	Yes	No	Yes	No	No	No	Yes	Yes	No	No	Yes	Yes	No	Yes	Yes	Yes	Yes	Yes	Yes	Yes	Yes	No	No	No	No	No	No	No	No	No	No	No
ESC_ZA4075AA_AS	NA	95870	NO	NA	KL35	Onovel32	fliC-H9	2018	2015-2019	other	NA	NA	NA	NA	NA	Yes	Yes	Yes	Yes	Yes	Yes	Yes	Yes	No	No	No	No	Yes	No	No	No	No	No	Yes	No	No	No	No	No	Yes	No	Yes	Yes	Yes	No	No	No	No	No
ESC_ZA4145AA_AS	NA	95931	NO	NA	KL35	Onovel32	fliC-H9	2016	2015-2019	other	NA	NA	NA	NA	NA	Yes	Yes	Yes	Yes	Yes	Yes	Yes	Yes	No	No	No	No	Yes	No	No	No	No	No	Yes	No	No	No	No	No	No	No	No	Yes	Yes	No	No	No	No	No
ESC_ZA6579AA_AS	SAMN11840205	31116	NO	NA	KL30	Onovel32	fliC-H9	2015	2015-2019	other	Human	Asia	NA	NA	NA	Yes	Yes	Yes	Yes	Yes	No	No	No	Yes	Yes	No	No	Yes	No	No	Yes	Yes	Yes	Yes	Yes	Yes	Yes	No	No	No	No	No	No	No	No	No	No	No	Yes
ESC_ZA6572AA_AS	SAMN11840202	31111	NO	NA	KL103	Onovel32	fliC-H5	2015	2015-2019	other	Human	Asia	NA	NA	NA	Yes	Yes	Yes	Yes	Yes	No	No	No	Yes	Yes	No	No	Yes	No	No	Yes	Yes	Yes	Yes	No	No	Yes	No	No	Yes	No	No	Yes	Yes	No	No	Yes	Yes	Yes
ESC_ZA6546AA_AS	SAMN11840198	31111	NO	NA	KL103	Onovel32	fliC-H5	2015	2015-2019	other	Human	Asia	NA	NA	NA	Yes	Yes	Yes	Yes	Yes	No	No	No	Yes	Yes	No	No	Yes	No	No	Yes	Yes	Yes	Yes	No	No	Yes	No	No	Yes	No	No	Yes	Yes	No	No	Yes	Yes	Yes
ESC_ZA6395AA_AS	SAMEA5618989	97915	NO	NA	KL158	Onovel32	fliC-H10	2007	2005-2009	other	Animal	Europe	NA	NA	NA	Yes	Yes	Yes	Yes	Yes	Yes	Yes	Yes	No	No	No	No	Yes	No	No	No	No	No	Yes	Yes	Yes	Yes	No	No	Yes	No	No	No	No	No	No	No	No	No
ESC_ZA6378AA_AS	SAMEA5618972	97892	NO	NA	Unassigned	Onovel32	fliC-H9	2004	2000-2004	other	Animal	Europe	NA	NA	NA	Yes	Yes	Yes	No	Yes	Yes	Yes	Yes	No	No	No	No	Yes	No	No	No	No	No	Yes	No	No	Yes	Yes	No	Yes	No	No	No	No	No	No	No	No	No
ESC_AB1619AA_AS	NA	96744	NO	NA	KL20	Onovel32	fliC-H9	2018	2015-2019	other	Animal	NA	NA	NA	NA	Yes	Yes	Yes	Yes	Yes	Yes	Yes	Yes	Yes	No	No	No	Yes	No	No	No	No	No	Yes	Yes	Yes	Yes	Yes	Yes	Yes	No	Yes	No	No	No	No	Yes	No	No
ESC_BB0595AA_AS	SAMN12056370	43446	NO	NA	KL103	Onovel32	fliC-H21	2019	2015-2019	other	NA	North America	NA	NA	NA	Yes	Yes	Yes	No	Yes	No	No	No	No	Yes	No	No	Yes	No	No	No	No	Yes	Yes	No	No	Yes	Yes	No	Yes	Yes	Yes	Yes	Yes	No	No	No	No	No
ESC_BB0592AA_AS	SAMN12056373	64736	NO	NA	KL48	Onovel32	fliC-H9	2018	2015-2019	other	Animal	North America	NA	NA	NA	Yes	Yes	Yes	Yes	Yes	No	No	No	Yes	Yes	No	No	Yes	No	No	Yes	Yes	Yes	Yes	Yes	Yes	Yes	No	No	No	No	Yes	Yes	Yes	No	No	Yes	Yes	Yes
ESC_BB2706AA_AS	SAMEA4607751	100710	YES	NA	KL9	Onovel32	fliC-H9	NA	NA	other	NA	NA	NA	NA	NA	Yes	Yes	Yes	No	Yes	Yes	Yes	No	No	No	No	No	Yes	No	No	Yes	No	No	Yes	No	No	Yes	Yes	No	Yes	No	No	No	No	No	No	No	No	No
ESC_CB1966AA_AS	NA	100187	YES	NA	Unassigned	Onovel32	fliC-H9	2017	2015-2019	other	NA	Europe	NA	NA	NA	Yes	Yes	Yes	Yes	Yes	Yes	Yes	Yes	No	Yes	No	No	Yes	Yes	No	No	No	No	Yes	Yes	No	No	No	No	No	No	No	No	No	No	No	No	No	Yes
ESC_CB1968AA_AS	NA	100179	NO	NA	KL124	Onovel32	fliC-H10	2018	2015-2019	other	NA	Europe	NA	NA	NA	Yes	Yes	Yes	Yes	Yes	Yes	Yes	Yes	No	Yes	No	No	Yes	Yes	No	Yes	Yes	Yes	Yes	No	No	No	No	No	No	Yes	No	No	No	No	No	No	No	Yes
ESC_CB2019AA_AS	NA	100187	YES	NA	Unassigned	NA	fliC-H9	2017	2015-2019	other	NA	Europe	NA	NA	NA	Yes	Yes	Yes	Yes	Yes	Yes	Yes	Yes	No	Yes	No	No	Yes	Yes	No	No	No	No	Yes	Yes	No	No	No	No	No	No	No	No	No	No	No	No	No	Yes
ESC_CB2413AA_AS	SAMN12145263	92970	NO	NA	KL9	Onovel32	fliC-H9	2016	2015-2019	UTI/urine	Human	Europe	NA	NA	NA	No	No	Yes	Yes	Yes	Yes	Yes	Yes	Yes	No	No	No	Yes	No	No	No	No	No	No	No	No	No	No	No	Yes	No	No	No	No	No	No	No	No	No
ESC_CB3315AA_AS	SAMN12190410	64736	NO	NA	KL48	Onovel32	fliC-H9	2018	2015-2019	other	Animal	North America	NA	NA	NA	Yes	Yes	Yes	Yes	Yes	No	No	No	Yes	Yes	No	No	Yes	No	No	Yes	Yes	Yes	Yes	Yes	Yes	Yes	No	No	Yes	No	Yes	Yes	Yes	No	No	Yes	Yes	Yes
ESC_CB3314AA_AS	SAMN12190436	64736	NO	NA	KL48	Onovel32	fliC-H9	2018	2015-2019	other	Animal	North America	NA	NA	NA	Yes	Yes	Yes	Yes	Yes	No	No	No	Yes	Yes	No	No	Yes	No	No	Yes	Yes	Yes	Yes	Yes	Yes	Yes	No	No	Yes	No	Yes	Yes	Yes	No	No	Yes	Yes	Yes
ESC_CB3313AA_AS	SAMN12190501	64736	NO	NA	KL48	Onovel32	fliC-H9	2018	2015-2019	other	Animal	North America	NA	NA	NA	Yes	Yes	Yes	Yes	Yes	No	No	No	Yes	Yes	No	No	Yes	No	No	Yes	Yes	Yes	Yes	Yes	Yes	Yes	No	No	Yes	No	Yes	Yes	Yes	No	No	Yes	Yes	Yes
ESC_CB3312AA_AS	SAMN12190370	64736	NO	NA	KL48	Onovel32	fliC-H9	2018	2015-2019	other	Animal	North America	NA	NA	NA	Yes	Yes	Yes	Yes	Yes	No	No	No	Yes	Yes	No	No	Yes	No	No	Yes	Yes	Yes	Yes	Yes	Yes	Yes	No	No	Yes	No	Yes	Yes	Yes	No	No	Yes	Yes	Yes
ESC_CB3311AA_AS	SAMN12190453	64736	NO	NA	KL48	Onovel32	fliC-H9	2018	2015-2019	other	Animal	North America	NA	NA	NA	Yes	Yes	Yes	Yes	Yes	No	No	No	Yes	Yes	No	No	Yes	No	No	Yes	Yes	Yes	Yes	Yes	Yes	Yes	No	No	Yes	No	Yes	Yes	Yes	No	No	Yes	Yes	Yes
ESC_CB3310AA_AS	SAMN12190362	64736	NO	NA	KL48	Onovel32	fliC-H9	2018	2015-2019	other	Animal	North America	NA	NA	NA	Yes	Yes	Yes	Yes	Yes	No	No	No	Yes	Yes	No	No	Yes	No	No	Yes	Yes	Yes	Yes	Yes	Yes	Yes	No	No	Yes	No	Yes	Yes	Yes	No	No	Yes	Yes	Yes
ESC_CB3309AA_AS	SAMN12190134	64736	NO	NA	KL48	Onovel32	fliC-H9	2018	2015-2019	other	Animal	North America	NA	NA	NA	Yes	Yes	Yes	Yes	Yes	No	No	No	Yes	Yes	No	No	Yes	No	No	Yes	Yes	Yes	Yes	Yes	Yes	Yes	No	No	Yes	No	Yes	Yes	Yes	No	No	Yes	Yes	Yes
ESC_CB3308AA_AS	SAMN12190178	64736	YES	B	KL48	Onovel32	fliC-H9	2019	2015-2019	other	Animal	North America	YES	YES	YES	Yes	Yes	Yes	Yes	Yes	No	No	No	Yes	Yes	No	No	Yes	No	No	Yes	Yes	Yes	Yes	Yes	Yes	Yes	No	No	Yes	No	Yes	Yes	Yes	No	No	Yes	Yes	Yes
ESC_CB3305AA_AS	SAMN12190219	64736	NO	NA	KL48	Onovel32	fliC-H9	2018	2015-2019	other	Animal	North America	NA	NA	NA	Yes	Yes	Yes	Yes	Yes	No	No	No	Yes	No	No	No	Yes	No	No	No	No	Yes	Yes	Yes	Yes	Yes	No	No	Yes	No	Yes	Yes	Yes	No	No	Yes	Yes	Yes
ESC_CB3304AA_AS	SAMN12190106	64736	NO	NA	KL48	Onovel32	fliC-H9	2018	2015-2019	other	Animal	North America	NA	NA	NA	Yes	Yes	Yes	Yes	Yes	No	No	No	Yes	Yes	No	No	Yes	No	No	Yes	Yes	Yes	Yes	Yes	Yes	Yes	No	No	Yes	No	Yes	Yes	Yes	No	No	Yes	Yes	Yes
ESC_CB3303AA_AS	SAMN12190150	64736	YES	B	KL48	Onovel32	fliC-H9	2019	2015-2019	other	Animal	North America	YES	YES	YES	Yes	Yes	Yes	Yes	Yes	No	No	No	Yes	Yes	No	No	Yes	No	No	Yes	Yes	Yes	Yes	Yes	Yes	Yes	No	No	Yes	No	Yes	Yes	Yes	No	No	Yes	Yes	Yes
ESC_CB3302AA_AS	SAMN12189803	64736	NO	NA	KL48	Onovel32	fliC-H9	2018	2015-2019	other	Animal	North America	NA	NA	NA	Yes	Yes	Yes	Yes	Yes	No	No	No	Yes	Yes	No	No	Yes	No	No	Yes	Yes	Yes	Yes	Yes	Yes	Yes	No	No	Yes	No	Yes	Yes	Yes	No	No	Yes	Yes	Yes
ESC_CB3301AA_AS	SAMN12189802	64736	NO	NA	KL48	Onovel32	fliC-H9	2018	2015-2019	other	Animal	North America	NA	NA	NA	Yes	Yes	Yes	Yes	Yes	No	No	No	Yes	Yes	No	No	Yes	No	No	Yes	Yes	Yes	Yes	Yes	Yes	Yes	No	No	Yes	No	Yes	Yes	Yes	No	No	Yes	Yes	Yes
ESC_CB3298AA_AS	SAMN12189820	64736	YES	B	KL48	Onovel32	fliC-H9	2018	2015-2019	other	Animal	North America	YES	YES	YES	Yes	Yes	Yes	Yes	Yes	No	No	No	Yes	Yes	No	No	Yes	No	No	Yes	Yes	Yes	Yes	Yes	Yes	Yes	No	No	Yes	No	Yes	Yes	Yes	No	No	Yes	Yes	Yes
ESC_CB3343AA_AS	NA	101898	YES	NA	KL123	Onovel32	fliC-H9	2016	2015-2019	other	NA	Africa	NA	NA	NA	No	No	Yes	Yes	Yes	No	No	Yes	No	No	No	No	Yes	No	No	No	No	No	No	No	No	No	No	No	Yes	No	No	No	No	No	No	No	No	No
ESC_CB4112AA_AS	SAMEA5131859	102526	NO	NA	Unassigned	Onovel32_Onovel22	fliC-H9	2017	2015-2019	other	NA	NA	NA	NA	NA	Yes	Yes	Yes	No	Yes	No	No	No	No	No	Yes	Yes	Yes	No	No	No	No	No	Yes	No	No	No	No	No	No	No	No	No	No	No	No	No	No	No
ESC_CB4064AA_AS	SAMEA4672954	102419	NO	NA	KL30	Onovel32	fliC-H21	NA	NA	other	NA	NA	NA	NA	NA	Yes	Yes	Yes	Yes	Yes	Yes	Yes	Yes	Yes	No	No	No	Yes	No	No	No	No	Yes	Yes	No	No	Yes	Yes	No	No	Yes	No	Yes	Yes	Yes	Yes	No	No	No
ESC_CB4063AA_AS	SAMEA4672952	43446	NO	NA	KL103	Onovel32	fliC-H21	NA	NA	other	NA	NA	NA	NA	NA	Yes	Yes	Yes	No	Yes	No	No	No	Yes	Yes	No	No	Yes	No	No	No	No	Yes	Yes	No	No	Yes	Yes	No	Yes	Yes	Yes	Yes	Yes	Yes	No	No	No	No
ESC_CB4061AA_AS	SAMEA4672949	102344	NO	NA	KL101	Onovel32	fliC-H10	NA	NA	other	NA	NA	NA	NA	NA	Yes	Yes	Yes	Yes	Yes	Yes	Yes	Yes	Yes	No	No	No	Yes	No	No	No	No	Yes	Yes	No	No	Yes	Yes	No	No	No	No	Yes	Yes	Yes	Yes	No	No	No
ESC_CB3988AA_AS	SAMEA4672896	102344	NO	NA	KL101	Onovel32	fliC-H10	NA	NA	other	NA	NA	NA	NA	NA	Yes	Yes	Yes	Yes	Yes	Yes	Yes	Yes	Yes	No	No	No	Yes	No	No	No	No	Yes	Yes	No	No	Yes	Yes	No	Yes	No	No	Yes	Yes	Yes	Yes	No	No	No
ESC_CB3980AA_AS	SAMEA4672886	102419	NO	NA	KL30	Onovel32	fliC-H21	NA	NA	other	NA	NA	NA	NA	NA	Yes	Yes	Yes	Yes	Yes	Yes	Yes	Yes	Yes	No	No	No	Yes	No	No	No	No	Yes	Yes	No	No	Yes	Yes	No	No	Yes	No	Yes	Yes	Yes	Yes	No	No	No
ESC_CB3979AA_AS	SAMEA4672885	102419	YES	A	KL30	Onovel32	fliC-H21	NA	NA	other	NA	NA	NO	YES	NO	Yes	Yes	Yes	Yes	Yes	Yes	Yes	Yes	Yes	No	No	No	Yes	No	No	No	No	Yes	Yes	No	No	Yes	Yes	No	No	Yes	No	Yes	Yes	Yes	Yes	No	No	No
ESC_CB3965AA_AS	SAMEA4672898	43446	NO	NA	KL103	Onovel32	fliC-H21	NA	NA	other	NA	NA	NA	NA	NA	Yes	Yes	Yes	No	Yes	No	No	No	Yes	Yes	No	No	Yes	No	No	No	No	Yes	Yes	No	No	Yes	Yes	No	Yes	Yes	Yes	Yes	Yes	Yes	No	No	No	No
ESC_CB3947AA_AS	SAMEA4672866	102344	YES	A	KL101	Onovel32	fliC-H10	NA	NA	other	NA	NA	NO	YES	NO	Yes	Yes	Yes	Yes	Yes	Yes	Yes	Yes	Yes	No	No	No	Yes	No	No	No	No	Yes	Yes	No	No	Yes	Yes	No	No	Yes	No	Yes	Yes	Yes	Yes	No	No	No
ESC_CB3936AA_AS	SAMEA4672854	102344	NO	NA	KL101	Onovel32	fliC-H10	NA	NA	other	NA	NA	NA	NA	NA	Yes	Yes	Yes	Yes	Yes	Yes	Yes	Yes	Yes	No	No	No	Yes	No	No	No	No	Yes	Yes	No	No	Yes	Yes	No	No	Yes	No	Yes	Yes	No	Yes	No	No	No
ESC_CB3916AA_AS	SAMEA4672832	102344	NO	NA	KL101	Onovel32	fliC-H10	NA	NA	other	NA	NA	NA	NA	NA	Yes	Yes	Yes	Yes	Yes	Yes	Yes	Yes	Yes	No	No	No	Yes	No	No	No	No	Yes	Yes	No	No	Yes	Yes	No	Yes	No	No	Yes	Yes	Yes	Yes	No	No	No
ESC_CB3911AA_AS	SAMEA4672827	102344	NO	NA	KL101	Onovel32	fliC-H10	NA	NA	other	NA	NA	NA	NA	NA	Yes	Yes	Yes	Yes	Yes	Yes	Yes	Yes	Yes	No	No	No	Yes	No	No	No	No	Yes	Yes	No	No	Yes	Yes	No	Yes	No	No	Yes	Yes	Yes	Yes	No	No	No
ESC_CB3908AA_AS	SAMEA4672824	102344	NO	NA	KL101	Onovel32	fliC-H10	NA	NA	other	NA	NA	NA	NA	NA	Yes	Yes	Yes	Yes	Yes	Yes	Yes	Yes	Yes	No	No	No	Yes	No	No	No	No	Yes	Yes	No	No	Yes	Yes	No	No	No	No	Yes	Yes	Yes	Yes	No	No	No
ESC_CB3867AA_AS	SAMEA4672783	102344	YES	A	KL101	Onovel32	fliC-H10	NA	NA	other	NA	NA	NO	YES	NO	Yes	Yes	Yes	Yes	Yes	Yes	Yes	Yes	Yes	No	No	No	Yes	No	No	No	No	Yes	Yes	No	No	Yes	Yes	No	No	Yes	No	Yes	Yes	No	Yes	No	No	No
ESC_CB7192AA_AS	SAMN12343022	79152	NO	NA	Unassigned	NA	fliC-H9	2016	2015-2019	other	Human	Oceania	NA	NA	NA	Yes	Yes	Yes	No	Yes	No	No	No	No	No	No	No	Yes	No	No	No	No	Yes	Yes	No	No	No	No	No	No	No	No	No	No	No	No	Yes	Yes	Yes
ESC_CB7175AA_AS	NA	103766	NO	NA	KL123	Onovel32	fliC-H9	2016	2015-2019	other	NA	Africa	NA	NA	NA	No	No	Yes	Yes	Yes	Yes	No	Yes	No	No	No	No	Yes	No	No	Yes	No	No	No	No	No	No	No	No	Yes	Yes	No	No	No	No	No	No	No	No
ESC_EB0803AA_AS	NA	106021	NO	NA	Unassigned	Onovel32	fliC-H9	2015	2015-2019	other	NA	Europe	NA	NA	NA	Yes	Yes	Yes	No	Yes	No	No	No	Yes	Yes	No	No	Yes	Yes	No	No	No	Yes	Yes	Yes	Yes	Yes	Yes	No	No	Yes	No	No	No	No	No	Yes	Yes	Yes
ESC_EB0814AA_AS	NA	106029	NO	NA	Unassigned	NA	fliC-H9	2016	2015-2019	other	NA	Europe	NA	NA	NA	Yes	Yes	Yes	No	Yes	No	No	No	Yes	Yes	No	No	Yes	No	No	No	No	Yes	Yes	Yes	Yes	Yes	No	No	No	No	No	No	No	No	No	Yes	Yes	Yes
ESC_EB0821AA_AS	NA	106042	YES	B	Unassigned	NA	fliC-H10	2014	2010-2014	other	NA	Europe	YES	YES	YES	Yes	Yes	Yes	Yes	Yes	Yes	Yes	Yes	Yes	Yes	No	No	Yes	No	No	No	No	Yes	Yes	No	No	Yes	No	No	Yes	No	Yes	Yes	Yes	No	No	Yes	Yes	Yes
ESC_EB0825AA_AS	NA	106045	NO	NA	Unassigned	Onovel32	fliC-H10	2018	2015-2019	other	NA	Europe	NA	NA	NA	Yes	Yes	Yes	Yes	Yes	Yes	Yes	Yes	Yes	Yes	No	No	Yes	Yes	No	Yes	Yes	Yes	Yes	Yes	Yes	Yes	No	No	No	No	No	No	No	No	No	Yes	Yes	Yes
ESC_EB0827AA_AS	NA	31111	YES	B	Unassigned	Onovel32	fliC-H5	2018	2015-2019	other	NA	Europe	YES	YES	YES	Yes	Yes	Yes	Yes	Yes	No	No	No	Yes	Yes	No	No	Yes	No	No	Yes	Yes	Yes	Yes	No	No	Yes	No	No	No	No	No	Yes	Yes	No	No	Yes	Yes	Yes
ESC_EB0829AA_AS	NA	106039	YES	NA	Unassigned	NA	fliC-H9	2016	2015-2019	other	NA	Europe	NA	NA	NA	Yes	Yes	Yes	No	Yes	Yes	Yes	Yes	No	No	Yes	Yes	Yes	No	No	No	No	No	Yes	No	No	No	Yes	Yes	No	No	No	No	No	No	No	Yes	Yes	Yes
ESC_EB0838AA_AS	NA	106051	YES	B	Unassigned	Onovel32	fliC-H5	2019	2015-2019	other	NA	Europe	YES	YES	YES	Yes	Yes	Yes	Yes	Yes	No	No	No	Yes	Yes	No	No	Yes	No	No	No	No	Yes	Yes	No	No	Yes	No	No	Yes	No	Yes	Yes	Yes	No	No	Yes	Yes	Yes
ESC_EB0841AA_AS	NA	106055	NO	NA	Unassigned	Onovel32	fliC-H9	2018	2015-2019	other	NA	Europe	NA	NA	NA	Yes	Yes	Yes	Yes	Yes	No	Yes	Yes	Yes	Yes	Yes	Yes	Yes	No	No	No	No	No	Yes	No	No	Yes	Yes	Yes	No	No	No	Yes	Yes	No	No	Yes	Yes	Yes
ESC_EB0842AA_AS	NA	28988	YES	B	Unassigned	Onovel32	fliC-H9	2019	2015-2019	other	NA	Europe	YES	YES	YES	Yes	Yes	Yes	Yes	No	No	No	No	Yes	No	No	No	Yes	No	No	No	No	Yes	Yes	No	No	Yes	No	No	Yes	No	No	Yes	Yes	No	No	Yes	Yes	Yes
ESC_EB0843AA_AS	NA	31111	YES	B	Unassigned	NA	fliC-H5	2016	2015-2019	other	NA	Europe	YES	YES	YES	Yes	Yes	Yes	Yes	Yes	No	No	No	Yes	Yes	No	No	Yes	No	No	No	Yes	Yes	Yes	No	No	Yes	No	No	Yes	No	No	Yes	Yes	No	No	Yes	Yes	Yes
ESC_EB1482AA_AS	NA	106021	NO	NA	Unassigned	NA	fliC-H9	2015	2015-2019	other	NA	Europe	NA	NA	NA	Yes	Yes	Yes	No	Yes	No	No	No	Yes	Yes	No	No	Yes	Yes	No	No	No	Yes	Yes	Yes	Yes	Yes	No	No	No	Yes	No	No	No	No	No	Yes	Yes	Yes
ESC_EB1489AA_AS	NA	106039	NO	NA	Unassigned	NA	fliC-H9	2016	2015-2019	other	NA	Europe	NA	NA	NA	Yes	Yes	Yes	No	Yes	Yes	Yes	Yes	No	No	Yes	Yes	Yes	No	No	No	No	No	Yes	No	No	Yes	No	Yes	No	No	No	No	No	No	No	Yes	Yes	Yes
ESC_EB5314AA_AS	NA	64736	YES	B	Unassigned	Onovel32	fliC-H9	2017	2015-2019	other	NA	Europe	YES	YES	YES	Yes	Yes	Yes	Yes	Yes	Yes	Yes	Yes	Yes	Yes	No	No	Yes	No	No	Yes	Yes	Yes	Yes	Yes	Yes	Yes	No	No	No	No	No	Yes	Yes	No	No	Yes	Yes	Yes
ESC_EB5394AA_AS	NA	109399	NO	NA	Unassigned	Onovel32	fliC-H5	2017	2015-2019	other	NA	Europe	NA	NA	NA	Yes	Yes	Yes	No	Yes	No	No	No	No	No	No	No	Yes	No	No	No	No	Yes	Yes	No	No	No	No	No	No	No	No	No	No	No	No	No	No	Yes
ESC_EB5397AA_AS	NA	31111	NO	NA	KL103	Onovel32	fliC-H5	2017	2015-2019	other	NA	Europe	NA	NA	NA	Yes	Yes	Yes	Yes	Yes	No	No	No	Yes	Yes	No	No	Yes	No	No	Yes	Yes	Yes	Yes	No	No	Yes	No	No	Yes	No	No	Yes	Yes	No	No	Yes	Yes	Yes
ESC_EB5400AA_AS	NA	109402	NO	NA	Unassigned	Onovel32	fliC-H9	2018	2015-2019	other	NA	Europe	NA	NA	NA	Yes	Yes	Yes	No	Yes	Yes	Yes	Yes	Yes	Yes	No	No	Yes	No	No	No	Yes	Yes	Yes	No	No	Yes	No	No	Yes	Yes	No	No	No	No	No	Yes	Yes	Yes
ESC_EB5403AA_AS	NA	109403	YES	B	KL30	Onovel32	fliC-H9	2018	2015-2019	other	NA	Europe	YES	NO	NO	Yes	Yes	Yes	No	Yes	Yes	Yes	Yes	Yes	No	No	No	Yes	No	No	No	No	Yes	Yes	No	No	Yes	No	No	Yes	No	No	Yes	Yes	No	No	Yes	Yes	Yes
ESC_EB5406AA_AS	NA	26367	YES	B	Unassigned	Onovel32	fliC-H9	2018	2015-2019	other	NA	Europe	YES	YES	YES	Yes	Yes	Yes	Yes	Yes	Yes	Yes	Yes	Yes	Yes	No	No	Yes	No	No	Yes	Yes	Yes	Yes	Yes	Yes	Yes	No	No	No	No	No	No	No	No	No	Yes	Yes	Yes
ESC_EB5407AA_AS	NA	109409	NO	NA	Unassigned	Onovel32	fliC-H10	2018	2015-2019	other	NA	Europe	NA	NA	NA	Yes	Yes	Yes	Yes	Yes	Yes	Yes	Yes	Yes	Yes	No	No	Yes	No	No	Yes	Yes	Yes	Yes	No	No	Yes	No	No	No	No	No	Yes	Yes	No	No	Yes	Yes	Yes
ESC_EB5412AA_AS	NA	109402	YES	B	Unassigned	Onovel32	fliC-H9	2018	2015-2019	other	NA	Europe	YES	YES	YES	Yes	Yes	Yes	No	Yes	Yes	Yes	Yes	Yes	Yes	No	No	Yes	No	No	No	No	Yes	Yes	No	No	Yes	No	No	Yes	No	No	Yes	Yes	No	No	Yes	Yes	Yes
ESC_EB5413AA_AS	NA	109411	NO	NA	Unassigned	Onovel32	fliC-H9	2018	2015-2019	other	NA	Europe	NA	NA	NA	Yes	Yes	Yes	No	Yes	No	No	No	Yes	No	No	No	Yes	No	No	No	No	Yes	Yes	No	No	Yes	No	No	Yes	No	No	Yes	Yes	No	No	Yes	Yes	Yes
ESC_EB5416AA_AS	NA	64736	NO	NA	Unassigned	NA	fliC-H9	2018	2015-2019	other	NA	Europe	NA	NA	NA	Yes	Yes	Yes	Yes	Yes	No	No	No	Yes	Yes	No	No	Yes	No	No	No	Yes	Yes	Yes	Yes	Yes	Yes	No	No	No	No	No	Yes	Yes	No	No	Yes	Yes	Yes
ESC_FB0875AA_AS	NA	109409	YES	C2	Unassigned	Onovel32	fliC-H10	2019	2015-2019	other	NA	Europe	YES	YES	YES	Yes	Yes	Yes	Yes	Yes	Yes	Yes	Yes	Yes	Yes	No	No	Yes	No	No	Yes	Yes	Yes	Yes	No	No	Yes	No	No	No	No	No	Yes	Yes	No	No	Yes	Yes	Yes
ESC_FB0880AA_AS	NA	64736	YES	B	Unassigned	NA	fliC-H9	2017	2015-2019	other	NA	Europe	YES	YES	YES	Yes	Yes	Yes	Yes	Yes	No	No	No	Yes	Yes	No	No	Yes	No	No	No	No	Yes	Yes	No	No	Yes	No	No	Yes	No	Yes	No	Yes	No	No	Yes	Yes	Yes
ESC_FB0888AA_AS	NA	64736	YES	B	KL48	Onovel32	fliC-H9	2017	2015-2019	other	NA	Europe	YES	YES	YES	Yes	Yes	Yes	Yes	Yes	Yes	Yes	Yes	Yes	Yes	No	No	Yes	No	No	Yes	Yes	Yes	Yes	Yes	Yes	Yes	No	No	No	No	No	Yes	Yes	No	No	Yes	Yes	Yes
ESC_FB1306AA_AS	NA	106021	NO	NA	Unassigned	NA	fliC-H9	2015	2015-2019	other	NA	Europe	NA	NA	NA	Yes	Yes	Yes	No	Yes	No	No	No	Yes	Yes	No	No	Yes	Yes	No	No	No	Yes	Yes	Yes	Yes	Yes	Yes	No	No	Yes	No	No	No	No	No	No	No	Yes
ESC_FB1309AA_AS	NA	106021	YES	B	Unassigned	Onovel32	fliC-H9	2015	2015-2019	other	NA	Europe	YES	YES	YES	Yes	Yes	Yes	No	Yes	No	No	No	Yes	Yes	No	No	Yes	Yes	No	No	No	Yes	Yes	Yes	Yes	Yes	Yes	No	No	Yes	No	No	No	No	No	Yes	Yes	Yes
ESC_FB1310AA_AS	NA	64736	NO	NA	Unassigned	NA	fliC-H9	2015	2015-2019	other	NA	Europe	NA	NA	NA	Yes	Yes	Yes	No	Yes	No	No	No	Yes	No	No	No	Yes	No	No	No	No	Yes	Yes	No	No	Yes	No	No	No	No	No	Yes	Yes	No	No	Yes	Yes	Yes
ESC_FB1313AA_AS	NA	106021	YES	B	Unassigned	Onovel32	fliC-H9	2015	2015-2019	other	NA	Europe	YES	YES	YES	Yes	Yes	Yes	No	Yes	No	No	No	Yes	Yes	No	No	Yes	Yes	No	No	No	Yes	Yes	Yes	Yes	Yes	Yes	No	No	Yes	No	No	No	No	No	Yes	Yes	Yes
ESC_FB1317AA_AS	NA	64736	NO	NA	Unassigned	Onovel32	fliC-H9	2017	2015-2019	other	NA	Europe	NA	NA	NA	Yes	Yes	Yes	Yes	Yes	Yes	Yes	Yes	Yes	Yes	No	No	Yes	No	No	Yes	Yes	Yes	Yes	Yes	Yes	Yes	No	No	No	No	No	Yes	Yes	No	No	Yes	Yes	Yes
ESC_FB1318AA_AS	NA	64736	NO	NA	Unassigned	NA	fliC-H9	2016	2015-2019	other	NA	Europe	NA	NA	NA	Yes	Yes	Yes	No	Yes	No	No	No	Yes	Yes	No	No	Yes	No	No	No	No	Yes	Yes	Yes	Yes	Yes	No	No	No	No	No	Yes	Yes	No	No	Yes	Yes	Yes
ESC_FB1319AA_AS	NA	110855	NO	NA	Unassigned	Onovel32	fliC-H9	2016	2015-2019	other	NA	Europe	NA	NA	NA	Yes	Yes	Yes	Yes	Yes	No	No	No	Yes	No	No	No	Yes	No	No	No	No	Yes	Yes	Yes	Yes	Yes	No	No	No	No	Yes	No	No	No	No	Yes	Yes	Yes
ESC_FB1333AA_AS	NA	64736	YES	B	Unassigned	Onovel32	fliC-H9	2017	2015-2019	other	NA	Europe	YES	YES	YES	Yes	Yes	Yes	Yes	Yes	Yes	Yes	Yes	Yes	Yes	No	No	Yes	No	No	Yes	Yes	Yes	Yes	Yes	Yes	Yes	No	No	No	No	No	Yes	Yes	No	No	Yes	Yes	Yes
ESC_FB1337AA_AS	NA	106055	YES	NA	KL9	Onovel32	fliC-H9	2017	2015-2019	other	NA	Europe	NA	NA	NA	Yes	Yes	Yes	No	Yes	Yes	Yes	Yes	No	No	Yes	Yes	Yes	No	No	No	No	No	Yes	No	No	No	Yes	Yes	No	No	No	No	No	No	No	Yes	Yes	Yes
ESC_FB1367AA_AS	NA	109411	NO	NA	KL121	Onovel32	fliC-H9	2018	2015-2019	other	NA	Europe	NA	NA	NA	Yes	Yes	Yes	No	Yes	No	No	No	Yes	No	No	No	Yes	No	No	No	No	Yes	Yes	No	No	Yes	No	No	Yes	No	No	Yes	Yes	No	No	Yes	Yes	Yes
ESC_FB1368AA_AS	NA	64736	YES	B	Unassigned	Onovel32	fliC-H9	2018	2015-2019	other	NA	Europe	YES	YES	YES	Yes	Yes	Yes	Yes	Yes	No	No	No	Yes	Yes	No	No	Yes	No	No	Yes	Yes	Yes	Yes	Yes	Yes	Yes	No	No	Yes	No	No	Yes	Yes	No	No	Yes	Yes	Yes
ESC_FB1369AA_AS	NA	64736	YES	B	Unassigned	Onovel32	fliC-H9	2017	2015-2019	other	NA	Europe	YES	YES	YES	Yes	Yes	Yes	Yes	Yes	Yes	Yes	Yes	Yes	Yes	No	No	Yes	No	No	Yes	Yes	Yes	Yes	Yes	Yes	Yes	No	No	No	No	No	Yes	Yes	No	No	Yes	Yes	Yes
ESC_FB1370AA_AS	NA	109399	NO	NA	Unassigned	NA	fliC-H5	2017	2015-2019	other	NA	Europe	NA	NA	NA	Yes	Yes	Yes	No	Yes	No	No	No	Yes	No	No	No	Yes	No	No	No	No	Yes	Yes	No	No	No	No	No	No	No	No	No	No	No	No	No	No	Yes
ESC_FB1371AA_AS	NA	64736	NO	NA	KL48	Onovel32	fliC-H9	2017	2015-2019	other	NA	Europe	NA	NA	NA	Yes	Yes	Yes	Yes	Yes	No	No	No	Yes	Yes	No	No	Yes	No	No	Yes	Yes	Yes	Yes	Yes	Yes	Yes	No	No	Yes	No	Yes	Yes	Yes	No	No	Yes	Yes	Yes
ESC_FB1398AA_AS	NA	106055	NO	NA	Unassigned	Onovel32	fliC-H9	2018	2015-2019	other	NA	Europe	NA	NA	NA	Yes	Yes	Yes	No	Yes	Yes	Yes	Yes	Yes	Yes	Yes	Yes	Yes	No	No	No	No	No	Yes	No	No	No	Yes	Yes	No	No	Yes	No	No	No	No	Yes	Yes	Yes
ESC_FB1405AA_AS	NA	109409	NO	NA	Unassigned	Onovel32	fliC-H10	2018	2015-2019	other	NA	Europe	NA	NA	NA	Yes	Yes	Yes	Yes	Yes	Yes	Yes	Yes	Yes	Yes	No	No	Yes	No	No	Yes	Yes	Yes	Yes	No	No	Yes	No	No	No	No	No	Yes	Yes	No	No	Yes	Yes	Yes
ESC_FB1406AA_AS	NA	79254	YES	B	Unassigned	Onovel32	fliC-H9	2018	2015-2019	other	NA	Europe	YES	YES	YES	Yes	Yes	Yes	Yes	Yes	Yes	Yes	Yes	No	Yes	No	No	Yes	No	No	No	No	Yes	Yes	No	No	Yes	No	No	Yes	No	No	Yes	Yes	No	No	Yes	Yes	Yes
ESC_FB1426AA_AS	NA	109402	YES	B	Unassigned	Onovel32	fliC-H9	2018	2015-2019	other	NA	Europe	YES	YES	YES	Yes	Yes	Yes	No	Yes	Yes	Yes	Yes	Yes	Yes	No	No	Yes	No	No	Yes	Yes	Yes	Yes	No	No	Yes	No	No	Yes	No	No	No	No	No	No	Yes	Yes	Yes
ESC_FB1428AA_AS	NA	106021	YES	B	Unassigned	Onovel32	fliC-H9	2018	2015-2019	other	NA	Europe	YES	YES	YES	Yes	Yes	Yes	Yes	Yes	Yes	Yes	Yes	Yes	No	No	No	Yes	No	No	Yes	Yes	Yes	Yes	Yes	Yes	Yes	No	No	No	No	No	No	Yes	No	No	Yes	Yes	Yes
ESC_FB1589AA_AS	NA	110947	YES	NA	KL5	Onovel32	fliC-H9	2017	2015-2019	other	Human	Asia	NA	NA	NA	Yes	Yes	Yes	Yes	Yes	Yes	Yes	Yes	Yes	No	No	No	Yes	No	No	No	No	No	Yes	No	No	Yes	No	No	Yes	No	No	Yes	Yes	No	No	No	No	No
ESC_FB1651AA_AS	SAMN10248947	113509	YES	B	KL16	Onovel32	fliC-H9	2016	2015-2019	other	NA	Asia	YES	YES	YES	Yes	Yes	Yes	No	Yes	Yes	Yes	Yes	Yes	Yes	No	No	Yes	No	No	Yes	Yes	Yes	Yes	No	No	Yes	No	No	No	No	No	Yes	Yes	No	No	No	No	No
ESC_FB1650AA_AS	SAMN10249191	113509	NO	NA	KL16	Onovel32	fliC-H9	2016	2015-2019	other	NA	Asia	NA	NA	NA	Yes	Yes	Yes	No	Yes	Yes	Yes	Yes	Yes	Yes	No	No	Yes	No	No	Yes	Yes	Yes	Yes	No	No	Yes	No	No	No	No	No	Yes	Yes	No	No	No	No	No
ESC_FB1970AA_AS	SAMN12731297	113607	NO	NA	KL20	Onovel32	fliC-H9	2007	2005-2009	blood	Human	North America	NA	NA	NA	Yes	Yes	Yes	Yes	Yes	Yes	Yes	No	No	Yes	No	No	Yes	No	No	Yes	Yes	No	Yes	No	No	No	Yes	Yes	No	No	No	No	No	No	No	No	No	No
ESC_FB3096AA_AS	SAMN12731333	44435	NO	NA	KL30	Onovel32	fliC-H9	2008	2005-2009	blood	Human	North America	NA	NA	NA	Yes	Yes	Yes	Yes	Yes	Yes	Yes	Yes	Yes	No	No	No	Yes	Yes	No	No	No	Yes	Yes	Yes	Yes	Yes	Yes	No	No	No	No	No	No	No	No	No	No	No
ESC_FB3610AA_AS	SAMN12768747	114115	NO	NA	KL101	Onovel32	fliC-H10	2017	2015-2019	other	Human	Oceania	NA	NA	NA	Yes	Yes	Yes	Yes	Yes	Yes	Yes	Yes	No	No	No	No	Yes	No	No	No	No	No	Yes	Yes	No	No	No	No	Yes	No	No	No	No	No	No	No	No	No
ESC_FB3835AA_AS	NA	114282	YES	NA	KL14	Onovel32_O9	fliC-H4	2018	2015-2019	other	Human	Asia	NA	NA	NA	Yes	Yes	Yes	Yes	Yes	Yes	Yes	Yes	Yes	No	No	No	Yes	No	No	No	No	No	Yes	No	No	No	Yes	Yes	No	No	Yes	No	No	No	No	No	No	Yes
ESC_FB4811AA_AS	SAMEA5786997	114898	YES	C2	KL158	Onovel32	fliC-H10	NA	NA	other	Animal	NA	NO	YES	NO	Yes	Yes	Yes	Yes	Yes	Yes	Yes	No	No	No	No	No	Yes	No	No	Yes	No	No	Yes	No	No	No	No	No	No	Yes	No	Yes	Yes	No	No	No	No	No
ESC_FB4755AA_AS	SAMEA5786941	114898	NO	NA	Unassigned	Onovel32	fliC-H10	NA	NA	other	Animal	NA	NA	NA	NA	Yes	Yes	Yes	Yes	Yes	No	No	No	No	No	No	No	Yes	No	No	Yes	No	No	Yes	No	No	No	No	No	No	Yes	No	Yes	Yes	No	No	No	No	No
ESC_FB5047AA_AS	NA	114985	NO	NA	KL30	Onovel32	fliC-H21	2018	2015-2019	other	Human	Asia	NA	NA	NA	Yes	Yes	Yes	No	Yes	No	No	No	Yes	Yes	No	No	Yes	No	No	No	No	Yes	Yes	No	No	No	Yes	No	No	Yes	No	No	No	No	No	No	No	No
ESC_FB5376AA_AS	SAMN12731413	115040	NO	NA	Unassigned	Onovel32	fliC-H9	2010	2010-2014	other	Human	North America	NA	NA	NA	Yes	Yes	Yes	Yes	Yes	Yes	Yes	Yes	Yes	Yes	No	No	Yes	No	No	Yes	Yes	Yes	Yes	Yes	Yes	Yes	No	No	No	No	No	No	No	No	No	No	No	No
ESC_FB5560AA_AS	NA	115035	YES	A	KL124	Onovel32	fliC-H21	2018	2015-2019	other	Human	Asia	NO	YES	NO	Yes	Yes	Yes	No	Yes	No	No	No	Yes	Yes	No	No	Yes	No	No	No	No	Yes	Yes	No	No	No	Yes	No	No	Yes	No	No	No	No	No	No	No	No
ESC_FB5758AA_AS	SAMN12731445	93959	NO	NA	KL115	NA	fliC-H9	2011	2010-2014	other	Human	North America	NA	NA	NA	Yes	Yes	Yes	Yes	Yes	Yes	Yes	Yes	Yes	Yes	No	No	Yes	No	No	Yes	Yes	Yes	Yes	Yes	Yes	Yes	No	No	Yes	No	No	No	No	No	No	No	No	No
ESC_FB5846AA_AS	NA	115110	YES	A	KL101	Onovel32	fliC-H10	2018	2015-2019	other	Human	Asia	NO	YES	NO	Yes	Yes	Yes	Yes	Yes	Yes	Yes	Yes	Yes	No	No	No	Yes	No	No	No	No	No	Yes	Yes	Yes	Yes	No	No	No	No	No	No	No	No	No	No	No	No
ESC_FB5874AA_AS	NA	95931	NO	NA	KL35	Onovel32	fliC-H9	2018	2015-2019	other	Human	Asia	NA	NA	NA	Yes	Yes	Yes	Yes	Yes	No	No	Yes	No	No	No	No	Yes	No	No	No	No	No	Yes	Yes	Yes	Yes	No	No	Yes	No	Yes	Yes	Yes	No	No	No	No	No
ESC_FB5911AA_AS	NA	38963	NO	NA	KL14	Onovel32_O9	fliC-H9	2019	2015-2019	other	NA	Europe	NA	NA	NA	Yes	Yes	Yes	No	Yes	Yes	Yes	Yes	Yes	Yes	No	No	Yes	No	No	Yes	Yes	Yes	Yes	Yes	Yes	Yes	No	No	No	No	No	No	No	No	No	No	No	Yes
ESC_FB6517AA_AS	SAMN12731490	44435	NO	NA	KL30	Onovel32	fliC-H9	2012	2010-2014	UTI/urine	Human	North America	NA	NA	NA	Yes	Yes	Yes	Yes	Yes	Yes	Yes	Yes	Yes	Yes	No	No	Yes	Yes	No	Yes	Yes	Yes	Yes	Yes	Yes	Yes	Yes	No	No	No	No	No	No	No	No	No	No	No
ESC_FB7739AA_AS	SAMN12731566	115934	NO	NA	Unassigned	Onovel32	fliC-H10	2013	2010-2014	blood	Human	North America	NA	NA	NA	Yes	Yes	Yes	Yes	Yes	Yes	Yes	Yes	No	No	No	No	Yes	No	No	No	No	No	Yes	No	No	No	Yes	No	Yes	No	No	No	No	No	No	No	No	No
ESC_FB7845AA_AS	NA	115939	NO	NA	KL20	O9_Onovel32	fliC-H9	2017	2015-2019	other	Human	Asia	NA	NA	NA	Yes	Yes	Yes	Yes	Yes	No	No	Yes	Yes	No	No	No	Yes	No	No	No	No	No	Yes	Yes	Yes	Yes	No	No	Yes	No	No	Yes	Yes	No	No	No	No	No
ESC_FB7884AA_AS	NA	95931	YES	C1	KL35	Onovel32	fliC-H9	2018	2015-2019	other	Human	Asia	NO	YES	NO	Yes	Yes	Yes	No	Yes	Yes	Yes	Yes	Yes	No	No	No	Yes	No	No	No	No	No	Yes	Yes	Yes	Yes	No	No	Yes	No	Yes	Yes	Yes	No	No	No	No	No
ESC_FB9647AA_AS	SAMN11381933	95931	NO	NA	Unassigned	Onovel32	fliC-H9	2016	2015-2019	other	Human	Oceania	NA	NA	NA	Yes	Yes	Yes	No	Yes	Yes	Yes	Yes	Yes	No	No	No	Yes	No	No	No	No	No	Yes	Yes	Yes	Yes	Yes	No	Yes	No	Yes	No	No	No	No	No	No	No
ESC_FB9445AA_AS	SAMN11381741	116937	YES	C1	KL20	NA	fliC-H9	2016	2015-2019	other	Human	Oceania	NO	YES	NO	Yes	Yes	Yes	No	Yes	Yes	Yes	Yes	Yes	Yes	No	No	Yes	Yes	No	Yes	Yes	No	Yes	Yes	Yes	Yes	Yes	No	No	No	No	No	No	No	No	No	No	No
ESC_FB9392AA_AS	SAMN12731268	116864	NO	NA	KL57	Onovel32_Onovel22	fliC-H9	2007	2005-2009	other	Human	North America	NA	NA	NA	Yes	Yes	Yes	No	Yes	Yes	No	Yes	Yes	No	No	No	Yes	Yes	No	No	No	No	Yes	Yes	Yes	Yes	Yes	No	No	Yes	No	No	No	No	No	No	No	No
ESC_GB1558AA_AS	NA	117943	YES	B	KL48	Onovel32	fliC-H9	NA	NA	other	NA	NA	YES	YES	YES	Yes	Yes	Yes	No	Yes	No	No	No	Yes	Yes	No	No	Yes	No	No	No	No	Yes	Yes	No	No	Yes	No	No	Yes	No	No	Yes	Yes	No	No	Yes	Yes	Yes
ESC_GB1914AA_AS	NA	118065	YES	B	KL121	Onovel32	fliC-H9	NA	NA	other	NA	NA	NO	YES	NO	Yes	Yes	Yes	Yes	Yes	No	No	No	Yes	Yes	No	No	Yes	No	No	Yes	Yes	Yes	Yes	Yes	Yes	Yes	No	No	No	No	No	No	No	No	No	No	No	Yes
ESC_GB2136AA_AS	NA	118158	NO	NA	KL54	Onovel32	fliC-H9	NA	NA	other	NA	NA	NA	NA	NA	Yes	Yes	Yes	No	Yes	No	No	No	Yes	Yes	No	No	Yes	No	No	Yes	Yes	No	No	Yes	Yes	Yes	Yes	No	No	No	No	No	No	No	No	No	No	No
ESC_GB2141AA_AS	NA	118162	NO	NA	KL123	Onovel32	fliC-H9	NA	NA	other	NA	NA	NA	NA	NA	No	No	Yes	Yes	Yes	Yes	Yes	Yes	No	Yes	No	No	Yes	No	No	No	No	No	No	No	No	No	No	No	Yes	No	No	No	No	No	No	No	No	No
ESC_LB2212AA_AS	SAMN12307470	118453	NO	NA	KL30	Onovel32	fliC-H9	2017	2015-2019	UTI/urine	Human	North America	NA	NA	NA	Yes	Yes	Yes	Yes	Yes	No	No	No	No	Yes	No	No	Yes	No	No	Yes	Yes	Yes	Yes	No	No	Yes	Yes	No	Yes	No	No	Yes	Yes	No	No	Yes	Yes	Yes
ESC_GB4225AA_AS	SAMN13262766	64736	NO	NA	Unassigned	Onovel32	fliC-H9	2019	2015-2019	other	Animal	North America	NA	NA	NA	Yes	Yes	Yes	Yes	Yes	No	No	No	Yes	Yes	No	No	Yes	No	No	Yes	Yes	Yes	Yes	Yes	Yes	Yes	No	No	Yes	No	Yes	Yes	Yes	No	No	Yes	Yes	Yes
ESC_GB4216AA_AS	SAMN13262754	64736	YES	B	Unassigned	Onovel32	fliC-H9	2019	2015-2019	other	Animal	North America	YES	YES	YES	Yes	Yes	Yes	Yes	Yes	No	No	No	Yes	Yes	No	No	Yes	No	No	Yes	Yes	Yes	Yes	Yes	Yes	Yes	No	No	Yes	No	Yes	Yes	Yes	No	No	Yes	Yes	Yes
ESC_GB4212AA_AS	SAMN13262763	64736	NO	NA	KL48	Onovel32	fliC-H9	2019	2015-2019	other	Animal	North America	NA	NA	NA	Yes	Yes	Yes	Yes	Yes	No	No	No	Yes	Yes	No	No	Yes	No	No	Yes	Yes	Yes	Yes	Yes	Yes	Yes	No	No	Yes	No	Yes	Yes	Yes	No	No	Yes	Yes	Yes
ESC_GB4209AA_AS	SAMN13262739	64736	NO	NA	KL48	Onovel32	fliC-H9	2019	2015-2019	other	Animal	North America	NA	NA	NA	Yes	Yes	Yes	Yes	Yes	No	No	No	Yes	Yes	No	No	Yes	No	No	Yes	Yes	Yes	Yes	Yes	Yes	Yes	No	No	Yes	No	Yes	Yes	Yes	No	No	Yes	Yes	Yes
ESC_GB4204AA_AS	SAMN13262682	64736	YES	B	Unassigned	Onovel32	fliC-H9	2019	2015-2019	other	Animal	North America	YES	YES	YES	Yes	Yes	Yes	Yes	Yes	No	No	No	Yes	Yes	No	No	Yes	No	No	Yes	Yes	Yes	Yes	Yes	Yes	Yes	No	No	Yes	No	Yes	Yes	Yes	No	No	Yes	Yes	Yes
ESC_GB4203AA_AS	SAMN13262723	64736	NO	NA	KL48	Onovel32	fliC-H9	2019	2015-2019	other	Animal	North America	NA	NA	NA	Yes	Yes	Yes	Yes	Yes	No	No	No	Yes	Yes	No	No	Yes	No	No	Yes	Yes	Yes	Yes	Yes	Yes	Yes	No	No	Yes	No	Yes	Yes	Yes	No	No	Yes	Yes	Yes
ESC_GB4202AA_AS	SAMN13262681	64736	YES	B	Unassigned	Onovel32	fliC-H9	2019	2015-2019	other	Animal	North America	YES	YES	YES	Yes	Yes	Yes	No	Yes	No	No	No	Yes	Yes	No	No	Yes	No	No	Yes	Yes	Yes	Yes	Yes	Yes	Yes	No	No	Yes	No	Yes	Yes	Yes	No	No	Yes	Yes	Yes
ESC_GB4195AA_AS	SAMN13262670	64736	NO	NA	Unassigned	Onovel32	fliC-H9	2019	2015-2019	other	Animal	North America	NA	NA	NA	Yes	Yes	Yes	Yes	Yes	No	No	No	Yes	Yes	No	No	Yes	No	No	Yes	Yes	Yes	Yes	Yes	Yes	Yes	No	No	Yes	No	Yes	Yes	Yes	No	No	Yes	Yes	Yes
ESC_GB4191AA_AS	SAMN13262674	64736	NO	NA	KL48	Onovel32	fliC-H9	2019	2015-2019	other	Animal	North America	NA	NA	NA	Yes	Yes	Yes	Yes	Yes	No	No	No	Yes	No	No	No	Yes	No	No	No	No	Yes	Yes	Yes	Yes	Yes	No	No	Yes	No	Yes	Yes	Yes	No	No	Yes	Yes	Yes
ESC_GB4188AA_AS	SAMN13262689	64736	NO	NA	KL48	Onovel32	fliC-H9	2019	2015-2019	other	Animal	North America	NA	NA	NA	Yes	Yes	Yes	Yes	Yes	No	No	No	Yes	Yes	No	No	Yes	No	No	Yes	Yes	Yes	Yes	Yes	Yes	Yes	No	No	Yes	No	Yes	Yes	Yes	No	No	Yes	Yes	Yes
ESC_GB8858AA_AS	SAMN12600029	122487	YES	NA	KL5	Onovel32	fliC-H9	2015	2015-2019	other	Human	Asia	NA	NA	NA	Yes	Yes	Yes	Yes	Yes	No	No	Yes	Yes	No	No	No	Yes	No	No	No	No	No	Yes	No	No	No	No	No	Yes	No	Yes	Yes	Yes	No	Yes	No	No	No
ESC_GB8857AA_AS	SAMN12600030	122487	NO	NA	KL5	Onovel32	fliC-H9	2015	2015-2019	other	Human	Asia	NA	NA	NA	Yes	Yes	Yes	Yes	Yes	No	No	Yes	Yes	No	No	No	Yes	No	No	No	No	No	Yes	No	No	No	No	No	Yes	No	Yes	Yes	Yes	No	Yes	No	No	No
ESC_GB8855AA_AS	SAMN12600028	122487	NO	NA	KL5	Onovel32	fliC-H9	2015	2015-2019	other	Human	Asia	NA	NA	NA	Yes	Yes	Yes	Yes	Yes	No	No	Yes	Yes	No	No	No	Yes	No	No	No	No	No	Yes	No	No	No	No	No	Yes	No	Yes	Yes	Yes	No	Yes	No	No	No
ESC_GB8854AA_AS	SAMN12600025	122487	YES	NA	KL5	Onovel32	fliC-H9	2015	2015-2019	other	Human	Asia	NA	NA	NA	Yes	Yes	Yes	Yes	Yes	No	No	Yes	Yes	No	No	No	Yes	No	No	No	No	No	Yes	No	No	No	No	No	Yes	No	Yes	Yes	Yes	No	Yes	No	No	No
ESC_GB8820AA_AS	SAMN12600036	122487	YES	NA	KL5	Onovel32	fliC-H9	2015	2015-2019	other	Human	Asia	NA	NA	NA	Yes	Yes	Yes	Yes	Yes	Yes	Yes	Yes	Yes	No	No	No	Yes	No	No	No	No	No	Yes	No	No	No	No	No	Yes	No	Yes	Yes	Yes	No	Yes	No	No	No
ESC_GB8817AA_AS	SAMN12600037	122487	NO	NA	KL5	Onovel32	fliC-H9	2015	2015-2019	other	Human	Asia	NA	NA	NA	No	No	Yes	Yes	Yes	No	No	Yes	Yes	No	No	No	Yes	No	No	No	No	No	Yes	No	No	No	Yes	No	Yes	No	Yes	Yes	Yes	No	Yes	No	No	No
ESC_GB9313AA_AS	SAMEA6168337	122742	NO	NA	KL20	Onovel32	fliC-H9	NA	NA	UTI/urine	Human	NA	NA	NA	NA	Yes	Yes	Yes	Yes	Yes	No	No	No	Yes	Yes	No	No	Yes	No	No	Yes	Yes	No	Yes	No	No	No	No	No	No	No	No	No	No	No	No	No	No	No
ESC_GB7098AA_AS	SAMN10845191	121603	NO	NA	KL101	Onovel32	fliC-H10	2012	2010-2014	other	Human	Africa	NA	NA	NA	Yes	Yes	Yes	No	Yes	No	No	Yes	Yes	Yes	No	No	Yes	No	No	No	No	Yes	Yes	No	No	Yes	Yes	No	Yes	Yes	Yes	Yes	Yes	Yes	No	No	No	No
ESC_GB7097AA_AS	SAMN10845192	121603	NO	NA	KL101	Onovel32	fliC-H10	2012	2010-2014	other	Human	Africa	NA	NA	NA	Yes	Yes	Yes	No	Yes	Yes	No	Yes	Yes	Yes	No	No	Yes	No	No	No	No	Yes	Yes	No	No	Yes	Yes	No	Yes	Yes	Yes	Yes	Yes	Yes	No	No	No	No
ESC_LB2124AA_AS	SAMN10246265	137883	YES	B	Unassigned	Onovel32	fliC-H9	2012	2010-2014	other	Animal	Asia	YES	YES	YES	Yes	Yes	Yes	Yes	Yes	No	No	No	Yes	No	No	No	Yes	No	No	Yes	No	Yes	Yes	No	No	Yes	No	No	Yes	Yes	No	Yes	Yes	No	No	Yes	Yes	Yes
ESC_GB6566AA_AS	SAMN10076886	119631	NO	NA	KL127	O9	fliC-H21	2015	2015-2019	blood	Human	Asia	NA	NA	NA	Yes	Yes	Yes	No	Yes	No	No	Yes	Yes	No	No	No	Yes	No	No	No	No	Yes	Yes	No	No	Yes	Yes	No	No	Yes	No	Yes	Yes	Yes	Yes	No	No	No
ESC_GB6461AA_AS	SAMN10076932	119536	NO	NA	Unassigned	Onovel32_Onovel22	fliC-H9	2015	2015-2019	blood	Human	Asia	NA	NA	NA	No	Yes	Yes	Yes	Yes	Yes	Yes	Yes	No	No	No	No	Yes	No	No	No	No	No	No	No	No	No	No	No	Yes	No	No	No	No	No	No	No	No	No
ESC_GB9020AA_AS	NA	118802	NO	NA	KL124	Onovel32	fliC-H10	2019	2015-2019	UTI/urine	Human	NA	NA	NA	NA	Yes	Yes	Yes	No	Yes	No	No	No	No	Yes	No	No	Yes	No	No	Yes	Yes	Yes	Yes	No	No	No	Yes	No	No	No	No	No	No	No	No	No	No	Yes
ESC_GB9909AA_AS	SAMN12731761	58372	NO	NA	KL30	Onovel32	fliC-H21	2016	2015-2019	blood	Human	North America	NA	NA	NA	Yes	Yes	Yes	Yes	Yes	Yes	Yes	Yes	No	No	No	No	Yes	Yes	No	No	No	Yes	Yes	No	No	No	No	No	Yes	No	No	No	No	No	No	No	No	No
ESC_GB9853AA_AS	SAMN12731752	58372	NO	NA	KL30	Onovel32	fliC-H21	2016	2015-2019	other	Human	North America	NA	NA	NA	Yes	Yes	Yes	Yes	Yes	Yes	Yes	Yes	No	No	No	No	Yes	Yes	No	No	No	Yes	Yes	No	No	No	No	No	Yes	No	No	No	No	No	No	No	No	No
ESC_GB9842AA_AS	SAMN13352379	64736	NO	NA	KL48	Onovel32	fliC-H9	2019	2015-2019	other	NA	North America	NA	NA	NA	Yes	Yes	Yes	Yes	Yes	No	No	No	Yes	Yes	No	No	Yes	No	No	Yes	Yes	Yes	Yes	Yes	Yes	Yes	No	No	Yes	No	Yes	Yes	Yes	No	No	Yes	Yes	Yes
ESC_GB9841AA_AS	SAMN13352399	64736	NO	NA	KL48	Onovel32	fliC-H9	2019	2015-2019	other	NA	North America	NA	NA	NA	Yes	Yes	Yes	Yes	Yes	No	No	No	Yes	Yes	No	No	Yes	No	No	Yes	Yes	Yes	Yes	Yes	Yes	Yes	No	No	Yes	No	Yes	Yes	Yes	No	No	Yes	Yes	Yes
ESC_GB9836AA_AS	SAMN13352353	64736	NO	NA	KL48	Onovel32	fliC-H9	2019	2015-2019	other	NA	North America	NA	NA	NA	Yes	Yes	Yes	Yes	Yes	No	No	No	Yes	Yes	No	No	Yes	No	No	Yes	Yes	Yes	Yes	Yes	Yes	Yes	No	No	Yes	No	Yes	Yes	Yes	No	No	Yes	Yes	Yes
ESC_GB9835AA_AS	SAMN13352357	64736	NO	NA	KL48	Onovel32	fliC-H9	2019	2015-2019	other	NA	North America	NA	NA	NA	Yes	Yes	Yes	Yes	Yes	No	No	No	Yes	Yes	No	No	Yes	No	No	Yes	Yes	Yes	Yes	Yes	Yes	Yes	No	No	Yes	No	Yes	Yes	Yes	No	No	Yes	Yes	Yes
ESC_HB6096AA_AS	SAMN13540761	64736	NO	NA	KL48	Onovel32	fliC-H9	2019	2015-2019	other	NA	North America	NA	NA	NA	Yes	Yes	Yes	Yes	Yes	No	No	No	Yes	Yes	No	No	Yes	No	No	Yes	Yes	Yes	Yes	Yes	Yes	Yes	No	No	Yes	No	Yes	Yes	Yes	No	No	Yes	Yes	Yes
ESC_HB6095AA_AS	SAMN13540764	64736	NO	NA	Unassigned	Onovel32	fliC-H9	2019	2015-2019	other	Animal	North America	NA	NA	NA	Yes	Yes	Yes	Yes	Yes	No	No	No	Yes	Yes	No	No	Yes	No	No	Yes	Yes	Yes	Yes	Yes	Yes	Yes	No	No	Yes	No	Yes	Yes	Yes	No	No	Yes	Yes	Yes
ESC_HB6094AA_AS	SAMN13540759	64736	NO	NA	KL48	Onovel32	fliC-H9	2019	2015-2019	other	NA	North America	NA	NA	NA	Yes	Yes	Yes	Yes	Yes	No	No	No	Yes	Yes	No	No	Yes	No	No	Yes	Yes	Yes	Yes	Yes	Yes	Yes	No	No	Yes	No	Yes	Yes	Yes	No	No	Yes	Yes	Yes
ESC_HB6093AA_AS	SAMN13540760	64736	NO	NA	KL48	Onovel32	fliC-H9	2019	2015-2019	other	NA	North America	NA	NA	NA	Yes	Yes	Yes	Yes	Yes	No	No	No	Yes	No	No	No	Yes	No	No	No	No	Yes	Yes	Yes	Yes	Yes	No	No	Yes	No	Yes	Yes	Yes	No	No	Yes	Yes	Yes
ESC_HB6092AA_AS	SAMN13540763	64736	NO	NA	KL48	Onovel32	fliC-H9	2019	2015-2019	other	NA	North America	NA	NA	NA	Yes	Yes	Yes	Yes	Yes	No	No	No	Yes	Yes	No	No	Yes	No	No	Yes	Yes	Yes	Yes	Yes	Yes	Yes	No	No	Yes	No	Yes	Yes	Yes	No	No	Yes	Yes	Yes
ESC_HB6088AA_AS	SAMN13540767	64736	NO	NA	KL48	Onovel32	fliC-H9	2019	2015-2019	other	NA	North America	NA	NA	NA	Yes	Yes	Yes	Yes	Yes	No	No	No	Yes	Yes	No	No	Yes	No	No	Yes	Yes	Yes	Yes	Yes	Yes	Yes	No	No	Yes	No	Yes	Yes	Yes	No	No	Yes	Yes	Yes
ESC_HB6087AA_AS	SAMN13540756	64736	NO	NA	KL48	Onovel32	fliC-H9	2019	2015-2019	other	Animal	North America	NA	NA	NA	Yes	Yes	Yes	Yes	Yes	No	No	No	Yes	Yes	No	No	Yes	No	No	Yes	Yes	Yes	Yes	Yes	Yes	Yes	No	No	Yes	No	Yes	Yes	Yes	No	No	Yes	Yes	Yes
ESC_HB6086AA_AS	SAMN13540737	64736	NO	NA	Unassigned	Onovel32	fliC-H9	2019	2015-2019	other	Animal	North America	NA	NA	NA	Yes	Yes	Yes	Yes	Yes	No	No	No	Yes	Yes	No	No	Yes	No	No	Yes	Yes	Yes	Yes	Yes	Yes	Yes	No	No	Yes	No	Yes	Yes	Yes	No	No	Yes	Yes	Yes
ESC_HB6084AA_AS	SAMN13540735	64736	NO	NA	KL48	Onovel32	fliC-H9	2019	2015-2019	other	Animal	North America	NA	NA	NA	Yes	Yes	Yes	Yes	Yes	No	No	No	Yes	Yes	No	No	Yes	No	No	Yes	Yes	Yes	Yes	Yes	Yes	Yes	No	No	Yes	No	Yes	Yes	Yes	No	No	Yes	Yes	Yes
ESC_HB6083AA_AS	SAMN13540718	64736	NO	NA	KL48	Onovel32	fliC-H9	2019	2015-2019	other	Animal	North America	NA	NA	NA	Yes	Yes	Yes	Yes	Yes	No	No	No	Yes	Yes	No	No	Yes	No	No	Yes	Yes	Yes	Yes	Yes	Yes	Yes	No	No	Yes	No	Yes	Yes	Yes	No	No	Yes	Yes	Yes
ESC_HB6081AA_AS	SAMN13540728	64736	NO	NA	KL48	Onovel32	fliC-H9	2019	2015-2019	other	NA	North America	NA	NA	NA	Yes	Yes	Yes	Yes	Yes	No	No	No	Yes	Yes	No	No	Yes	No	No	Yes	Yes	Yes	Yes	Yes	Yes	Yes	No	No	Yes	No	Yes	Yes	Yes	No	No	Yes	Yes	Yes
ESC_HB6080AA_AS	SAMN13540708	64736	NO	NA	KL48	Onovel32	fliC-H9	2019	2015-2019	rectal	Human	North America	NA	NA	NA	Yes	Yes	Yes	Yes	Yes	No	No	No	Yes	Yes	No	No	Yes	No	No	No	Yes	Yes	Yes	Yes	Yes	Yes	No	No	Yes	No	Yes	Yes	Yes	No	No	Yes	Yes	Yes
ESC_HB7233AA_AS	SAMN13663201	64736	NO	NA	KL48	Onovel32	fliC-H9	2019	2015-2019	other	Animal	North America	NA	NA	NA	Yes	Yes	Yes	Yes	Yes	No	No	No	Yes	Yes	No	No	Yes	No	No	Yes	Yes	Yes	Yes	Yes	Yes	Yes	No	No	Yes	No	Yes	Yes	Yes	No	No	Yes	Yes	Yes
ESC_HB7230AA_AS	SAMN13662976	64736	YES	B	KL48	Onovel32	fliC-H9	2019	2015-2019	other	Animal	North America	YES	YES	YES	Yes	Yes	Yes	Yes	Yes	No	No	No	Yes	Yes	No	No	Yes	No	No	Yes	Yes	Yes	Yes	Yes	Yes	Yes	No	No	Yes	No	Yes	Yes	Yes	No	No	Yes	Yes	Yes
ESC_HB7229AA_AS	SAMN13662977	64736	NO	NA	KL48	Onovel32	fliC-H9	2019	2015-2019	other	NA	North America	NA	NA	NA	Yes	Yes	Yes	Yes	Yes	No	No	No	Yes	Yes	No	No	Yes	No	No	Yes	Yes	Yes	Yes	Yes	Yes	Yes	No	No	Yes	No	Yes	Yes	Yes	No	No	Yes	Yes	Yes
ESC_HB7228AA_AS	SAMN13662889	64736	NO	NA	KL48	Onovel32	fliC-H9	2019	2015-2019	other	Animal	North America	NA	NA	NA	Yes	Yes	Yes	Yes	Yes	No	No	No	Yes	Yes	No	No	Yes	No	No	Yes	Yes	Yes	Yes	Yes	Yes	Yes	No	No	Yes	No	Yes	Yes	Yes	No	No	Yes	Yes	Yes
ESC_HB7227AA_AS	SAMN13662679	64736	YES	B	KL48	Onovel32	fliC-H9	2019	2015-2019	other	Animal	North America	YES	YES	YES	Yes	Yes	Yes	Yes	Yes	No	No	No	Yes	Yes	No	No	Yes	No	No	Yes	Yes	Yes	Yes	Yes	Yes	Yes	No	No	Yes	No	Yes	Yes	Yes	No	No	Yes	Yes	Yes
ESC_HB7478AA_AS	NA	124415	NO	NA	Unassigned	Onovel32	fliC-H10	2018	2015-2019	other	Human	Asia	NA	NA	NA	No	Yes	No	Yes	Yes	Yes	Yes	Yes	Yes	No	No	No	Yes	No	No	No	No	Yes	Yes	Yes	Yes	Yes	No	No	Yes	No	Yes	No	No	No	Yes	No	No	No
ESC_IB0389AA_AS	NA	125939	YES	NA	KL127	O9	fliC-H9	2007	2005-2009	other	Animal	Europe	NA	NA	NA	No	No	Yes	No	Yes	Yes	Yes	Yes	No	No	Yes	Yes	Yes	No	No	No	No	No	No	No	No	No	Yes	No	Yes	No	No	No	No	No	No	No	No	No
ESC_LB2144AA_AS	SAMN13951917	31111	NO	NA	KL103	Onovel32	fliC-H5	2019	2015-2019	other	NA	Europe	NA	NA	NA	Yes	Yes	Yes	No	Yes	No	No	No	Yes	Yes	No	No	Yes	No	No	Yes	Yes	Yes	Yes	No	No	Yes	No	No	Yes	No	No	Yes	Yes	No	No	Yes	Yes	Yes
ESC_LB2145AA_AS	SAMN13951916	131325	YES	B	KL30	Onovel32	fliC-H9	2019	2015-2019	other	NA	Europe	YES	YES	YES	Yes	Yes	Yes	No	Yes	No	No	No	Yes	No	No	No	Yes	No	No	No	No	Yes	Yes	No	No	Yes	No	No	Yes	No	No	Yes	Yes	No	No	Yes	Yes	Yes
ESC_IB7910AA_AS	SAMEA5715222	130880	NO	NA	KL35	Onovel32	fliC-H9	2016	2015-2019	other	NA	Europe	NA	NA	NA	Yes	Yes	Yes	Yes	Yes	Yes	Yes	Yes	No	No	No	No	Yes	No	No	No	No	No	Yes	No	No	No	No	No	Yes	No	Yes	No	No	No	No	No	No	No
ESC_IB7897AA_AS	SAMEA5715211	130880	NO	NA	KL35	Onovel32	fliC-H9	2016	2015-2019	other	NA	Europe	NA	NA	NA	Yes	Yes	Yes	Yes	Yes	Yes	Yes	Yes	No	No	No	No	Yes	No	No	No	No	No	Yes	No	No	No	No	No	Yes	No	Yes	No	No	No	No	No	No	No
ESC_IB6501AA_AS	SAMEA5927499	79800	NO	NA	Unassigned	O9	fliC-H21	2017	2015-2019	other	NA	NA	NA	NA	NA	Yes	Yes	No	No	Yes	No	No	Yes	Yes	Yes	No	No	Yes	No	No	No	No	Yes	Yes	No	No	Yes	Yes	No	Yes	Yes	Yes	Yes	Yes	Yes	No	No	No	No
ESC_IB6500AA_AS	SAMEA5927498	79800	YES	A	Unassigned	O9	fliC-H21	2017	2015-2019	other	NA	NA	NO	YES	NO	Yes	Yes	No	No	Yes	No	No	Yes	Yes	Yes	No	No	Yes	No	No	No	No	Yes	Yes	No	No	Yes	Yes	No	Yes	Yes	Yes	Yes	Yes	Yes	No	No	No	No
ESC_IB6499AA_AS	SAMEA5927497	79800	NO	NA	Unassigned	O9	fliC-H21	2017	2015-2019	other	NA	NA	NA	NA	NA	Yes	Yes	No	No	Yes	No	No	Yes	Yes	Yes	No	No	Yes	No	No	No	No	Yes	Yes	No	No	Yes	Yes	No	Yes	Yes	Yes	Yes	Yes	Yes	No	No	No	No
ESC_IB6498AA_AS	SAMEA5927496	79800	NO	NA	Unassigned	O9	fliC-H21	2017	2015-2019	other	NA	NA	NA	NA	NA	Yes	Yes	No	No	Yes	No	No	Yes	Yes	Yes	No	No	Yes	No	No	No	No	Yes	Yes	No	No	Yes	Yes	No	Yes	Yes	Yes	Yes	Yes	Yes	No	No	No	No
ESC_IB6497AA_AS	SAMEA5927495	79800	NO	NA	Unassigned	O9	fliC-H21	2017	2015-2019	other	NA	NA	NA	NA	NA	Yes	Yes	No	No	Yes	No	No	Yes	Yes	Yes	No	No	Yes	No	No	No	No	Yes	Yes	No	No	Yes	Yes	No	Yes	Yes	Yes	Yes	Yes	Yes	No	No	No	No
ESC_IB6250AA_AS	SAMEA6368796	129487	NO	NA	KL16	Onovel32	fliC-H9	NA	NA	other	NA	NA	NA	NA	NA	Yes	Yes	Yes	No	Yes	Yes	Yes	Yes	Yes	No	No	No	Yes	No	No	No	No	Yes	Yes	No	No	Yes	No	No	Yes	No	No	Yes	Yes	No	No	Yes	Yes	No
ESC_IB6226AA_AS	SAMEA6368724	129473	YES	A	KL30	NA	fliC-H21	NA	NA	other	NA	Europe	YES	YES	YES	Yes	Yes	Yes	Yes	Yes	No	No	Yes	No	Yes	No	No	Yes	No	No	No	No	Yes	Yes	No	No	No	No	No	Yes	No	Yes	Yes	Yes	No	No	No	No	No
ESC_IB6214AA_AS	SAMEA6368686	129412	YES	B	KL30	Onovel32	fliC-H9	NA	NA	other	NA	Europe	YES	YES	YES	Yes	Yes	Yes	Yes	Yes	No	No	No	Yes	No	No	No	Yes	No	No	No	No	Yes	Yes	No	No	Yes	No	No	Yes	No	No	Yes	Yes	No	No	Yes	Yes	Yes
ESC_IB6181AA_AS	SAMEA6368557	109411	NO	NA	KL121	Onovel32	fliC-H9	NA	NA	other	NA	Europe	NA	NA	NA	Yes	Yes	Yes	No	Yes	No	No	No	Yes	No	No	No	Yes	No	No	No	No	Yes	Yes	No	No	Yes	No	No	Yes	No	No	Yes	Yes	No	No	Yes	Yes	Yes
ESC_IB6179AA_AS	SAMEA6368548	64736	NO	NA	KL48	Onovel32	fliC-H9	NA	NA	other	NA	Europe	NA	NA	NA	Yes	Yes	Yes	Yes	Yes	Yes	Yes	Yes	Yes	Yes	No	No	Yes	No	No	Yes	Yes	Yes	Yes	Yes	Yes	Yes	No	No	No	No	No	Yes	Yes	No	No	Yes	Yes	Yes
ESC_IB6172AA_AS	SAMEA6368518	106039	YES	NA	KL9	Onovel32	fliC-H9	NA	NA	other	NA	Europe	NA	NA	NA	Yes	Yes	Yes	No	Yes	No	No	No	Yes	No	Yes	Yes	Yes	No	No	No	No	No	Yes	Yes	Yes	Yes	Yes	Yes	No	No	No	No	No	No	No	Yes	Yes	Yes
ESC_IB6161AA_AS	SAMEA6368485	118065	YES	B	KL121	Onovel32	fliC-H9	NA	NA	other	NA	Europe	YES	YES	YES	Yes	Yes	Yes	Yes	Yes	No	No	No	Yes	Yes	No	No	Yes	No	No	Yes	Yes	Yes	Yes	Yes	Yes	Yes	No	No	No	No	No	No	No	No	No	No	No	Yes
ESC_IB6158AA_AS	SAMEA6368472	64736	YES	B	KL48	Onovel32	fliC-H9	NA	NA	other	NA	Europe	YES	YES	YES	Yes	Yes	Yes	Yes	Yes	No	No	No	Yes	Yes	No	No	Yes	No	No	Yes	Yes	Yes	Yes	Yes	Yes	Yes	No	No	Yes	No	Yes	Yes	Yes	No	No	Yes	Yes	Yes
ESC_IB6151AA_AS	SAMEA6368448	59518	YES	B	KL103	NA	fliC-H5	NA	NA	other	NA	Europe	YES	YES	YES	Yes	Yes	Yes	Yes	Yes	Yes	Yes	Yes	No	Yes	No	No	Yes	No	No	No	No	Yes	Yes	No	No	No	No	No	Yes	No	No	No	No	No	No	Yes	No	Yes
ESC_IB6146AA_AS	SAMEA6368435	129381	NO	NA	KL158	Onovel32	fliC-H9	NA	NA	other	NA	Europe	NA	NA	NA	Yes	Yes	Yes	Yes	Yes	No	No	No	Yes	Yes	No	No	Yes	No	No	Yes	Yes	Yes	Yes	Yes	Yes	Yes	No	No	No	No	No	Yes	Yes	No	No	Yes	Yes	Yes
ESC_IB6143AA_AS	SAMEA6368426	106055	NO	NA	KL9	Onovel32	fliC-H9	NA	NA	other	NA	Europe	NA	NA	NA	Yes	Yes	Yes	No	Yes	No	No	No	No	Yes	Yes	Yes	Yes	No	No	No	No	No	Yes	No	No	No	Yes	Yes	No	No	Yes	No	No	No	No	Yes	Yes	Yes
ESC_IB6134AA_AS	SAMEA6368392	31111	YES	B	KL103	Onovel32	fliC-H5	NA	NA	other	NA	Europe	YES	YES	YES	Yes	Yes	Yes	Yes	Yes	No	No	No	Yes	Yes	No	No	Yes	No	No	Yes	Yes	Yes	Yes	No	No	Yes	No	No	Yes	No	No	Yes	Yes	No	No	Yes	Yes	Yes
ESC_IB6124AA_AS	SAMEA6368370	28988	YES	B	Unassigned	Onovel32	fliC-H9	NA	NA	other	NA	Europe	YES	YES	YES	Yes	Yes	Yes	Yes	No	No	No	No	Yes	No	No	No	Yes	No	No	No	No	Yes	Yes	No	No	Yes	No	No	Yes	No	No	Yes	Yes	No	No	Yes	Yes	Yes
ESC_IB6101AA_AS	SAMEA6368316	129354	NO	NA	KL114	Onovel32	fliC-H9	NA	NA	other	NA	Europe	NA	NA	NA	Yes	Yes	Yes	Yes	Yes	Yes	Yes	Yes	Yes	No	No	No	Yes	No	No	No	No	Yes	Yes	No	No	Yes	No	No	No	No	Yes	Yes	Yes	No	No	Yes	Yes	Yes
ESC_IB6071AA_AS	SAMEA6368229	31111	NO	NA	KL103	Onovel32	fliC-H5	NA	NA	other	NA	Europe	NA	NA	NA	Yes	Yes	Yes	No	Yes	No	No	No	Yes	No	No	No	Yes	No	No	No	No	Yes	Yes	No	No	No	No	No	No	No	Yes	No	No	No	No	No	No	Yes
ESC_IB6065AA_AS	SAMEA6368213	106045	YES	C2	KL124	Onovel32	fliC-H10	NA	NA	other	NA	Europe	YES	YES	YES	Yes	Yes	Yes	Yes	Yes	Yes	Yes	Yes	Yes	Yes	No	No	Yes	No	No	Yes	Yes	Yes	Yes	No	No	No	No	No	No	No	No	No	No	No	No	Yes	Yes	Yes
ESC_IB6063AA_AS	SAMEA6368209	64736	NO	NA	KL48	Onovel32	fliC-H9	NA	NA	other	NA	Europe	NA	NA	NA	Yes	Yes	Yes	No	Yes	Yes	Yes	Yes	Yes	Yes	No	No	Yes	No	No	No	No	Yes	Yes	Yes	Yes	Yes	No	No	Yes	No	No	Yes	Yes	No	No	Yes	Yes	Yes
ESC_IB6061AA_AS	SAMEA6368203	80773	NO	NA	KL30	Onovel32	fliC-H9	NA	NA	other	NA	Europe	NA	NA	NA	Yes	Yes	Yes	No	Yes	No	No	No	Yes	No	No	No	Yes	No	No	No	No	Yes	Yes	No	No	Yes	No	No	Yes	No	No	Yes	Yes	No	No	Yes	Yes	Yes
ESC_IB6057AA_AS	SAMEA6368178	129305	YES	B	KL115	Onovel32	fliC-H21	NA	NA	other	NA	Europe	YES	YES	YES	Yes	Yes	Yes	No	Yes	Yes	Yes	Yes	Yes	Yes	No	No	Yes	No	No	Yes	Yes	Yes	Yes	Yes	Yes	Yes	No	No	No	No	No	No	No	No	No	No	No	Yes
ESC_IB6055AA_AS	SAMEA6368167	38957	YES	B	KL30	Onovel32	fliC-H9	NA	NA	other	NA	Europe	YES	YES	YES	Yes	Yes	Yes	Yes	Yes	Yes	Yes	Yes	Yes	No	No	No	Yes	No	No	No	No	Yes	Yes	No	No	No	No	No	No	No	No	No	No	No	No	Yes	Yes	Yes
ESC_IB6023AA_AS	SAMEA6368046	100187	NO	NA	Unassigned	Onovel32	fliC-H9	NA	NA	other	NA	Europe	NA	NA	NA	Yes	Yes	Yes	Yes	Yes	Yes	Yes	Yes	No	Yes	No	No	Yes	Yes	No	Yes	Yes	No	Yes	Yes	No	No	No	No	Yes	No	No	No	No	No	No	No	No	Yes
ESC_IB6007AA_AS	SAMEA6367979	106055	NO	NA	KL9	Onovel32	fliC-H9	NA	NA	other	NA	Europe	NA	NA	NA	Yes	Yes	Yes	No	Yes	Yes	Yes	Yes	Yes	No	Yes	Yes	Yes	No	No	No	No	No	Yes	No	No	No	Yes	Yes	No	No	No	No	No	No	No	Yes	Yes	Yes
ESC_RC0450AA_AS	SAMN11476322	129381	NO	NA	KL158	Onovel32	fliC-H9	NA	NA	other	Human	North America	NA	NA	NA	Yes	Yes	Yes	Yes	Yes	No	No	No	Yes	Yes	No	No	Yes	No	No	Yes	Yes	Yes	Yes	Yes	Yes	Yes	No	No	No	No	No	Yes	Yes	No	No	Yes	Yes	Yes
ESC_RC0469AA_AS	SAMN10734722	295584	NO	NA	KL123	Onovel32	fliC-H9	NA	NA	other	Human	North America	NA	NA	NA	Yes	Yes	Yes	Yes	Yes	Yes	Yes	Yes	Yes	Yes	No	No	Yes	No	No	Yes	Yes	Yes	Yes	Yes	Yes	Yes	No	No	Yes	No	No	Yes	Yes	No	No	Yes	Yes	Yes
ESC_JB5546AA_AS	NA	132735	NO	NA	KL30	Onovel32	fliC-H9	2016	2015-2019	other	Animal	Africa	NA	NA	NA	Yes	Yes	Yes	Yes	Yes	Yes	Yes	Yes	Yes	Yes	No	No	Yes	No	No	Yes	Yes	Yes	Yes	Yes	Yes	Yes	No	No	No	No	No	No	No	No	No	No	No	Yes
ESC_JB5551AA_AS	NA	26367	NO	NA	KL30	Onovel32	fliC-H9	2016	2015-2019	other	Human	Africa	NA	NA	NA	Yes	Yes	Yes	Yes	Yes	No	No	No	Yes	Yes	No	No	Yes	No	No	Yes	Yes	Yes	Yes	Yes	Yes	Yes	No	No	No	No	No	No	No	No	No	No	No	Yes
ESC_JB8207AA_AS	SAMN14395306	133290	NO	NA	KL35	Onovel32	fliC-H9	2019	2015-2019	other	Animal	Oceania	NA	NA	NA	Yes	Yes	Yes	No	Yes	Yes	Yes	Yes	No	No	No	No	Yes	No	No	No	No	No	Yes	No	No	No	No	No	Yes	No	No	No	No	No	No	No	No	No
ESC_KB4185AA_AS	SAMN14485923	64736	YES	B	KL48	Onovel32	fliC-H9	2020	2020-2024	other	Animal	North America	YES	YES	YES	Yes	Yes	Yes	Yes	Yes	No	No	No	Yes	Yes	No	No	Yes	No	No	Yes	Yes	Yes	Yes	Yes	Yes	Yes	No	No	Yes	No	Yes	Yes	Yes	No	No	Yes	Yes	Yes
ESC_KB4184AA_AS	SAMN14485922	64736	NO	NA	KL48	Onovel32	fliC-H9	2020	2020-2024	other	Animal	North America	NA	NA	NA	Yes	Yes	Yes	Yes	Yes	No	No	No	Yes	Yes	No	No	Yes	No	No	Yes	Yes	Yes	Yes	Yes	Yes	Yes	No	No	Yes	No	Yes	Yes	Yes	No	No	Yes	Yes	Yes
ESC_KB4183AA_AS	SAMN14485921	64736	NO	NA	Unassigned	Onovel32	fliC-H9	2020	2020-2024	other	Animal	North America	NA	NA	NA	Yes	Yes	Yes	Yes	Yes	No	No	No	Yes	Yes	No	No	Yes	No	No	Yes	Yes	Yes	Yes	Yes	Yes	Yes	No	No	Yes	No	Yes	Yes	Yes	No	No	Yes	Yes	Yes
ESC_KB4182AA_AS	SAMN14485920	64736	NO	NA	KL48	Onovel32	fliC-H9	2019	2015-2019	other	Animal	North America	NA	NA	NA	Yes	Yes	Yes	Yes	Yes	No	No	No	Yes	Yes	No	No	Yes	No	No	Yes	Yes	Yes	Yes	Yes	Yes	Yes	No	No	Yes	No	Yes	Yes	Yes	No	No	Yes	Yes	Yes
ESC_KB4178AA_AS	SAMN14485916	64736	NO	NA	KL48	Onovel32	fliC-H9	2019	2015-2019	other	Animal	North America	NA	NA	NA	Yes	Yes	Yes	Yes	Yes	No	No	No	Yes	Yes	No	No	Yes	No	No	Yes	Yes	Yes	Yes	Yes	Yes	Yes	No	No	Yes	No	Yes	Yes	Yes	No	No	Yes	Yes	Yes
ESC_KB4177AA_AS	SAMN14485915	64736	NO	NA	KL48	Onovel32	fliC-H9	2019	2015-2019	other	Animal	North America	NA	NA	NA	Yes	Yes	Yes	Yes	Yes	No	No	No	Yes	Yes	No	No	Yes	No	No	Yes	Yes	Yes	Yes	Yes	Yes	Yes	No	No	Yes	No	Yes	Yes	Yes	No	No	Yes	Yes	Yes
ESC_KB4176AA_AS	SAMN14485914	64736	YES	B	KL48	Onovel32	fliC-H9	2019	2015-2019	other	Animal	North America	YES	YES	YES	Yes	Yes	Yes	Yes	Yes	No	No	No	Yes	Yes	No	No	Yes	No	No	Yes	Yes	Yes	Yes	Yes	Yes	Yes	No	No	Yes	No	Yes	Yes	Yes	No	No	Yes	Yes	Yes
ESC_LB1193AA_AS	SAMN13640528	136868	YES	A	KL124	Onovel32	fliC-H21	2018	2015-2019	blood	Human	Asia	NO	YES	NO	Yes	Yes	Yes	No	Yes	No	No	No	Yes	Yes	No	No	Yes	No	No	No	No	Yes	Yes	No	No	Yes	Yes	No	Yes	Yes	Yes	Yes	Yes	Yes	No	No	No	No
ESC_LB0796AA_AS	SAMN12911900	57802	NO	NA	Unassigned	Onovel32	fliC-H9	2013	2010-2014	other	Animal	Europe	NA	NA	NA	Yes	Yes	Yes	No	Yes	Yes	Yes	Yes	Yes	Yes	No	No	Yes	No	No	Yes	Yes	No	Yes	Yes	Yes	Yes	Yes	No	No	No	No	No	No	No	No	No	No	No
ESC_LB0272AA_AS	SAMN11125024	136545	YES	NA	KL30	NA	fliC-H9	2017	2015-2019	other	NA	Europe	NA	NA	NA	Yes	Yes	Yes	No	Yes	No	No	No	No	No	Yes	Yes	Yes	No	No	No	No	No	Yes	No	No	No	Yes	No	No	No	No	No	No	No	No	No	No	No
ESC_KB9689AA_AS	SAMN11104353	136236	NO	NA	Unassigned	Onovel32	fliC-H9	2016	2015-2019	other	NA	Oceania	NA	NA	NA	No	No	Yes	Yes	Yes	No	No	No	No	No	No	No	Yes	No	No	No	No	No	No	No	No	No	Yes	No	Yes	No	No	No	No	No	No	No	No	No
ESC_KB9739AA_AS	NA	136208	NO	NA	Unassigned	Onovel32	fliC-H5	NA	NA	other	NA	NA	NA	NA	NA	Yes	Yes	Yes	No	Yes	No	No	No	No	No	No	No	Yes	No	No	No	No	Yes	Yes	No	No	No	No	No	No	No	No	No	Yes	No	No	No	No	Yes
ESC_LB2098AA_AS	SAMN14421542	129305	NO	NA	KL115	Onovel32	fliC-H21	NA	NA	UTI/urine	Human	Europe	NA	NA	NA	Yes	Yes	Yes	Yes	Yes	No	No	No	Yes	No	No	No	Yes	No	No	No	No	Yes	Yes	No	No	Yes	No	No	No	No	No	Yes	Yes	No	No	Yes	Yes	Yes
ESC_LB2188AA_AS	SAMN08522730	97898	NO	NA	KL114	O9	fliC-H9	2007	2005-2009	other	Animal	Europe	NA	NA	NA	Yes	Yes	Yes	Yes	Yes	Yes	Yes	Yes	No	No	Yes	No	Yes	Yes	No	No	No	No	Yes	No	No	Yes	Yes	No	Yes	Yes	No	Yes	No	No	No	No	No	No
ESC_LB2273AA_AS	SAMN12736390	137220	NO	NA	KL48	Onovel32	fliC-H9	2017	2015-2019	other	Animal	Europe	NA	NA	NA	Yes	Yes	Yes	Yes	Yes	No	No	Yes	Yes	No	Yes	No	Yes	Yes	No	No	No	Yes	Yes	No	No	Yes	No	No	No	No	No	Yes	Yes	No	No	Yes	Yes	Yes
ESC_LB2274AA_AS	SAMN12736389	137220	NO	NA	KL48	Onovel32	fliC-H9	2018	2015-2019	other	Animal	Europe	NA	NA	NA	Yes	Yes	Yes	Yes	Yes	No	No	Yes	Yes	No	Yes	No	Yes	Yes	No	No	No	Yes	Yes	No	No	Yes	No	No	No	No	No	Yes	Yes	No	No	Yes	Yes	Yes
ESC_LB2299AA_AS	SAMN12619458	137220	NO	NA	KL48	Onovel32	fliC-H9	2018	2015-2019	other	Human	Europe	NA	NA	NA	Yes	Yes	Yes	Yes	Yes	No	No	Yes	Yes	No	Yes	No	Yes	Yes	No	No	No	Yes	Yes	No	No	Yes	No	No	No	No	No	Yes	Yes	No	No	Yes	Yes	Yes
ESC_LB2439AA_AS	SAMN11283108	136997	NO	NA	Unassigned	NA	fliC-H10	2018	2015-2019	other	Human	Asia	NA	NA	NA	Yes	Yes	Yes	Yes	Yes	Yes	Yes	Yes	Yes	No	No	No	Yes	No	No	No	Yes	Yes	Yes	No	No	Yes	No	No	Yes	No	Yes	No	No	No	No	Yes	Yes	Yes
ESC_LB3931AA_AS	SAMEA6823498	138599	YES	NA	KL20	O9_Onovel32	fliC-H10	2012	2010-2014	UTI/urine	Human	Europe	NA	NA	NA	Yes	Yes	Yes	Yes	Yes	Yes	Yes	Yes	No	No	Yes	No	Yes	No	No	No	No	No	Yes	Yes	Yes	Yes	No	No	No	No	No	No	No	No	No	No	No	No
ESC_LB4846AA_AS	SAMN14999434	138964	NO	NA	Unassigned	Onovel32_O9	fliC-H9	2020	2020-2024	other	Animal	North America	NA	NA	NA	No	No	Yes	Yes	Yes	Yes	Yes	Yes	No	No	No	No	Yes	No	No	No	No	No	No	No	No	No	No	No	Yes	No	No	No	No	No	No	No	No	No
ESC_LB6062AA_AS	SAMN15052619	139583	NO	NA	KL20	Onovel32	fliC-H10	NA	NA	blood	Human	Europe	NA	NA	NA	Yes	Yes	Yes	Yes	Yes	Yes	Yes	Yes	No	No	No	No	Yes	No	No	No	No	No	Yes	No	No	No	No	No	No	No	No	No	No	No	No	No	No	No
ESC_LB5851AA_AS	SAMEA6813716	124415	NO	NA	Unassigned	Onovel32	fliC-H10	2018	2015-2019	other	Human	Asia	NA	NA	NA	No	Yes	No	Yes	Yes	Yes	Yes	Yes	Yes	No	No	No	Yes	No	No	No	No	Yes	Yes	Yes	Yes	Yes	No	No	Yes	No	Yes	No	No	No	Yes	No	No	No
ESC_LB7293AA_AS	SAMEA6908053	140221	NO	NA	KL103	Onovel32	fliC-H5	NA	NA	other	NA	NA	NA	NA	NA	Yes	Yes	Yes	Yes	Yes	No	No	No	Yes	No	No	No	Yes	No	No	No	No	Yes	Yes	Yes	Yes	Yes	No	No	No	No	No	No	No	No	No	Yes	Yes	Yes
ESC_LB7209AA_AS	SAMN15146844	79152	YES	B	Unassigned	NA	fliC-H9	NA	NA	other	NA	NA	YES	YES	YES	Yes	Yes	Yes	Yes	Yes	No	No	No	Yes	No	No	No	Yes	No	No	No	No	Yes	Yes	No	No	Yes	No	No	No	No	No	Yes	Yes	No	No	Yes	Yes	Yes
ESC_LB7074AA_AS	SAMN15158880	96744	NO	NA	KL20	Onovel32	fliC-H9	2018	2015-2019	other	NA	Asia	NA	NA	NA	Yes	Yes	Yes	Yes	Yes	Yes	Yes	Yes	Yes	No	No	No	Yes	No	No	No	No	No	Yes	Yes	Yes	Yes	Yes	Yes	Yes	No	Yes	No	No	No	No	Yes	No	No
ESC_LB8207AA_AS	SAMN15226389	31111	NO	NA	KL103	Onovel32	fliC-H5	2019	2015-2019	UTI/urine	Human	North America	NA	NA	NA	Yes	Yes	Yes	Yes	Yes	No	No	No	Yes	Yes	No	No	Yes	No	No	Yes	Yes	Yes	Yes	No	No	Yes	No	No	Yes	No	No	Yes	Yes	No	No	Yes	Yes	Yes
ESC_LB8202AA_AS	SAMN15226431	140692	YES	B	KL60	Onovel32	fliC-H5	2019	2015-2019	UTI/urine	Human	North America	YES	YES	YES	Yes	Yes	Yes	Yes	Yes	No	No	No	Yes	Yes	No	No	Yes	No	No	Yes	Yes	Yes	Yes	No	No	Yes	No	No	Yes	No	No	Yes	Yes	No	No	Yes	No	Yes
ESC_LB8201AA_AS	SAMN15226390	31111	NO	NA	KL103	Onovel32	fliC-H5	2019	2015-2019	UTI/urine	Human	North America	NA	NA	NA	Yes	Yes	Yes	Yes	Yes	No	No	No	Yes	Yes	No	No	Yes	No	No	Yes	Yes	Yes	Yes	No	No	Yes	No	No	Yes	No	No	Yes	Yes	No	No	Yes	Yes	Yes
ESC_LB9222AA_AS	SAMN15315394	141147	YES	NA	Unassigned	Onovel32	fliC-H9	2014	2010-2014	rectal	Human	North America	NA	NA	NA	Yes	Yes	Yes	No	Yes	Yes	Yes	Yes	Yes	No	No	No	Yes	No	No	No	No	No	Yes	No	No	Yes	Yes	Yes	Yes	No	No	Yes	Yes	No	No	Yes	No	Yes
ESC_LB9218AA_AS	SAMN15315389	31111	NO	NA	KL103	Onovel32	fliC-H5	2017	2015-2019	rectal	Human	North America	NA	NA	NA	Yes	Yes	Yes	Yes	Yes	No	No	No	Yes	Yes	No	No	Yes	No	No	Yes	Yes	Yes	Yes	No	No	Yes	No	No	Yes	No	No	Yes	Yes	No	No	Yes	Yes	Yes
ESC_LB9215AA_AS	SAMN15315381	104015	YES	C2	KL124	Onovel32	fliC-H10	2016	2015-2019	UTI/urine	Human	North America	YES	YES	YES	Yes	Yes	Yes	Yes	Yes	Yes	Yes	Yes	Yes	Yes	No	No	Yes	No	No	Yes	Yes	Yes	Yes	No	No	Yes	No	No	No	No	No	Yes	Yes	No	No	Yes	Yes	Yes
ESC_LB8329AA_AS	NA	140531	NO	NA	KL127	O9	fliC-H9	2019	2015-2019	other	NA	NA	NA	NA	NA	Yes	Yes	Yes	No	Yes	Yes	Yes	Yes	No	No	No	No	Yes	No	No	No	No	Yes	Yes	No	No	Yes	Yes	No	No	No	No	No	No	No	No	No	No	No
ESC_NB7740AA_AS	SAMN14547762	147652	YES	B	KL158	NA	fliC-H9	2007	2005-2009	UTI/urine	Human	Oceania	NO	NO	NO	Yes	Yes	Yes	Yes	Yes	Yes	No	Yes	No	No	No	No	Yes	No	No	No	No	Yes	Yes	Yes	No	No	No	No	No	Yes	No	No	No	No	No	No	No	No
ESC_MB0788AA_AS	NA	31111	NO	NA	KL103	Onovel32	fliC-H5	NA	NA	other	Human	NA	NA	NA	NA	Yes	Yes	Yes	Yes	Yes	No	No	No	Yes	Yes	No	No	Yes	No	No	Yes	Yes	Yes	Yes	No	No	Yes	No	No	Yes	No	No	Yes	Yes	No	No	Yes	Yes	Yes
ESC_MB1968AA_AS	SAMN15502186	104015	YES	C2	KL124	Onovel32	fliC-H10	2019	2015-2019	rectal	Human	Asia	YES	YES	YES	Yes	Yes	Yes	Yes	Yes	Yes	No	Yes	Yes	Yes	No	No	Yes	No	No	Yes	Yes	Yes	Yes	Yes	Yes	Yes	No	No	No	Yes	No	No	No	No	No	Yes	Yes	Yes
ESC_MB1966AA_AS	SAMN15502185	109402	YES	B	KL53	Onovel32	fliC-H9	2019	2015-2019	rectal	Human	Asia	YES	YES	YES	Yes	Yes	Yes	No	Yes	Yes	Yes	Yes	Yes	Yes	No	No	Yes	No	No	Yes	Yes	Yes	Yes	No	No	Yes	No	No	No	No	No	Yes	Yes	No	No	Yes	Yes	Yes
ESC_MB1964AA_AS	SAMN15502183	28988	NO	NA	KL125	Onovel32	fliC-H9	2019	2015-2019	rectal	Human	Asia	NA	NA	NA	Yes	Yes	Yes	Yes	No	No	No	No	Yes	No	No	No	Yes	No	No	No	No	Yes	Yes	No	No	Yes	No	No	Yes	No	No	Yes	Yes	No	No	Yes	Yes	Yes
ESC_MB1963AA_AS	SAMN15502182	28988	YES	B	KL125	Onovel32	fliC-H9	2019	2015-2019	rectal	Human	Asia	YES	YES	YES	Yes	Yes	Yes	Yes	No	No	No	No	Yes	No	No	No	Yes	No	No	No	No	Yes	Yes	No	No	Yes	No	No	Yes	No	No	Yes	Yes	No	No	Yes	Yes	Yes
ESC_MB1947AA_AS	SAMN15502164	141824	YES	B	KL48	Onovel32	fliC-H9	2019	2015-2019	rectal	Human	Asia	YES	YES	YES	Yes	Yes	Yes	Yes	Yes	No	No	No	Yes	Yes	No	No	Yes	Yes	No	Yes	Yes	Yes	Yes	Yes	Yes	Yes	No	No	No	No	No	Yes	Yes	No	No	Yes	Yes	Yes
ESC_MB1945AA_AS	SAMN15502162	28988	NO	NA	KL125	Onovel32	fliC-H9	2019	2015-2019	rectal	Human	Asia	NA	NA	NA	Yes	Yes	Yes	Yes	No	No	No	No	Yes	No	No	No	Yes	No	No	No	No	Yes	Yes	No	No	Yes	No	No	Yes	No	No	Yes	Yes	No	No	Yes	Yes	Yes
ESC_MB1944AA_AS	SAMN15502161	28988	YES	B	KL125	Onovel32	fliC-H9	2019	2015-2019	rectal	Human	Asia	YES	YES	YES	Yes	Yes	Yes	Yes	No	No	No	No	Yes	No	No	No	Yes	No	No	No	No	Yes	Yes	No	No	Yes	No	No	Yes	No	No	Yes	Yes	No	No	Yes	Yes	Yes
ESC_MB1934AA_AS	SAMN15502210	31111	NO	NA	KL103	Onovel32	fliC-H5	2019	2015-2019	rectal	Human	Asia	NA	NA	NA	Yes	Yes	Yes	Yes	Yes	No	No	No	Yes	Yes	No	No	Yes	No	No	Yes	Yes	Yes	Yes	No	No	Yes	No	No	Yes	No	No	Yes	Yes	No	No	Yes	Yes	Yes
ESC_MB1933AA_AS	SAMN15502209	31111	NO	NA	KL103	Onovel32	fliC-H5	2019	2015-2019	rectal	Human	Asia	NA	NA	NA	Yes	Yes	Yes	Yes	Yes	No	No	No	Yes	Yes	No	No	Yes	No	No	Yes	Yes	Yes	Yes	No	No	Yes	No	No	Yes	No	No	Yes	Yes	No	No	Yes	Yes	Yes
ESC_MB1932AA_AS	SAMN15502208	31111	YES	B	KL103	Onovel32	fliC-H5	2019	2015-2019	rectal	Human	Asia	YES	YES	YES	Yes	Yes	Yes	Yes	Yes	No	No	No	Yes	Yes	No	No	Yes	No	No	Yes	Yes	Yes	Yes	No	No	Yes	No	No	Yes	No	No	Yes	Yes	No	No	Yes	Yes	Yes
ESC_MB1927AA_AS	SAMN15502204	141684	YES	B	KL14	Onovel32_O9	fliC-H9	2019	2015-2019	rectal	Human	Asia	YES	YES	YES	Yes	Yes	Yes	Yes	Yes	No	No	No	Yes	Yes	No	No	Yes	No	No	Yes	Yes	Yes	Yes	No	No	Yes	No	No	No	No	No	Yes	Yes	No	No	Yes	No	Yes
ESC_MB1912AA_AS	SAMN15502188	141866	YES	B	KL16	Onovel32	fliC-H9	2019	2015-2019	rectal	Human	Asia	YES	YES	YES	Yes	Yes	Yes	Yes	Yes	No	No	No	Yes	No	No	No	Yes	No	No	No	No	Yes	Yes	No	No	Yes	No	No	No	No	No	Yes	Yes	No	No	Yes	Yes	No
ESC_MB1911AA_AS	SAMN15502187	141866	NO	NA	KL16	Onovel32	fliC-H9	2019	2015-2019	rectal	Human	Asia	NA	NA	NA	Yes	Yes	Yes	Yes	Yes	No	No	No	Yes	No	No	No	Yes	No	No	No	No	Yes	Yes	No	No	Yes	No	No	No	No	No	Yes	Yes	No	No	Yes	Yes	No
ESC_MB1908AA_AS	SAMN15502222	141684	NO	NA	KL14	Onovel32_O9	fliC-H9	2019	2015-2019	rectal	Human	Asia	NA	NA	NA	Yes	Yes	Yes	Yes	Yes	No	No	No	Yes	Yes	No	No	Yes	No	No	Yes	Yes	Yes	Yes	No	No	Yes	No	No	No	No	No	Yes	Yes	No	No	Yes	No	Yes
ESC_MB1907AA_AS	SAMN15502220	141684	NO	NA	KL14	Onovel32_O9	fliC-H9	2019	2015-2019	rectal	Human	Asia	NA	NA	NA	Yes	Yes	Yes	Yes	Yes	No	No	No	Yes	Yes	No	No	Yes	No	No	Yes	Yes	Yes	Yes	No	No	Yes	No	No	No	No	No	Yes	Yes	No	No	Yes	No	Yes
ESC_MB1905AA_AS	SAMN15502217	79418	NO	NA	KL9	Onovel32	fliC-H9	2019	2015-2019	rectal	Human	Asia	NA	NA	NA	Yes	Yes	Yes	Yes	Yes	No	No	No	Yes	Yes	No	No	Yes	No	No	Yes	Yes	Yes	Yes	Yes	Yes	Yes	No	No	No	No	No	No	No	No	No	Yes	No	Yes
ESC_MB3343AA_AS	SAMN15583078	142362	YES	A	Unassigned	Onovel32	fliC-H21	2020	2020-2024	other	Human	North America	YES	YES	YES	Yes	Yes	Yes	Yes	Yes	No	No	No	Yes	No	No	No	Yes	No	No	No	No	Yes	Yes	No	No	No	No	No	Yes	No	Yes	No	No	No	No	Yes	Yes	No
ESC_MB3664AA_AS	NA	129473	YES	A	KL30	Onovel32	fliC-H21	2019	2015-2019	other	NA	NA	NO	YES	NO	Yes	Yes	Yes	Yes	Yes	No	No	Yes	No	Yes	No	No	Yes	No	No	No	No	Yes	Yes	No	No	No	No	No	Yes	No	Yes	No	Yes	No	No	No	No	No
ESC_MB4772AA_AS	SAMN15677811	64736	NO	NA	KL48	Onovel32	fliC-H9	2019	2015-2019	UTI/urine	Human	North America	NA	NA	NA	Yes	Yes	Yes	Yes	Yes	No	No	No	Yes	Yes	No	No	Yes	No	No	Yes	Yes	Yes	Yes	Yes	Yes	Yes	No	No	Yes	No	Yes	Yes	Yes	No	No	Yes	Yes	Yes
ESC_MB4714AA_AS	SAMN15688128	109409	NO	NA	KL124	NA	fliC-H10	2020	2020-2024	UTI/urine	Human	North America	NA	NA	NA	Yes	Yes	Yes	No	Yes	Yes	Yes	Yes	Yes	Yes	No	No	Yes	No	No	Yes	Yes	Yes	Yes	No	No	Yes	No	No	No	No	No	Yes	Yes	No	No	Yes	Yes	Yes
ESC_MB7694AA_AS	SAMN15832302	109409	YES	C2	KL124	Onovel32	fliC-H10	2020	2020-2024	UTI/urine	Human	North America	YES	YES	YES	Yes	Yes	Yes	Yes	Yes	No	Yes	Yes	Yes	Yes	No	No	Yes	No	No	Yes	Yes	Yes	Yes	No	No	Yes	No	No	No	No	No	Yes	Yes	No	No	Yes	Yes	Yes
ESC_MB7693AA_AS	SAMN15832300	109409	YES	C2	KL124	Onovel32	fliC-H10	2019	2015-2019	blood	Human	North America	YES	YES	YES	Yes	Yes	Yes	Yes	Yes	Yes	Yes	Yes	Yes	Yes	No	No	Yes	No	No	Yes	Yes	Yes	Yes	No	No	Yes	No	No	No	No	No	Yes	Yes	No	No	Yes	Yes	Yes
ESC_MB9117AA_AS	SAMN15907117	109409	YES	C2	KL124	Onovel32	fliC-H10	2020	2020-2024	UTI/urine	Human	North America	YES	NO	NO	Yes	Yes	Yes	Yes	Yes	No	No	Yes	Yes	No	No	No	Yes	No	No	No	No	Yes	Yes	Yes	Yes	Yes	No	No	Yes	No	No	Yes	Yes	No	No	Yes	Yes	Yes
ESC_MB9104AA_AS	SAMN15904739	31111	NO	NA	KL103	Onovel32	fliC-H5	2016	2015-2019	rectal	Human	Asia	NA	NA	NA	Yes	Yes	Yes	Yes	Yes	No	No	No	Yes	Yes	No	No	Yes	No	No	Yes	Yes	Yes	Yes	No	No	Yes	No	No	Yes	No	No	Yes	Yes	No	No	Yes	Yes	Yes
ESC_MB9092AA_AS	SAMN15904717	80773	YES	B	KL30	Onovel32	fliC-H9	2016	2015-2019	rectal	Human	Asia	YES	YES	YES	Yes	Yes	Yes	No	Yes	No	No	No	Yes	No	No	No	Yes	No	No	No	No	Yes	Yes	No	No	Yes	No	No	Yes	No	No	Yes	Yes	No	No	Yes	Yes	Yes
ESC_MB8914AA_AS	SAMN15868788	144176	YES	NA	KL31	Onovel32	fliC-H4	2016	2015-2019	other	Human	North America	NA	NA	NA	Yes	Yes	Yes	No	No	No	No	No	Yes	Yes	No	No	Yes	No	No	Yes	Yes	No	Yes	Yes	Yes	Yes	Yes	No	No	No	No	No	No	No	No	No	No	No
ESC_MB8889AA_AS	SAMN15868356	144001	YES	A	Unassigned	Onovel32	fliC-H10	2016	2015-2019	blood	Human	North America	YES	NO	NO	Yes	Yes	Yes	No	Yes	No	No	No	No	No	No	No	Yes	No	No	No	No	Yes	Yes	No	No	No	No	No	No	No	No	No	No	No	No	No	No	No
ESC_MB8856AA_AS	SAMN15869098	106021	NO	NA	Unassigned	Onovel32	fliC-H9	2016	2015-2019	other	Human	North America	NA	NA	NA	Yes	Yes	Yes	Yes	Yes	No	No	Yes	Yes	No	No	No	Yes	No	No	No	No	Yes	Yes	No	No	No	No	No	Yes	No	No	Yes	Yes	No	No	Yes	Yes	Yes
ESC_NB3698AA_AS	SAMEA7281008	43446	NO	NA	KL103	Onovel32	fliC-H21	2013	2010-2014	other	Human	Europe	NA	NA	NA	Yes	Yes	Yes	No	Yes	No	No	No	Yes	Yes	No	No	Yes	No	No	No	No	Yes	Yes	No	No	Yes	Yes	No	Yes	Yes	Yes	Yes	Yes	Yes	No	No	No	No
ESC_NB6748AA_AS	SAMN15074833	129487	NO	NA	KL16	Onovel32	fliC-H9	2016	2015-2019	other	NA	North America	NA	NA	NA	Yes	Yes	Yes	No	Yes	Yes	Yes	Yes	Yes	No	No	No	Yes	No	No	No	No	Yes	Yes	No	No	Yes	No	No	Yes	No	No	Yes	Yes	No	No	Yes	Yes	No
ESC_NB6057AA_AS	SAMN14490872	77438	YES	NA	KL55	Onovel32_O9	fliC-H9	2009	2005-2009	other	Animal	Europe	NA	NA	NA	Yes	Yes	Yes	No	Yes	Yes	Yes	Yes	Yes	Yes	No	No	Yes	No	No	No	No	No	Yes	Yes	Yes	Yes	Yes	No	Yes	Yes	Yes	No	No	No	No	No	No	No
ESC_NB5989AA_AS	SAMN14491081	47751	NO	NA	KL125	Onovel32	fliC-H21	2015	2015-2019	other	Human	Europe	NA	NA	NA	Yes	Yes	Yes	No	Yes	No	No	No	Yes	Yes	No	No	Yes	No	No	No	No	Yes	Yes	No	No	Yes	Yes	No	Yes	Yes	Yes	Yes	Yes	Yes	No	No	No	No
ESC_NB4381AA_AS	SAMN14491043	33472	YES	NA	Unassigned	Onovel32	fliC-H9	2015	2015-2019	other	Human	Europe	NA	NA	NA	Yes	Yes	Yes	No	Yes	Yes	Yes	Yes	No	Yes	No	No	Yes	No	No	No	No	No	Yes	Yes	Yes	Yes	Yes	Yes	No	No	No	No	No	No	No	No	No	No
ESC_NB4372AA_AS	SAMN14491036	145533	NO	NA	KL31	Onovel32	fliC-H4	2010	2010-2014	other	Human	Europe	NA	NA	NA	Yes	Yes	Yes	Yes	Yes	Yes	Yes	Yes	Yes	No	No	No	Yes	No	No	No	No	No	Yes	No	No	No	No	No	No	No	No	No	No	No	No	No	No	No
ESC_NB4357AA_AS	SAMN14491022	88610	YES	NA	Unassigned	Onovel32	fliC-H9	2015	2015-2019	other	Human	Europe	NA	NA	NA	Yes	Yes	Yes	No	Yes	Yes	No	No	No	Yes	No	No	Yes	No	No	No	No	No	Yes	Yes	Yes	Yes	Yes	No	Yes	Yes	Yes	No	No	No	No	No	No	No
ESC_NB4251AA_AS	SAMN14491204	17493	NO	NA	KL20	Onovel32	fliC-H9	2010	2010-2014	other	Animal	Europe	NA	NA	NA	Yes	Yes	Yes	Yes	Yes	Yes	Yes	Yes	No	Yes	No	No	Yes	No	No	Yes	Yes	No	Yes	No	No	No	No	No	No	No	No	No	No	No	No	No	No	No
ESC_NB4235AA_AS	SAMN14490857	77438	NO	NA	KL55	Onovel32_O9	fliC-H9	2009	2005-2009	other	Animal	Europe	NA	NA	NA	Yes	Yes	Yes	No	Yes	Yes	Yes	Yes	No	Yes	No	No	Yes	No	No	No	No	No	Yes	Yes	Yes	Yes	Yes	No	Yes	Yes	No	No	No	No	No	No	No	No
ESC_NB5948AA_AS	SAMN14083871	118065	NO	NA	KL121	Onovel32	fliC-H9	2013	2010-2014	blood	Human	Asia	NA	NA	NA	Yes	Yes	Yes	Yes	Yes	No	No	No	Yes	Yes	No	No	Yes	No	No	Yes	Yes	Yes	Yes	Yes	Yes	Yes	No	No	Yes	No	Yes	Yes	Yes	No	No	Yes	No	Yes
ESC_NB5311AA_AS	SAMN12586875	146299	NO	NA	KL31	Onovel32	fliC-H10	2016	2015-2019	other	NA	Asia	NA	NA	NA	Yes	Yes	Yes	Yes	Yes	Yes	Yes	Yes	Yes	No	No	No	Yes	No	No	No	Yes	Yes	Yes	Yes	Yes	Yes	No	No	No	No	No	No	No	No	No	No	No	Yes
ESC_NB8219AA_AS	SAMN16364023	72835	YES	NA	Unassigned	Onovel32	fliC-H9	2019	2015-2019	other	Human	Europe	NA	NA	NA	No	No	Yes	Yes	Yes	Yes	Yes	Yes	No	No	No	No	Yes	No	No	No	No	No	No	No	No	No	No	No	Yes	No	No	No	No	No	No	No	No	No
ESC_OB3907AA_AS	SAMN16552497	149397	NO	NA	Unassigned	O9	fliC-H9	2020	2020-2024	other	Human	North America	NA	NA	NA	Yes	Yes	Yes	Yes	Yes	Yes	Yes	Yes	Yes	Yes	No	No	Yes	No	No	No	No	Yes	Yes	No	No	Yes	No	No	No	No	Yes	Yes	Yes	No	No	Yes	Yes	Yes
ESC_OB3657AA_AS	SAMN16558277	109402	NO	NA	KL53	Onovel32	fliC-H9	2017	2015-2019	UTI/urine	Human	North America	NA	NA	NA	Yes	Yes	Yes	No	Yes	Yes	Yes	Yes	No	No	No	No	Yes	No	No	No	No	Yes	Yes	No	No	Yes	No	No	No	No	No	Yes	Yes	No	No	Yes	Yes	Yes
ESC_OB3653AA_AS	SAMN16558025	149274	NO	NA	KL114	Onovel32	fliC-H9	2015	2015-2019	UTI/urine	Human	North America	NA	NA	NA	Yes	Yes	Yes	No	Yes	Yes	Yes	No	Yes	Yes	No	No	Yes	Yes	No	No	No	Yes	Yes	Yes	Yes	Yes	Yes	No	No	Yes	No	No	No	No	No	No	No	Yes
ESC_OB3642AA_AS	SAMN16558069	29431	NO	NA	KL30	Onovel32	fliC-H9	2016	2015-2019	UTI/urine	Human	North America	NA	NA	NA	Yes	Yes	Yes	Yes	Yes	No	No	No	Yes	Yes	No	No	Yes	No	No	Yes	Yes	Yes	Yes	No	No	Yes	No	No	Yes	No	No	Yes	Yes	No	No	Yes	Yes	No
ESC_OB3861AA_AS	SAMN16552493	109409	NO	NA	Unassigned	Onovel32	fliC-H10	2020	2020-2024	other	Human	North America	NA	NA	NA	Yes	Yes	Yes	Yes	Yes	Yes	Yes	Yes	Yes	Yes	No	No	Yes	No	No	Yes	Yes	Yes	Yes	No	No	Yes	No	No	Yes	No	No	Yes	Yes	No	No	Yes	Yes	Yes
ESC_OB3860AA_AS	SAMN16552555	109409	YES	C2	KL124	Onovel32	fliC-H10	2020	2020-2024	other	Human	North America	YES	YES	YES	Yes	Yes	Yes	Yes	Yes	Yes	Yes	Yes	Yes	Yes	No	No	Yes	No	No	Yes	Yes	Yes	Yes	No	No	Yes	No	No	No	No	No	Yes	Yes	No	No	Yes	Yes	Yes
ESC_OB3859AA_AS	SAMN16552552	109409	NO	NA	KL124	Onovel32	fliC-H10	2020	2020-2024	other	Human	North America	NA	NA	NA	Yes	Yes	Yes	Yes	Yes	Yes	No	Yes	Yes	Yes	No	No	Yes	No	No	Yes	Yes	Yes	Yes	No	No	Yes	No	No	No	No	No	Yes	Yes	No	No	Yes	Yes	Yes
ESC_OB4724AA_AS	SAMN16574776	109409	NO	NA	KL124	Onovel32	fliC-H10	2020	2020-2024	other	Human	North America	NA	NA	NA	Yes	Yes	Yes	Yes	Yes	No	No	No	Yes	Yes	No	No	Yes	No	No	Yes	Yes	Yes	Yes	Yes	Yes	Yes	No	No	No	No	No	Yes	Yes	No	No	Yes	Yes	Yes
ESC_PB2475AA_AS	SAMN16663498	150672	YES	A	KL30	Onovel32	fliC-H21	2019	2015-2019	other	Human	Africa	NO	YES	NO	Yes	Yes	Yes	No	Yes	No	No	No	Yes	Yes	No	No	Yes	No	No	No	No	Yes	Yes	No	No	Yes	Yes	No	Yes	Yes	No	Yes	Yes	No	No	No	No	No
ESC_PB2326AA_AS	SAMN16688362	62144	NO	NA	KL123	O9	fliC-H9	2007	2005-2009	other	Animal	North America	NA	NA	NA	No	No	Yes	Yes	Yes	Yes	Yes	Yes	No	No	No	No	Yes	No	No	No	No	No	No	No	No	Yes	No	No	No	No	No	No	No	No	No	No	No	No
ESC_PB2322AA_AS	SAMN16688363	62144	NO	NA	KL123	O9	fliC-H9	2007	2005-2009	other	Animal	North America	NA	NA	NA	No	No	Yes	Yes	Yes	Yes	Yes	Yes	No	No	No	No	Yes	No	No	No	No	No	No	No	No	Yes	No	No	No	No	No	No	No	No	No	No	No	No
ESC_PB2594AA_AS	SAMN16663564	150732	NO	NA	KL103	Onovel32	fliC-H21	2020	2020-2024	UTI/urine	Human	Africa	NA	NA	NA	Yes	Yes	Yes	No	Yes	No	No	No	Yes	Yes	No	No	Yes	No	No	No	No	Yes	Yes	No	No	Yes	Yes	No	Yes	Yes	Yes	Yes	Yes	No	No	No	No	No
ESC_PB2565AA_AS	SAMN16663534	150754	NO	NA	KL60	Onovel32	fliC-H9	2020	2020-2024	UTI/urine	Human	Africa	NA	NA	NA	Yes	Yes	Yes	No	Yes	No	No	No	No	No	No	No	Yes	No	No	No	No	Yes	Yes	No	No	No	Yes	No	Yes	No	Yes	No	No	No	No	No	No	No
ESC_QB0404AA_AS	SAMN16811708	151016	NO	NA	KL103	NA	fliC-H5	2020	2020-2024	UTI/urine	Human	North America	NA	NA	NA	Yes	Yes	Yes	Yes	Yes	No	No	No	No	No	No	No	Yes	No	No	Yes	Yes	Yes	Yes	No	No	Yes	No	No	No	No	No	Yes	Yes	No	No	Yes	Yes	Yes
ESC_QB2896AA_AS	SAMN16826302	109409	YES	C2	KL124	Onovel32	fliC-H10	2019	2015-2019	UTI/urine	Human	North America	YES	YES	YES	Yes	Yes	Yes	Yes	Yes	Yes	Yes	Yes	Yes	Yes	No	No	Yes	No	No	Yes	Yes	Yes	Yes	No	No	Yes	No	No	No	No	No	Yes	Yes	No	No	Yes	Yes	Yes
ESC_QB3159AA_AS	SAMN16823186	151185	YES	NA	Unassigned	Onovel32	fliC-H4	2016	2015-2019	other	Human	North America	NA	NA	NA	Yes	Yes	Yes	No	Yes	No	No	No	No	No	No	No	Yes	No	No	No	No	No	Yes	Yes	No	No	Yes	Yes	No	Yes	Yes	No	No	No	No	No	No	No
ESC_QB3155AA_AS	SAMN16828772	64736	YES	B	Unassigned	Onovel32	fliC-H9	2020	2020-2024	other	Human	North America	YES	YES	YES	Yes	Yes	Yes	Yes	Yes	No	No	No	Yes	Yes	No	No	Yes	No	No	Yes	Yes	Yes	Yes	Yes	Yes	Yes	No	No	No	No	No	Yes	Yes	No	No	Yes	Yes	Yes
ESC_RB3873AA_AS	SAMN16939963	71168	NO	NA	KL14	Onovel32_O9	fliC-H9	2018	2015-2019	UTI/urine	Human	North America	NA	NA	NA	Yes	Yes	Yes	Yes	Yes	No	No	No	No	Yes	No	No	Yes	No	No	Yes	Yes	Yes	Yes	Yes	Yes	Yes	No	No	Yes	No	No	No	No	No	No	Yes	Yes	Yes
ESC_RB3984AA_AS	SAMN16940675	104015	NO	NA	KL124	Onovel32	fliC-H10	2019	2015-2019	UTI/urine	Human	North America	NA	NA	NA	Yes	Yes	Yes	Yes	Yes	Yes	Yes	Yes	Yes	Yes	No	No	Yes	No	No	Yes	Yes	Yes	Yes	No	No	Yes	No	No	No	No	No	Yes	Yes	No	No	Yes	Yes	Yes
ESC_RB3977AA_AS	SAMN16940068	109409	NO	NA	KL124	Onovel32	fliC-H10	2019	2015-2019	UTI/urine	Human	North America	NA	NA	NA	Yes	Yes	Yes	Yes	Yes	Yes	Yes	Yes	Yes	Yes	No	No	Yes	No	No	Yes	Yes	Yes	Yes	No	No	Yes	No	No	No	No	No	Yes	Yes	No	No	Yes	Yes	Yes
ESC_RB8301AA_AS	SAMN15813774	31111	YES	B	KL103	Onovel32	fliC-H5	2016	2015-2019	UTI/urine	Human	Asia	NO	YES	NO	Yes	Yes	Yes	No	Yes	No	No	No	Yes	No	No	No	Yes	No	No	Yes	No	Yes	Yes	No	No	No	No	No	Yes	No	No	No	Yes	No	No	No	No	Yes
ESC_RB8282AA_AS	SAMN15813840	59518	YES	B	KL103	Onovel32	fliC-H5	2017	2015-2019	UTI/urine	Human	Asia	YES	YES	YES	Yes	Yes	Yes	Yes	Yes	Yes	Yes	Yes	No	Yes	No	No	Yes	No	No	No	No	Yes	Yes	No	No	No	No	No	Yes	No	No	No	No	No	No	Yes	No	Yes
ESC_RB8821AA_AS	SAMN14847914	31111	NO	NA	KL103	Onovel32	fliC-H5	2019	2015-2019	other	Human	Europe	NA	NA	NA	Yes	Yes	Yes	Yes	Yes	No	No	No	Yes	Yes	No	No	Yes	No	No	Yes	Yes	Yes	Yes	No	No	Yes	No	No	No	No	No	Yes	Yes	No	No	Yes	Yes	Yes
ESC_RB8809AA_AS	SAMN14847933	104015	NO	NA	KL124	Onovel32	fliC-H10	2019	2015-2019	rectal	Human	Europe	NA	NA	NA	Yes	Yes	Yes	Yes	Yes	Yes	Yes	Yes	Yes	Yes	No	No	Yes	No	No	Yes	Yes	Yes	Yes	No	No	Yes	No	No	No	No	No	Yes	Yes	No	No	Yes	Yes	Yes
ESC_RB8804AA_AS	SAMN14847928	140221	YES	B	KL103	Onovel32	fliC-H5	2019	2015-2019	rectal	Human	Europe	YES	YES	YES	Yes	Yes	Yes	Yes	Yes	No	No	No	Yes	Yes	No	No	Yes	No	No	Yes	Yes	Yes	Yes	Yes	Yes	Yes	No	No	No	No	No	No	No	No	No	Yes	Yes	Yes
ESC_RB9911AA_AS	SAMN14847926	152097	NO	NA	KL123	Onovel32	fliC-H9	2019	2015-2019	other	Human	Europe	NA	NA	NA	Yes	Yes	Yes	No	Yes	No	No	No	Yes	No	No	No	Yes	No	No	No	No	Yes	Yes	No	No	Yes	No	No	Yes	No	No	Yes	Yes	No	No	Yes	Yes	Yes
ESC_RB8801AA_AS	SAMN14847925	151995	NO	NA	KL9	Onovel32	fliC-H9	NA	NA	rectal	Human	Europe	NA	NA	NA	Yes	Yes	Yes	Yes	Yes	No	No	No	Yes	No	Yes	Yes	Yes	No	No	No	No	No	Yes	No	No	Yes	Yes	Yes	No	No	No	Yes	Yes	No	No	Yes	Yes	Yes
ESC_RB8800AA_AS	SAMN14847924	104015	YES	C2	KL124	Onovel32	fliC-H10	2019	2015-2019	rectal	Human	Europe	YES	YES	YES	Yes	Yes	Yes	Yes	Yes	Yes	Yes	Yes	Yes	Yes	No	No	Yes	No	No	Yes	Yes	Yes	Yes	No	No	Yes	No	No	No	No	No	Yes	Yes	No	No	Yes	Yes	Yes
ESC_RB9910AA_AS	SAMN14847921	106042	NO	NA	KL115	Onovel32	fliC-H10	NA	NA	rectal	Human	Europe	NA	NA	NA	Yes	Yes	Yes	Yes	Yes	No	No	No	Yes	Yes	No	No	Yes	No	No	Yes	Yes	Yes	Yes	Yes	Yes	Yes	No	No	No	No	No	Yes	Yes	No	No	Yes	Yes	Yes
ESC_RB8794AA_AS	SAMN14847919	137220	NO	NA	KL48	Onovel32	fliC-H9	NA	NA	other	Animal	Europe	NA	NA	NA	Yes	Yes	Yes	Yes	Yes	No	No	Yes	Yes	No	Yes	No	Yes	Yes	No	No	No	Yes	Yes	No	No	Yes	No	No	No	No	No	Yes	Yes	No	No	Yes	Yes	Yes
ESC_RB8793AA_AS	SAMN14847918	31111	NO	NA	KL103	Onovel32	fliC-H5	NA	NA	other	NA	Europe	NA	NA	NA	Yes	Yes	Yes	No	Yes	No	No	No	Yes	Yes	No	No	Yes	No	No	Yes	Yes	Yes	Yes	No	No	Yes	No	No	Yes	No	No	Yes	Yes	No	No	Yes	Yes	Yes
ESC_RB8792AA_AS	SAMN14847917	131325	NO	NA	KL30	Onovel32	fliC-H9	NA	NA	other	NA	Europe	NA	NA	NA	Yes	Yes	Yes	No	Yes	No	No	No	Yes	No	No	No	Yes	No	No	No	No	Yes	Yes	No	No	Yes	No	No	Yes	No	No	Yes	Yes	No	No	Yes	Yes	Yes
ESC_RB8746AA_AS	SAMN13829688	38963	YES	B	KL14	Onovel32_O9	fliC-H9	2018	2015-2019	rectal	Human	Asia	YES	YES	YES	Yes	Yes	Yes	Yes	Yes	Yes	Yes	Yes	Yes	Yes	No	No	Yes	No	No	No	No	Yes	Yes	Yes	Yes	Yes	No	No	No	No	No	No	No	No	No	Yes	Yes	Yes
ESC_SB0873AA_AS	SAMN16990723	109409	YES	C2	KL124	Onovel32	fliC-H10	2020	2020-2024	rectal	Human	North America	YES	YES	YES	Yes	Yes	Yes	Yes	Yes	Yes	Yes	Yes	Yes	Yes	No	No	Yes	No	No	Yes	Yes	Yes	Yes	No	No	Yes	No	No	No	No	No	Yes	Yes	No	No	Yes	Yes	Yes
ESC_SB0872AA_AS	SAMN16990748	109409	NO	NA	KL124	Onovel32	fliC-H10	2020	2020-2024	UTI/urine	Human	North America	NA	NA	NA	Yes	Yes	Yes	Yes	Yes	Yes	No	Yes	Yes	Yes	No	No	Yes	No	No	Yes	Yes	Yes	Yes	No	No	Yes	No	No	No	No	No	Yes	Yes	No	No	Yes	Yes	Yes
ESC_SB0869AA_AS	SAMN16990743	109409	NO	NA	KL124	Onovel32	fliC-H10	2020	2020-2024	UTI/urine	Human	North America	NA	NA	NA	Yes	Yes	Yes	Yes	Yes	Yes	Yes	Yes	Yes	Yes	No	No	Yes	No	No	Yes	Yes	Yes	Yes	No	No	Yes	No	No	No	No	No	Yes	Yes	No	No	Yes	Yes	Yes
ESC_SB0868AA_AS	SAMN16990741	109409	NO	NA	KL124	Onovel32	fliC-H10	2020	2020-2024	UTI/urine	Human	North America	NA	NA	NA	Yes	Yes	Yes	Yes	Yes	Yes	Yes	No	Yes	Yes	No	No	Yes	No	No	Yes	Yes	Yes	Yes	No	No	Yes	No	No	No	No	No	Yes	Yes	No	No	Yes	Yes	Yes
ESC_SB0867AA_AS	SAMN16990736	109409	NO	NA	KL124	Onovel32	fliC-H10	2020	2020-2024	UTI/urine	Human	North America	NA	NA	NA	Yes	Yes	Yes	Yes	Yes	No	No	No	Yes	Yes	No	No	Yes	No	No	Yes	Yes	Yes	Yes	No	No	Yes	No	No	No	No	No	Yes	Yes	No	No	Yes	Yes	Yes
ESC_SB0865AA_AS	SAMN16990717	109409	NO	NA	KL124	Onovel32	fliC-H10	2019	2015-2019	rectal	Human	North America	NA	NA	NA	Yes	Yes	Yes	Yes	Yes	Yes	Yes	Yes	Yes	Yes	No	No	Yes	No	No	Yes	Yes	Yes	Yes	No	No	Yes	No	No	No	No	No	Yes	Yes	No	No	Yes	Yes	Yes
ESC_TB3850AA_AS	NA	104015	YES	C2	Unassigned	NA	fliC-H10	2019	2015-2019	other	NA	NA	YES	YES	YES	Yes	Yes	Yes	Yes	Yes	Yes	Yes	Yes	Yes	Yes	No	No	Yes	No	No	Yes	Yes	Yes	Yes	Yes	Yes	Yes	No	No	No	Yes	No	No	No	No	No	Yes	Yes	Yes
ESC_TB3853AA_AS	NA	109409	NO	NA	Unassigned	NA	fliC-H10	2019	2015-2019	other	NA	NA	NA	NA	NA	Yes	Yes	Yes	Yes	Yes	No	Yes	Yes	Yes	Yes	No	No	Yes	No	No	Yes	Yes	Yes	Yes	No	No	Yes	No	No	No	No	No	Yes	Yes	No	No	Yes	Yes	Yes
ESC_TB3857AA_AS	NA	106021	NO	NA	Unassigned	Onovel32	fliC-H9	2015	2015-2019	other	NA	NA	NA	NA	NA	Yes	Yes	Yes	No	Yes	No	No	No	Yes	Yes	No	No	Yes	Yes	No	No	No	Yes	Yes	Yes	Yes	Yes	Yes	No	No	Yes	No	No	No	No	No	Yes	Yes	Yes
ESC_TB3888AA_AS	NA	31111	NO	NA	Unassigned	Onovel32	fliC-H5	2015	2015-2019	other	NA	NA	NA	NA	NA	Yes	Yes	Yes	Yes	Yes	No	No	No	Yes	Yes	No	No	Yes	No	No	No	Yes	Yes	Yes	No	No	Yes	No	No	Yes	No	No	Yes	Yes	No	No	Yes	Yes	Yes
ESC_TB3890AA_AS	NA	31111	NO	NA	Unassigned	Onovel32	fliC-H5	2019	2015-2019	other	NA	NA	NA	NA	NA	Yes	Yes	Yes	Yes	Yes	No	No	No	No	No	No	No	Yes	No	No	No	No	Yes	Yes	No	No	Yes	No	No	Yes	No	No	Yes	Yes	No	No	Yes	Yes	Yes
ESC_TB4037AA_AS	NA	109399	NO	NA	Unassigned	Onovel32	fliC-H5	2017	2015-2019	other	NA	NA	NA	NA	NA	Yes	Yes	Yes	Yes	Yes	No	No	No	Yes	No	No	No	Yes	No	No	No	No	Yes	Yes	No	No	No	No	No	Yes	No	No	No	No	No	No	Yes	Yes	Yes
ESC_TB4063AA_AS	NA	64736	NO	NA	Unassigned	NA	fliC-H9	2019	2015-2019	other	NA	NA	NA	NA	NA	Yes	Yes	Yes	Yes	Yes	No	No	No	Yes	Yes	No	No	Yes	No	No	Yes	Yes	Yes	Yes	Yes	Yes	Yes	No	No	Yes	No	Yes	Yes	Yes	No	No	Yes	Yes	Yes
ESC_TB4064AA_AS	NA	109409	YES	C2	Unassigned	Onovel32	fliC-H10	2019	2015-2019	other	NA	NA	YES	YES	YES	Yes	Yes	Yes	Yes	Yes	Yes	Yes	Yes	Yes	Yes	No	No	Yes	No	No	Yes	Yes	Yes	Yes	No	No	Yes	No	No	No	No	No	Yes	Yes	No	No	Yes	Yes	Yes
ESC_TB4078AA_AS	NA	109399	NO	NA	Unassigned	Onovel32	fliC-H5	2017	2015-2019	other	NA	NA	NA	NA	NA	Yes	Yes	Yes	Yes	Yes	No	No	No	Yes	No	No	No	Yes	No	No	No	No	Yes	Yes	No	No	No	No	No	Yes	No	No	No	No	No	No	Yes	Yes	Yes
ESC_TB4087AA_AS	NA	64736	YES	B	Unassigned	NA	fliC-H9	2019	2015-2019	other	NA	NA	YES	YES	YES	Yes	Yes	Yes	Yes	Yes	Yes	Yes	Yes	Yes	Yes	No	No	Yes	No	No	No	No	Yes	Yes	Yes	Yes	Yes	No	No	No	No	No	Yes	Yes	No	No	Yes	Yes	Yes
ESC_TB4088AA_AS	NA	31111	NO	NA	Unassigned	NA	fliC-H5	2019	2015-2019	other	NA	NA	NA	NA	NA	Yes	Yes	Yes	Yes	Yes	No	No	No	Yes	Yes	No	No	Yes	No	No	No	Yes	Yes	Yes	No	No	Yes	No	No	No	No	No	Yes	Yes	No	No	Yes	Yes	Yes
ESC_TB4090AA_AS	NA	104015	NO	NA	Unassigned	Onovel32	fliC-H10	2019	2015-2019	other	NA	NA	NA	NA	NA	Yes	Yes	Yes	Yes	Yes	Yes	Yes	Yes	Yes	Yes	No	No	Yes	No	No	No	Yes	Yes	Yes	No	No	Yes	No	No	No	No	No	Yes	Yes	No	No	Yes	Yes	Yes
ESC_TB4097AA_AS	NA	64736	NO	NA	Unassigned	Onovel32	fliC-H9	2019	2015-2019	other	NA	NA	NA	NA	NA	Yes	Yes	Yes	Yes	Yes	No	No	No	Yes	Yes	No	No	Yes	No	No	Yes	Yes	Yes	Yes	Yes	Yes	Yes	No	No	Yes	No	Yes	Yes	Yes	No	No	Yes	Yes	Yes
ESC_UB1017AA_AS	SAMN17220827	109409	YES	C2	Unassigned	Onovel32	fliC-H10	2020	2020-2024	UTI/urine	Human	North America	YES	YES	YES	Yes	Yes	Yes	Yes	Yes	Yes	No	Yes	Yes	Yes	No	No	Yes	No	No	Yes	Yes	Yes	Yes	No	No	Yes	No	No	No	No	No	Yes	Yes	No	No	Yes	Yes	Yes
ESC_UB1016AA_AS	SAMN17220826	109409	NO	NA	Unassigned	Onovel32	fliC-H10	2020	2020-2024	UTI/urine	Human	North America	NA	NA	NA	Yes	Yes	Yes	Yes	Yes	Yes	Yes	Yes	Yes	Yes	No	No	Yes	No	No	Yes	Yes	Yes	Yes	No	No	Yes	No	No	No	No	No	Yes	Yes	No	No	Yes	Yes	Yes
ESC_UB2526AA_AS	SAMEA7758695	155552	NO	NA	KL14	Onovel32_O9	fliC-H9	NA	NA	other	NA	Europe	NA	NA	NA	Yes	Yes	Yes	No	Yes	No	No	No	Yes	No	No	No	Yes	No	No	No	No	Yes	Yes	No	No	Yes	No	No	No	No	No	Yes	Yes	No	No	No	No	Yes
ESC_UB2516AA_AS	SAMEA7758682	110913	YES	NA	KL31	Onovel32	fliC-H4	NA	NA	other	NA	Europe	NA	NA	NA	Yes	Yes	Yes	No	No	No	No	No	No	Yes	No	No	Yes	Yes	No	Yes	Yes	No	Yes	Yes	Yes	Yes	Yes	No	No	No	No	No	No	No	No	Yes	Yes	Yes
ESC_UB2470AA_AS	SAMEA7758592	155464	YES	A	KL30	Onovel32	fliC-H21	NA	NA	other	NA	Europe	NO	YES	NO	Yes	Yes	Yes	No	No	No	No	No	Yes	Yes	No	No	Yes	Yes	No	Yes	Yes	Yes	Yes	Yes	Yes	Yes	Yes	No	Yes	No	No	Yes	No	No	No	No	No	No
ESC_UB4126AA_AS	SAMEA5732442	157057	YES	A	KL30	Onovel32	fliC-H21	2017	2015-2019	other	Animal	Europe	NO	YES	NO	Yes	Yes	Yes	No	Yes	No	No	No	Yes	Yes	No	No	Yes	No	No	No	No	Yes	Yes	No	No	Yes	Yes	No	No	Yes	Yes	Yes	Yes	No	No	No	No	No
ESC_UB4121AA_AS	SAMEA5732437	157062	NO	NA	KL57	Onovel32_Onovel22	fliC-H9	2017	2015-2019	other	Animal	Europe	NA	NA	NA	Yes	Yes	Yes	No	Yes	Yes	Yes	Yes	Yes	No	No	No	Yes	No	No	No	No	No	Yes	Yes	Yes	Yes	Yes	No	Yes	No	Yes	No	No	No	No	No	No	No
ESC_UB4111AA_AS	SAMEA5732427	157071	NO	NA	KL5	Onovel32	fliC-H9	2017	2015-2019	other	NA	Europe	NA	NA	NA	Yes	Yes	Yes	Yes	Yes	No	No	No	Yes	No	No	No	Yes	No	No	No	No	No	Yes	No	No	No	No	No	No	No	No	Yes	Yes	No	No	No	No	No
ESC_UB3833AA_AS	SAMEA5732115	156987	YES	NA	KL57	Onovel32_Onovel22	fliC-H9	2017	2015-2019	other	Animal	Europe	NA	NA	NA	No	No	Yes	Yes	Yes	Yes	Yes	Yes	No	No	No	No	Yes	No	No	No	No	No	No	Yes	Yes	No	No	No	Yes	No	No	Yes	No	No	No	No	No	No
ESC_UB4709AA_AS	NA	155893	NO	NA	Unassigned	Onovel32	fliC-H9	2019	2015-2019	other	NA	Europe	NA	NA	NA	Yes	Yes	Yes	No	Yes	Yes	Yes	Yes	No	No	No	No	Yes	No	No	No	No	Yes	Yes	No	No	No	No	No	No	No	No	No	No	No	No	No	No	No
ESC_UB6618AA_AS	SAMN17767328	158540	NO	NA	Unassigned	Onovel32	fliC-H9	2020	2020-2024	blood	Human	North America	NA	NA	NA	Yes	Yes	Yes	No	Yes	No	No	No	Yes	No	No	No	Yes	No	No	No	No	Yes	Yes	No	No	Yes	No	No	No	No	No	Yes	No	No	No	Yes	Yes	Yes
ESC_UB6611AA_AS	SAMN17767286	109409	YES	C2	Unassigned	Onovel32	fliC-H10	2020	2020-2024	rectal	Human	North America	YES	YES	YES	Yes	Yes	Yes	Yes	Yes	Yes	Yes	No	Yes	Yes	No	No	Yes	No	No	Yes	Yes	Yes	Yes	No	No	Yes	No	No	No	No	No	Yes	Yes	No	No	Yes	Yes	Yes
ESC_VB0005AA_AS	SAMN16361968	159770	YES	B	KL48	Onovel32	fliC-H9	2019	2015-2019	rectal	Human	Asia	YES	NO	NO	Yes	Yes	Yes	Yes	Yes	Yes	Yes	Yes	Yes	No	No	No	Yes	Yes	No	No	No	Yes	Yes	No	No	Yes	No	No	Yes	No	No	Yes	Yes	No	No	Yes	Yes	Yes
ESC_VB1381AA_AS	SAMN18128780	160547	NO	NA	KL35	Onovel32	fliC-H9	2020	2020-2024	other	NA	Europe	NA	NA	NA	Yes	Yes	Yes	No	Yes	Yes	Yes	No	No	No	No	No	Yes	No	No	No	No	No	Yes	No	No	No	No	No	No	No	No	No	No	No	No	No	No	No
ESC_VB1727AA_AS	SAMN18207082	104015	YES	C2	KL124	Onovel32	fliC-H10	2018	2015-2019	other	Human	North America	YES	YES	YES	Yes	Yes	Yes	Yes	Yes	Yes	Yes	Yes	Yes	Yes	No	No	Yes	No	No	Yes	Yes	Yes	Yes	Yes	Yes	Yes	No	No	Yes	Yes	No	Yes	Yes	No	No	Yes	Yes	Yes
ESC_VB1702AA_AS	SAMN18207086	160774	NO	NA	KL48	Onovel32	fliC-H33	2018	2015-2019	other	Human	North America	NA	NA	NA	Yes	Yes	Yes	No	Yes	No	No	No	Yes	Yes	No	No	Yes	Yes	No	Yes	Yes	Yes	Yes	Yes	Yes	Yes	No	No	No	No	No	No	No	No	No	No	No	No
ESC_VB2175AA_AS	SAMN18320185	81820	YES	A	KL123	Onovel32	fliC-H10	2018	2015-2019	other	NA	North America	NO	YES	NO	Yes	Yes	Yes	Yes	Yes	Yes	Yes	Yes	No	No	Yes	No	Yes	No	No	No	No	Yes	Yes	No	No	Yes	No	No	No	No	No	Yes	Yes	No	No	No	No	No
ESC_VB2646AA_AS	SAMEA8100995	161325	NO	NA	Unassigned	Onovel32	fliC-H9	2015	2015-2019	other	Human	Oceania	NA	NA	NA	Yes	Yes	Yes	Yes	Yes	No	No	No	Yes	No	No	No	Yes	No	No	Yes	Yes	Yes	Yes	No	No	No	No	No	No	No	No	No	No	No	No	No	No	Yes
ESC_VB2545AA_AS	SAMEA8100894	17493	NO	NA	Unassigned	Onovel32	fliC-H9	2014	2010-2014	other	Human	Oceania	NA	NA	NA	Yes	Yes	Yes	Yes	Yes	No	No	No	Yes	Yes	No	No	Yes	No	No	Yes	Yes	No	Yes	Yes	Yes	Yes	No	No	Yes	No	No	No	No	No	No	No	No	No
ESC_VB2487AA_AS	SAMD00282668	110913	YES	NA	KL31	Onovel32	fliC-H4	2018	2015-2019	other	Human	Asia	NA	NA	NA	Yes	Yes	Yes	No	No	No	No	No	No	Yes	No	No	Yes	Yes	No	Yes	Yes	No	Yes	Yes	Yes	Yes	Yes	No	No	No	No	No	No	No	No	Yes	Yes	Yes
ESC_VB2485AA_AS	SAMD00282666	161101	NO	NA	KL14	Onovel32_O9	fliC-H9	2018	2015-2019	other	Human	Asia	NA	NA	NA	Yes	Yes	Yes	No	Yes	Yes	Yes	Yes	Yes	No	No	No	Yes	No	No	No	No	Yes	Yes	Yes	Yes	Yes	Yes	No	Yes	No	Yes	No	Yes	No	No	Yes	No	Yes
ESC_VB2368AA_AS	SAMD00108889	31111	YES	B	KL103	Onovel32	fliC-H5	2016	2015-2019	other	Human	Asia	YES	YES	YES	Yes	Yes	Yes	Yes	Yes	No	No	No	Yes	Yes	No	No	Yes	No	No	Yes	Yes	Yes	Yes	No	No	Yes	No	No	Yes	No	No	Yes	Yes	No	No	Yes	Yes	Yes
ESC_WB4964AA_AS	SAMN18528003	109409	YES	C2	KL124	Onovel32	fliC-H10	2020	2020-2024	UTI/urine	Human	North America	YES	YES	YES	Yes	Yes	Yes	Yes	Yes	Yes	Yes	Yes	Yes	Yes	No	No	Yes	No	No	Yes	Yes	Yes	Yes	No	No	Yes	No	No	No	No	No	Yes	Yes	No	No	Yes	Yes	Yes
ESC_WB4906AA_AS	SAMN17214844	167533	YES	C2	KL124	Onovel32	fliC-H10	2014	2010-2014	other	NA	Europe	NO	YES	NO	Yes	Yes	Yes	Yes	Yes	No	Yes	Yes	Yes	No	No	No	Yes	No	No	No	No	Yes	Yes	Yes	Yes	Yes	No	No	No	No	Yes	No	No	No	No	No	No	No
ESC_VB5557AA_AS	SAMN16077108	162651	NO	NA	Unassigned	Onovel32	fliC-H21	2018	2015-2019	other	Animal	North America	NA	NA	NA	Yes	Yes	Yes	No	Yes	No	No	No	No	No	No	No	Yes	No	No	No	No	Yes	Yes	No	No	No	No	No	No	No	No	No	No	No	No	No	No	No
ESC_VB4822AA_AS	SAMN13482472	57630	NO	NA	KL125	Onovel32	fliC-H9	2016	2015-2019	other	Human	NA	NA	NA	NA	Yes	Yes	Yes	Yes	Yes	No	No	No	Yes	Yes	No	No	Yes	No	No	Yes	Yes	Yes	Yes	Yes	Yes	Yes	No	No	No	No	No	No	No	No	No	No	No	Yes
ESC_VB6211AA_AS	NA	158718	NO	NA	Unassigned	Onovel32_O9	fliC-H4	2017	2015-2019	other	NA	NA	NA	NA	NA	Yes	Yes	Yes	No	Yes	No	No	No	Yes	Yes	No	No	Yes	Yes	No	Yes	Yes	No	Yes	Yes	No	No	Yes	Yes	No	No	No	No	No	No	No	No	No	No
ESC_VB6212AA_AS	NA	158718	NO	NA	KL14	Onovel32_O9	fliC-H4	2017	2015-2019	other	NA	NA	NA	NA	NA	Yes	Yes	Yes	No	Yes	No	No	No	Yes	Yes	No	No	Yes	Yes	No	Yes	Yes	No	Yes	Yes	No	No	Yes	Yes	No	No	No	No	No	No	No	No	No	No
ESC_VB6221AA_AS	NA	158718	NO	NA	KL14	Onovel32_O9	fliC-H4	2017	2015-2019	other	NA	NA	NA	NA	NA	Yes	Yes	Yes	No	Yes	No	No	No	Yes	Yes	No	No	Yes	Yes	No	Yes	Yes	No	Yes	Yes	No	No	Yes	Yes	No	No	No	No	No	No	No	No	No	No
ESC_VB6226AA_AS	NA	158718	NO	NA	KL14	Onovel32_O9	fliC-H4	2017	2015-2019	other	NA	NA	NA	NA	NA	Yes	Yes	Yes	No	Yes	No	No	No	Yes	Yes	No	No	Yes	Yes	No	Yes	Yes	No	Yes	Yes	No	No	Yes	Yes	No	No	No	No	No	No	No	No	No	No
ESC_VB6822AA_AS	SAMD00138024	31111	YES	B	KL103	Onovel32	fliC-H5	2017	2015-2019	other	Human	Asia	YES	YES	YES	Yes	Yes	Yes	Yes	Yes	No	No	No	Yes	Yes	No	No	Yes	No	No	Yes	Yes	Yes	Yes	No	No	Yes	No	No	Yes	No	No	Yes	Yes	No	No	Yes	Yes	Yes
ESC_VB6778AA_AS	SAMD00137910	31111	YES	B	KL103	Onovel32	fliC-H5	2016	2015-2019	other	Human	Asia	YES	YES	YES	Yes	Yes	Yes	Yes	Yes	No	No	No	Yes	Yes	No	No	Yes	No	No	No	Yes	Yes	Yes	No	No	Yes	No	No	Yes	No	No	Yes	Yes	No	No	Yes	Yes	Yes
ESC_VB6764AA_AS	SAMD00137866	162985	NO	NA	KL114	Onovel32	fliC-H9	2016	2015-2019	other	Human	Asia	NA	NA	NA	Yes	Yes	Yes	Yes	Yes	No	No	No	Yes	No	No	No	Yes	No	No	No	No	Yes	Yes	Yes	Yes	Yes	No	No	No	No	No	No	No	No	No	Yes	Yes	Yes
ESC_VB6738AA_AS	SAMD00137748	163007	YES	B	Unassigned	Onovel32	fliC-H9	2016	2015-2019	other	Human	Asia	YES	YES	YES	Yes	Yes	Yes	No	Yes	No	No	No	Yes	No	No	No	Yes	No	No	No	No	Yes	Yes	No	No	Yes	No	No	Yes	No	Yes	Yes	Yes	No	No	Yes	Yes	Yes
ESC_VB7255AA_AS	NA	59518	NO	NA	KL103	Onovel32	fliC-H5	2019	2015-2019	other	NA	Africa	NA	NA	NA	Yes	Yes	Yes	Yes	Yes	Yes	Yes	Yes	No	No	No	No	Yes	No	No	No	No	Yes	Yes	No	No	No	No	No	Yes	No	No	No	No	No	No	Yes	No	Yes
ESC_VB7632AA_AS	SAMN18715064	163638	NO	NA	Unassigned	Onovel32	fliC-H10	2018	2015-2019	other	Animal	North America	NA	NA	NA	Yes	Yes	Yes	Yes	Yes	No	No	Yes	No	No	No	No	Yes	No	No	No	No	Yes	Yes	No	No	No	No	No	Yes	No	Yes	No	Yes	No	No	No	No	No
ESC_VB7734AA_AS	SAMEA8550425	163511	NO	NA	KL30	Onovel32	fliC-H21	2014	2010-2014	other	NA	Africa	NA	NA	NA	Yes	Yes	Yes	No	Yes	Yes	Yes	Yes	Yes	Yes	No	No	Yes	Yes	No	Yes	Yes	Yes	Yes	No	No	Yes	Yes	No	Yes	Yes	No	Yes	Yes	No	No	No	No	No
ESC_VB7730AA_AS	SAMEA8550421	163511	NO	NA	KL30	Onovel32	fliC-H21	2014	2010-2014	rectal	Human	Africa	NA	NA	NA	Yes	Yes	Yes	No	Yes	Yes	Yes	Yes	Yes	Yes	No	No	Yes	Yes	No	Yes	Yes	Yes	Yes	No	No	Yes	Yes	No	Yes	Yes	No	Yes	Yes	No	No	No	No	No
ESC_VB7715AA_AS	SAMEA8550405	163511	NO	NA	KL30	Onovel32	fliC-H21	2014	2010-2014	rectal	Human	Africa	NA	NA	NA	Yes	Yes	Yes	No	Yes	Yes	Yes	Yes	Yes	Yes	No	No	Yes	Yes	No	Yes	Yes	Yes	Yes	No	No	Yes	Yes	No	Yes	Yes	No	Yes	Yes	No	No	No	No	No
ESC_VB7714AA_AS	SAMEA8550404	163511	YES	A	KL30	Onovel32	fliC-H21	2014	2010-2014	rectal	Human	Africa	NO	YES	NO	Yes	Yes	Yes	No	Yes	Yes	Yes	Yes	Yes	Yes	No	No	Yes	Yes	No	Yes	Yes	Yes	Yes	No	No	Yes	Yes	No	Yes	Yes	No	Yes	Yes	No	No	No	No	No
ESC_VB7697AA_AS	SAMEA8550387	31300	NO	NA	KL20	Onovel32	fliC-H9	2014	2010-2014	rectal	Human	Africa	NA	NA	NA	Yes	Yes	Yes	Yes	Yes	Yes	Yes	Yes	Yes	Yes	No	No	Yes	No	No	Yes	Yes	No	Yes	Yes	Yes	Yes	No	No	No	No	No	No	No	No	No	No	No	No
ESC_VB9454AA_AS	SAMN18805773	100187	NO	NA	KL39	Onovel32	fliC-H9	2020	2020-2024	rectal	Human	Asia	NA	NA	NA	Yes	Yes	Yes	No	Yes	Yes	Yes	Yes	Yes	Yes	No	No	Yes	No	No	No	No	No	Yes	No	No	No	Yes	No	No	No	No	No	No	No	No	No	No	Yes
ESC_WB0135AA_AS	SAMN18875188	64736	NO	NA	KL48	Onovel32	fliC-H9	2019	2015-2019	other	Animal	North America	NA	NA	NA	Yes	Yes	Yes	Yes	Yes	No	No	No	Yes	Yes	No	No	Yes	No	No	Yes	Yes	Yes	Yes	Yes	Yes	Yes	No	No	Yes	No	Yes	Yes	Yes	No	No	Yes	Yes	Yes
ESC_WB0134AA_AS	SAMN18875187	64736	NO	NA	KL48	Onovel32	fliC-H9	2019	2015-2019	other	Animal	North America	NA	NA	NA	Yes	Yes	Yes	Yes	Yes	No	No	No	Yes	Yes	No	No	Yes	No	No	Yes	Yes	Yes	Yes	Yes	Yes	Yes	No	No	Yes	No	Yes	Yes	Yes	No	No	Yes	Yes	No
ESC_WB0237AA_AS	SAMN18875199	64736	NO	NA	KL48	Onovel32	fliC-H9	2019	2015-2019	other	Animal	North America	NA	NA	NA	Yes	Yes	Yes	Yes	Yes	No	No	No	Yes	Yes	No	No	Yes	No	No	Yes	Yes	Yes	Yes	Yes	Yes	Yes	No	No	Yes	No	Yes	Yes	Yes	No	No	Yes	Yes	Yes
ESC_WB0236AA_AS	SAMN18875198	64736	NO	NA	KL48	Onovel32	fliC-H9	2019	2015-2019	other	Animal	North America	NA	NA	NA	Yes	Yes	Yes	Yes	Yes	No	No	No	Yes	Yes	No	No	Yes	No	No	Yes	Yes	Yes	Yes	Yes	Yes	Yes	No	No	Yes	No	Yes	Yes	Yes	No	No	Yes	Yes	Yes
ESC_WB0235AA_AS	SAMN18875197	64736	NO	NA	KL48	Onovel32	fliC-H9	2019	2015-2019	other	Animal	North America	NA	NA	NA	Yes	Yes	Yes	Yes	Yes	No	No	No	Yes	Yes	No	No	Yes	No	No	Yes	Yes	Yes	Yes	Yes	Yes	Yes	No	No	Yes	No	Yes	Yes	Yes	No	No	Yes	Yes	Yes
ESC_WB0234AA_AS	SAMN18875195	64736	NO	NA	KL48	Onovel32	fliC-H9	2019	2015-2019	other	Animal	North America	NA	NA	NA	Yes	Yes	Yes	Yes	Yes	No	No	No	Yes	Yes	No	No	Yes	No	No	Yes	Yes	Yes	Yes	Yes	Yes	Yes	No	No	No	No	Yes	Yes	Yes	No	No	Yes	Yes	Yes
ESC_WB5911AA_AS	SAMN18875194	64736	NO	NA	KL48	Onovel32	fliC-H9	2019	2015-2019	other	Animal	North America	NA	NA	NA	Yes	Yes	Yes	No	Yes	No	No	No	No	No	No	No	Yes	No	No	No	No	Yes	Yes	No	No	No	No	No	Yes	No	Yes	No	No	No	No	No	No	Yes
ESC_WB0232AA_AS	SAMN18875193	64736	NO	NA	KL48	Onovel32	fliC-H9	2019	2015-2019	other	Animal	North America	NA	NA	NA	Yes	Yes	Yes	Yes	Yes	No	No	No	Yes	Yes	No	No	Yes	No	No	Yes	Yes	Yes	Yes	Yes	Yes	Yes	No	No	Yes	No	Yes	Yes	Yes	No	No	Yes	Yes	Yes
ESC_WB0231AA_AS	SAMN18875192	64736	NO	NA	KL48	Onovel32	fliC-H9	2019	2015-2019	other	Animal	North America	NA	NA	NA	Yes	Yes	Yes	Yes	Yes	No	No	No	Yes	Yes	No	No	Yes	No	No	Yes	Yes	Yes	Yes	Yes	Yes	Yes	No	No	Yes	No	Yes	Yes	Yes	No	No	Yes	Yes	Yes
ESC_WB0227AA_AS	SAMN18875191	64736	NO	NA	KL48	Onovel32	fliC-H9	2019	2015-2019	other	Animal	North America	NA	NA	NA	Yes	Yes	Yes	Yes	Yes	No	No	No	Yes	Yes	No	No	Yes	No	No	Yes	Yes	Yes	Yes	Yes	Yes	Yes	No	No	Yes	No	Yes	Yes	Yes	No	No	Yes	Yes	Yes
ESC_WB0219AA_AS	SAMN18875202	64736	NO	NA	KL48	Onovel32	fliC-H9	2019	2015-2019	other	Animal	North America	NA	NA	NA	Yes	Yes	Yes	Yes	Yes	No	No	No	Yes	Yes	No	No	Yes	No	No	Yes	Yes	Yes	Yes	Yes	Yes	Yes	No	No	Yes	No	Yes	Yes	Yes	No	No	Yes	Yes	Yes
ESC_WB0218AA_AS	SAMN18875201	64736	NO	NA	KL48	Onovel32	fliC-H9	2019	2015-2019	other	Animal	North America	NA	NA	NA	Yes	Yes	Yes	Yes	Yes	No	No	No	Yes	Yes	No	No	Yes	No	No	Yes	Yes	Yes	Yes	Yes	Yes	Yes	No	No	Yes	No	Yes	Yes	Yes	No	No	Yes	Yes	Yes
ESC_WB0217AA_AS	SAMN18875200	64736	NO	NA	KL48	Onovel32	fliC-H9	2019	2015-2019	other	Animal	North America	NA	NA	NA	Yes	Yes	Yes	Yes	Yes	No	No	No	Yes	Yes	No	No	Yes	No	No	Yes	Yes	Yes	Yes	Yes	Yes	Yes	No	No	Yes	No	Yes	Yes	Yes	No	No	Yes	Yes	Yes
ESC_WB0216AA_AS	SAMN18875190	64736	NO	NA	KL48	Onovel32	fliC-H9	2019	2015-2019	other	Animal	North America	NA	NA	NA	Yes	Yes	Yes	No	Yes	No	No	No	No	No	No	No	Yes	No	No	No	No	Yes	Yes	No	No	No	No	No	Yes	No	Yes	No	No	No	No	No	No	Yes
ESC_WB0215AA_AS	SAMN18875189	64736	NO	NA	KL48	Onovel32	fliC-H9	2019	2015-2019	other	Animal	North America	NA	NA	NA	Yes	Yes	Yes	Yes	Yes	No	No	No	Yes	Yes	No	No	Yes	No	No	Yes	Yes	Yes	Yes	Yes	Yes	Yes	No	No	Yes	No	Yes	No	Yes	No	No	Yes	Yes	Yes
ESC_WB0207AA_AS	SAMN18899625	44435	YES	B	Unassigned	Onovel32	fliC-H9	2020	2020-2024	other	Animal	Europe	NO	YES	NO	Yes	Yes	Yes	Yes	Yes	Yes	Yes	Yes	Yes	Yes	No	No	Yes	No	No	No	Yes	Yes	Yes	Yes	Yes	Yes	Yes	No	No	No	No	No	No	No	No	No	No	No
ESC_WB0205AA_AS	SAMN18899633	44435	NO	NA	Unassigned	Onovel32	fliC-H9	2020	2020-2024	other	Animal	Europe	NA	NA	NA	Yes	Yes	Yes	Yes	Yes	No	No	No	Yes	No	No	No	Yes	No	No	No	No	Yes	Yes	Yes	Yes	Yes	Yes	No	No	No	No	No	No	No	No	No	No	No
ESC_WB0203AA_AS	SAMN18899623	44435	NO	NA	Unassigned	Onovel32	fliC-H9	2020	2020-2024	other	Animal	Europe	NA	NA	NA	Yes	Yes	Yes	Yes	Yes	No	No	No	Yes	Yes	No	No	Yes	Yes	No	No	Yes	Yes	Yes	Yes	Yes	Yes	Yes	No	No	No	No	No	No	No	No	No	No	No
ESC_WB2157AA_AS	SAMN18977130	165994	YES	C1	KL35	Onovel32	fliC-H9	2016	2015-2019	other	Human	North America	YES	YES	YES	Yes	Yes	Yes	Yes	Yes	Yes	Yes	Yes	Yes	No	No	No	Yes	No	No	No	No	No	Yes	Yes	Yes	Yes	No	No	No	No	No	No	No	No	No	No	No	No
ESC_WB2146AA_AS	SAMN18977274	165949	NO	NA	KL35	Onovel32	fliC-H9	2016	2015-2019	rectal	Human	North America	NA	NA	NA	Yes	Yes	Yes	Yes	Yes	Yes	Yes	Yes	Yes	No	No	No	Yes	No	No	No	No	No	Yes	Yes	Yes	Yes	No	No	Yes	No	No	No	No	No	No	No	No	No
ESC_WB2365AA_AS	SAMN19022519	109409	YES	C2	KL124	Onovel32	fliC-H10	2021	2020-2024	UTI/urine	Human	North America	YES	YES	YES	Yes	Yes	Yes	Yes	Yes	Yes	Yes	Yes	Yes	Yes	No	No	Yes	No	No	Yes	Yes	Yes	Yes	No	No	Yes	No	No	No	No	No	Yes	Yes	No	No	Yes	Yes	Yes
ESC_WB2440AA_AS	SAMN18350596	64736	NO	NA	KL48	Onovel32	fliC-H9	2021	2020-2024	other	Animal	North America	NA	NA	NA	Yes	Yes	Yes	No	Yes	No	No	No	Yes	Yes	No	No	Yes	No	No	Yes	Yes	Yes	Yes	Yes	Yes	Yes	No	No	Yes	No	Yes	Yes	Yes	No	No	Yes	Yes	Yes
ESC_WB3891AA_AS	SAMEA8664703	166918	YES	B	KL14	O9	fliC-H9	2016	2015-2019	other	Human	Europe	NO	YES	NO	Yes	Yes	Yes	Yes	Yes	No	No	No	Yes	Yes	No	No	Yes	No	No	Yes	Yes	Yes	Yes	Yes	Yes	Yes	No	No	No	No	No	No	No	No	No	No	No	Yes
ESC_WB6457AA_AS	SAMEA8755927	104015	NO	NA	KL124	Onovel32	fliC-H10	2019	2015-2019	other	NA	NA	NA	NA	NA	Yes	Yes	Yes	Yes	Yes	Yes	Yes	Yes	Yes	Yes	No	No	Yes	No	No	No	Yes	Yes	Yes	No	No	Yes	No	No	No	No	No	Yes	Yes	No	No	Yes	Yes	Yes
ESC_WB6450AA_AS	SAMEA8755912	28988	NO	NA	Unassigned	NA	fliC-H9	2018	2015-2019	other	NA	NA	NA	NA	NA	Yes	Yes	Yes	No	No	No	No	No	Yes	No	No	No	Yes	No	No	No	No	Yes	Yes	No	No	Yes	No	No	Yes	No	No	Yes	Yes	No	No	Yes	Yes	Yes
ESC_WB6448AA_AS	SAMEA8755908	168575	NO	NA	KL127	O9	fliC-H9	2017	2015-2019	other	NA	NA	NA	NA	NA	Yes	Yes	Yes	No	Yes	No	No	No	Yes	No	No	No	Yes	No	No	No	No	Yes	Yes	No	No	Yes	No	No	Yes	No	No	Yes	Yes	No	No	Yes	Yes	Yes
ESC_WB6446AA_AS	SAMEA8755904	140221	NO	NA	Unassigned	Onovel32	fliC-H5	2017	2015-2019	other	NA	NA	NA	NA	NA	Yes	Yes	Yes	No	Yes	No	No	No	Yes	No	No	No	Yes	No	No	No	No	Yes	Yes	Yes	Yes	Yes	No	No	Yes	No	No	No	No	No	No	Yes	Yes	Yes
ESC_WB6440AA_AS	SAMEA8755896	168523	NO	NA	Unassigned	Onovel32	fliC-H9	2017	2015-2019	other	NA	NA	NA	NA	NA	Yes	Yes	Yes	No	Yes	No	No	No	Yes	No	No	No	Yes	No	No	No	No	Yes	Yes	No	No	Yes	No	No	Yes	No	No	Yes	Yes	No	No	Yes	Yes	Yes
ESC_WB6530AA_AS	SAMN19349416	168534	NO	NA	Unassigned	Onovel32	fliC-H9	2018	2015-2019	other	Human	Europe	NA	NA	NA	Yes	Yes	Yes	No	Yes	Yes	Yes	Yes	No	No	No	No	Yes	No	No	No	No	Yes	Yes	No	No	No	No	No	No	No	No	No	No	No	No	No	No	Yes
ESC_WB6529AA_AS	SAMN19349415	168534	NO	NA	Unassigned	NA	fliC-H9	2018	2015-2019	other	Human	Europe	NA	NA	NA	Yes	Yes	Yes	Yes	Yes	Yes	Yes	Yes	Yes	Yes	No	No	Yes	No	No	No	Yes	Yes	Yes	Yes	Yes	Yes	No	No	No	No	No	No	No	No	No	No	No	Yes
ESC_WB6518AA_AS	SAMN19349427	31111	NO	NA	KL103	Onovel32	fliC-H5	2019	2015-2019	other	Human	Europe	NA	NA	NA	Yes	Yes	Yes	Yes	Yes	No	No	No	Yes	Yes	No	No	Yes	No	No	Yes	Yes	Yes	Yes	No	No	Yes	No	No	No	No	No	Yes	Yes	No	No	Yes	Yes	Yes
ESC_WB6812AA_AS	SAMN18720305	168765	YES	A	KL103	Onovel32	fliC-H21	2017	2015-2019	UTI/urine	Human	Oceania	NO	YES	NO	Yes	Yes	Yes	No	Yes	No	No	No	Yes	Yes	No	No	Yes	No	No	No	No	Yes	Yes	No	No	Yes	Yes	No	No	Yes	No	Yes	Yes	Yes	No	No	No	No
ESC_WB6811AA_AS	SAMN18720304	168771	NO	NA	KL127	O9	fliC-H9	2018	2015-2019	other	Human	Oceania	NA	NA	NA	Yes	Yes	Yes	No	Yes	Yes	Yes	No	Yes	No	Yes	Yes	Yes	No	No	No	No	No	Yes	No	No	No	Yes	No	No	No	No	No	No	No	No	No	No	No
ESC_WB6672AA_AS	SAMN19349431	152097	NO	NA	KL123	Onovel32	fliC-H9	2019	2015-2019	other	Human	Europe	NA	NA	NA	Yes	Yes	Yes	No	Yes	No	No	No	Yes	No	No	No	Yes	No	No	No	No	Yes	Yes	No	No	Yes	No	No	Yes	No	No	Yes	Yes	No	No	Yes	Yes	Yes
ESC_WB6671AA_AS	SAMN19349430	151995	NO	NA	KL9	Onovel32	fliC-H9	2019	2015-2019	rectal	Human	Europe	NA	NA	NA	Yes	Yes	Yes	Yes	Yes	No	No	No	Yes	No	Yes	Yes	Yes	No	No	No	No	No	Yes	No	No	Yes	Yes	Yes	No	No	No	Yes	Yes	No	No	Yes	Yes	Yes
ESC_WB7581AA_AS	SAMN14437693	169159	NO	NA	KL71	Onovel32	fliC-H9	2017	2015-2019	other	Human	Asia	NA	NA	NA	Yes	Yes	Yes	Yes	Yes	Yes	Yes	Yes	Yes	No	No	No	Yes	No	No	No	No	Yes	Yes	No	No	No	No	No	No	No	No	No	No	No	No	Yes	Yes	Yes
ESC_WB7577AA_AS	SAMN14437690	169159	NO	NA	KL71	Onovel32	fliC-H9	2017	2015-2019	other	Human	Asia	NA	NA	NA	Yes	Yes	Yes	Yes	Yes	Yes	Yes	Yes	Yes	No	No	No	Yes	No	No	No	No	Yes	Yes	No	No	No	No	No	No	No	No	No	No	No	No	Yes	Yes	Yes
ESC_WB7566AA_AS	SAMN14437679	117943	NO	NA	KL48	Onovel32	fliC-H9	2017	2015-2019	other	Human	Asia	NA	NA	NA	Yes	Yes	Yes	Yes	Yes	Yes	Yes	Yes	No	No	No	No	Yes	No	No	No	No	Yes	Yes	No	No	No	No	No	Yes	No	No	Yes	Yes	No	No	Yes	Yes	Yes
ESC_WB7553AA_AS	SAMN14437666	110913	YES	NA	KL31	Onovel32	fliC-H4	2017	2015-2019	other	Human	Asia	NA	NA	NA	Yes	Yes	Yes	No	No	No	No	No	No	Yes	No	No	Yes	Yes	No	Yes	Yes	No	Yes	Yes	Yes	Yes	Yes	No	No	No	No	No	No	No	No	Yes	Yes	Yes
ESC_WB7549AA_AS	SAMN14437608	110913	NO	NA	KL31	Onovel32	fliC-H4	2017	2015-2019	other	Human	Asia	NA	NA	NA	Yes	Yes	Yes	No	No	No	No	No	No	Yes	No	No	Yes	No	No	Yes	Yes	No	Yes	Yes	Yes	Yes	Yes	No	Yes	No	Yes	No	No	No	No	Yes	Yes	Yes
ESC_WB7547AA_AS	SAMN14437660	110913	YES	NA	KL31	Onovel32	fliC-H4	2017	2015-2019	other	Human	Asia	NA	NA	NA	Yes	Yes	Yes	No	No	No	No	No	No	Yes	No	No	Yes	Yes	No	Yes	Yes	No	Yes	Yes	Yes	Yes	Yes	No	No	No	No	No	No	No	No	Yes	Yes	Yes
ESC_WB7544AA_AS	SAMN14437657	110913	YES	NA	KL31	Onovel32	fliC-H4	2017	2015-2019	other	Human	Asia	NA	NA	NA	Yes	Yes	Yes	No	No	No	No	No	No	Yes	No	No	Yes	Yes	No	Yes	Yes	No	Yes	Yes	Yes	Yes	Yes	No	No	No	No	No	No	No	No	Yes	Yes	Yes
ESC_WB7541AA_AS	SAMN14437654	169198	YES	B	KL30	Onovel32	fliC-H9	2017	2015-2019	other	Human	Asia	YES	YES	YES	Yes	Yes	Yes	Yes	Yes	Yes	Yes	Yes	Yes	No	No	No	Yes	No	No	No	No	Yes	Yes	No	No	No	No	No	No	No	Yes	Yes	Yes	No	No	Yes	Yes	Yes
ESC_WB7529AA_AS	SAMN14437641	169198	NO	NA	KL30	Onovel32	fliC-H9	2017	2015-2019	other	Human	Asia	NA	NA	NA	Yes	Yes	Yes	Yes	Yes	Yes	Yes	Yes	Yes	No	No	No	Yes	No	No	No	No	Yes	Yes	No	No	No	No	No	No	No	Yes	Yes	Yes	No	No	Yes	Yes	Yes
ESC_WB7498AA_AS	SAMN14437710	64736	NO	NA	KL48	Onovel32	fliC-H9	2017	2015-2019	other	Human	Asia	NA	NA	NA	Yes	Yes	Yes	Yes	Yes	No	No	No	Yes	No	No	No	Yes	No	No	No	No	Yes	Yes	No	No	Yes	No	No	No	No	No	Yes	Yes	No	No	Yes	Yes	Yes
ESC_WB7496AA_AS	SAMN14437708	169463	NO	NA	KL121	Onovel32	fliC-H4	2017	2015-2019	other	Human	Asia	NA	NA	NA	Yes	Yes	Yes	Yes	Yes	No	No	Yes	No	No	No	No	Yes	No	No	No	No	No	Yes	No	No	No	No	Yes	Yes	No	No	No	No	No	No	Yes	Yes	Yes
ESC_WB7492AA_AS	SAMN14437704	64736	NO	NA	KL48	Onovel32	fliC-H9	2017	2015-2019	other	Human	Asia	NA	NA	NA	Yes	Yes	Yes	Yes	Yes	No	No	No	Yes	No	No	No	Yes	No	No	No	No	Yes	Yes	No	No	Yes	No	No	No	No	No	Yes	Yes	No	No	Yes	Yes	Yes
ESC_WB7491AA_AS	SAMN14437703	169159	NO	NA	KL71	Onovel32	fliC-H9	2017	2015-2019	other	Human	Asia	NA	NA	NA	Yes	Yes	Yes	Yes	Yes	Yes	Yes	Yes	Yes	No	No	No	Yes	No	No	No	No	Yes	Yes	No	No	No	No	No	No	No	No	No	No	No	No	Yes	Yes	Yes
ESC_WB7479AA_AS	SAMN14425091	168994	NO	NA	KL101	Onovel32	fliC-H10	NA	NA	other	Human	Asia	NA	NA	NA	Yes	Yes	Yes	No	Yes	Yes	Yes	Yes	Yes	Yes	No	No	Yes	No	No	No	No	Yes	Yes	No	No	Yes	Yes	No	Yes	Yes	Yes	Yes	Yes	Yes	No	No	No	No
ESC_WB7279AA_AS	SAMN12785826	168964	NO	NA	KL30	Onovel32	fliC-H9	2018	2015-2019	other	Animal	Europe	NA	NA	NA	Yes	Yes	Yes	Yes	Yes	Yes	Yes	Yes	Yes	No	Yes	Yes	Yes	No	No	No	No	No	Yes	No	No	Yes	No	Yes	No	No	Yes	Yes	No	No	No	No	No	No
ESC_WB7277AA_AS	SAMN12785824	168967	NO	NA	KL123	O9	fliC-H9	2018	2015-2019	other	Animal	Europe	NA	NA	NA	Yes	Yes	Yes	No	Yes	Yes	Yes	No	No	No	No	No	Yes	No	No	Yes	No	No	Yes	No	No	Yes	Yes	No	Yes	No	Yes	No	No	No	No	No	No	No
ESC_WB8212AA_AS	SAMEA8515306	28988	NO	NA	Unassigned	Onovel32	fliC-H9	2015	2015-2019	rectal	Human	Asia	NA	NA	NA	Yes	Yes	Yes	Yes	No	No	No	No	Yes	No	No	No	Yes	No	No	No	No	Yes	Yes	No	No	Yes	No	No	Yes	No	No	Yes	Yes	No	No	Yes	Yes	Yes
ESC_WB8208AA_AS	SAMEA8515300	169669	NO	NA	KL114	Onovel32	fliC-H10	2015	2015-2019	rectal	Human	Asia	NA	NA	NA	Yes	Yes	Yes	Yes	Yes	Yes	Yes	Yes	Yes	Yes	No	No	Yes	No	No	Yes	Yes	Yes	Yes	Yes	Yes	Yes	No	No	No	Yes	No	No	No	No	No	No	No	Yes
ESC_WB8195AA_AS	SAMEA8515279	169536	NO	NA	Unassigned	Onovel32	fliC-H9	2015	2015-2019	rectal	Human	Asia	NA	NA	NA	Yes	Yes	Yes	Yes	Yes	Yes	Yes	Yes	Yes	Yes	No	No	Yes	No	No	Yes	Yes	Yes	Yes	Yes	Yes	Yes	No	No	No	No	No	No	No	No	No	No	No	Yes
ESC_WB8190AA_AS	SAMEA8515258	169541	YES	B	Unassigned	Onovel32	fliC-H9	2015	2015-2019	rectal	Human	Asia	YES	YES	YES	Yes	Yes	Yes	Yes	Yes	No	No	No	Yes	Yes	No	No	Yes	No	Yes	Yes	No	Yes	Yes	Yes	Yes	Yes	No	No	No	No	No	No	No	No	No	Yes	No	Yes
ESC_WB8162AA_AS	SAMEA8515151	169559	NO	NA	Unassigned	Onovel32	fliC-H9	2015	2015-2019	rectal	Human	Africa	NA	NA	NA	No	No	Yes	Yes	Yes	Yes	No	Yes	No	Yes	Yes	No	Yes	No	No	Yes	No	No	No	No	No	No	No	No	No	Yes	No	No	No	No	No	Yes	No	No
ESC_WB8160AA_AS	SAMEA8515139	169559	YES	NA	Unassigned	Onovel32	fliC-H9	2015	2015-2019	rectal	Human	Africa	NA	NA	NA	No	No	Yes	Yes	Yes	Yes	No	Yes	No	Yes	Yes	No	Yes	No	No	Yes	No	No	No	No	No	No	No	No	Yes	Yes	No	No	No	No	No	Yes	No	No
ESC_WB8119AA_AS	SAMEA8515088	109402	NO	NA	KL53	Onovel32	fliC-H9	2015	2015-2019	rectal	Human	Asia	NA	NA	NA	Yes	Yes	Yes	No	Yes	Yes	Yes	Yes	No	Yes	No	No	Yes	No	No	Yes	Yes	Yes	Yes	No	No	Yes	No	No	No	No	No	No	No	No	No	Yes	Yes	Yes
ESC_WB8113AA_AS	SAMEA8515081	169586	YES	A	KL103	Onovel32	fliC-H21	2015	2015-2019	rectal	Human	Asia	YES	YES	YES	Yes	Yes	Yes	No	Yes	No	No	No	Yes	Yes	No	No	Yes	No	No	No	No	Yes	Yes	No	No	Yes	Yes	No	No	No	No	Yes	Yes	No	No	Yes	Yes	Yes
ESC_WB8100AA_AS	SAMEA8515044	169598	NO	NA	KL123	Onovel32	fliC-H9	2015	2015-2019	rectal	Human	Asia	NA	NA	NA	Yes	Yes	Yes	Yes	Yes	No	No	No	Yes	No	No	No	Yes	No	No	No	No	Yes	Yes	No	No	Yes	No	No	Yes	No	No	Yes	Yes	No	No	Yes	Yes	Yes
ESC_WB8091AA_AS	SAMEA8515024	38963	YES	B	Unassigned	Onovel32_O9	fliC-H9	2015	2015-2019	rectal	Human	Asia	YES	YES	YES	Yes	Yes	Yes	Yes	Yes	No	No	No	Yes	Yes	No	No	Yes	No	No	Yes	Yes	Yes	Yes	Yes	Yes	Yes	No	No	Yes	No	No	Yes	Yes	No	No	Yes	No	Yes
ESC_WB8064AA_AS	SAMEA8514936	71168	NO	NA	Unassigned	O9	fliC-H9	2015	2015-2019	rectal	Human	Asia	NA	NA	NA	Yes	Yes	Yes	Yes	Yes	No	No	No	No	Yes	No	No	Yes	No	No	Yes	Yes	Yes	Yes	Yes	Yes	Yes	No	No	Yes	No	No	No	No	No	No	Yes	Yes	Yes
ESC_WB8059AA_AS	SAMEA8514926	100059	NO	NA	Unassigned	Onovel32	fliC-H9	2015	2015-2019	rectal	Human	Asia	NA	NA	NA	Yes	Yes	Yes	No	Yes	No	No	No	Yes	No	No	No	Yes	No	No	No	No	Yes	Yes	Yes	No	Yes	No	No	Yes	No	No	No	No	No	No	Yes	Yes	Yes
ESC_WB8052AA_AS	SAMEA8514910	117943	YES	B	Unassigned	Onovel32	fliC-H9	2015	2015-2019	rectal	Human	Asia	YES	YES	YES	Yes	Yes	Yes	No	Yes	No	No	No	Yes	Yes	No	No	Yes	No	No	No	No	Yes	Yes	No	No	Yes	No	No	Yes	No	No	Yes	Yes	No	No	Yes	Yes	Yes
ESC_WB8909AA_AS	SAMEA8218104	169811	NO	NA	KL158	Onovel32	fliC-H9	2019	2015-2019	other	Human	Europe	NA	NA	NA	Yes	Yes	Yes	Yes	Yes	Yes	Yes	Yes	No	No	No	No	Yes	No	No	Yes	No	No	Yes	No	No	Yes	No	No	Yes	No	Yes	No	No	No	No	No	No	No
ESC_WB9128AA_AS	SAMN19607334	109409	NO	NA	KL124	Onovel32	fliC-H10	2021	2020-2024	UTI/urine	Human	North America	NA	NA	NA	Yes	Yes	Yes	Yes	Yes	Yes	Yes	Yes	Yes	Yes	No	No	Yes	No	No	Yes	Yes	Yes	Yes	No	No	Yes	No	No	No	No	No	Yes	Yes	No	No	Yes	Yes	Yes
ESC_XB0829AA_AS	SAMN19715139	109409	NO	NA	Unassigned	Onovel32	fliC-H10	2021	2020-2024	UTI/urine	Human	North America	NA	NA	NA	Yes	Yes	Yes	Yes	Yes	Yes	Yes	Yes	Yes	Yes	No	No	Yes	No	No	Yes	Yes	Yes	Yes	No	No	Yes	No	No	No	No	No	Yes	Yes	No	No	Yes	Yes	Yes
ESC_XB0828AA_AS	SAMN19715136	109409	YES	C2	Unassigned	Onovel32	fliC-H10	2021	2020-2024	blood	Human	North America	YES	YES	YES	Yes	Yes	Yes	Yes	Yes	Yes	Yes	Yes	Yes	Yes	No	No	Yes	No	No	Yes	Yes	Yes	Yes	Yes	Yes	Yes	No	No	No	No	No	Yes	Yes	No	No	Yes	Yes	Yes
ESC_XB0827AA_AS	SAMN19729465	109409	NO	NA	KL124	Onovel32	fliC-H10	2020	2020-2024	other	Human	North America	NA	NA	NA	Yes	Yes	Yes	Yes	Yes	Yes	Yes	Yes	Yes	Yes	No	No	Yes	No	No	Yes	Yes	Yes	Yes	No	No	Yes	No	No	No	No	No	Yes	Yes	No	No	Yes	Yes	Yes
ESC_XB1480AA_AS	SAMN19776163	109409	YES	C2	KL124	Onovel32	fliC-H10	2021	2020-2024	UTI/urine	Human	North America	YES	YES	YES	Yes	Yes	Yes	Yes	Yes	Yes	Yes	Yes	Yes	Yes	No	No	Yes	No	No	Yes	Yes	Yes	Yes	No	No	Yes	No	No	No	No	No	Yes	Yes	No	No	Yes	Yes	Yes
ESC_XB5384AA_AS	SAMN14349678	171685	NO	NA	KL57	Onovel32_Onovel22	fliC-H9	NA	NA	other	Human	Africa	NA	NA	NA	No	No	Yes	No	Yes	Yes	Yes	Yes	No	No	No	No	Yes	Yes	No	No	No	No	No	No	No	Yes	No	No	Yes	No	No	No	No	No	No	No	No	No
ESC_XB5242AA_AS	SAMN14349714	171288	NO	NA	KL127	O9	fliC-H9	NA	NA	other	Human	Africa	NA	NA	NA	No	No	Yes	No	Yes	Yes	Yes	Yes	Yes	No	Yes	Yes	Yes	No	No	No	No	No	No	No	No	No	Yes	No	Yes	No	No	No	No	No	No	No	No	No
ESC_XB4542AA_AS	SAMN14349892	170819	NO	NA	KL57	Onovel32_Onovel22	fliC-H9	NA	NA	other	Human	Asia	NA	NA	NA	No	Yes	Yes	No	Yes	Yes	Yes	Yes	Yes	Yes	Yes	Yes	Yes	Yes	No	Yes	Yes	No	No	Yes	Yes	Yes	Yes	No	No	No	No	No	No	No	No	No	No	No
ESC_XB4535AA_AS	SAMN14349887	170825	NO	NA	KL16	Onovel32	fliC-H9	NA	NA	other	Human	Asia	NA	NA	NA	Yes	Yes	Yes	Yes	Yes	Yes	Yes	Yes	No	Yes	No	No	Yes	No	No	Yes	Yes	Yes	Yes	No	No	No	No	No	No	No	Yes	No	No	No	No	No	No	Yes
ESC_XB4413AA_AS	SAMN14349777	170740	NO	NA	KL54	Onovel32	fliC-H9	NA	NA	other	Human	Africa	NA	NA	NA	No	No	Yes	No	Yes	Yes	Yes	Yes	No	No	No	No	Yes	No	No	No	No	No	No	No	No	Yes	Yes	No	Yes	Yes	No	No	No	No	No	No	No	No
ESC_XB7055AA_AS	SAMN20064911	140221	NO	NA	KL103	Onovel32	fliC-H5	2019	2015-2019	other	Human	Europe	NA	NA	NA	Yes	Yes	Yes	Yes	Yes	No	No	No	Yes	Yes	No	No	Yes	No	No	Yes	Yes	Yes	Yes	Yes	Yes	Yes	No	No	No	No	No	No	No	No	No	Yes	Yes	Yes
ESC_XB7053AA_AS	SAMN20064908	152097	NO	NA	KL123	Onovel32	fliC-H9	2019	2015-2019	other	Human	Europe	NA	NA	NA	Yes	Yes	Yes	No	Yes	No	No	No	Yes	No	No	No	Yes	No	No	No	No	Yes	Yes	No	No	Yes	No	No	Yes	No	No	Yes	Yes	No	No	Yes	Yes	Yes
ESC_XB7042AA_AS	SAMN20064888	109409	NO	NA	KL124	Onovel32	fliC-H10	2020	2020-2024	other	Human	Europe	NA	NA	NA	Yes	Yes	Yes	Yes	Yes	Yes	Yes	Yes	Yes	Yes	No	No	Yes	No	No	Yes	Yes	Yes	Yes	No	No	Yes	No	No	No	No	No	Yes	Yes	No	No	Yes	Yes	No
ESC_XB7035AA_AS	SAMN20064873	31111	NO	NA	KL103	Onovel32	fliC-H5	2020	2020-2024	other	Human	Europe	NA	NA	NA	Yes	Yes	Yes	Yes	Yes	No	No	No	Yes	Yes	No	No	Yes	No	No	Yes	Yes	Yes	Yes	No	No	Yes	No	No	No	No	No	Yes	Yes	No	No	Yes	Yes	Yes
ESC_XB7033AA_AS	SAMN20064866	172204	YES	B	KL16	Onovel32	fliC-H9	2020	2020-2024	other	Human	Europe	YES	YES	YES	Yes	Yes	Yes	Yes	Yes	Yes	Yes	Yes	Yes	Yes	No	No	Yes	No	No	Yes	Yes	Yes	Yes	No	No	Yes	No	No	Yes	No	No	Yes	Yes	No	No	Yes	Yes	No
ESC_XB7032AA_AS	SAMN20064865	172105	YES	B	KL125	Onovel32	fliC-H9	2020	2020-2024	other	Human	Europe	YES	YES	YES	Yes	Yes	Yes	Yes	No	No	No	No	Yes	No	No	No	Yes	No	No	No	No	Yes	Yes	No	No	Yes	No	No	Yes	No	No	Yes	Yes	No	No	Yes	Yes	Yes
ESC_XB9150AA_AS	SAMN20064928	104015	NO	NA	KL124	Onovel32	fliC-H10	2019	2015-2019	other	Human	Europe	NA	NA	NA	Yes	Yes	Yes	Yes	Yes	Yes	Yes	Yes	Yes	Yes	No	No	Yes	No	No	Yes	Yes	Yes	Yes	No	No	Yes	No	No	No	No	No	Yes	Yes	No	No	Yes	Yes	Yes
ESC_XB9146AA_AS	SAMN20064907	104015	NO	NA	KL124	Onovel32	fliC-H10	2019	2015-2019	other	Human	Europe	NA	NA	NA	Yes	Yes	Yes	Yes	Yes	No	Yes	Yes	Yes	Yes	No	No	Yes	No	No	Yes	Yes	Yes	Yes	No	No	Yes	No	No	No	No	No	Yes	Yes	No	No	Yes	Yes	Yes
ESC_YB1920AA_AS	SAMN20033169	109402	YES	B	KL53	Onovel32	fliC-H9	2018	2015-2019	other	Human	Oceania	YES	YES	YES	Yes	Yes	Yes	No	Yes	Yes	Yes	Yes	Yes	Yes	No	No	Yes	No	No	Yes	Yes	Yes	Yes	No	No	Yes	No	No	Yes	No	No	Yes	Yes	No	No	Yes	Yes	Yes
ESC_YB1895AA_AS	SAMN20033146	79152	NO	NA	Unassigned	NA	fliC-H9	2018	2015-2019	other	Human	Oceania	NA	NA	NA	Yes	Yes	Yes	No	Yes	No	No	No	No	No	No	No	Yes	No	No	No	No	Yes	Yes	No	No	No	No	No	No	No	No	No	No	No	No	Yes	Yes	Yes
ESC_YB1873AA_AS	SAMN20033126	172897	NO	NA	KL30	Onovel32	fliC-H9	2018	2015-2019	other	Human	Oceania	NA	NA	NA	Yes	Yes	Yes	No	Yes	No	No	No	Yes	No	No	No	Yes	No	No	No	No	Yes	Yes	No	No	Yes	No	No	Yes	No	No	Yes	Yes	No	No	Yes	Yes	Yes
ESC_YB1772AA_AS	SAMN20033390	172999	YES	B	Unassigned	Onovel32	fliC-H9	2020	2020-2024	other	Human	Oceania	NO	YES	NO	Yes	Yes	Yes	No	Yes	No	No	No	No	Yes	No	No	Yes	No	No	Yes	Yes	Yes	Yes	No	No	No	Yes	No	No	No	No	No	No	No	No	No	No	Yes
ESC_YB1730AA_AS	SAMN20033101	59651	NO	NA	Unassigned	Onovel32	fliC-H9	2017	2015-2019	other	Human	Oceania	NA	NA	NA	Yes	Yes	Yes	No	Yes	No	No	No	Yes	Yes	No	No	Yes	No	No	No	No	Yes	Yes	No	No	Yes	No	No	Yes	No	No	Yes	Yes	No	No	Yes	Yes	Yes
ESC_YB1719AA_AS	SAMN20033100	59651	NO	NA	KL121	Onovel32	fliC-H9	2017	2015-2019	other	Human	Oceania	NA	NA	NA	Yes	Yes	Yes	No	Yes	No	No	No	Yes	No	No	No	Yes	No	No	No	No	Yes	Yes	No	No	Yes	No	No	Yes	No	No	Yes	Yes	No	No	Yes	Yes	Yes
ESC_YB1696AA_AS	SAMN20033322	172811	NO	NA	Unassigned	Onovel32_O9	fliC-H9	2019	2015-2019	other	Human	Oceania	NA	NA	NA	Yes	Yes	Yes	No	Yes	Yes	Yes	Yes	No	No	No	No	Yes	No	No	No	No	Yes	Yes	No	No	No	No	No	No	No	No	No	No	No	No	No	No	Yes
ESC_YB1694AA_AS	SAMN20033320	28988	YES	B	Unassigned	Onovel32	fliC-H9	2019	2015-2019	other	Human	Oceania	YES	YES	YES	Yes	Yes	Yes	Yes	No	No	No	No	Yes	No	No	No	Yes	No	No	No	No	Yes	Yes	No	No	Yes	No	No	Yes	No	No	Yes	Yes	No	No	Yes	Yes	Yes
ESC_YB1687AA_AS	SAMN20033313	172659	NO	NA	KL137	Onovel32	fliC-H9	2019	2015-2019	UTI/urine	Human	Oceania	NA	NA	NA	Yes	Yes	Yes	No	Yes	No	No	No	No	No	No	No	Yes	No	No	No	No	Yes	Yes	No	No	Yes	No	No	No	No	No	Yes	Yes	No	No	Yes	Yes	Yes
ESC_YB1677AA_AS	SAMN20033304	172830	NO	NA	Unassigned	Onovel32	fliC-H9	2019	2015-2019	other	Human	Oceania	NA	NA	NA	Yes	Yes	Yes	Yes	No	No	No	No	Yes	No	No	No	Yes	No	No	No	No	Yes	Yes	No	No	Yes	No	No	Yes	No	No	Yes	Yes	No	No	Yes	Yes	Yes
ESC_YB1653AA_AS	SAMN20033094	140221	YES	B	KL103	Onovel32	fliC-H5	2017	2015-2019	other	Human	Oceania	YES	YES	YES	Yes	Yes	Yes	Yes	Yes	No	No	No	Yes	Yes	No	No	Yes	No	No	Yes	Yes	Yes	Yes	Yes	Yes	Yes	No	No	No	No	No	No	No	No	No	Yes	Yes	Yes
ESC_YB1650AA_AS	SAMN20033280	172627	NO	NA	Unassigned	Onovel32	fliC-H9	2019	2015-2019	other	Human	Oceania	NA	NA	NA	Yes	Yes	Yes	No	Yes	No	No	No	No	No	No	No	Yes	No	No	No	No	Yes	Yes	No	No	Yes	No	No	No	No	No	Yes	Yes	No	No	Yes	Yes	Yes
ESC_YB1644AA_AS	SAMN20033274	172627	NO	NA	Unassigned	Onovel32	fliC-H9	2019	2015-2019	other	Human	Oceania	NA	NA	NA	Yes	Yes	Yes	No	Yes	No	No	No	No	Yes	No	No	Yes	No	No	No	No	Yes	Yes	No	No	Yes	No	No	No	No	No	Yes	Yes	No	No	Yes	Yes	Yes
ESC_YB1613AA_AS	SAMN20033247	172659	NO	NA	Unassigned	Onovel32	fliC-H9	2019	2015-2019	other	Human	Oceania	NA	NA	NA	Yes	Yes	Yes	No	Yes	No	No	No	No	No	No	No	Yes	No	No	No	No	Yes	Yes	No	No	Yes	No	No	No	No	No	Yes	Yes	No	No	Yes	Yes	Yes
ESC_YB1594AA_AS	SAMN20033230	104015	YES	C2	KL124	Onovel32	fliC-H10	2019	2015-2019	UTI/urine	Human	Oceania	YES	YES	YES	Yes	Yes	Yes	Yes	Yes	Yes	Yes	Yes	Yes	Yes	No	No	Yes	No	No	Yes	Yes	Yes	Yes	Yes	Yes	Yes	No	No	No	Yes	No	No	No	No	No	Yes	Yes	Yes
ESC_YB1534AA_AS	SAMN20033173	31111	NO	NA	KL103	Onovel32	fliC-H5	2018	2015-2019	other	Human	Oceania	NA	NA	NA	Yes	Yes	Yes	Yes	Yes	No	No	No	Yes	Yes	No	No	Yes	No	No	Yes	Yes	Yes	Yes	No	No	Yes	No	No	Yes	No	No	Yes	Yes	No	No	Yes	Yes	Yes
ESC_YB2264AA_AS	SAMEA6058632	173011	NO	NA	KL35	Onovel32	fliC-H10	2005	2005-2009	other	Human	Europe	NA	NA	NA	Yes	Yes	Yes	Yes	Yes	Yes	Yes	Yes	Yes	No	Yes	No	Yes	No	No	No	No	No	Yes	No	No	Yes	No	No	Yes	No	No	Yes	Yes	No	No	No	No	No
ESC_YB2525AA_AS	SAMN20064755	173049	NO	NA	KL30	Onovel32	fliC-H9	2015	2015-2019	other	Human	Asia	NA	NA	NA	Yes	Yes	Yes	Yes	Yes	No	No	No	Yes	No	No	No	Yes	No	No	No	No	Yes	Yes	No	No	No	No	No	Yes	No	No	No	No	No	No	No	No	Yes
ESC_YB4497AA_AS	SAMN20203227	109409	YES	C2	KL124	Onovel32	fliC-H10	2021	2020-2024	UTI/urine	Human	North America	YES	YES	YES	Yes	Yes	Yes	Yes	Yes	Yes	Yes	Yes	Yes	Yes	No	No	Yes	No	No	Yes	Yes	Yes	Yes	No	No	Yes	No	No	No	No	No	Yes	Yes	No	No	Yes	Yes	Yes
ESC_YB4496AA_AS	SAMN20203225	104015	NO	NA	KL124	Onovel32	fliC-H10	2021	2020-2024	UTI/urine	Human	North America	NA	NA	NA	Yes	Yes	Yes	Yes	Yes	No	No	No	Yes	Yes	No	No	Yes	No	No	No	Yes	Yes	Yes	No	No	Yes	No	No	No	No	No	Yes	Yes	No	No	Yes	Yes	Yes
ESC_YB4493AA_AS	SAMN20203222	104015	NO	NA	KL124	Onovel32	fliC-H10	2021	2020-2024	other	Human	North America	NA	NA	NA	Yes	Yes	Yes	Yes	Yes	No	No	No	Yes	Yes	No	No	Yes	No	No	No	Yes	Yes	Yes	No	No	Yes	No	No	No	No	No	Yes	Yes	No	No	Yes	Yes	Yes
ESC_YB4491AA_AS	SAMN20203250	104015	NO	NA	Unassigned	NA	fliC-H10	2021	2020-2024	other	Human	North America	NA	NA	NA	Yes	Yes	Yes	Yes	Yes	No	No	No	Yes	No	No	No	Yes	No	No	No	No	Yes	Yes	No	No	Yes	No	No	No	No	No	Yes	Yes	No	No	Yes	Yes	Yes
ESC_ZB0101AA_AS	NA	174313	NO	NA	Unassigned	Onovel32	fliC-H9	2017	2015-2019	other	NA	North America	NA	NA	NA	Yes	Yes	Yes	Yes	Yes	Yes	Yes	Yes	No	No	Yes	No	Yes	No	No	No	No	No	Yes	No	No	Yes	No	No	No	No	No	No	No	No	No	No	No	No
ESC_ZB1751AA_AS	SAMN20504887	64736	NO	NA	KL48	Onovel32	fliC-H9	2021	2020-2024	other	Human	North America	NA	NA	NA	Yes	Yes	Yes	Yes	Yes	No	No	No	Yes	Yes	No	No	Yes	No	No	Yes	Yes	Yes	Yes	Yes	Yes	Yes	No	No	Yes	No	Yes	Yes	Yes	No	No	Yes	Yes	Yes
ESC_ZB2540AA_AS	SAMN20604099	109409	YES	C2	KL124	Onovel32	NA	2021	2020-2024	UTI/urine	Human	North America	YES	YES	YES	Yes	Yes	Yes	Yes	Yes	Yes	Yes	Yes	Yes	Yes	No	No	Yes	No	No	Yes	Yes	Yes	Yes	No	No	Yes	No	No	No	No	No	Yes	Yes	No	No	Yes	Yes	Yes
ESC_ZB5916AA_AS	SAMN20863038	109409	NO	NA	KL124	Onovel32	fliC-H10	2021	2020-2024	other	Human	North America	NA	NA	NA	Yes	Yes	Yes	Yes	Yes	Yes	Yes	Yes	Yes	Yes	No	No	Yes	No	No	Yes	Yes	Yes	Yes	No	No	Yes	No	No	No	No	No	Yes	Yes	No	No	Yes	Yes	Yes
ESC_ZB5913AA_AS	SAMN20863001	109409	YES	C2	Unassigned	Onovel32	fliC-H10	2020	2020-2024	other	Human	North America	YES	YES	YES	Yes	Yes	Yes	Yes	Yes	Yes	No	Yes	Yes	Yes	No	No	Yes	No	No	Yes	Yes	Yes	Yes	No	No	Yes	No	No	Yes	No	No	Yes	Yes	No	No	Yes	Yes	Yes
ESC_ZB5911AA_AS	SAMN20862994	109409	YES	C2	Unassigned	Onovel32	fliC-H10	2020	2020-2024	other	Human	North America	YES	YES	YES	Yes	Yes	Yes	Yes	Yes	Yes	Yes	Yes	Yes	Yes	No	No	Yes	No	No	Yes	Yes	Yes	Yes	No	No	Yes	No	No	No	No	No	Yes	Yes	No	No	Yes	Yes	Yes
ESC_ZB5910AA_AS	SAMN20862993	109409	YES	C2	Unassigned	Onovel32	fliC-H10	2020	2020-2024	other	Human	North America	YES	YES	YES	Yes	Yes	Yes	Yes	Yes	Yes	Yes	Yes	Yes	Yes	No	No	Yes	No	No	Yes	Yes	Yes	Yes	No	No	Yes	No	No	No	No	No	Yes	Yes	No	No	Yes	Yes	Yes
ESC_ZB6320AA_AS	SAMN21040734	175949	YES	B	KL54	Onovel32	fliC-H9	2021	2020-2024	UTI/urine	Human	North America	YES	YES	YES	Yes	Yes	Yes	Yes	Yes	No	No	No	No	No	No	No	Yes	No	No	Yes	Yes	Yes	Yes	No	No	Yes	No	No	No	No	No	Yes	Yes	No	No	Yes	Yes	Yes
ESC_ZB6319AA_AS	SAMN21040732	175955	YES	B	Unassigned	Onovel22	fliC-H9	2021	2020-2024	UTI/urine	Human	North America	YES	NO	NO	Yes	Yes	Yes	No	Yes	Yes	Yes	Yes	No	No	No	No	Yes	No	No	No	No	Yes	Yes	No	No	No	No	No	No	No	No	No	No	No	No	Yes	Yes	Yes
ESC_ZB6969AA_AS	SAMN21217606	175780	YES	A	Unassigned	Onovel32	fliC-H21	2020	2020-2024	other	Animal	North America	NO	YES	NO	Yes	Yes	Yes	Yes	Yes	Yes	Yes	Yes	Yes	Yes	No	No	Yes	No	No	Yes	Yes	Yes	Yes	Yes	Yes	Yes	No	No	No	No	No	No	No	No	No	No	No	No
ESC_ZB7879AA_AS	SAMN21238949	95870	NO	NA	KL35	Onovel32	fliC-H9	2018	2015-2019	other	NA	Asia	NA	NA	NA	Yes	Yes	Yes	Yes	Yes	Yes	Yes	Yes	No	No	No	No	Yes	No	No	No	No	No	Yes	No	No	No	No	No	Yes	No	Yes	Yes	Yes	No	No	No	No	No
ESC_ZB7328AA_AS	SAMN21238473	95931	NO	NA	KL35	Onovel32	fliC-H9	2016	2015-2019	other	Human	Asia	NA	NA	NA	Yes	Yes	Yes	Yes	Yes	Yes	Yes	Yes	No	No	No	No	Yes	No	No	No	No	No	Yes	Yes	Yes	Yes	No	No	No	No	No	No	No	No	No	No	No	No
ESC_ZB8142AA_AS	SAMN21370286	104015	NO	NA	KL124	Onovel32	fliC-H10	2021	2020-2024	UTI/urine	Human	North America	NA	NA	NA	Yes	Yes	Yes	Yes	Yes	Yes	Yes	Yes	Yes	Yes	No	No	Yes	No	No	No	Yes	Yes	Yes	No	No	Yes	No	No	No	No	No	Yes	Yes	No	No	Yes	Yes	Yes
ESC_ZB8141AA_AS	SAMN21370294	109409	NO	NA	KL124	Onovel32	fliC-H10	2021	2020-2024	UTI/urine	Human	North America	NA	NA	NA	Yes	Yes	Yes	Yes	Yes	Yes	Yes	Yes	Yes	Yes	No	No	Yes	No	No	Yes	Yes	Yes	Yes	No	No	Yes	No	No	No	No	No	Yes	Yes	No	No	Yes	Yes	No
ESC_ZB8587AA_AS	SAMN21206991	176849	YES	NA	KL123	Onovel32	fliC-H9	2020	2020-2024	other	NA	North America	NA	NA	NA	No	No	Yes	Yes	Yes	Yes	Yes	Yes	No	No	No	No	Yes	No	No	No	No	No	No	No	No	No	No	No	Yes	No	No	No	No	No	No	No	No	No
ESC_ZB8812AA_AS	SAMN21542777	175780	YES	A	Unassigned	Onovel32	fliC-H21	2015	2015-2019	other	Animal	North America	NO	YES	NO	Yes	Yes	Yes	Yes	Yes	No	No	No	Yes	Yes	No	No	Yes	No	No	No	Yes	Yes	Yes	Yes	Yes	Yes	No	No	No	No	No	No	No	No	No	No	No	No
ESC_ZB9388AA_AS	SAMN21398207	109409	YES	C2	KL124	Onovel32	fliC-H10	2020	2020-2024	UTI/urine	Human	North America	YES	YES	YES	Yes	Yes	Yes	Yes	Yes	Yes	Yes	Yes	Yes	Yes	No	No	Yes	No	No	Yes	Yes	Yes	Yes	No	No	Yes	No	No	No	No	No	Yes	Yes	No	No	Yes	Yes	Yes
ESC_ZB9386AA_AS	SAMN21398206	109409	NO	NA	KL124	Onovel32	fliC-H10	2020	2020-2024	UTI/urine	Human	North America	NA	NA	NA	Yes	Yes	Yes	Yes	Yes	Yes	No	Yes	Yes	Yes	No	No	Yes	No	No	Yes	Yes	Yes	Yes	No	No	Yes	No	No	No	No	No	Yes	Yes	No	No	Yes	Yes	Yes
ESC_ZB9385AA_AS	SAMN21398205	109409	NO	NA	KL124	Onovel32	fliC-H10	2020	2020-2024	other	Human	North America	NA	NA	NA	Yes	Yes	Yes	Yes	Yes	Yes	Yes	Yes	Yes	Yes	No	No	Yes	No	No	Yes	Yes	Yes	Yes	No	No	Yes	No	No	No	No	No	Yes	Yes	No	No	Yes	Yes	Yes
ESC_ZB9384AA_AS	SAMN21398204	109409	NO	NA	KL124	Onovel32	fliC-H10	2020	2020-2024	UTI/urine	Human	North America	NA	NA	NA	Yes	Yes	Yes	Yes	Yes	Yes	No	Yes	Yes	Yes	No	No	Yes	No	No	Yes	Yes	Yes	Yes	No	No	Yes	No	No	No	No	No	Yes	Yes	No	No	Yes	Yes	Yes
ESC_AC1589AA_AS	SAMN21398208	109409	NO	NA	KL124	Onovel32	fliC-H10	2020	2020-2024	blood	Human	North America	NA	NA	NA	Yes	Yes	Yes	Yes	Yes	Yes	Yes	Yes	Yes	Yes	No	No	Yes	No	No	Yes	Yes	Yes	Yes	No	No	Yes	No	No	No	No	No	Yes	Yes	No	No	Yes	Yes	Yes
ESC_AC1490AA_AS	SAMN20818998	162651	YES	A	KL103	Onovel32	fliC-H21	2021	2020-2024	UTI/urine	Human	North America	YES	YES	YES	Yes	Yes	Yes	Yes	Yes	Yes	Yes	Yes	Yes	No	No	No	Yes	No	No	No	No	Yes	Yes	No	No	Yes	No	No	No	No	No	Yes	Yes	Yes	Yes	Yes	Yes	No
ESC_ZB9409AA_AS	SAMN17866087	177436	NO	NA	KL101	Onovel32	fliC-H10	2019	2015-2019	other	Human	Africa	NA	NA	NA	Yes	Yes	Yes	Yes	Yes	Yes	No	Yes	Yes	Yes	No	No	Yes	No	No	Yes	Yes	Yes	Yes	Yes	Yes	Yes	No	No	No	Yes	No	No	No	No	No	No	No	Yes
ESC_AC2977AA_AS	SAMN22366650	64736	NO	NA	KL48	Onovel32	fliC-H9	2021	2020-2024	other	Animal	North America	NA	NA	NA	Yes	Yes	Yes	Yes	Yes	No	No	No	Yes	Yes	No	No	Yes	No	No	Yes	Yes	Yes	Yes	Yes	Yes	Yes	No	No	Yes	No	Yes	No	No	No	No	Yes	Yes	Yes
ESC_AC2976AA_AS	SAMN22366640	64736	NO	NA	KL48	Onovel32	fliC-H9	2021	2020-2024	other	Animal	North America	NA	NA	NA	Yes	Yes	Yes	Yes	Yes	No	No	No	Yes	Yes	No	No	Yes	No	No	Yes	Yes	Yes	Yes	Yes	Yes	Yes	No	No	Yes	No	Yes	Yes	Yes	No	No	Yes	Yes	Yes
ESC_AC2975AA_AS	SAMN22366639	64736	NO	NA	Unassigned	Onovel32	fliC-H9	2021	2020-2024	other	Animal	North America	NA	NA	NA	Yes	Yes	Yes	Yes	Yes	No	No	No	Yes	Yes	No	No	Yes	No	No	Yes	Yes	Yes	Yes	Yes	Yes	Yes	No	No	Yes	No	Yes	Yes	Yes	No	No	Yes	Yes	Yes
ESC_AC2974AA_AS	SAMN22366638	64736	NO	NA	Unassigned	Onovel32	fliC-H9	2021	2020-2024	other	Animal	North America	NA	NA	NA	Yes	Yes	Yes	Yes	Yes	No	No	No	Yes	Yes	No	No	Yes	No	No	Yes	Yes	Yes	Yes	Yes	Yes	Yes	No	No	Yes	No	Yes	Yes	Yes	No	No	Yes	Yes	Yes
ESC_AC2973AA_AS	SAMN22366637	64736	NO	NA	Unassigned	Onovel32	fliC-H9	2021	2020-2024	other	Animal	North America	NA	NA	NA	Yes	Yes	Yes	Yes	Yes	No	No	No	Yes	Yes	No	No	Yes	No	No	Yes	Yes	Yes	Yes	Yes	Yes	Yes	No	No	Yes	No	Yes	Yes	Yes	No	No	Yes	Yes	Yes
ESC_AC2972AA_AS	SAMN22366636	64736	YES	B	Unassigned	Onovel32	fliC-H9	2021	2020-2024	other	Animal	North America	YES	YES	YES	Yes	Yes	Yes	Yes	Yes	No	No	No	Yes	Yes	No	No	Yes	No	No	Yes	Yes	Yes	Yes	Yes	Yes	Yes	No	No	Yes	No	Yes	Yes	Yes	No	No	Yes	Yes	Yes
ESC_AC2970AA_AS	SAMN22366634	64736	NO	NA	KL48	Onovel32	fliC-H9	2021	2020-2024	other	Animal	North America	NA	NA	NA	Yes	Yes	Yes	Yes	Yes	No	No	No	Yes	Yes	No	No	Yes	No	No	Yes	Yes	Yes	Yes	Yes	Yes	Yes	No	No	Yes	No	Yes	Yes	Yes	No	No	Yes	Yes	Yes
ESC_AC2968AA_AS	SAMN22366632	64736	NO	NA	Unassigned	Onovel32	fliC-H9	2021	2020-2024	other	Animal	North America	NA	NA	NA	Yes	Yes	Yes	Yes	Yes	No	No	No	Yes	Yes	No	No	Yes	No	No	No	Yes	Yes	Yes	Yes	Yes	Yes	No	No	Yes	No	No	Yes	Yes	No	No	Yes	Yes	Yes
ESC_AC3403AA_AS	SAMN22416963	109409	NO	NA	KL124	Onovel32	fliC-H10	2021	2020-2024	other	Human	North America	NA	NA	NA	Yes	Yes	Yes	Yes	Yes	Yes	Yes	Yes	Yes	Yes	No	No	Yes	No	No	Yes	Yes	Yes	Yes	No	No	Yes	No	No	No	No	No	Yes	Yes	No	No	Yes	Yes	Yes
ESC_AC3402AA_AS	SAMN22404341	109409	YES	C2	KL124	Onovel32	fliC-H10	2021	2020-2024	other	Human	North America	YES	YES	YES	Yes	Yes	Yes	Yes	Yes	Yes	Yes	Yes	Yes	Yes	No	No	Yes	No	No	Yes	Yes	Yes	Yes	No	No	Yes	No	No	No	No	No	Yes	Yes	No	No	Yes	Yes	Yes
ESC_AC3400AA_AS	SAMN22329136	104015	YES	C2	KL124	Onovel32	fliC-H10	2021	2020-2024	UTI/urine	Human	North America	YES	YES	YES	Yes	Yes	Yes	Yes	Yes	No	No	No	Yes	Yes	No	No	Yes	No	No	No	Yes	Yes	Yes	No	No	Yes	No	No	No	No	No	Yes	Yes	No	No	Yes	Yes	Yes
ESC_AC3398AA_AS	SAMN22329134	104015	YES	C2	KL124	Onovel32	fliC-H10	2021	2020-2024	other	Human	North America	NO	NO	NO	Yes	Yes	Yes	No	Yes	No	No	No	No	No	No	No	Yes	No	No	No	No	Yes	Yes	No	No	No	No	No	No	No	No	No	No	No	No	No	No	Yes
ESC_AC3397AA_AS	SAMN22329129	104015	NO	NA	KL124	Onovel32	fliC-H10	2021	2020-2024	UTI/urine	Human	North America	NA	NA	NA	Yes	Yes	Yes	Yes	Yes	No	No	No	Yes	Yes	No	No	Yes	No	No	No	Yes	Yes	Yes	No	No	Yes	No	No	No	No	No	Yes	Yes	No	No	Yes	Yes	Yes
ESC_AC3394AA_AS	SAMN22329104	109409	NO	NA	Unassigned	NA	fliC-H10	2021	2020-2024	UTI/urine	Human	North America	NA	NA	NA	Yes	Yes	Yes	No	Yes	Yes	Yes	Yes	Yes	No	No	No	Yes	No	No	No	No	Yes	Yes	No	No	Yes	No	No	No	No	No	Yes	Yes	No	No	Yes	Yes	No
ESC_AC3364AA_AS	SAMN22329117	104015	NO	NA	Unassigned	Onovel32	fliC-H10	2021	2020-2024	UTI/urine	Human	North America	NA	NA	NA	Yes	Yes	Yes	Yes	Yes	No	No	No	Yes	Yes	No	No	Yes	No	No	No	Yes	Yes	Yes	No	No	Yes	No	No	No	No	No	Yes	Yes	No	No	Yes	Yes	Yes
ESC_AC3563AA_AS	SAMN22514075	180495	NO	NA	KL48	Onovel32	fliC-H9	2019	2015-2019	other	Human	NA	NA	NA	NA	Yes	Yes	Yes	No	Yes	No	No	No	Yes	No	No	No	Yes	No	No	No	No	Yes	Yes	No	No	Yes	No	No	Yes	No	No	Yes	Yes	No	No	Yes	Yes	Yes
ESC_AC3624AA_AS	SAMN22514077	180495	YES	B	KL30	Onovel32	fliC-H9	2019	2015-2019	other	Human	NA	YES	YES	YES	Yes	Yes	Yes	No	Yes	No	No	No	Yes	No	No	No	Yes	No	No	No	No	Yes	Yes	No	No	Yes	No	No	Yes	No	No	Yes	Yes	No	No	Yes	Yes	Yes
ESC_AC3609AA_AS	SAMN22514062	180547	YES	C1	Unassigned	Onovel32	fliC-H9	2019	2015-2019	other	Human	NA	NO	YES	NO	Yes	Yes	Yes	No	Yes	Yes	Yes	No	Yes	Yes	No	No	Yes	No	No	No	No	No	Yes	Yes	Yes	Yes	Yes	No	No	No	No	No	No	No	No	No	No	Yes
ESC_AC4063AA_AS	SAMN22568422	109409	YES	C2	KL124	Onovel32	fliC-H10	2019	2015-2019	other	Human	North America	YES	YES	YES	Yes	Yes	Yes	Yes	Yes	Yes	Yes	Yes	Yes	Yes	No	No	Yes	No	No	Yes	Yes	Yes	Yes	No	No	Yes	No	No	No	No	No	Yes	Yes	No	No	Yes	Yes	Yes
ESC_AC4164AA_AS	SAMN22677388	104015	YES	C2	KL124	Onovel32	fliC-H10	2021	2020-2024	UTI/urine	Human	North America	YES	YES	YES	Yes	Yes	Yes	Yes	Yes	Yes	Yes	Yes	No	No	No	No	Yes	No	No	Yes	Yes	Yes	Yes	Yes	Yes	Yes	No	No	No	Yes	No	No	No	No	No	Yes	Yes	Yes
ESC_AC4162AA_AS	SAMN22677373	180981	NO	NA	KL35	Onovel32	fliC-H9	2020	2020-2024	blood	Human	North America	NA	NA	NA	Yes	Yes	Yes	Yes	Yes	Yes	Yes	Yes	Yes	No	No	No	Yes	No	No	No	No	No	Yes	Yes	Yes	Yes	No	No	Yes	No	No	No	No	No	No	No	No	No
ESC_AC4160AA_AS	SAMN22677344	109409	NO	NA	KL124	Onovel32	fliC-H10	2019	2015-2019	UTI/urine	Human	North America	NA	NA	NA	Yes	Yes	Yes	Yes	Yes	Yes	Yes	Yes	Yes	Yes	No	No	Yes	No	No	Yes	Yes	Yes	Yes	No	No	Yes	No	No	No	No	No	Yes	Yes	No	No	Yes	Yes	Yes
ESC_AC4156AA_AS	SAMN22677327	180981	NO	NA	KL35	Onovel32	fliC-H9	2018	2015-2019	UTI/urine	Human	North America	NA	NA	NA	Yes	Yes	Yes	Yes	Yes	Yes	Yes	Yes	Yes	No	No	No	Yes	No	No	No	No	No	Yes	Yes	Yes	Yes	No	No	Yes	No	No	No	No	No	No	No	No	No
ESC_AC4196AA_AS	SAMN22660495	180987	YES	A	KL5	Onovel32	fliC-H10	2020	2020-2024	UTI/urine	Human	North America	YES	YES	YES	Yes	Yes	Yes	No	Yes	No	No	No	No	Yes	No	No	Yes	No	No	No	No	Yes	Yes	No	No	No	Yes	No	No	Yes	No	No	No	Yes	No	No	No	No
ESC_AC4191AA_AS	SAMN22784578	109409	NO	NA	KL124	Onovel32	fliC-H10	2020	2020-2024	UTI/urine	Human	North America	NA	NA	NA	Yes	Yes	Yes	Yes	Yes	Yes	Yes	Yes	Yes	Yes	No	No	Yes	No	No	Yes	Yes	Yes	Yes	No	No	Yes	No	No	No	No	No	Yes	Yes	No	No	Yes	Yes	Yes
ESC_AC4184AA_AS	SAMN22781892	104015	YES	C2	KL124	Onovel32	fliC-H10	2021	2020-2024	UTI/urine	Human	North America	YES	YES	YES	Yes	Yes	Yes	Yes	Yes	Yes	Yes	Yes	Yes	Yes	No	No	Yes	No	No	No	Yes	Yes	Yes	No	No	Yes	No	No	No	No	No	Yes	Yes	No	No	Yes	Yes	Yes
ESC_AC4497AA_AS	SAMN20848557	181278	NO	NA	KL55	Onovel32_O9	fliC-H9	2017	2015-2019	other	Animal	North America	NA	NA	NA	No	No	Yes	Yes	Yes	Yes	Yes	Yes	No	No	No	No	Yes	No	No	No	No	No	No	No	No	No	No	No	Yes	No	No	No	No	No	No	No	No	No
ESC_AC4725AA_AS	SAMN20848625	181452	NO	NA	KL55	Onovel32_O9	fliC-H9	2017	2015-2019	other	Animal	North America	NA	NA	NA	Yes	Yes	Yes	Yes	Yes	No	No	No	Yes	Yes	No	No	Yes	Yes	No	Yes	Yes	Yes	Yes	No	No	Yes	No	No	Yes	No	No	No	No	No	No	No	No	No
ESC_AC4758AA_AS	SAMN22896133	181751	NO	NA	KL14	Onovel32_O9	fliC-H9	2012	2010-2014	other	Animal	Oceania	NA	NA	NA	Yes	Yes	Yes	No	Yes	No	No	Yes	Yes	No	No	No	Yes	No	No	No	No	Yes	Yes	Yes	Yes	Yes	No	No	No	No	Yes	No	No	No	No	No	No	Yes
ESC_AC5142AA_AS	NA	64736	NO	NA	KL48	Onovel32	fliC-H9	2021	2020-2024	other	NA	NA	NA	NA	NA	Yes	Yes	Yes	Yes	Yes	Yes	Yes	Yes	Yes	No	No	No	Yes	Yes	No	No	No	Yes	Yes	Yes	Yes	Yes	No	No	Yes	No	No	No	No	No	No	No	No	Yes
ESC_AC5146AA_AS	NA	64736	NO	NA	KL48	Onovel32	fliC-H9	2021	2020-2024	other	NA	NA	NA	NA	NA	Yes	Yes	Yes	Yes	Yes	Yes	Yes	Yes	Yes	No	No	No	Yes	Yes	No	No	No	Yes	Yes	Yes	Yes	Yes	No	No	Yes	No	No	No	No	No	No	No	No	Yes
ESC_AC5148AA_AS	NA	64736	YES	B	KL48	Onovel32	fliC-H9	2021	2020-2024	other	NA	NA	NO	YES	NO	Yes	Yes	Yes	Yes	Yes	Yes	Yes	Yes	Yes	No	No	No	Yes	Yes	No	No	No	Yes	Yes	Yes	Yes	Yes	No	No	Yes	No	No	No	No	No	No	No	No	Yes
ESC_AC5552AA_AS	SAMN23011906	109409	YES	C2	KL124	Onovel32	fliC-H10	2020	2020-2024	UTI/urine	Human	North America	YES	YES	YES	Yes	Yes	Yes	Yes	Yes	Yes	Yes	No	Yes	Yes	No	No	Yes	No	No	Yes	Yes	Yes	Yes	No	No	Yes	No	No	No	No	No	Yes	Yes	No	No	Yes	Yes	No
ESC_AC5551AA_AS	SAMN23011947	109409	NO	NA	KL124	Onovel32	fliC-H10	2020	2020-2024	other	Human	North America	NA	NA	NA	Yes	Yes	Yes	Yes	Yes	Yes	Yes	Yes	Yes	Yes	No	No	Yes	No	No	Yes	Yes	Yes	Yes	No	No	Yes	No	No	No	No	No	Yes	Yes	No	No	Yes	Yes	Yes
ESC_AC5548AA_AS	SAMN23011905	109409	NO	NA	KL124	Onovel32	fliC-H10	2020	2020-2024	UTI/urine	Human	North America	NA	NA	NA	Yes	Yes	Yes	Yes	Yes	Yes	Yes	Yes	Yes	Yes	No	No	Yes	No	No	Yes	Yes	Yes	Yes	No	No	Yes	No	No	No	No	No	Yes	Yes	No	No	Yes	Yes	Yes
ESC_AC5544AA_AS	SAMN23011932	109409	NO	NA	KL124	NA	fliC-H10	2020	2020-2024	UTI/urine	Human	North America	NA	NA	NA	Yes	Yes	Yes	Yes	Yes	Yes	Yes	Yes	Yes	Yes	No	No	Yes	No	No	Yes	Yes	Yes	Yes	No	No	Yes	No	No	No	No	No	Yes	Yes	No	No	Yes	Yes	Yes
ESC_AC5542AA_AS	SAMN23011924	109409	YES	C2	KL124	Onovel32	fliC-H10	2020	2020-2024	UTI/urine	Human	North America	YES	YES	YES	Yes	Yes	Yes	Yes	Yes	No	No	No	Yes	No	No	No	Yes	No	No	No	No	Yes	Yes	No	No	Yes	No	No	No	No	No	Yes	Yes	No	No	Yes	Yes	Yes
ESC_EC9536AA_AS	SAMN23013860	182137	YES	B	KL48	Onovel32	fliC-H9	2019	2015-2019	UTI/urine	Human	Asia	YES	NO	NO	Yes	Yes	Yes	Yes	Yes	Yes	Yes	Yes	Yes	No	No	No	Yes	No	No	No	No	Yes	Yes	Yes	Yes	Yes	No	No	Yes	No	No	Yes	Yes	No	No	Yes	Yes	Yes
ESC_EC9537AA_AS	SAMN23013859	182137	YES	B	KL48	Onovel32	fliC-H9	2019	2015-2019	UTI/urine	Human	Asia	YES	NO	NO	Yes	Yes	Yes	Yes	Yes	Yes	Yes	Yes	Yes	No	No	No	Yes	No	No	No	No	Yes	Yes	Yes	Yes	Yes	No	No	Yes	No	No	Yes	Yes	No	No	Yes	Yes	Yes
ESC_EC9539AA_AS	SAMN23013857	23749	NO	NA	KL125	Onovel32	fliC-H9	2018	2015-2019	UTI/urine	Human	Asia	NA	NA	NA	Yes	Yes	Yes	Yes	Yes	No	No	No	Yes	No	No	No	Yes	No	No	No	No	Yes	Yes	Yes	Yes	Yes	No	No	No	No	No	No	No	No	No	Yes	Yes	Yes
ESC_EC9541AA_AS	SAMN23013855	182146	YES	B	KL48	Onovel32	fliC-H9	2018	2015-2019	UTI/urine	Human	Asia	YES	NO	NO	Yes	Yes	Yes	Yes	Yes	Yes	No	Yes	Yes	No	No	No	Yes	No	No	No	No	Yes	Yes	No	No	Yes	No	No	Yes	No	No	Yes	Yes	No	No	Yes	Yes	Yes
ESC_EC9544AA_AS	SAMN23013866	182139	NO	NA	KL30	Onovel32	fliC-H21	2020	2020-2024	UTI/urine	Human	Asia	NA	NA	NA	Yes	Yes	Yes	No	Yes	Yes	Yes	Yes	Yes	No	No	No	Yes	No	No	No	No	Yes	Yes	No	Yes	Yes	Yes	No	Yes	No	Yes	Yes	No	No	No	Yes	Yes	No
ESC_AC5654AA_AS	NA	182181	NO	NA	Unassigned	Onovel32	fliC-H9	NA	NA	other	NA	NA	NA	NA	NA	Yes	Yes	Yes	Yes	Yes	Yes	Yes	Yes	No	No	No	No	Yes	No	No	No	No	No	Yes	No	No	No	No	No	No	No	No	No	No	No	No	No	No	No
ESC_AC5891AA_AS	SAMN23099150	109409	NO	NA	KL124	Onovel32	fliC-H10	2021	2020-2024	UTI/urine	Human	North America	NA	NA	NA	Yes	Yes	Yes	Yes	Yes	No	No	No	Yes	Yes	No	No	Yes	No	No	Yes	Yes	Yes	Yes	No	No	Yes	No	No	No	No	No	Yes	Yes	No	No	Yes	Yes	Yes
ESC_AC5893AA_AS	SAMN23168043	109409	NO	NA	Unassigned	Onovel32	fliC-H10	2021	2020-2024	UTI/urine	Human	North America	NA	NA	NA	Yes	Yes	Yes	Yes	Yes	No	No	No	Yes	Yes	No	No	Yes	No	No	Yes	Yes	Yes	Yes	No	No	Yes	No	No	No	No	No	Yes	Yes	No	No	Yes	Yes	Yes
ESC_AC9532AA_AS	SAMN18875196	64736	NO	NA	KL48	Onovel32	fliC-H9	2019	2015-2019	other	Animal	North America	NA	NA	NA	Yes	Yes	Yes	Yes	Yes	No	No	No	Yes	No	No	No	Yes	No	No	No	No	Yes	Yes	Yes	Yes	Yes	No	No	Yes	No	Yes	Yes	Yes	No	No	Yes	Yes	Yes
ESC_AC6613AA_AS	SAMN18120960	182934	YES	C1	Unassigned	Onovel32	fliC-H9	2018	2015-2019	other	Human	Asia	NO	YES	NO	Yes	Yes	Yes	Yes	Yes	Yes	Yes	Yes	Yes	No	No	No	Yes	No	No	No	No	No	Yes	Yes	Yes	Yes	No	No	Yes	No	Yes	No	No	No	No	No	No	Yes
ESC_BC8684AA_AS	SAMEA11308146	104015	YES	C2	KL124	Onovel32	fliC-H10	2018	2015-2019	other	Human	Africa	YES	YES	YES	Yes	Yes	Yes	Yes	Yes	Yes	Yes	Yes	Yes	Yes	No	No	Yes	No	No	Yes	Yes	Yes	Yes	No	No	Yes	No	No	No	No	No	Yes	Yes	No	No	Yes	Yes	Yes
ESC_BC8705AA_AS	SAMEA11308125	187201	NO	NA	KL35	Onovel32	fliC-H10	2018	2015-2019	other	Human	Africa	NA	NA	NA	Yes	Yes	Yes	No	Yes	Yes	Yes	Yes	Yes	Yes	No	No	Yes	No	No	No	No	Yes	Yes	No	No	Yes	Yes	No	Yes	Yes	Yes	Yes	Yes	Yes	No	No	No	No
ESC_BC8324AA_AS	SAMEA4645015	186887	YES	NA	KL39	Onovel32	fliC-H9	2015	2015-2019	other	Animal	Europe	NA	NA	NA	Yes	Yes	Yes	Yes	Yes	Yes	Yes	Yes	Yes	No	No	No	Yes	No	No	No	No	Yes	Yes	Yes	No	No	No	No	Yes	No	No	No	No	No	No	No	No	No
ESC_BC0734AA_AS	NA	184071	NO	NA	KL101	Onovel32	fliC-H10	2019	2015-2019	other	Animal	Africa	NA	NA	NA	Yes	Yes	Yes	No	Yes	No	No	No	Yes	Yes	No	No	Yes	Yes	No	Yes	Yes	Yes	Yes	Yes	Yes	Yes	Yes	No	No	No	No	No	No	No	No	No	No	No
ESC_BC5190AA_AS	NA	185318	YES	B	KL14	Onovel32_O9	fliC-H9	NA	NA	other	NA	Europe	YES	YES	YES	Yes	Yes	Yes	Yes	Yes	Yes	Yes	Yes	Yes	Yes	No	No	Yes	No	No	Yes	Yes	Yes	Yes	Yes	Yes	Yes	No	No	No	No	No	No	No	No	No	Yes	Yes	Yes
ESC_BC5485AA_AS	SAMN24145020	109409	YES	C2	KL124	Onovel32	fliC-H10	2021	2020-2024	UTI/urine	Human	North America	YES	YES	YES	Yes	Yes	Yes	Yes	Yes	Yes	Yes	Yes	Yes	Yes	No	No	Yes	No	No	Yes	Yes	Yes	Yes	No	No	Yes	No	No	Yes	No	No	Yes	Yes	No	No	Yes	Yes	Yes
ESC_BC6418AA_AS	SAMN24314578	109409	YES	C2	KL124	Onovel32	fliC-H10	2019	2015-2019	other	Human	North America	YES	YES	YES	Yes	Yes	Yes	Yes	Yes	Yes	Yes	Yes	Yes	Yes	No	No	Yes	No	No	Yes	Yes	Yes	Yes	No	No	Yes	No	No	No	No	No	Yes	Yes	No	No	Yes	Yes	Yes
ESC_BC7627AA_AS	SAMN24669255	186458	YES	A	Unassigned	NA	fliC-H21	2018	2015-2019	other	NA	Europe	NO	YES	NO	Yes	Yes	Yes	No	Yes	No	No	No	No	Yes	No	No	Yes	No	No	No	No	Yes	Yes	No	No	Yes	Yes	No	No	Yes	No	Yes	Yes	No	No	No	No	No
ESC_BC7200AA_AS	SAMN24669243	102344	YES	A	KL101	Onovel32	fliC-H10	2018	2015-2019	other	NA	Europe	NO	YES	NO	Yes	Yes	Yes	Yes	Yes	Yes	Yes	Yes	Yes	No	No	No	Yes	No	No	No	No	Yes	Yes	No	No	Yes	Yes	No	No	Yes	No	Yes	Yes	Yes	Yes	No	No	No
ESC_BC7742AA_AS	SAMN24669195	186748	NO	NA	KL5	Onovel32	fliC-H9	2018	2015-2019	other	NA	Europe	NA	NA	NA	Yes	Yes	Yes	Yes	Yes	Yes	Yes	Yes	No	No	No	No	Yes	Yes	No	No	No	No	Yes	No	No	No	No	No	Yes	No	No	Yes	Yes	No	No	Yes	No	No
ESC_BC7127AA_AS	SAMN24669329	104015	YES	C2	Unassigned	Onovel32	fliC-H10	2019	2015-2019	other	NA	Europe	YES	YES	YES	Yes	Yes	Yes	Yes	Yes	Yes	Yes	Yes	Yes	Yes	No	No	Yes	No	No	Yes	Yes	Yes	Yes	No	No	Yes	No	No	No	No	No	Yes	Yes	No	No	Yes	Yes	Yes
ESC_BC7503AA_AS	SAMN24669289	43446	NO	NA	Unassigned	Onovel32	fliC-H21	2018	2015-2019	other	NA	Europe	NA	NA	NA	Yes	Yes	Yes	No	Yes	No	No	No	Yes	Yes	No	No	Yes	No	No	No	No	Yes	Yes	No	No	Yes	No	No	No	Yes	Yes	Yes	Yes	Yes	No	No	No	No
ESC_BC7035AA_AS	SAMN24669224	186458	YES	A	KL103	Onovel32	fliC-H21	2018	2015-2019	other	NA	Europe	NO	YES	NO	Yes	Yes	Yes	No	Yes	No	No	No	No	Yes	No	No	Yes	No	No	No	No	Yes	Yes	No	No	Yes	Yes	No	No	Yes	No	Yes	Yes	Yes	No	No	No	No
ESC_BC9095AA_AS	SAMN24718481	187486	NO	NA	Unassigned	O8	fliC-H10	2019	2015-2019	other	Animal	North America	NA	NA	NA	Yes	Yes	Yes	Yes	Yes	No	No	No	No	No	No	No	Yes	No	No	No	No	Yes	Yes	No	No	No	No	No	No	No	No	No	No	No	No	No	No	No
ESC_BC9588AA_AS	SAMN24965743	109409	NO	NA	KL124	NA	fliC-H10	2021	2020-2024	UTI/urine	Human	North America	NA	NA	NA	Yes	Yes	Yes	Yes	Yes	Yes	Yes	Yes	Yes	Yes	No	No	Yes	No	No	Yes	Yes	Yes	Yes	No	No	Yes	No	No	No	No	No	Yes	Yes	No	No	Yes	Yes	Yes
ESC_CC0061AA_AS	NA	109409	YES	C2	KL124	Onovel32	fliC-H10	NA	NA	other	NA	NA	YES	YES	YES	Yes	Yes	Yes	Yes	Yes	No	No	No	Yes	Yes	No	No	Yes	No	No	Yes	Yes	Yes	Yes	No	No	Yes	No	No	No	No	No	Yes	Yes	No	No	Yes	Yes	Yes
ESC_CC0140AA_AS	NA	109402	YES	B	KL53	Onovel32	fliC-H9	NA	NA	other	NA	NA	YES	NO	NO	Yes	Yes	Yes	No	Yes	Yes	Yes	Yes	Yes	No	No	No	Yes	No	No	No	No	Yes	Yes	No	No	Yes	No	No	Yes	No	No	Yes	Yes	No	No	Yes	Yes	Yes
ESC_CC0163AA_AS	NA	109402	NO	NA	KL53	Onovel32	fliC-H9	NA	NA	other	NA	NA	NA	NA	NA	Yes	Yes	Yes	No	Yes	No	No	No	Yes	Yes	No	No	Yes	No	No	No	No	Yes	Yes	No	No	Yes	No	No	Yes	No	No	Yes	Yes	No	No	Yes	Yes	Yes
ESC_CC0180AA_AS	NA	104015	YES	C2	KL124	Onovel32	fliC-H10	NA	NA	other	NA	NA	YES	YES	YES	Yes	Yes	Yes	Yes	Yes	Yes	Yes	Yes	Yes	Yes	No	No	Yes	No	No	Yes	Yes	Yes	Yes	No	No	Yes	No	No	Yes	No	No	Yes	Yes	No	No	Yes	Yes	Yes
ESC_CC0217AA_AS	NA	80773	YES	B	KL9	Onovel32	fliC-H9	NA	NA	other	NA	NA	YES	YES	YES	Yes	Yes	Yes	No	Yes	No	No	No	Yes	No	No	No	Yes	No	No	No	No	Yes	Yes	No	No	Yes	No	No	Yes	No	No	Yes	Yes	No	No	Yes	Yes	Yes
ESC_CC0222AA_AS	NA	104015	NO	NA	KL124	Onovel32	fliC-H10	NA	NA	other	NA	NA	NA	NA	NA	Yes	Yes	Yes	Yes	Yes	Yes	Yes	Yes	Yes	Yes	No	No	Yes	No	No	Yes	Yes	Yes	Yes	Yes	Yes	Yes	No	No	No	Yes	No	No	No	No	No	Yes	Yes	Yes
ESC_CC0230AA_AS	NA	188318	NO	NA	KL20	Onovel32	fliC-H9	NA	NA	other	NA	NA	NA	NA	NA	Yes	Yes	Yes	Yes	Yes	Yes	Yes	Yes	No	Yes	No	No	Yes	No	No	No	No	No	Yes	No	No	No	No	No	Yes	No	No	No	No	No	No	Yes	No	No
ESC_CC0234AA_AS	NA	64736	NO	NA	KL48	Onovel32	fliC-H9	NA	NA	other	NA	NA	NA	NA	NA	Yes	Yes	Yes	Yes	Yes	No	No	No	Yes	Yes	No	No	Yes	No	No	Yes	Yes	Yes	Yes	Yes	Yes	Yes	No	No	Yes	No	Yes	Yes	Yes	No	No	Yes	Yes	Yes
ESC_CC0285AA_AS	NA	188318	NO	NA	KL20	Onovel32	fliC-H9	NA	NA	other	NA	NA	NA	NA	NA	Yes	Yes	Yes	No	Yes	Yes	Yes	Yes	No	No	No	No	Yes	No	No	No	No	No	Yes	No	No	No	No	No	Yes	No	No	No	No	No	No	Yes	No	No
ESC_CC0429AA_AS	NA	64736	NO	NA	KL48	Onovel32	fliC-H9	NA	NA	other	NA	NA	NA	NA	NA	Yes	Yes	Yes	Yes	Yes	Yes	Yes	Yes	Yes	No	Yes	No	Yes	Yes	No	No	No	Yes	Yes	No	No	Yes	No	No	No	No	No	Yes	Yes	No	No	Yes	Yes	Yes
ESC_CC0504AA_AS	NA	188593	NO	NA	Unassigned	Onovel32	fliC-H9	NA	NA	other	NA	NA	NA	NA	NA	Yes	Yes	Yes	No	Yes	No	No	No	Yes	No	No	No	Yes	No	No	No	No	Yes	Yes	No	No	Yes	No	No	Yes	No	No	Yes	Yes	No	No	Yes	Yes	Yes
ESC_CC0516AA_AS	NA	104015	YES	C2	KL124	Onovel32	fliC-H10	NA	NA	other	NA	NA	YES	YES	YES	Yes	Yes	Yes	Yes	Yes	No	No	No	Yes	Yes	No	No	Yes	No	No	Yes	Yes	Yes	Yes	No	No	Yes	No	No	No	No	No	Yes	Yes	No	No	Yes	Yes	Yes
ESC_CC0541AA_AS	NA	188614	YES	B	KL103	Onovel32	fliC-H5	NA	NA	other	NA	NA	YES	YES	YES	Yes	Yes	Yes	Yes	Yes	No	No	No	Yes	Yes	No	No	Yes	No	No	No	No	Yes	Yes	No	No	Yes	No	No	Yes	No	Yes	Yes	Yes	No	No	Yes	Yes	Yes
ESC_CC0554AA_AS	NA	117943	NO	NA	KL48	Onovel32	fliC-H9	NA	NA	other	NA	NA	NA	NA	NA	Yes	Yes	Yes	No	Yes	No	No	No	Yes	Yes	No	No	Yes	No	No	No	No	Yes	Yes	No	No	Yes	No	No	No	No	No	Yes	Yes	No	No	Yes	Yes	Yes
ESC_CC0579AA_AS	NA	129305	YES	B	KL115	Onovel32	fliC-H21	NA	NA	other	NA	NA	YES	NO	NO	Yes	Yes	Yes	Yes	Yes	No	No	No	Yes	No	No	No	Yes	No	No	No	No	Yes	Yes	No	No	Yes	No	No	No	No	No	Yes	Yes	No	No	Yes	Yes	Yes
ESC_CC0610AA_AS	NA	188687	YES	B	KL103	Onovel32	fliC-H5	NA	NA	other	NA	NA	YES	YES	YES	Yes	Yes	Yes	Yes	Yes	No	No	No	Yes	Yes	No	No	Yes	No	No	Yes	Yes	Yes	Yes	No	No	Yes	No	No	No	No	No	Yes	Yes	No	No	Yes	Yes	Yes
ESC_CC1231AA_AS	SAMN25282710	189621	YES	NA	Unassigned	NA	fliC-H9	2021	2020-2024	UTI/urine	Human	North America	NA	NA	NA	Yes	Yes	Yes	No	Yes	No	No	No	No	No	Yes	Yes	Yes	No	No	Yes	No	Yes	Yes	No	No	Yes	Yes	No	No	Yes	No	Yes	Yes	No	No	Yes	Yes	Yes
ESC_CC1380AA_AS	SAMEA12549136	189156	NO	NA	Unassigned	Onovel32	fliC-H5	NA	NA	blood	Human	Asia	NA	NA	NA	Yes	Yes	Yes	Yes	Yes	No	No	No	Yes	No	No	No	Yes	No	No	No	No	Yes	Yes	No	No	Yes	No	No	No	No	No	Yes	Yes	No	No	Yes	Yes	Yes
ESC_CC1554AA_AS	SAMN25226675	189431	YES	B	Unassigned	Onovel32	fliC-H9	2021	2020-2024	UTI/urine	Human	North America	YES	YES	YES	Yes	Yes	Yes	Yes	Yes	Yes	No	Yes	Yes	Yes	No	No	Yes	No	No	No	No	Yes	Yes	No	No	Yes	No	No	No	No	No	Yes	Yes	No	No	Yes	Yes	Yes
ESC_CC1918AA_AS	SAMN25415116	189694	YES	NA	KL35	Onovel32	fliC-H9	2020	2020-2024	other	Animal	North America	NA	NA	NA	Yes	Yes	Yes	Yes	Yes	Yes	Yes	Yes	No	No	No	No	Yes	No	No	No	No	No	Yes	No	No	No	No	No	Yes	No	No	No	No	No	No	No	No	No
ESC_CC2455AA_AS	SAMN25601421	190168	NO	NA	Unassigned	Onovel32	fliC-H10	2022	2020-2024	other	Human	North America	NA	NA	NA	Yes	Yes	Yes	Yes	Yes	No	No	No	Yes	Yes	No	No	Yes	No	No	Yes	Yes	Yes	Yes	No	No	Yes	No	No	No	No	No	Yes	Yes	No	No	Yes	Yes	Yes
ESC_CC3113AA_AS	SAMN25811204	190554	NO	NA	KL58	Onovel32	fliC-H9	2019	2015-2019	other	NA	South America	NA	NA	NA	Yes	Yes	Yes	Yes	Yes	No	No	No	Yes	Yes	No	No	Yes	No	No	Yes	Yes	No	Yes	Yes	Yes	Yes	No	No	No	No	No	No	No	No	No	No	No	No
ESC_CC3144AA_AS	SAMN25755511	31111	YES	B	KL103	Onovel32	fliC-H5	2022	2020-2024	UTI/urine	Human	North America	YES	YES	YES	Yes	Yes	Yes	Yes	Yes	No	No	No	Yes	Yes	No	No	Yes	No	No	Yes	Yes	Yes	Yes	No	No	Yes	No	No	Yes	No	No	Yes	Yes	No	No	Yes	Yes	Yes
ESC_CC3145AA_AS	SAMN25755482	109409	YES	C2	KL124	Onovel32	fliC-H10	2021	2020-2024	UTI/urine	Human	North America	YES	YES	YES	Yes	Yes	Yes	Yes	Yes	Yes	No	Yes	Yes	Yes	No	No	Yes	No	No	Yes	Yes	Yes	Yes	No	No	Yes	No	No	Yes	No	No	Yes	Yes	No	No	Yes	Yes	Yes
ESC_CC3157AA_AS	SAMN25722320	31111	YES	B	KL103	Onovel32	fliC-H5	2019	2015-2019	other	Human	Africa	YES	YES	YES	Yes	Yes	Yes	Yes	Yes	No	No	No	Yes	Yes	No	No	Yes	No	No	Yes	Yes	Yes	Yes	No	No	Yes	No	No	Yes	No	No	Yes	Yes	No	No	Yes	Yes	Yes
ESC_CC3158AA_AS	SAMN25722319	31111	NO	NA	KL103	Onovel32	fliC-H5	2019	2015-2019	other	Human	Africa	NA	NA	NA	Yes	Yes	Yes	Yes	Yes	No	No	No	Yes	Yes	No	No	Yes	No	No	Yes	Yes	Yes	Yes	No	No	Yes	No	No	Yes	No	No	Yes	Yes	No	No	Yes	Yes	Yes
ESC_CC3159AA_AS	SAMN25722318	31111	NO	NA	KL103	Onovel32	fliC-H5	2019	2015-2019	other	Human	Africa	NA	NA	NA	Yes	Yes	Yes	Yes	Yes	No	No	No	Yes	Yes	No	No	Yes	No	No	Yes	Yes	Yes	Yes	No	No	Yes	No	No	Yes	No	No	Yes	Yes	No	No	Yes	Yes	Yes
ESC_CC4241AA_AS	SAMEA5971000	157057	NO	NA	KL30	Onovel32	fliC-H21	2015	2015-2019	blood	Human	Europe	NA	NA	NA	Yes	Yes	Yes	No	Yes	No	No	No	Yes	Yes	No	No	Yes	No	No	No	No	Yes	Yes	No	No	Yes	Yes	No	No	Yes	Yes	Yes	Yes	No	No	No	No	No
ESC_CC3839AA_AS	SAMEA5970922	191048	YES	NA	KL127	O9	fliC-H9	2014	2010-2014	other	Human	Europe	NA	NA	NA	No	No	Yes	Yes	Yes	Yes	Yes	Yes	No	No	Yes	Yes	Yes	No	No	No	No	No	No	No	No	No	Yes	No	No	No	No	No	No	No	No	No	No	No
ESC_CC4621AA_AS	SAMN26231650	64736	NO	NA	KL48	Onovel32	fliC-H9	2021	2020-2024	other	Animal	North America	NA	NA	NA	Yes	Yes	Yes	Yes	Yes	No	No	No	Yes	Yes	No	No	Yes	No	No	Yes	Yes	Yes	Yes	Yes	Yes	Yes	No	No	Yes	No	Yes	Yes	Yes	No	No	Yes	Yes	Yes
ESC_CC4624AA_AS	SAMN26226180	109409	NO	NA	KL124	Onovel32	fliC-H10	2021	2020-2024	UTI/urine	Human	North America	NA	NA	NA	Yes	Yes	Yes	Yes	Yes	No	No	No	Yes	No	No	No	Yes	No	No	No	No	Yes	Yes	No	No	Yes	No	No	No	No	No	Yes	Yes	No	No	Yes	Yes	Yes
ESC_CC4625AA_AS	SAMN26226179	109409	NO	NA	KL124	Onovel32	fliC-H10	2020	2020-2024	UTI/urine	Human	North America	NA	NA	NA	Yes	Yes	Yes	Yes	Yes	Yes	Yes	Yes	Yes	Yes	No	No	Yes	No	No	Yes	Yes	Yes	Yes	No	No	Yes	No	No	No	No	No	Yes	Yes	No	No	Yes	Yes	Yes
ESC_CC4634AA_AS	SAMN26199860	191666	YES	B	KL142	Onovel32	fliC-H9	2022	2020-2024	other	Human	North America	YES	YES	YES	Yes	Yes	Yes	Yes	Yes	Yes	No	Yes	Yes	Yes	No	No	Yes	No	No	Yes	Yes	Yes	Yes	No	No	Yes	No	No	No	No	No	Yes	Yes	No	No	Yes	Yes	Yes
ESC_CC4732AA_AS	SAMN26208693	109409	YES	C2	KL124	Onovel32	fliC-H10	2020	2020-2024	UTI/urine	Human	Asia	YES	YES	YES	Yes	Yes	Yes	Yes	Yes	Yes	Yes	Yes	Yes	Yes	No	No	Yes	No	No	Yes	Yes	Yes	Yes	No	No	Yes	No	No	No	No	No	Yes	Yes	No	No	Yes	Yes	Yes
ESC_CC4745AA_AS	SAMN26231649	64736	NO	NA	KL48	Onovel32	fliC-H9	2021	2020-2024	other	Animal	North America	NA	NA	NA	Yes	Yes	Yes	No	Yes	No	No	No	Yes	Yes	No	No	Yes	No	No	Yes	Yes	Yes	Yes	Yes	Yes	Yes	No	No	Yes	No	Yes	Yes	Yes	No	No	Yes	Yes	Yes
ESC_CC4935AA_AS	SAMN26366658	191996	NO	NA	KL121	Onovel32	fliC-H9	2021	2020-2024	UTI/urine	Human	North America	NA	NA	NA	Yes	Yes	Yes	No	Yes	No	No	No	Yes	No	No	No	Yes	No	No	No	No	Yes	Yes	No	No	Yes	No	No	Yes	No	No	Yes	Yes	No	No	Yes	Yes	Yes
ESC_CC4936AA_AS	SAMN26366657	191996	NO	NA	KL121	Onovel32	fliC-H9	2021	2020-2024	UTI/urine	Human	North America	NA	NA	NA	Yes	Yes	Yes	No	Yes	No	No	No	Yes	No	No	No	Yes	No	No	No	No	Yes	Yes	No	No	Yes	No	No	Yes	No	No	Yes	Yes	No	No	Yes	Yes	Yes
ESC_CC4941AA_AS	SAMN26366669	191988	YES	B	KL30	Onovel32	fliC-H9	2021	2020-2024	rectal	Human	North America	YES	YES	YES	Yes	Yes	Yes	Yes	Yes	No	No	Yes	Yes	Yes	No	No	Yes	No	No	No	No	Yes	Yes	No	No	Yes	No	No	No	No	No	Yes	Yes	No	No	Yes	Yes	Yes
ESC_CC4943AA_AS	SAMN26366667	191991	NO	NA	KL14	Onovel32_O9	fliC-H9	2021	2020-2024	UTI/urine	Human	North America	NA	NA	NA	Yes	Yes	Yes	No	Yes	No	No	No	Yes	No	No	No	Yes	No	No	No	No	Yes	Yes	No	No	Yes	No	No	No	No	No	Yes	Yes	No	No	No	No	Yes
ESC_CC4950AA_AS	SAMN26366652	109409	YES	C2	KL124	NA	fliC-H10	2021	2020-2024	rectal	Human	North America	YES	YES	YES	Yes	Yes	Yes	Yes	Yes	Yes	Yes	Yes	Yes	Yes	No	No	Yes	No	No	Yes	Yes	Yes	Yes	No	No	Yes	No	No	No	No	No	Yes	Yes	No	No	Yes	Yes	Yes
ESC_CC5022AA_AS	SAMN26367017	109409	YES	C2	KL124	Onovel32	fliC-H10	2021	2020-2024	blood	Human	North America	YES	YES	YES	Yes	Yes	Yes	Yes	Yes	Yes	Yes	Yes	Yes	Yes	No	No	Yes	No	No	Yes	Yes	Yes	Yes	No	No	Yes	No	No	No	No	No	Yes	Yes	No	No	Yes	Yes	Yes
ESC_CC5029AA_AS	SAMN26367023	64736	NO	NA	KL48	Onovel32	fliC-H9	2021	2020-2024	UTI/urine	Human	North America	NA	NA	NA	Yes	Yes	Yes	Yes	Yes	No	No	No	Yes	Yes	No	No	Yes	No	No	Yes	Yes	Yes	Yes	Yes	Yes	Yes	No	No	Yes	No	Yes	Yes	Yes	No	No	Yes	Yes	Yes
ESC_CC8364AA_AS	SAMN22251340	194020	NO	NA	KL114	Onovel32	fliC-H9	2020	2020-2024	rectal	Human	Europe	NA	NA	NA	Yes	Yes	Yes	No	Yes	No	No	No	Yes	No	No	No	Yes	No	No	No	No	Yes	Yes	No	No	Yes	No	No	Yes	No	No	Yes	Yes	No	No	Yes	Yes	Yes
ESC_CC8366AA_AS	SAMN26876063	109409	NO	NA	Unassigned	Onovel32	fliC-H10	2022	2020-2024	UTI/urine	Human	North America	NA	NA	NA	Yes	Yes	Yes	Yes	Yes	Yes	Yes	Yes	Yes	Yes	No	No	No	No	No	Yes	Yes	Yes	Yes	No	No	Yes	No	No	Yes	No	No	Yes	Yes	No	No	Yes	Yes	Yes
ESC_CC7955AA_AS	NA	31300	NO	NA	KL20	Onovel32	fliC-H9	2019	2015-2019	blood	Human	Africa	NA	NA	NA	Yes	Yes	Yes	Yes	Yes	Yes	Yes	Yes	Yes	Yes	No	No	Yes	No	No	Yes	Yes	No	Yes	Yes	Yes	Yes	No	No	No	No	No	No	No	No	No	No	No	No
ESC_CC8118AA_AS	NA	102344	NO	NA	KL101	Onovel32	fliC-H10	2021	2020-2024	blood	Human	Africa	NA	NA	NA	Yes	Yes	Yes	Yes	Yes	Yes	Yes	Yes	Yes	No	No	No	Yes	No	No	No	No	Yes	Yes	No	No	Yes	Yes	No	Yes	Yes	No	Yes	Yes	Yes	Yes	No	No	No
ESC_CC8123AA_AS	NA	194108	YES	A	KL30	Onovel32	fliC-H21	2020	2020-2024	UTI/urine	Human	Africa	NO	YES	NO	Yes	Yes	Yes	No	Yes	Yes	Yes	Yes	No	No	No	No	Yes	No	No	No	No	Yes	Yes	No	No	No	Yes	No	Yes	Yes	No	No	No	No	Yes	No	No	No
ESC_CC8605AA_AS	SAMN27308074	194422	NO	NA	KL158	Onovel32	fliC-H9	2017	2015-2019	blood	Human	North America	NA	NA	NA	Yes	Yes	Yes	No	Yes	No	No	No	Yes	No	No	No	Yes	No	No	No	No	Yes	Yes	No	No	No	No	No	No	No	No	No	No	No	No	No	No	Yes
ESC_CC8621AA_AS	SAMN27356257	109409	NO	NA	KL124	Onovel32	fliC-H10	2021	2020-2024	other	Human	North America	NA	NA	NA	Yes	Yes	Yes	Yes	Yes	Yes	Yes	Yes	Yes	Yes	No	No	Yes	No	No	Yes	Yes	Yes	Yes	No	No	Yes	No	No	No	No	No	Yes	Yes	No	No	Yes	Yes	Yes
ESC_CC8624AA_AS	SAMN27356253	109409	NO	NA	KL124	Onovel32	fliC-H10	2020	2020-2024	other	Human	North America	NA	NA	NA	Yes	Yes	Yes	Yes	Yes	Yes	Yes	Yes	Yes	Yes	No	No	Yes	No	No	Yes	Yes	Yes	Yes	No	No	Yes	No	No	No	No	No	Yes	Yes	No	No	Yes	Yes	Yes
ESC_CC8626AA_AS	SAMN27356251	109409	YES	C2	KL124	Onovel32	fliC-H10	2020	2020-2024	other	Human	North America	YES	YES	YES	Yes	Yes	Yes	Yes	Yes	Yes	Yes	Yes	Yes	Yes	No	No	Yes	Yes	No	Yes	Yes	Yes	Yes	No	No	Yes	No	No	No	No	No	Yes	Yes	No	No	Yes	Yes	Yes
ESC_CC8730AA_AS	SAMEA12790420	47751	YES	A	Unassigned	Onovel32	fliC-H21	2021	2020-2024	other	Human	Europe	NO	YES	NO	Yes	Yes	Yes	No	Yes	No	No	No	Yes	Yes	No	No	Yes	No	No	No	No	Yes	Yes	No	No	Yes	Yes	No	Yes	Yes	Yes	Yes	Yes	Yes	No	No	No	No
ESC_CC8734AA_AS	SAMEA12790400	47751	NO	NA	KL125	Onovel32	fliC-H21	2021	2020-2024	other	Human	Europe	NA	NA	NA	Yes	Yes	Yes	No	Yes	No	No	No	Yes	Yes	No	No	Yes	No	No	No	No	Yes	Yes	No	No	Yes	Yes	No	Yes	Yes	Yes	Yes	Yes	Yes	No	No	No	No
ESC_CC8759AA_AS	SAMEA12790355	194275	YES	A	KL101	Onovel32	fliC-H10	2021	2020-2024	other	Human	Europe	NO	YES	NO	Yes	Yes	Yes	No	Yes	No	No	No	No	Yes	No	No	Yes	No	No	No	No	Yes	Yes	No	No	Yes	Yes	No	Yes	Yes	Yes	Yes	Yes	No	No	No	No	No
ESC_CC8788AA_AS	SAMEA12790267	47751	YES	A	Unassigned	Onovel32	fliC-H21	2021	2020-2024	other	Human	Europe	NO	YES	NO	Yes	Yes	Yes	No	Yes	No	No	Yes	Yes	Yes	Yes	Yes	Yes	No	No	No	No	Yes	Yes	No	No	Yes	Yes	No	Yes	Yes	Yes	Yes	Yes	Yes	No	No	No	No
ESC_CC8811AA_AS	SAMN27155499	109403	NO	NA	KL30	Onovel32	fliC-H9	2019	2015-2019	other	Human	Europe	NA	NA	NA	Yes	Yes	Yes	No	Yes	Yes	Yes	Yes	Yes	No	No	No	Yes	No	No	No	No	Yes	Yes	No	No	Yes	No	No	Yes	No	No	Yes	Yes	No	No	Yes	Yes	Yes
ESC_CC8816AA_AS	SAMN27155520	194020	YES	B	KL114	Onovel32	fliC-H9	2020	2020-2024	rectal	Human	Europe	YES	YES	YES	Yes	Yes	Yes	No	Yes	No	No	No	Yes	No	No	No	Yes	No	No	No	No	Yes	Yes	No	No	Yes	No	No	Yes	No	No	Yes	Yes	No	No	Yes	Yes	Yes
ESC_CC8817AA_AS	SAMN27155519	194020	NO	NA	KL114	Onovel32	fliC-H9	2020	2020-2024	rectal	Human	Europe	NA	NA	NA	Yes	Yes	Yes	No	Yes	No	No	No	Yes	No	No	No	Yes	No	No	No	No	Yes	Yes	No	No	Yes	No	No	Yes	No	No	Yes	Yes	No	No	Yes	Yes	Yes
ESC_CC8824AA_AS	SAMN27155513	172659	NO	NA	KL137	Onovel32	fliC-H9	2020	2020-2024	rectal	Human	Europe	NA	NA	NA	Yes	Yes	Yes	Yes	Yes	No	No	No	Yes	No	No	No	Yes	No	No	No	No	Yes	Yes	No	No	Yes	No	No	Yes	No	No	Yes	Yes	No	No	Yes	Yes	Yes
ESC_CC8829AA_AS	SAMN27155508	129412	YES	B	Unassigned	Onovel32	fliC-H9	2019	2015-2019	rectal	Human	Europe	YES	YES	YES	Yes	Yes	Yes	Yes	Yes	No	No	No	Yes	No	No	No	Yes	No	No	No	No	Yes	Yes	No	No	Yes	No	No	Yes	No	No	Yes	Yes	No	No	Yes	Yes	Yes
ESC_CC8834AA_AS	SAMN27155495	109402	YES	B	KL53	Onovel32	fliC-H9	2018	2015-2019	other	Human	Europe	YES	YES	YES	Yes	Yes	Yes	No	Yes	Yes	Yes	Yes	Yes	Yes	No	No	Yes	No	No	No	No	Yes	Yes	No	No	Yes	No	No	Yes	No	No	Yes	Yes	No	No	Yes	Yes	Yes
ESC_CC8909AA_AS	SAMN27480222	104015	YES	C2	Unassigned	Onovel32	fliC-H10	2022	2020-2024	UTI/urine	Human	North America	YES	YES	YES	Yes	Yes	Yes	Yes	Yes	No	No	No	Yes	Yes	No	No	Yes	No	No	No	Yes	Yes	Yes	No	No	Yes	No	No	Yes	No	No	Yes	Yes	No	No	Yes	Yes	Yes
ESC_CC9059AA_AS	SAMN27545061	172811	NO	NA	KL14	Onovel32_O9	fliC-H9	2022	2020-2024	UTI/urine	Human	North America	NA	NA	NA	Yes	Yes	Yes	Yes	Yes	Yes	Yes	Yes	Yes	No	No	No	Yes	No	No	No	No	Yes	Yes	Yes	Yes	Yes	No	No	No	No	No	No	No	No	No	Yes	Yes	Yes
ESC_CC9066AA_AS	SAMN27545036	194739	YES	B	KL158	Onovel32	fliC-H9	2022	2020-2024	blood	Human	North America	YES	YES	YES	Yes	Yes	Yes	Yes	Yes	Yes	Yes	No	Yes	No	No	No	Yes	No	No	No	No	Yes	Yes	No	No	Yes	No	Yes	No	No	No	Yes	Yes	No	No	Yes	Yes	Yes
ESC_CC9357AA_AS	SAMN27568163	194920	NO	NA	Unassigned	NA	NA	2018	2015-2019	blood	Human	NA	NA	NA	NA	Yes	Yes	Yes	No	Yes	No	No	No	No	No	No	No	Yes	No	No	No	No	Yes	Yes	No	No	No	No	No	No	No	No	No	No	No	No	No	No	No
ESC_CC9962AA_AS	NA	109409	YES	C2	KL124	Onovel32	fliC-H10	2022	2020-2024	other	Human	Europe	YES	YES	YES	Yes	Yes	Yes	Yes	Yes	Yes	Yes	Yes	Yes	Yes	No	No	Yes	No	No	Yes	Yes	Yes	Yes	No	No	Yes	No	No	No	No	No	Yes	Yes	No	No	Yes	Yes	Yes
ESC_CC9756AA_AS	SAMN27631132	64736	NO	NA	KL48	Onovel32	fliC-H9	2022	2020-2024	other	Animal	North America	NA	NA	NA	Yes	Yes	Yes	Yes	Yes	No	No	No	Yes	Yes	No	No	Yes	No	No	Yes	Yes	Yes	Yes	Yes	Yes	Yes	No	No	Yes	No	Yes	Yes	Yes	No	No	Yes	Yes	Yes
ESC_DC0183AA_AS	SAMN27767834	109409	YES	C2	KL124	Onovel32	fliC-H10	2021	2020-2024	UTI/urine	Human	North America	YES	YES	YES	Yes	Yes	Yes	Yes	Yes	No	No	No	Yes	Yes	No	No	Yes	No	No	Yes	Yes	Yes	Yes	No	No	Yes	No	No	No	No	No	Yes	Yes	No	No	Yes	Yes	Yes
ESC_CC9964AA_AS	NA	195280	NO	NA	KL16	Onovel32	fliC-H9	2022	2020-2024	other	Human	Europe	NA	NA	NA	Yes	Yes	Yes	No	Yes	Yes	Yes	Yes	Yes	No	No	No	Yes	No	No	No	No	Yes	Yes	No	No	Yes	No	No	Yes	No	No	Yes	Yes	No	No	Yes	Yes	No
ESC_DC0462AA_AS	SAMN27993071	191991	NO	NA	KL14	Onovel32_O9	fliC-H9	2022	2020-2024	UTI/urine	Human	North America	NA	NA	NA	Yes	Yes	Yes	No	Yes	No	No	No	Yes	No	No	No	Yes	No	No	No	No	Yes	Yes	No	No	Yes	No	No	No	No	No	Yes	Yes	No	No	No	No	No
ESC_DC0373AA_AS	SAMN27920055	175955	NO	NA	Unassigned	Onovel22	fliC-H9	2022	2020-2024	UTI/urine	Human	North America	NA	NA	NA	Yes	Yes	Yes	No	Yes	Yes	Yes	Yes	No	No	Yes	Yes	Yes	No	No	No	No	Yes	Yes	No	No	No	No	No	No	No	No	No	No	No	No	Yes	Yes	Yes
ESC_DC0374AA_AS	SAMN27920054	175949	NO	NA	KL54	Onovel32	fliC-H9	2022	2020-2024	UTI/urine	Human	North America	NA	NA	NA	Yes	Yes	Yes	Yes	Yes	No	No	No	No	No	No	No	Yes	No	No	Yes	Yes	Yes	Yes	No	No	Yes	No	No	No	No	No	Yes	Yes	No	No	Yes	Yes	Yes
ESC_DC0376AA_AS	SAMN27920059	109409	YES	C2	KL124	Onovel32	fliC-H10	2022	2020-2024	UTI/urine	Human	North America	YES	YES	YES	Yes	Yes	Yes	Yes	Yes	Yes	Yes	Yes	Yes	Yes	No	No	Yes	No	No	Yes	Yes	Yes	Yes	No	No	Yes	No	No	No	No	No	Yes	Yes	No	No	Yes	Yes	No
ESC_DC0699AA_AS	NA	195695	YES	A	KL30	Onovel32	fliC-H21	2020	2020-2024	other	NA	Africa	NO	YES	NO	Yes	Yes	No	No	Yes	No	No	Yes	Yes	Yes	No	No	Yes	No	No	No	No	Yes	Yes	No	No	Yes	Yes	No	No	Yes	No	Yes	Yes	No	No	No	No	Yes
ESC_DC0709AA_AS	NA	4101	NO	NA	KL124	Onovel32	fliC-H21	2020	2020-2024	other	NA	Africa	NA	NA	NA	Yes	Yes	Yes	No	Yes	Yes	Yes	Yes	Yes	Yes	No	No	Yes	No	No	No	No	Yes	Yes	No	No	Yes	Yes	No	No	Yes	Yes	Yes	Yes	Yes	No	No	No	No
ESC_DC1329AA_AS	NA	100059	YES	B	KL30	Onovel32	fliC-H9	2019	2015-2019	other	NA	Asia	YES	YES	YES	Yes	Yes	Yes	No	Yes	No	No	No	Yes	No	No	No	Yes	No	No	No	No	Yes	Yes	Yes	No	Yes	No	No	Yes	No	No	No	No	No	No	Yes	Yes	Yes
ESC_DC1694AA_AS	SAMN28177614	190554	NO	NA	KL58	Onovel32	fliC-H9	2019	2015-2019	other	NA	NA	NA	NA	NA	Yes	Yes	Yes	Yes	Yes	No	No	No	Yes	Yes	No	No	Yes	No	No	Yes	Yes	No	Yes	Yes	Yes	Yes	No	No	No	No	No	No	No	No	No	No	No	No
ESC_DC1817AA_AS	SAMN28179225	190554	NO	NA	KL58	Onovel32	fliC-H9	2017	2015-2019	blood	Human	North America	NA	NA	NA	Yes	Yes	Yes	Yes	Yes	Yes	Yes	Yes	No	Yes	No	No	Yes	No	No	Yes	Yes	No	Yes	No	No	No	No	No	No	No	No	No	No	No	No	No	No	No
ESC_DC1866AA_AS	SAMN28179269	196727	NO	NA	Unassigned	NA	fliC-H10	2017	2015-2019	UTI/urine	Human	North America	NA	NA	NA	Yes	Yes	Yes	Yes	Yes	No	No	No	No	No	No	No	Yes	No	No	No	No	Yes	Yes	No	No	No	No	No	No	No	No	No	No	No	No	No	No	No
ESC_DC1902AA_AS	SAMN28179321	196837	YES	B	KL158	Onovel32	fliC-H9	2017	2015-2019	UTI/urine	Human	North America	NO	YES	NO	Yes	Yes	Yes	Yes	Yes	No	No	No	No	Yes	No	No	Yes	Yes	No	Yes	Yes	Yes	Yes	No	No	No	No	No	No	No	No	Yes	Yes	No	No	No	No	No
ESC_DC2051AA_AS	SAMN28207093	64736	NO	NA	KL48	Onovel32	fliC-H9	2022	2020-2024	other	Animal	North America	NA	NA	NA	Yes	Yes	Yes	Yes	Yes	No	No	No	Yes	Yes	No	No	Yes	No	No	Yes	Yes	Yes	Yes	Yes	Yes	Yes	No	No	Yes	No	Yes	Yes	Yes	No	No	Yes	Yes	Yes
ESC_DC2052AA_AS	SAMN28207092	64736	NO	NA	KL48	Onovel32	fliC-H9	2022	2020-2024	other	Animal	North America	NA	NA	NA	Yes	Yes	Yes	Yes	Yes	No	No	No	Yes	Yes	No	No	Yes	No	No	Yes	Yes	Yes	Yes	Yes	Yes	Yes	No	No	Yes	No	Yes	Yes	Yes	No	No	Yes	Yes	Yes
ESC_DC2066AA_AS	SAMN28206113	109409	YES	C2	KL124	Onovel32	fliC-H10	2022	2020-2024	other	Human	North America	YES	YES	YES	Yes	Yes	Yes	Yes	Yes	No	No	No	Yes	Yes	No	No	Yes	No	No	Yes	Yes	Yes	Yes	No	No	Yes	No	No	No	No	No	Yes	Yes	No	No	Yes	Yes	Yes
ESC_DC1549AA_AS	NA	196544	NO	NA	Unassigned	Onovel32	fliC-H9	2020	2020-2024	other	NA	South America	NA	NA	NA	Yes	Yes	Yes	Yes	Yes	No	Yes	Yes	No	No	No	No	Yes	No	No	No	No	No	Yes	No	No	No	No	No	No	No	No	No	No	No	No	No	No	No
ESC_DC1983AA_AS	NA	104015	NO	NA	Unassigned	Onovel32	fliC-H10	2019	2015-2019	other	NA	Africa	NA	NA	NA	Yes	Yes	Yes	Yes	Yes	Yes	Yes	Yes	Yes	Yes	No	No	Yes	No	No	Yes	Yes	Yes	Yes	No	No	Yes	No	No	No	No	No	Yes	Yes	No	No	Yes	Yes	Yes
ESC_DC1990AA_AS	NA	196929	NO	NA	Unassigned	Onovel32	fliC-H4	2015	2015-2019	other	Human	Africa	NA	NA	NA	Yes	Yes	Yes	No	Yes	Yes	Yes	Yes	Yes	Yes	No	No	Yes	No	No	Yes	Yes	No	Yes	Yes	Yes	Yes	Yes	Yes	No	Yes	Yes	No	No	No	No	Yes	Yes	Yes
ESC_DC1992AA_AS	NA	64736	YES	B	Unassigned	Onovel32	fliC-H9	2015	2015-2019	other	Human	Africa	YES	YES	YES	Yes	Yes	Yes	Yes	Yes	Yes	Yes	Yes	Yes	Yes	No	No	Yes	No	No	Yes	Yes	Yes	Yes	Yes	Yes	Yes	No	No	No	No	No	Yes	Yes	No	No	Yes	Yes	Yes
ESC_DC1996AA_AS	NA	104015	NO	NA	Unassigned	Onovel32	fliC-H10	2021	2020-2024	other	Human	Africa	NA	NA	NA	Yes	Yes	Yes	Yes	Yes	Yes	Yes	Yes	Yes	Yes	No	No	Yes	Yes	No	Yes	Yes	Yes	Yes	No	No	Yes	No	No	No	Yes	No	Yes	Yes	No	No	Yes	Yes	Yes
ESC_DC1998AA_AS	NA	118065	YES	B	Unassigned	Onovel32	fliC-H9	2013	2010-2014	other	Human	Asia	YES	YES	YES	Yes	Yes	Yes	No	Yes	No	No	No	Yes	Yes	No	No	Yes	No	No	Yes	Yes	Yes	Yes	No	No	Yes	No	No	No	No	No	Yes	Yes	No	No	Yes	No	Yes
ESC_DC1999AA_AS	NA	104015	NO	NA	Unassigned	Onovel32	fliC-H10	2018	2015-2019	other	Human	Africa	NA	NA	NA	Yes	Yes	Yes	Yes	Yes	No	No	No	Yes	Yes	No	No	Yes	No	No	Yes	Yes	Yes	Yes	No	No	Yes	No	No	No	No	No	Yes	Yes	No	No	Yes	Yes	Yes
ESC_DC2007AA_AS	NA	106055	NO	NA	Unassigned	Onovel32	fliC-H9	2018	2015-2019	other	Human	Asia	NA	NA	NA	Yes	Yes	Yes	Yes	Yes	No	No	No	Yes	No	Yes	Yes	Yes	No	No	No	No	No	Yes	No	No	Yes	Yes	Yes	No	No	No	Yes	Yes	No	No	Yes	Yes	Yes
ESC_DC2008AA_AS	NA	64736	NO	NA	Unassigned	Onovel32	fliC-H9	2019	2015-2019	other	Human	Africa	NA	NA	NA	Yes	Yes	Yes	Yes	Yes	No	No	No	Yes	No	No	No	Yes	No	No	No	No	Yes	Yes	Yes	Yes	Yes	No	No	No	No	No	Yes	Yes	No	No	Yes	Yes	Yes
ESC_DC2011AA_AS	NA	110913	NO	NA	Unassigned	Onovel32	fliC-H4	2018	2015-2019	other	Human	Africa	NA	NA	NA	Yes	Yes	Yes	No	No	No	No	No	No	Yes	No	No	Yes	Yes	No	Yes	Yes	No	Yes	Yes	Yes	Yes	Yes	No	No	No	No	No	No	No	No	Yes	Yes	Yes
ESC_DC2015AA_AS	NA	104015	YES	C2	Unassigned	Onovel32	fliC-H10	2019	2015-2019	other	Human	Africa	YES	YES	YES	Yes	Yes	Yes	Yes	Yes	Yes	Yes	Yes	Yes	Yes	No	No	Yes	No	No	Yes	Yes	Yes	Yes	No	No	Yes	No	No	No	No	No	Yes	Yes	No	No	Yes	Yes	Yes
ESC_DC2023AA_AS	NA	191666	YES	B	Unassigned	Onovel32	fliC-H9	2021	2020-2024	other	Human	Africa	YES	YES	YES	Yes	Yes	Yes	Yes	Yes	No	No	No	Yes	Yes	No	No	Yes	No	No	Yes	Yes	Yes	Yes	No	No	Yes	No	No	No	No	No	Yes	Yes	No	No	Yes	Yes	Yes
ESC_DC2024AA_AS	NA	104015	NO	NA	Unassigned	Onovel32	fliC-H10	2019	2015-2019	other	Human	Africa	NA	NA	NA	Yes	Yes	Yes	Yes	Yes	Yes	Yes	Yes	Yes	Yes	No	No	Yes	No	No	Yes	Yes	Yes	Yes	No	No	Yes	No	No	No	No	No	Yes	Yes	No	No	Yes	Yes	Yes
ESC_DC2025AA_AS	NA	109409	NO	NA	KL124	Onovel32	fliC-H10	2019	2015-2019	UTI/urine	Human	Africa	NA	NA	NA	Yes	Yes	Yes	Yes	Yes	No	No	No	Yes	Yes	No	No	Yes	No	No	Yes	Yes	Yes	Yes	No	No	Yes	No	No	No	No	No	Yes	Yes	No	No	Yes	Yes	Yes
ESC_DC2031AA_AS	NA	172105	NO	NA	Unassigned	Onovel32	fliC-H9	2020	2020-2024	other	Human	Africa	NA	NA	NA	Yes	Yes	Yes	No	No	No	No	No	Yes	No	No	No	Yes	No	No	No	No	Yes	Yes	No	No	Yes	No	No	No	No	No	Yes	Yes	No	No	Yes	Yes	Yes
ESC_DC2032AA_AS	NA	172105	NO	NA	Unassigned	Onovel32	fliC-H9	2019	2015-2019	other	Human	Africa	NA	NA	NA	Yes	Yes	Yes	Yes	No	No	No	No	Yes	No	No	No	Yes	No	No	No	No	Yes	Yes	No	No	Yes	No	No	No	No	No	Yes	Yes	No	No	Yes	Yes	Yes
ESC_DC2034AA_AS	NA	104015	NO	NA	Unassigned	Onovel32	fliC-H10	2019	2015-2019	other	Human	Africa	NA	NA	NA	Yes	Yes	Yes	Yes	Yes	Yes	Yes	Yes	Yes	Yes	No	No	Yes	No	No	Yes	Yes	Yes	Yes	No	No	Yes	No	No	No	No	No	Yes	Yes	No	No	Yes	Yes	Yes
ESC_DC2035AA_AS	NA	64736	NO	NA	Unassigned	Onovel32	fliC-H9	2019	2015-2019	other	Human	Africa	NA	NA	NA	Yes	Yes	Yes	Yes	Yes	Yes	Yes	Yes	Yes	No	No	No	Yes	Yes	No	No	No	Yes	Yes	No	No	Yes	No	No	No	No	No	Yes	Yes	No	No	Yes	Yes	Yes
ESC_DC2039AA_AS	NA	104015	YES	C2	KL124	Onovel32	fliC-H10	2019	2015-2019	other	Human	Africa	YES	YES	YES	Yes	Yes	Yes	Yes	Yes	Yes	Yes	Yes	Yes	Yes	No	No	Yes	No	No	Yes	Yes	Yes	Yes	No	No	Yes	No	No	No	No	No	Yes	Yes	No	No	Yes	Yes	Yes
ESC_DC2044AA_AS	NA	172105	YES	B	Unassigned	Onovel32	fliC-H9	2019	2015-2019	other	Human	Africa	YES	YES	YES	Yes	Yes	Yes	Yes	No	No	No	No	Yes	No	No	No	Yes	No	No	No	No	Yes	Yes	No	No	Yes	No	No	No	No	No	Yes	Yes	No	No	Yes	Yes	Yes
ESC_DC2067AA_AS	NA	104015	NO	NA	Unassigned	Onovel32	fliC-H10	2021	2020-2024	other	Human	Africa	NA	NA	NA	Yes	Yes	Yes	Yes	Yes	Yes	Yes	Yes	Yes	Yes	No	No	Yes	No	No	Yes	Yes	Yes	Yes	No	No	Yes	No	No	No	No	No	Yes	Yes	No	No	Yes	Yes	Yes
ESC_DC2070AA_AS	NA	104015	YES	C2	Unassigned	Onovel32	fliC-H10	2021	2020-2024	other	Human	Africa	YES	YES	YES	Yes	Yes	Yes	Yes	Yes	Yes	Yes	Yes	Yes	Yes	No	No	Yes	No	No	Yes	Yes	Yes	Yes	No	No	Yes	No	No	No	No	No	Yes	Yes	No	No	Yes	Yes	Yes
ESC_DC2081AA_AS	NA	196990	NO	NA	Unassigned	Onovel32	fliC-H9	2021	2020-2024	blood	Human	Africa	NA	NA	NA	Yes	Yes	Yes	No	Yes	No	No	No	Yes	Yes	No	No	Yes	No	No	No	No	No	Yes	No	No	Yes	No	No	No	No	No	Yes	Yes	No	No	Yes	Yes	Yes
ESC_DC2088AA_AS	NA	104015	YES	C2	Unassigned	Onovel32	fliC-H10	NA	NA	other	Human	Africa	YES	YES	YES	Yes	Yes	Yes	Yes	Yes	Yes	Yes	Yes	Yes	Yes	No	No	Yes	No	No	Yes	Yes	Yes	Yes	No	No	Yes	No	No	No	No	No	Yes	Yes	No	No	Yes	Yes	Yes
ESC_DC2089AA_AS	NA	196999	NO	NA	Unassigned	Onovel32	fliC-H9	NA	NA	other	Human	Africa	NA	NA	NA	Yes	Yes	Yes	Yes	Yes	No	No	No	Yes	Yes	No	No	Yes	No	No	Yes	Yes	Yes	Yes	Yes	Yes	Yes	No	Yes	No	No	No	Yes	Yes	No	No	Yes	Yes	Yes
ESC_DC2090AA_AS	NA	104015	YES	C2	KL124	Onovel32	fliC-H10	NA	NA	other	Human	Africa	YES	YES	YES	Yes	Yes	Yes	Yes	Yes	Yes	Yes	Yes	Yes	Yes	No	No	Yes	No	No	Yes	Yes	Yes	Yes	No	No	Yes	No	No	No	No	No	Yes	Yes	No	No	Yes	Yes	Yes
ESC_DC2091AA_AS	NA	104015	NO	NA	Unassigned	Onovel32	fliC-H10	NA	NA	other	Human	Africa	NA	NA	NA	Yes	Yes	Yes	Yes	Yes	Yes	Yes	Yes	Yes	Yes	No	No	Yes	No	No	Yes	Yes	Yes	Yes	No	No	Yes	No	No	No	No	No	Yes	Yes	No	No	Yes	Yes	Yes
ESC_DC2092AA_AS	NA	104015	NO	NA	KL124	Onovel32	fliC-H10	NA	NA	other	Human	Africa	NA	NA	NA	Yes	Yes	Yes	Yes	Yes	Yes	Yes	Yes	Yes	Yes	No	No	Yes	No	No	Yes	Yes	Yes	Yes	No	No	Yes	No	No	No	No	No	Yes	Yes	No	No	Yes	Yes	Yes
ESC_DC2513AA_AS	SAMN28686320	109409	NO	NA	KL124	NA	fliC-H10	2022	2020-2024	UTI/urine	Human	North America	NA	NA	NA	Yes	Yes	Yes	Yes	Yes	Yes	Yes	Yes	Yes	Yes	No	No	Yes	No	No	Yes	Yes	Yes	Yes	No	No	Yes	No	No	No	No	No	Yes	Yes	No	No	Yes	Yes	Yes
ESC_DC2531AA_AS	SAMN28684433	109409	YES	C2	KL30	Onovel32	fliC-H10	2022	2020-2024	UTI/urine	Human	North America	YES	YES	YES	Yes	Yes	Yes	Yes	Yes	Yes	Yes	Yes	Yes	Yes	No	No	Yes	No	No	Yes	Yes	Yes	Yes	No	No	Yes	No	No	No	No	No	Yes	Yes	No	No	Yes	Yes	Yes
ESC_DC2534AA_AS	SAMN28684422	109409	NO	NA	KL30	Onovel32	fliC-H10	2022	2020-2024	UTI/urine	Human	North America	NA	NA	NA	Yes	Yes	Yes	Yes	Yes	Yes	Yes	Yes	Yes	Yes	No	No	Yes	No	No	Yes	Yes	Yes	Yes	No	No	Yes	No	No	No	No	No	Yes	Yes	No	No	Yes	Yes	Yes
ESC_DC2535AA_AS	SAMN28684421	109409	YES	C2	KL30	Onovel32	fliC-H10	2022	2020-2024	other	Human	North America	YES	YES	YES	Yes	Yes	Yes	No	Yes	Yes	Yes	Yes	Yes	Yes	No	No	Yes	No	No	Yes	Yes	Yes	Yes	Yes	Yes	Yes	No	No	No	No	No	Yes	Yes	No	No	Yes	Yes	Yes
ESC_DC2600AA_AS	SAMN28666826	109409	YES	C2	KL124	Onovel32	fliC-H10	2022	2020-2024	other	Human	North America	YES	YES	YES	Yes	Yes	Yes	Yes	Yes	Yes	Yes	Yes	Yes	Yes	No	No	Yes	No	No	Yes	Yes	Yes	Yes	No	No	Yes	No	No	Yes	No	No	Yes	Yes	No	No	Yes	Yes	Yes
ESC_DC2601AA_AS	SAMN28666831	109409	NO	NA	KL124	Onovel32	fliC-H10	2022	2020-2024	other	Human	North America	NA	NA	NA	Yes	Yes	Yes	Yes	Yes	No	No	No	Yes	Yes	No	No	Yes	No	No	Yes	Yes	Yes	Yes	No	No	Yes	No	No	No	No	No	Yes	Yes	No	No	Yes	Yes	Yes
ESC_DC2628AA_AS	SAMN28632846	64736	NO	NA	Unassigned	Onovel32	fliC-H9	2022	2020-2024	other	Animal	North America	NA	NA	NA	Yes	Yes	Yes	Yes	Yes	No	No	No	Yes	Yes	No	No	Yes	No	No	Yes	Yes	Yes	Yes	Yes	Yes	Yes	No	No	Yes	No	Yes	Yes	Yes	No	No	Yes	Yes	Yes
ESC_DC2672AA_AS	SAMN28613771	197370	YES	NA	KL5	Onovel32	fliC-H9	2017	2015-2019	UTI/urine	Human	NA	NA	NA	NA	Yes	Yes	Yes	Yes	Yes	No	No	Yes	Yes	No	No	No	Yes	No	No	No	No	No	Yes	No	No	No	No	No	No	No	Yes	No	No	No	No	No	No	No
ESC_DC2694AA_AS	SAMN28592042	197370	YES	NA	KL5	NA	fliC-H9	2017	2015-2019	UTI/urine	Human	NA	NA	NA	NA	Yes	Yes	Yes	Yes	Yes	No	No	Yes	Yes	No	No	No	Yes	No	No	No	No	No	Yes	No	No	No	No	No	No	No	Yes	No	No	No	No	No	No	No
ESC_DC2714AA_AS	SAMN28609093	109409	NO	NA	KL124	Onovel32	fliC-H10	2022	2020-2024	UTI/urine	Human	North America	NA	NA	NA	Yes	Yes	Yes	Yes	Yes	No	No	No	Yes	Yes	No	No	Yes	No	No	Yes	Yes	Yes	Yes	No	No	Yes	No	No	No	No	No	Yes	Yes	No	No	Yes	Yes	Yes
ESC_DC2715AA_AS	SAMN28609091	109409	NO	NA	KL124	Onovel32	fliC-H10	2021	2020-2024	UTI/urine	Human	North America	NA	NA	NA	Yes	Yes	Yes	Yes	Yes	Yes	Yes	Yes	Yes	Yes	No	No	Yes	No	No	Yes	Yes	Yes	Yes	No	No	Yes	No	No	No	No	No	Yes	Yes	No	No	Yes	Yes	Yes
ESC_DC2716AA_AS	SAMN28609090	109409	YES	C2	KL124	Onovel32	fliC-H10	2021	2020-2024	UTI/urine	Human	North America	YES	YES	YES	Yes	Yes	Yes	Yes	Yes	Yes	Yes	No	Yes	Yes	No	No	Yes	No	No	Yes	Yes	Yes	Yes	No	No	Yes	No	No	No	No	No	Yes	Yes	No	No	Yes	Yes	Yes
ESC_DC2717AA_AS	SAMN28609089	109409	YES	C2	KL124	Onovel32	fliC-H10	2022	2020-2024	UTI/urine	Human	North America	YES	YES	YES	Yes	Yes	Yes	Yes	Yes	Yes	Yes	Yes	Yes	Yes	No	No	Yes	No	No	Yes	Yes	Yes	Yes	No	No	Yes	No	No	Yes	No	No	Yes	Yes	No	No	Yes	Yes	Yes
ESC_DC2925AA_AS	SAMN28561901	109409	YES	C2	KL30	Onovel32	fliC-H10	2022	2020-2024	UTI/urine	Human	North America	YES	YES	YES	Yes	Yes	Yes	Yes	Yes	Yes	Yes	Yes	Yes	Yes	No	No	Yes	No	No	Yes	Yes	Yes	Yes	No	No	Yes	No	No	No	No	No	Yes	Yes	No	No	Yes	Yes	Yes
ESC_DC2344AA_AS	SAMN28522342	197222	NO	NA	Unassigned	Onovel32	fliC-H9	2022	2020-2024	other	Animal	North America	NA	NA	NA	Yes	Yes	Yes	No	Yes	No	No	No	Yes	No	No	No	Yes	No	No	No	No	Yes	Yes	No	No	Yes	No	No	Yes	No	No	Yes	Yes	No	No	Yes	Yes	Yes
ESC_DC3293AA_AS	SAMN28788571	109409	NO	NA	KL124	NA	fliC-H10	2022	2020-2024	UTI/urine	Human	North America	NA	NA	NA	Yes	Yes	Yes	Yes	Yes	No	No	No	Yes	Yes	No	No	Yes	No	No	Yes	Yes	Yes	Yes	Yes	Yes	Yes	No	No	No	No	No	Yes	Yes	No	No	Yes	Yes	Yes
ESC_DC3295AA_AS	SAMN28788532	109409	NO	NA	KL124	Onovel32	fliC-H10	2022	2020-2024	UTI/urine	Human	North America	NA	NA	NA	Yes	Yes	Yes	Yes	Yes	No	No	No	Yes	Yes	No	No	Yes	No	No	Yes	Yes	Yes	Yes	No	No	Yes	No	No	No	No	No	Yes	Yes	No	No	Yes	Yes	Yes
ESC_DC3359AA_AS	SAMN28744122	129305	NO	NA	Unassigned	Onovel32	fliC-H21	2019	2015-2019	other	Human	NA	NA	NA	NA	Yes	Yes	Yes	Yes	Yes	No	No	No	Yes	No	No	No	Yes	No	No	No	No	Yes	Yes	No	No	Yes	No	No	No	No	No	Yes	Yes	No	No	Yes	Yes	Yes
ESC_DC3463AA_AS	SAMN28744507	71168	NO	NA	Unassigned	Onovel32_O9	fliC-H9	2019	2015-2019	rectal	Human	NA	NA	NA	NA	Yes	Yes	Yes	Yes	Yes	No	No	Yes	No	Yes	No	No	Yes	No	No	No	Yes	Yes	Yes	Yes	Yes	Yes	No	No	Yes	No	No	No	No	No	No	Yes	Yes	Yes
ESC_DC4467AA_AS	SAMN28668609	31111	YES	B	Unassigned	Onovel32	fliC-H5	2020	2020-2024	UTI/urine	Human	NA	YES	NO	NO	Yes	Yes	Yes	Yes	Yes	No	No	No	Yes	No	No	No	Yes	No	No	No	No	Yes	Yes	No	No	Yes	No	No	Yes	No	No	Yes	Yes	No	No	Yes	Yes	Yes
ESC_DC4529AA_AS	SAMN28669101	31111	NO	NA	Unassigned	Onovel32	fliC-H5	2018	2015-2019	rectal	Human	NA	NA	NA	NA	Yes	Yes	Yes	Yes	Yes	No	No	No	Yes	No	No	No	Yes	No	No	No	No	Yes	Yes	No	No	Yes	No	No	Yes	No	No	Yes	Yes	No	No	Yes	Yes	Yes
ESC_DC4688AA_AS	SAMN28668521	129305	YES	B	Unassigned	Onovel32	fliC-H21	2020	2020-2024	rectal	Human	NA	YES	NO	NO	Yes	Yes	Yes	Yes	Yes	No	No	No	Yes	No	No	No	Yes	No	No	No	No	Yes	Yes	No	No	Yes	No	No	No	No	No	Yes	Yes	No	No	Yes	Yes	Yes
ESC_EC4723AA_AS	SAMEA110063406	129487	YES	B	KL16	Onovel32	fliC-H9	2018	2015-2019	other	Human	NA	YES	YES	YES	Yes	Yes	Yes	No	Yes	Yes	Yes	Yes	No	No	No	No	Yes	No	No	No	No	Yes	Yes	No	No	Yes	No	No	No	No	No	Yes	Yes	No	No	Yes	Yes	No
ESC_EC4728AA_AS	SAMEA110063392	129487	YES	B	KL16	Onovel32	fliC-H9	2018	2015-2019	other	Human	NA	YES	YES	YES	Yes	Yes	Yes	No	Yes	Yes	Yes	No	Yes	No	No	No	Yes	No	No	No	No	Yes	Yes	No	No	Yes	No	No	Yes	No	No	Yes	Yes	No	No	Yes	Yes	No
ESC_EC4736AA_AS	SAMEA110063367	23367	YES	A	KL101	NA	fliC-H10	2018	2015-2019	other	Human	NA	YES	NO	NO	Yes	Yes	Yes	Yes	Yes	Yes	Yes	Yes	Yes	No	No	No	Yes	No	No	No	No	Yes	Yes	No	No	Yes	Yes	No	Yes	Yes	No	Yes	Yes	No	No	Yes	Yes	No
ESC_EC4744AA_AS	SAMEA110063342	129487	YES	B	KL16	Onovel32	fliC-H9	2019	2015-2019	other	Human	NA	YES	YES	YES	Yes	Yes	Yes	No	Yes	Yes	Yes	Yes	Yes	No	No	No	Yes	No	No	No	No	Yes	Yes	No	No	Yes	No	No	Yes	No	No	Yes	Yes	No	No	Yes	Yes	No
ESC_EC4745AA_AS	SAMEA110063340	129487	NO	NA	KL16	Onovel32	fliC-H9	2018	2015-2019	other	Human	NA	NA	NA	NA	Yes	Yes	Yes	No	Yes	Yes	Yes	Yes	No	No	No	No	Yes	No	No	No	No	Yes	Yes	No	No	Yes	No	No	No	No	No	Yes	Yes	No	No	Yes	Yes	No
ESC_EC4747AA_AS	SAMEA110063338	129487	NO	NA	KL16	Onovel32	fliC-H9	2018	2015-2019	other	Human	NA	NA	NA	NA	Yes	Yes	Yes	No	Yes	Yes	Yes	Yes	Yes	No	No	No	Yes	No	No	No	No	Yes	Yes	No	No	Yes	No	No	Yes	No	No	Yes	Yes	No	No	Yes	Yes	No
ESC_EC4759AA_AS	SAMEA110063247	59518	NO	NA	KL103	Onovel32	fliC-H5	2018	2015-2019	other	Human	NA	NA	NA	NA	Yes	Yes	Yes	Yes	Yes	Yes	Yes	Yes	No	Yes	No	No	Yes	No	No	No	No	Yes	Yes	No	No	No	No	No	Yes	No	No	No	No	No	No	Yes	No	Yes
ESC_EC4763AA_AS	SAMEA110063238	59518	NO	NA	KL103	Onovel32	fliC-H5	2019	2015-2019	other	Human	NA	NA	NA	NA	Yes	Yes	Yes	Yes	Yes	Yes	Yes	Yes	Yes	No	No	No	Yes	No	No	No	No	Yes	Yes	Yes	No	Yes	No	No	Yes	No	No	No	No	No	No	Yes	No	Yes
ESC_EC4764AA_AS	SAMEA110063237	59518	YES	B	KL103	Onovel32	fliC-H5	2018	2015-2019	other	Human	NA	YES	YES	YES	Yes	Yes	Yes	Yes	Yes	Yes	Yes	Yes	No	Yes	No	No	Yes	No	No	No	No	Yes	Yes	No	No	No	No	No	Yes	No	No	No	No	No	No	Yes	No	Yes
ESC_EC4766AA_AS	SAMEA110063235	59518	YES	B	KL103	Onovel32	fliC-H5	2019	2015-2019	other	Human	NA	YES	NO	NO	Yes	Yes	Yes	No	Yes	Yes	No	Yes	No	No	No	No	Yes	No	No	No	No	Yes	Yes	No	No	No	No	No	No	No	No	No	No	No	No	Yes	No	Yes
ESC_EC4769AA_AS	SAMEA110063229	129487	NO	NA	KL16	Onovel32	fliC-H9	2018	2015-2019	other	Human	NA	NA	NA	NA	Yes	Yes	Yes	No	Yes	No	No	No	No	No	No	No	Yes	No	No	No	No	Yes	Yes	No	No	Yes	No	No	No	No	No	Yes	Yes	No	No	Yes	Yes	No
ESC_EC4770AA_AS	SAMEA110063228	129487	YES	B	KL16	Onovel32	fliC-H9	2018	2015-2019	other	Human	NA	YES	YES	YES	Yes	Yes	Yes	No	Yes	No	No	No	No	No	No	No	Yes	No	No	No	No	Yes	Yes	No	No	Yes	No	No	No	No	No	Yes	Yes	No	No	Yes	Yes	No
ESC_EC4771AA_AS	SAMEA110063227	129487	YES	B	KL16	Onovel32	fliC-H9	2017	2015-2019	other	Human	NA	YES	YES	YES	Yes	Yes	Yes	No	Yes	No	No	No	No	No	No	No	Yes	No	No	No	No	Yes	Yes	No	No	Yes	No	No	No	No	No	Yes	Yes	No	No	Yes	Yes	No
ESC_EC4772AA_AS	SAMEA110063226	129487	YES	B	KL16	Onovel32	fliC-H9	2017	2015-2019	other	Human	NA	YES	YES	YES	Yes	Yes	Yes	No	Yes	No	No	No	No	No	No	No	Yes	No	No	No	No	Yes	Yes	No	No	Yes	No	No	No	No	No	Yes	Yes	No	No	Yes	Yes	No
ESC_EC4773AA_AS	SAMEA110063225	129487	NO	NA	KL16	Onovel32	fliC-H9	2018	2015-2019	other	Human	NA	NA	NA	NA	Yes	Yes	Yes	No	Yes	No	No	No	No	No	No	No	Yes	No	No	No	No	Yes	Yes	No	No	Yes	No	No	No	No	No	Yes	Yes	No	No	Yes	Yes	No
ESC_EC4774AA_AS	SAMEA110063224	129487	NO	NA	KL16	Onovel32	fliC-H9	2018	2015-2019	other	Human	NA	NA	NA	NA	Yes	Yes	Yes	No	Yes	No	No	No	No	No	No	No	Yes	No	No	No	No	Yes	Yes	No	No	Yes	No	No	No	No	No	Yes	Yes	No	No	Yes	Yes	No
ESC_EC4775AA_AS	SAMEA110063223	129487	YES	B	KL16	Onovel32	fliC-H9	2018	2015-2019	other	Human	NA	YES	YES	YES	Yes	Yes	Yes	No	Yes	No	No	No	No	No	No	No	Yes	No	No	No	No	Yes	Yes	No	No	Yes	No	No	No	No	No	Yes	Yes	No	No	Yes	Yes	No
ESC_EC4776AA_AS	SAMEA110063220	59518	NO	NA	KL103	Onovel32	fliC-H5	2017	2015-2019	other	Human	NA	NA	NA	NA	Yes	Yes	Yes	Yes	Yes	Yes	Yes	Yes	No	Yes	No	No	Yes	No	No	No	No	Yes	Yes	No	No	No	No	No	Yes	No	No	No	No	No	No	Yes	No	Yes
ESC_EC4777AA_AS	SAMEA110063219	59518	YES	B	KL103	Onovel32	fliC-H5	2019	2015-2019	other	Human	NA	YES	NO	NO	Yes	Yes	Yes	Yes	Yes	No	No	Yes	No	No	No	No	Yes	No	No	No	No	Yes	Yes	No	No	No	No	No	Yes	No	Yes	Yes	Yes	No	No	Yes	No	Yes
ESC_EC4778AA_AS	SAMEA110063218	59518	NO	NA	KL103	Onovel32	fliC-H5	2018	2015-2019	other	Human	NA	NA	NA	NA	Yes	Yes	Yes	Yes	Yes	Yes	Yes	Yes	No	Yes	No	No	Yes	No	No	No	No	Yes	Yes	No	No	No	No	No	Yes	No	Yes	No	Yes	No	No	Yes	No	Yes
ESC_EC4779AA_AS	SAMEA110063217	158540	NO	NA	KL125	NA	fliC-H9	2018	2015-2019	other	Human	NA	NA	NA	NA	Yes	Yes	Yes	Yes	Yes	No	No	No	Yes	No	No	No	Yes	No	No	No	No	Yes	Yes	No	No	Yes	No	No	Yes	No	No	Yes	No	No	No	Yes	Yes	Yes
ESC_EC4780AA_AS	SAMEA110063216	205771	YES	B	KL125	Onovel32	fliC-H9	2018	2015-2019	other	Human	NA	YES	YES	YES	Yes	Yes	Yes	No	Yes	No	No	No	No	No	No	No	Yes	No	No	No	No	Yes	Yes	No	No	Yes	No	No	No	No	No	Yes	Yes	No	No	Yes	Yes	Yes
ESC_EC4781AA_AS	SAMEA110063215	31111	NO	NA	KL103	Onovel32	fliC-H5	2018	2015-2019	other	Human	NA	NA	NA	NA	Yes	Yes	Yes	No	Yes	No	No	No	Yes	Yes	No	No	Yes	No	No	Yes	Yes	Yes	Yes	No	No	Yes	No	No	No	No	No	Yes	Yes	No	No	Yes	Yes	Yes
ESC_EC4782AA_AS	SAMEA110063214	205771	YES	B	KL125	NA	fliC-H9	2018	2015-2019	other	Human	NA	YES	YES	YES	Yes	Yes	Yes	No	Yes	No	No	No	Yes	No	No	No	Yes	No	No	No	No	Yes	Yes	No	No	Yes	No	No	Yes	No	No	Yes	Yes	No	No	Yes	Yes	Yes
ESC_DC5966AA_AS	SAMN28190211	162651	NO	NA	KL103	NA	NA	2020	2020-2024	other	NA	NA	NA	NA	NA	Yes	Yes	Yes	Yes	Yes	Yes	Yes	Yes	Yes	No	Yes	No	Yes	No	No	No	No	Yes	Yes	No	No	Yes	No	No	Yes	Yes	No	Yes	Yes	Yes	Yes	No	No	No
ESC_DC6066AA_AS	SAMN28175130	162651	NO	NA	KL103	NA	NA	2020	2020-2024	other	NA	NA	NA	NA	NA	Yes	Yes	Yes	Yes	Yes	Yes	Yes	Yes	Yes	No	No	No	Yes	No	No	No	No	Yes	Yes	No	No	Yes	No	No	No	Yes	No	Yes	Yes	No	Yes	No	No	No
ESC_DC6147AA_AS	SAMN27407138	190554	NO	NA	KL58	Onovel32	fliC-H9	2021	2020-2024	other	Human	North America	NA	NA	NA	Yes	Yes	Yes	Yes	Yes	Yes	Yes	Yes	No	No	No	No	Yes	Yes	No	No	No	No	Yes	No	No	No	Yes	No	No	No	No	No	No	No	No	No	No	No
ESC_DC6148AA_AS	SAMN27405956	109409	YES	C2	KL124	Onovel32	fliC-H10	2021	2020-2024	UTI/urine	Human	North America	YES	YES	YES	Yes	Yes	Yes	Yes	Yes	No	No	No	Yes	Yes	No	No	Yes	No	No	Yes	Yes	Yes	Yes	No	No	Yes	No	No	No	No	No	Yes	Yes	No	No	Yes	Yes	Yes
ESC_DC7332AA_AS	SAMN26427119	17493	YES	C1	KL20	Onovel32	fliC-H9	NA	NA	other	Animal	Europe	NO	YES	NO	Yes	Yes	Yes	Yes	Yes	Yes	Yes	Yes	No	Yes	No	No	Yes	No	No	Yes	Yes	No	Yes	No	No	No	No	No	No	No	No	No	No	No	No	No	No	No
ESC_DC7679AA_AS	SAMN26426888	202106	NO	NA	Unassigned	Onovel32	fliC-H9	NA	NA	blood	Human	Europe	NA	NA	NA	Yes	Yes	Yes	No	Yes	No	No	No	No	Yes	No	No	Yes	Yes	No	Yes	Yes	No	Yes	Yes	Yes	Yes	Yes	Yes	No	No	No	No	No	No	No	No	No	No
ESC_DC7814AA_AS	SAMN26421059	109409	YES	C2	KL124	Onovel32	fliC-H10	2021	2020-2024	UTI/urine	Human	North America	YES	YES	YES	Yes	Yes	Yes	Yes	Yes	Yes	Yes	No	Yes	Yes	No	No	Yes	No	No	Yes	Yes	Yes	Yes	No	No	Yes	No	No	No	No	No	Yes	Yes	No	No	Yes	Yes	Yes
ESC_DC7816AA_AS	SAMN26420026	109409	YES	C2	KL124	Onovel32	fliC-H10	2022	2020-2024	other	Human	North America	YES	YES	YES	Yes	Yes	Yes	Yes	Yes	Yes	Yes	Yes	Yes	Yes	No	No	Yes	No	No	Yes	Yes	Yes	Yes	No	No	Yes	No	No	No	No	No	Yes	Yes	No	No	Yes	Yes	Yes
ESC_DC7912AA_AS	SAMN26379155	202030	NO	NA	KL31	Onovel32	fliC-H4	NA	NA	other	Human	NA	NA	NA	NA	Yes	Yes	Yes	No	Yes	Yes	Yes	Yes	No	No	No	No	Yes	No	No	No	No	No	Yes	Yes	Yes	Yes	Yes	No	Yes	No	Yes	No	No	No	No	No	No	No
ESC_DC8559AA_AS	SAMN25244062	168575	YES	B	KL127	O9	fliC-H9	2019	2015-2019	other	Animal	Asia	YES	YES	YES	Yes	Yes	Yes	Yes	Yes	No	No	No	Yes	Yes	No	No	Yes	No	No	Yes	Yes	Yes	Yes	No	No	Yes	No	No	Yes	No	No	Yes	Yes	No	No	Yes	Yes	Yes
ESC_DC8560AA_AS	SAMN25244061	168575	YES	B	KL127	O9	fliC-H9	2019	2015-2019	other	Animal	Asia	YES	YES	YES	Yes	Yes	Yes	Yes	Yes	No	No	No	Yes	No	No	No	Yes	No	No	Yes	Yes	Yes	Yes	No	No	Yes	No	No	Yes	No	No	Yes	Yes	No	No	Yes	Yes	Yes
ESC_DC8794AA_AS	SAMN25144467	109409	YES	C2	Unassigned	Onovel32	fliC-H10	2021	2020-2024	UTI/urine	Human	North America	YES	YES	YES	Yes	Yes	Yes	Yes	Yes	Yes	Yes	Yes	No	No	No	No	Yes	No	No	Yes	Yes	Yes	Yes	No	No	Yes	No	No	No	No	No	Yes	Yes	No	No	Yes	Yes	Yes
ESC_DC9328AA_AS	SAMN29044366	109409	NO	NA	KL124	NA	fliC-H10	2022	2020-2024	UTI/urine	Human	North America	NA	NA	NA	Yes	Yes	Yes	Yes	Yes	No	No	No	Yes	Yes	No	No	Yes	No	No	Yes	Yes	Yes	Yes	No	No	Yes	No	No	No	No	No	Yes	Yes	No	No	Yes	Yes	Yes
ESC_DC9517AA_AS	SAMEA7005613	201140	NO	NA	KL124	Onovel32	fliC-H21	2019	2015-2019	other	Human	NA	NA	NA	NA	Yes	Yes	Yes	No	Yes	No	No	No	Yes	Yes	No	No	Yes	No	No	No	No	Yes	Yes	No	No	Yes	Yes	No	Yes	Yes	No	Yes	Yes	Yes	No	No	No	No
ESC_EC0845AA_AS	SAMN29642124	203497	YES	NA	KL55	Onovel32_O9	fliC-H9	2018	2015-2019	blood	Human	NA	NA	NA	NA	No	Yes	Yes	Yes	Yes	Yes	Yes	Yes	No	No	No	No	Yes	No	No	No	No	No	No	No	No	No	No	No	Yes	No	No	No	No	No	No	No	No	No
ESC_EC0957AA_AS	SAMN29633647	109409	NO	NA	KL30	Onovel32	fliC-H10	2022	2020-2024	other	Human	North America	NA	NA	NA	Yes	Yes	Yes	Yes	Yes	Yes	Yes	Yes	Yes	Yes	No	No	Yes	No	No	Yes	Yes	Yes	Yes	No	No	Yes	No	No	No	No	No	Yes	Yes	No	No	Yes	Yes	Yes
ESC_EC1824AA_AS	SAMN29578510	104015	NO	NA	KL124	Onovel32	fliC-H10	2022	2020-2024	UTI/urine	Human	North America	NA	NA	NA	Yes	Yes	Yes	Yes	Yes	Yes	Yes	Yes	Yes	Yes	No	No	Yes	No	No	Yes	Yes	Yes	Yes	Yes	Yes	Yes	No	No	No	Yes	No	No	No	No	No	Yes	Yes	Yes
ESC_EC2082AA_AS	SAMN29473047	129305	NO	NA	KL115	Onovel32	fliC-H21	2022	2020-2024	other	Human	North America	NA	NA	NA	Yes	Yes	Yes	Yes	Yes	No	No	No	Yes	No	No	No	Yes	No	No	Yes	No	Yes	Yes	Yes	Yes	Yes	No	No	No	No	No	No	No	No	No	No	No	Yes
ESC_EC3832AA_AS	SAMN29894085	104015	NO	NA	Unassigned	Onovel32	fliC-H10	2022	2020-2024	UTI/urine	Human	North America	NA	NA	NA	Yes	Yes	Yes	Yes	Yes	No	No	No	Yes	Yes	No	No	Yes	No	No	No	Yes	Yes	Yes	No	No	Yes	No	No	No	No	No	Yes	Yes	No	No	Yes	Yes	Yes
ESC_EC3833AA_AS	SAMN29894078	104015	NO	NA	Unassigned	Onovel32	fliC-H10	2022	2020-2024	UTI/urine	Human	North America	NA	NA	NA	Yes	Yes	Yes	Yes	Yes	No	No	No	Yes	Yes	No	No	Yes	No	No	No	Yes	Yes	Yes	No	No	Yes	No	No	No	No	No	Yes	Yes	No	No	Yes	Yes	Yes
ESC_EC3834AA_AS	SAMN29894075	104015	YES	C2	Unassigned	Onovel32	fliC-H10	2022	2020-2024	UTI/urine	Human	North America	YES	YES	YES	Yes	Yes	Yes	Yes	Yes	No	No	No	Yes	Yes	No	No	Yes	No	No	No	Yes	Yes	Yes	No	No	Yes	No	No	No	No	No	Yes	Yes	No	No	Yes	Yes	Yes
ESC_FC4333AA_AS	SAMN30050890	64736	NO	NA	Unassigned	Onovel32	fliC-H9	2022	2020-2024	other	Human	North America	NA	NA	NA	Yes	Yes	Yes	Yes	Yes	No	No	No	Yes	Yes	No	No	Yes	Yes	No	No	No	Yes	Yes	No	No	Yes	No	No	Yes	No	No	Yes	Yes	No	No	Yes	Yes	Yes
ESC_FC4334AA_AS	SAMN30127328	109409	NO	NA	KL124	Onovel32	fliC-H10	2022	2020-2024	other	Human	North America	NA	NA	NA	Yes	Yes	Yes	Yes	Yes	Yes	Yes	Yes	Yes	Yes	No	No	Yes	No	No	Yes	Yes	Yes	Yes	No	No	Yes	No	No	Yes	No	No	Yes	Yes	No	No	Yes	Yes	Yes
ESC_FC4376AA_AS	SAMN29614905	64736	NO	NA	KL48	Onovel32	fliC-H9	2022	2020-2024	blood	Human	North America	NA	NA	NA	Yes	Yes	Yes	Yes	Yes	No	No	No	Yes	Yes	No	No	Yes	Yes	No	No	No	Yes	Yes	No	No	Yes	No	No	Yes	No	No	Yes	Yes	No	No	Yes	Yes	Yes
ESC_FC4404AA_AS	SAMN29475778	109409	YES	C2	KL124	Onovel32	fliC-H10	2022	2020-2024	rectal	Human	North America	YES	YES	YES	Yes	Yes	Yes	Yes	Yes	Yes	No	Yes	Yes	Yes	No	No	Yes	No	No	Yes	Yes	Yes	Yes	No	No	Yes	No	No	No	No	Yes	Yes	Yes	No	No	Yes	Yes	Yes
ESC_FC4410AA_AS	SAMN29475770	109409	YES	C2	Unassigned	Onovel32	fliC-H10	2022	2020-2024	rectal	Human	North America	YES	YES	YES	Yes	Yes	Yes	Yes	Yes	Yes	Yes	Yes	Yes	Yes	No	No	Yes	No	No	Yes	Yes	Yes	Yes	No	No	Yes	No	No	No	No	Yes	Yes	Yes	No	No	Yes	Yes	Yes
ESC_FC4415AA_AS	SAMN29475759	109409	YES	C2	KL124	Onovel32	fliC-H10	2022	2020-2024	rectal	Human	North America	YES	YES	YES	Yes	Yes	Yes	Yes	Yes	Yes	Yes	Yes	Yes	Yes	No	No	Yes	No	No	Yes	Yes	Yes	Yes	No	No	Yes	No	No	No	No	Yes	Yes	Yes	No	No	Yes	Yes	Yes
ESC_FC4418AA_AS	SAMN29475756	109409	NO	NA	KL124	Onovel32	fliC-H10	2022	2020-2024	rectal	Human	North America	NA	NA	NA	Yes	Yes	Yes	Yes	Yes	Yes	Yes	Yes	Yes	Yes	No	No	Yes	No	No	Yes	Yes	Yes	Yes	No	No	Yes	No	No	No	No	Yes	Yes	Yes	No	No	Yes	Yes	Yes
ESC_FC4420AA_AS	SAMN29475754	109409	NO	NA	KL124	Onovel32	fliC-H10	2022	2020-2024	rectal	Human	North America	NA	NA	NA	Yes	Yes	Yes	Yes	Yes	Yes	Yes	Yes	Yes	Yes	No	No	Yes	No	No	Yes	Yes	Yes	Yes	No	No	Yes	No	No	No	No	Yes	Yes	Yes	No	No	Yes	Yes	Yes
ESC_FC4430AA_AS	SAMN29475743	109409	YES	C2	KL124	Onovel32	fliC-H10	2022	2020-2024	rectal	Human	North America	YES	YES	YES	Yes	Yes	Yes	Yes	Yes	Yes	Yes	Yes	Yes	Yes	No	No	Yes	No	No	Yes	Yes	Yes	Yes	No	No	Yes	No	No	No	No	Yes	Yes	Yes	No	No	Yes	Yes	Yes
ESC_EC5484AA_AS	SAMEA12944643	138599	YES	NA	Unassigned	O9_Onovel32	fliC-H10	2009	2005-2009	other	Animal	Europe	NA	NA	NA	Yes	Yes	Yes	Yes	Yes	Yes	Yes	Yes	Yes	No	No	No	Yes	No	No	No	No	No	Yes	No	No	No	No	No	Yes	No	No	No	No	No	No	No	No	No
ESC_EC5547AA_AS	SAMEA12944581	206285	NO	NA	Unassigned	Onovel32	fliC-H9	2014	2010-2014	other	Animal	Europe	NA	NA	NA	Yes	Yes	Yes	Yes	Yes	No	No	Yes	Yes	No	No	No	Yes	No	No	No	No	No	Yes	No	No	Yes	No	No	No	No	No	No	No	No	No	No	No	No
ESC_EC5577AA_AS	SAMEA12944551	206292	YES	NA	Unassigned	Onovel32	fliC-H9	2012	2010-2014	other	Animal	Europe	NA	NA	NA	Yes	Yes	Yes	Yes	Yes	No	No	No	Yes	No	Yes	No	Yes	No	No	No	No	No	Yes	Yes	Yes	Yes	No	No	No	No	Yes	No	No	No	No	No	No	No
ESC_EC5588AA_AS	SAMEA12944540	206285	YES	NA	Unassigned	Onovel32	fliC-H9	2012	2010-2014	other	Animal	Europe	NA	NA	NA	Yes	Yes	Yes	No	Yes	No	No	Yes	No	No	No	No	Yes	No	No	No	No	No	Yes	Yes	Yes	Yes	Yes	No	Yes	No	No	No	No	No	No	No	No	No
ESC_EC5590AA_AS	SAMEA12944538	17493	YES	C1	Unassigned	Onovel32	fliC-H9	2012	2010-2014	other	Animal	Europe	NO	YES	NO	Yes	Yes	Yes	Yes	Yes	Yes	Yes	Yes	Yes	Yes	No	No	Yes	No	No	Yes	Yes	No	Yes	Yes	Yes	Yes	No	No	No	No	No	No	No	No	No	No	No	No
ESC_EC5606AA_AS	SAMEA12944522	206264	YES	B	KL30	Onovel32	fliC-H9	2011	2010-2014	other	NA	Europe	NO	YES	NO	Yes	Yes	Yes	Yes	Yes	Yes	No	Yes	No	Yes	No	No	Yes	No	No	Yes	Yes	No	No	No	No	No	Yes	No	Yes	No	No	No	No	No	No	No	No	No
ESC_EC5613AA_AS	SAMEA12944515	206257	NO	NA	Unassigned	Onovel32	fliC-H9	2010	2010-2014	other	Animal	Europe	NA	NA	NA	Yes	Yes	Yes	No	Yes	No	No	No	Yes	No	No	No	Yes	No	No	No	No	No	Yes	No	No	No	Yes	No	No	Yes	No	No	No	No	No	No	No	No
ESC_EC5641AA_AS	SAMEA12944487	206213	NO	NA	Unassigned	O9	fliC-H9	2009	2005-2009	other	Animal	Europe	NA	NA	NA	Yes	Yes	Yes	No	Yes	Yes	Yes	No	Yes	No	No	No	Yes	No	No	No	No	No	Yes	No	No	Yes	No	No	Yes	Yes	No	No	No	No	No	No	No	No
ESC_EC5642AA_AS	SAMEA12944486	138599	YES	NA	Unassigned	O9_Onovel32	fliC-H10	2009	2005-2009	other	Animal	Europe	NA	NA	NA	Yes	Yes	Yes	Yes	Yes	Yes	Yes	Yes	Yes	No	No	No	Yes	No	No	No	No	No	Yes	No	No	No	No	No	Yes	No	No	No	No	No	No	No	No	No
ESC_EC5645AA_AS	SAMEA12944483	206209	YES	NA	KL54	Onovel32	fliC-H9	2008	2005-2009	other	Animal	Europe	NA	NA	NA	Yes	Yes	Yes	No	Yes	Yes	Yes	Yes	Yes	No	Yes	Yes	Yes	No	No	No	No	No	Yes	No	No	No	No	No	No	No	No	No	No	No	No	No	No	No
ESC_EC5651AA_AS	SAMEA12944477	206206	NO	NA	Unassigned	Onovel32	fliC-H9	2008	2005-2009	other	Animal	Europe	NA	NA	NA	Yes	Yes	Yes	No	Yes	Yes	Yes	Yes	Yes	No	No	No	Yes	No	No	No	No	No	Yes	No	No	No	Yes	No	Yes	Yes	No	No	No	No	No	No	No	No
ESC_EC5657AA_AS	SAMEA12944471	206201	NO	NA	Unassigned	Onovel32	fliC-H9	2008	2005-2009	other	Animal	Europe	NA	NA	NA	Yes	Yes	Yes	No	Yes	Yes	Yes	Yes	No	No	No	No	Yes	No	No	Yes	No	No	Yes	Yes	Yes	Yes	Yes	No	No	No	No	No	No	No	No	No	No	No
ESC_EC5707AA_AS	SAMEA12944402	206150	YES	NA	KL114	Onovel32	fliC-H9	2014	2010-2014	other	Human	Europe	NA	NA	NA	Yes	Yes	Yes	No	Yes	Yes	Yes	No	No	No	Yes	Yes	Yes	No	No	Yes	No	No	Yes	No	No	No	No	Yes	No	Yes	No	No	No	No	No	No	No	Yes
ESC_EC5751AA_AS	SAMEA12944357	138599	NO	NA	Unassigned	O9_Onovel32	fliC-H10	2010	2010-2014	other	Human	Europe	NA	NA	NA	Yes	Yes	Yes	Yes	Yes	Yes	No	Yes	No	No	No	No	Yes	No	No	No	No	No	Yes	No	No	No	No	No	Yes	No	Yes	No	No	No	No	No	No	No
ESC_EC5756AA_AS	SAMEA12944352	206108	NO	NA	Unassigned	Onovel32	fliC-H9	2010	2010-2014	other	Human	Europe	NA	NA	NA	Yes	Yes	Yes	No	Yes	Yes	Yes	Yes	Yes	No	No	No	Yes	No	No	No	No	No	No	Yes	Yes	Yes	Yes	No	Yes	No	Yes	No	No	No	No	No	No	No
ESC_EC5763AA_AS	SAMEA12944345	206108	NO	NA	Unassigned	Onovel32	fliC-H9	2009	2005-2009	other	Human	Europe	NA	NA	NA	Yes	Yes	Yes	No	Yes	Yes	Yes	Yes	Yes	No	No	No	Yes	No	No	No	No	No	No	Yes	Yes	Yes	Yes	No	Yes	No	Yes	No	No	No	No	No	No	No
ESC_EC5799AA_AS	SAMEA12944309	206108	NO	NA	Unassigned	Onovel32	fliC-H9	2009	2005-2009	other	Human	Europe	NA	NA	NA	Yes	Yes	Yes	No	Yes	Yes	Yes	Yes	Yes	No	No	No	Yes	No	No	No	No	No	No	Yes	Yes	Yes	Yes	No	Yes	No	Yes	No	No	No	No	No	No	No
ESC_EC5800AA_AS	SAMEA12944308	207495	NO	NA	Unassigned	Onovel32	fliC-H19	2009	2005-2009	other	Human	Europe	NA	NA	NA	Yes	Yes	Yes	Yes	Yes	Yes	Yes	Yes	Yes	Yes	Yes	Yes	Yes	Yes	No	Yes	Yes	No	Yes	No	No	No	Yes	No	No	No	No	No	No	No	No	No	No	No
ESC_EC5821AA_AS	SAMEA12944286	207472	NO	NA	Unassigned	Onovel32	fliC-H9	2008	2005-2009	other	Human	Europe	NA	NA	NA	Yes	Yes	Yes	No	Yes	Yes	Yes	Yes	No	No	Yes	No	Yes	No	No	No	No	No	Yes	No	No	Yes	Yes	No	No	No	No	No	No	No	No	No	No	No
ESC_EC5822AA_AS	SAMEA12944285	138599	NO	NA	KL20	O9_Onovel32	fliC-H10	2014	2010-2014	other	Human	Europe	NA	NA	NA	Yes	Yes	Yes	Yes	Yes	Yes	Yes	Yes	Yes	No	Yes	No	Yes	No	No	Yes	No	No	Yes	No	No	No	No	No	No	No	No	No	No	No	No	No	No	No
ESC_EC5831AA_AS	SAMEA12944275	136545	NO	NA	KL30	Onovel32	fliC-H9	2014	2010-2014	other	Human	Europe	NA	NA	NA	Yes	Yes	Yes	No	Yes	No	No	No	No	No	Yes	Yes	Yes	No	No	Yes	No	No	Yes	No	No	No	Yes	No	Yes	Yes	No	No	No	No	No	No	No	No
ESC_EC5835AA_AS	SAMEA12944271	206451	YES	NA	KL30	Onovel32	fliC-H9	2014	2010-2014	other	Human	Europe	NA	NA	NA	Yes	Yes	Yes	Yes	Yes	Yes	Yes	Yes	No	No	Yes	Yes	Yes	No	No	No	No	No	Yes	No	No	No	Yes	No	Yes	No	No	No	No	No	No	No	No	No
ESC_EC5838AA_AS	SAMEA12944268	206451	YES	NA	KL30	Onovel32	fliC-H9	2014	2010-2014	other	Human	Europe	NA	NA	NA	Yes	Yes	Yes	No	Yes	Yes	Yes	No	No	No	Yes	Yes	Yes	No	No	Yes	No	No	Yes	No	No	No	Yes	No	No	Yes	No	No	No	No	No	No	No	No
ESC_EC5879AA_AS	SAMEA12944226	206417	NO	NA	KL48	Onovel32	fliC-H33	2013	2010-2014	other	Human	Europe	NA	NA	NA	Yes	Yes	Yes	No	Yes	No	No	No	Yes	No	No	No	Yes	No	No	No	No	Yes	Yes	Yes	Yes	Yes	No	No	No	No	No	No	No	No	No	Yes	No	Yes
ESC_FC4615AA_AS	SAMEA12944216	212023	NO	NA	KL30	NA	fliC-H9	2011	2010-2014	other	Human	Europe	NA	NA	NA	Yes	Yes	Yes	No	Yes	Yes	Yes	Yes	No	No	Yes	Yes	Yes	No	No	Yes	No	No	Yes	No	No	No	No	No	Yes	Yes	No	No	No	No	No	No	No	No
ESC_FC4621AA_AS	SAMEA12944206	206108	NO	NA	Unassigned	Onovel32	fliC-H9	2008	2005-2009	other	Human	Europe	NA	NA	NA	Yes	Yes	Yes	No	Yes	Yes	Yes	Yes	Yes	No	No	No	Yes	No	No	No	No	No	No	Yes	Yes	Yes	Yes	No	Yes	No	Yes	No	No	No	No	No	No	No
ESC_EC5917AA_AS	SAMEA12944188	206398	NO	NA	KL114	O9	fliC-H9	2010	2010-2014	other	Human	Europe	NA	NA	NA	Yes	Yes	Yes	Yes	Yes	Yes	Yes	Yes	No	No	Yes	No	Yes	No	No	No	No	No	Yes	No	No	Yes	Yes	No	Yes	No	Yes	No	No	No	No	No	No	No
ESC_EC5923AA_AS	SAMEA12944182	44435	NO	NA	KL30	Onovel32	fliC-H9	2010	2010-2014	other	Human	Europe	NA	NA	NA	Yes	Yes	Yes	Yes	Yes	Yes	Yes	No	Yes	Yes	No	No	Yes	Yes	No	Yes	Yes	Yes	Yes	Yes	Yes	Yes	Yes	No	No	No	No	No	No	No	No	No	No	No
ESC_EC5968AA_AS	SAMEA12944134	206373	NO	NA	KL57	O8_Onovel22	fliC-H19	2016	2015-2019	other	Animal	Europe	NA	NA	NA	Yes	Yes	Yes	Yes	Yes	Yes	Yes	Yes	No	No	Yes	No	Yes	No	No	No	No	No	Yes	No	No	Yes	No	No	Yes	No	No	No	No	No	No	No	No	No
ESC_EC5976AA_AS	SAMEA12944125	206365	NO	NA	KL54	Onovel32	fliC-H9	2016	2015-2019	other	Animal	Europe	NA	NA	NA	Yes	Yes	Yes	No	Yes	No	No	No	Yes	No	Yes	No	Yes	No	No	No	No	No	Yes	Yes	Yes	Yes	Yes	No	Yes	Yes	Yes	No	No	No	No	No	No	No
ESC_EC5980AA_AS	SAMEA12944121	206363	NO	NA	Unassigned	O9_Onovel32	fliC-H10	2016	2015-2019	other	Animal	Europe	NA	NA	NA	Yes	Yes	Yes	Yes	Yes	No	No	Yes	No	No	Yes	No	Yes	No	No	No	No	No	Yes	No	No	Yes	No	No	Yes	No	Yes	No	No	No	No	No	No	No
ESC_EC6024AA_AS	SAMEA12944075	206363	NO	NA	Unassigned	O9_Onovel32	fliC-H10	2015	2015-2019	other	Animal	Europe	NA	NA	NA	Yes	Yes	Yes	No	Yes	Yes	Yes	Yes	No	No	Yes	No	Yes	No	No	No	No	No	Yes	No	No	Yes	No	No	No	No	No	No	No	No	No	No	No	No
ESC_EC6029AA_AS	SAMEA12944070	138599	YES	NA	Unassigned	O9_Onovel32	fliC-H10	2015	2015-2019	other	Animal	Europe	NA	NA	NA	Yes	Yes	Yes	Yes	Yes	Yes	Yes	Yes	No	No	Yes	No	Yes	No	No	No	No	No	Yes	No	No	Yes	No	No	No	No	No	No	No	No	No	No	No	No
ESC_EC6033AA_AS	SAMEA12944066	207400	NO	NA	KL55	Onovel32_O9	fliC-H9	2015	2015-2019	other	Animal	Europe	NA	NA	NA	No	No	Yes	Yes	Yes	Yes	Yes	Yes	No	No	No	No	Yes	No	No	No	No	No	No	Yes	Yes	No	No	No	Yes	No	No	No	No	No	No	No	No	No
ESC_EC6091AA_AS	SAMEA12944004	207349	NO	NA	KL55	Onovel32_O9	fliC-H9	2014	2010-2014	other	Animal	Europe	NA	NA	NA	No	No	Yes	Yes	Yes	Yes	Yes	Yes	No	No	No	No	Yes	No	No	No	No	No	No	Yes	Yes	No	No	No	Yes	No	No	No	No	No	No	No	No	No
ESC_EC6105AA_AS	SAMEA12943990	97898	NO	NA	KL114	O9	fliC-H9	2013	2010-2014	other	Animal	Europe	NA	NA	NA	Yes	Yes	Yes	No	Yes	Yes	Yes	Yes	No	No	No	No	Yes	No	No	No	No	No	Yes	No	No	No	Yes	No	No	No	No	No	No	No	No	No	No	No
ESC_EC6127AA_AS	SAMEA12943967	100710	NO	NA	KL9	Onovel32	fliC-H9	2012	2010-2014	other	Animal	Europe	NA	NA	NA	Yes	Yes	Yes	Yes	Yes	Yes	Yes	Yes	No	No	Yes	No	Yes	No	No	Yes	No	No	Yes	No	No	Yes	Yes	No	No	Yes	Yes	Yes	No	No	No	No	No	No
ESC_EC6139AA_AS	SAMEA12943954	207280	YES	NA	KL54	Onovel32	fliC-H9	2012	2010-2014	other	Animal	Europe	NA	NA	NA	Yes	Yes	Yes	Yes	Yes	Yes	Yes	No	Yes	No	Yes	No	Yes	No	No	No	No	No	Yes	No	No	Yes	Yes	No	Yes	No	Yes	No	No	No	No	No	No	No
ESC_EC6157AA_AS	SAMEA12943934	207280	NO	NA	KL54	Onovel32	fliC-H9	2011	2010-2014	other	Animal	Europe	NA	NA	NA	Yes	Yes	Yes	Yes	Yes	No	No	Yes	Yes	No	Yes	No	Yes	No	No	No	No	No	Yes	No	No	Yes	Yes	No	Yes	No	Yes	No	No	No	No	No	No	No
ESC_EC6192AA_AS	SAMEA12943895	138599	NO	NA	KL20	O9_Onovel32	fliC-H10	2008	2005-2009	other	Animal	Europe	NA	NA	NA	Yes	Yes	Yes	Yes	Yes	Yes	Yes	Yes	No	No	Yes	No	Yes	No	No	No	No	No	Yes	No	No	Yes	No	No	No	No	No	No	No	No	No	No	No	No
ESC_EC6196AA_AS	SAMEA12943891	100710	NO	NA	Unassigned	Onovel32	fliC-H9	2007	2005-2009	other	Animal	Europe	NA	NA	NA	Yes	Yes	Yes	No	Yes	Yes	Yes	Yes	No	No	No	No	Yes	No	No	Yes	No	No	Yes	No	No	Yes	Yes	No	Yes	No	Yes	No	No	No	No	No	No	No
ESC_EC6197AA_AS	SAMEA12943890	11201	NO	NA	KL115	Onovel32	fliC-H10	2008	2005-2009	other	Animal	Europe	NA	NA	NA	Yes	Yes	Yes	Yes	Yes	Yes	Yes	Yes	Yes	Yes	Yes	No	Yes	Yes	No	No	No	No	Yes	No	No	Yes	No	Yes	Yes	Yes	No	Yes	No	No	No	No	No	No
ESC_EC6210AA_AS	SAMEA12943877	206108	NO	NA	Unassigned	Onovel32	fliC-H9	2006	2005-2009	other	Animal	Europe	NA	NA	NA	Yes	Yes	Yes	No	Yes	Yes	Yes	Yes	Yes	No	No	No	Yes	No	No	No	No	No	Yes	Yes	Yes	Yes	Yes	No	No	No	No	No	No	No	No	No	No	No
ESC_EC6712AA_AS	SAMEA12943355	115934	NO	NA	Unassigned	Onovel32	fliC-H10	2013	2010-2014	other	Human	NA	NA	NA	NA	Yes	Yes	Yes	Yes	Yes	Yes	Yes	Yes	No	No	No	No	Yes	No	No	No	No	No	Yes	No	No	No	Yes	No	Yes	No	No	No	No	No	No	No	No	No
ESC_EC6745AA_AS	SAMEA12943322	44435	YES	B	KL30	Onovel32	fliC-H9	2012	2010-2014	other	Human	NA	NO	YES	NO	Yes	Yes	Yes	Yes	Yes	Yes	Yes	Yes	Yes	Yes	No	No	Yes	Yes	No	Yes	Yes	Yes	Yes	Yes	Yes	Yes	Yes	No	No	No	No	No	No	No	No	No	No	No
ESC_EC6764AA_AS	SAMEA12943303	93959	YES	B	KL115	NA	fliC-H9	2011	2010-2014	other	Human	NA	NO	YES	NO	Yes	Yes	Yes	Yes	Yes	Yes	Yes	Yes	Yes	Yes	No	No	Yes	No	No	Yes	Yes	Yes	Yes	Yes	Yes	Yes	No	No	Yes	No	No	No	No	No	No	No	No	No
ESC_EC6774AA_AS	SAMEA12943293	115040	YES	B	Unassigned	Onovel32	fliC-H9	2010	2010-2014	other	Human	NA	NO	YES	NO	Yes	Yes	Yes	Yes	Yes	Yes	Yes	Yes	Yes	Yes	No	No	Yes	No	No	Yes	Yes	Yes	Yes	Yes	Yes	Yes	No	No	No	No	No	No	No	No	No	No	No	No
ESC_EC6811AA_AS	SAMEA12943256	44435	YES	B	KL30	Onovel32	fliC-H9	2008	2005-2009	other	Human	NA	NO	NO	NO	Yes	Yes	Yes	Yes	Yes	Yes	Yes	Yes	Yes	No	No	No	Yes	Yes	No	No	No	Yes	Yes	Yes	Yes	Yes	Yes	No	No	No	No	No	No	No	No	No	No	No
ESC_EC6875AA_AS	SAMN30031130	206996	NO	NA	Unassigned	O9	fliC-H9	2022	2020-2024	UTI/urine	Human	North America	NA	NA	NA	Yes	Yes	Yes	No	Yes	No	No	No	No	No	No	No	Yes	No	No	No	No	Yes	Yes	No	No	Yes	No	No	No	No	No	Yes	Yes	No	No	Yes	Yes	Yes
ESC_EC7404AA_AS	SAMN29503456	109409	YES	C2	KL124	Onovel32	fliC-H10	2019	2015-2019	other	Human	NA	YES	YES	YES	Yes	Yes	Yes	Yes	Yes	Yes	Yes	Yes	Yes	Yes	No	No	Yes	No	No	Yes	Yes	Yes	Yes	No	No	Yes	No	No	No	No	No	Yes	Yes	No	No	Yes	Yes	Yes
ESC_EC7414AA_AS	SAMN29503443	140221	NO	NA	KL125	Onovel32	fliC-H5	2020	2020-2024	other	Human	NA	NA	NA	NA	Yes	Yes	Yes	Yes	Yes	No	No	No	Yes	No	No	No	Yes	No	No	Yes	Yes	Yes	Yes	No	No	No	No	No	No	No	No	No	No	No	No	Yes	Yes	Yes
ESC_EC7419AA_AS	SAMN29503378	109409	NO	NA	KL124	Onovel32	fliC-H10	2019	2015-2019	other	Human	NA	NA	NA	NA	Yes	Yes	Yes	Yes	Yes	Yes	Yes	Yes	Yes	Yes	No	No	Yes	No	No	Yes	No	Yes	Yes	No	No	Yes	No	No	No	No	No	Yes	Yes	No	No	Yes	Yes	Yes
ESC_EC7421AA_AS	SAMN29503744	109409	NO	NA	KL124	Onovel32	fliC-H10	2019	2015-2019	other	Human	NA	NA	NA	NA	Yes	Yes	Yes	Yes	Yes	Yes	Yes	Yes	Yes	Yes	No	No	Yes	No	No	Yes	Yes	Yes	Yes	No	No	Yes	No	No	No	No	No	Yes	Yes	No	No	Yes	Yes	Yes
ESC_EC7423AA_AS	SAMN29503478	28989	NO	NA	KL103	Onovel32	fliC-H5	2020	2020-2024	other	Human	NA	NA	NA	NA	Yes	Yes	Yes	Yes	Yes	Yes	Yes	Yes	Yes	Yes	No	No	Yes	No	No	No	No	Yes	Yes	No	No	No	No	No	Yes	No	No	No	No	No	No	Yes	No	Yes
ESC_EC7427AA_AS	SAMN29503442	106045	NO	NA	KL103	Onovel32	fliC-H10	2020	2020-2024	other	Human	NA	NA	NA	NA	Yes	Yes	Yes	Yes	Yes	Yes	Yes	Yes	Yes	Yes	No	No	Yes	No	No	Yes	Yes	Yes	Yes	Yes	Yes	No	No	No	No	No	No	No	No	No	No	No	No	Yes
ESC_EC7428AA_AS	SAMN29503430	109409	NO	NA	KL124	Onovel32	fliC-H10	2020	2020-2024	other	Human	NA	NA	NA	NA	Yes	Yes	Yes	Yes	Yes	Yes	Yes	Yes	Yes	Yes	No	No	Yes	No	No	Yes	Yes	Yes	Yes	No	No	Yes	No	No	No	No	No	Yes	Yes	No	No	Yes	Yes	Yes
ESC_EC7443AA_AS	SAMN29503497	109409	YES	C2	KL124	Onovel32	fliC-H10	2019	2015-2019	other	Human	NA	YES	YES	YES	Yes	Yes	Yes	No	Yes	Yes	Yes	Yes	Yes	Yes	No	No	Yes	No	No	No	No	Yes	Yes	Yes	Yes	Yes	No	No	No	No	No	Yes	Yes	No	No	Yes	Yes	Yes
ESC_EC7449AA_AS	SAMN29503366	206949	NO	NA	KL14	Onovel32_O9	fliC-H9	2020	2020-2024	other	Human	NA	NA	NA	NA	Yes	Yes	Yes	No	Yes	No	No	No	Yes	No	No	No	Yes	No	No	No	No	Yes	Yes	No	No	Yes	No	No	No	No	No	Yes	Yes	No	No	Yes	Yes	Yes
ESC_EC7462AA_AS	SAMN29503714	206940	NO	NA	Unassigned	Onovel32	fliC-H4	2019	2015-2019	other	Human	NA	NA	NA	NA	Yes	Yes	Yes	No	No	No	No	No	Yes	Yes	No	No	Yes	No	No	Yes	Yes	No	Yes	Yes	Yes	Yes	Yes	No	No	No	No	No	No	No	No	No	No	No
ESC_EC7467AA_AS	SAMN29503472	59518	YES	B	KL103	Onovel32	fliC-H5	2019	2015-2019	other	Human	NA	YES	YES	YES	Yes	Yes	Yes	Yes	Yes	Yes	Yes	Yes	No	Yes	No	No	Yes	No	No	No	No	Yes	Yes	No	No	No	No	No	Yes	No	No	No	No	No	No	Yes	No	Yes
ESC_EC7474AA_AS	SAMN29503614	104015	YES	C2	KL124	Onovel32	fliC-H10	2019	2015-2019	other	Human	NA	YES	YES	YES	Yes	Yes	Yes	Yes	Yes	Yes	Yes	Yes	No	Yes	No	No	Yes	No	No	Yes	Yes	Yes	Yes	No	No	Yes	No	No	No	No	No	Yes	Yes	No	No	Yes	Yes	Yes
ESC_EC7488AA_AS	SAMN29503500	109409	NO	NA	KL124	Onovel32	fliC-H10	2019	2015-2019	other	Human	NA	NA	NA	NA	Yes	Yes	Yes	Yes	Yes	Yes	Yes	Yes	Yes	Yes	No	No	Yes	No	No	Yes	Yes	Yes	Yes	Yes	Yes	Yes	No	No	No	No	No	Yes	Yes	No	No	Yes	Yes	Yes
ESC_EC7504AA_AS	SAMN29503634	141147	NO	NA	KL20	Onovel32	fliC-H9	2019	2015-2019	other	Human	NA	NA	NA	NA	Yes	Yes	Yes	No	Yes	Yes	Yes	Yes	Yes	No	No	No	Yes	No	No	No	No	No	Yes	No	No	Yes	Yes	Yes	Yes	No	No	Yes	Yes	No	No	Yes	No	Yes
ESC_EC7512AA_AS	SAMN29503403	206895	NO	NA	KL125	Onovel32	fliC-H9	2020	2020-2024	other	Human	NA	NA	NA	NA	Yes	Yes	Yes	Yes	Yes	No	No	No	Yes	No	No	No	Yes	No	No	No	No	Yes	Yes	Yes	Yes	Yes	No	No	No	No	No	Yes	Yes	No	No	Yes	Yes	Yes
ESC_EC7517AA_AS	SAMN29503801	110913	YES	NA	KL31	Onovel32	fliC-H4	2019	2015-2019	other	Human	NA	NA	NA	NA	Yes	Yes	Yes	No	No	No	No	No	No	Yes	No	No	Yes	Yes	No	Yes	Yes	No	Yes	Yes	Yes	Yes	Yes	No	No	No	No	No	No	No	No	Yes	Yes	Yes
ESC_EC7548AA_AS	SAMN29503765	106055	NO	NA	KL9	Onovel32	fliC-H9	2019	2015-2019	other	Human	NA	NA	NA	NA	Yes	Yes	Yes	No	Yes	Yes	Yes	No	No	No	Yes	Yes	Yes	No	No	No	No	No	Yes	No	No	No	Yes	Yes	No	No	No	No	No	No	No	Yes	Yes	Yes
ESC_EC7846AA_AS	NA	207636	NO	NA	KL16	Onovel32	fliC-H33	2019	2015-2019	other	NA	Africa	NA	NA	NA	No	No	Yes	Yes	Yes	Yes	Yes	Yes	No	No	No	No	Yes	No	No	No	No	No	No	No	No	No	No	No	Yes	No	No	No	No	No	No	No	No	No
ESC_EC7929AA_AS	SAMN29503364	106055	NO	NA	KL9	Onovel32	fliC-H9	2019	2015-2019	other	Human	NA	NA	NA	NA	Yes	Yes	Yes	Yes	No	Yes	Yes	Yes	Yes	No	Yes	Yes	Yes	No	No	No	No	No	Yes	No	No	Yes	Yes	Yes	No	No	No	Yes	Yes	No	No	Yes	Yes	Yes
ESC_EC8472AA_AS	SAMN30370664	208151	YES	B	Unassigned	Onovel32	fliC-H9	2022	2020-2024	UTI/urine	Human	North America	YES	YES	YES	Yes	Yes	Yes	No	Yes	No	No	No	Yes	No	No	No	Yes	No	No	No	No	Yes	Yes	No	No	Yes	Yes	No	Yes	No	No	Yes	Yes	No	No	Yes	Yes	Yes
ESC_FC6191AA_AS	SAMN30415608	172659	YES	B	KL137	Onovel32	fliC-H9	2022	2020-2024	other	Human	North America	YES	YES	YES	Yes	Yes	Yes	No	Yes	No	No	No	Yes	No	No	No	Yes	No	No	No	No	Yes	Yes	No	No	Yes	No	No	Yes	No	No	Yes	Yes	No	No	Yes	Yes	Yes
ESC_EC9491AA_AS	SAMN30415867	208531	NO	NA	KL125	Onovel32	fliC-H21	2018	2015-2019	other	Human	South America	NA	NA	NA	Yes	Yes	Yes	Yes	Yes	No	No	Yes	No	No	No	No	Yes	No	No	No	No	Yes	Yes	No	No	No	No	No	No	No	Yes	No	Yes	No	No	No	No	No
ESC_EC9502AA_AS	SAMN30415866	208531	NO	NA	KL125	Onovel32	fliC-H21	2018	2015-2019	other	Human	South America	NA	NA	NA	Yes	Yes	Yes	Yes	Yes	No	No	Yes	No	No	No	No	Yes	No	No	No	No	Yes	Yes	No	No	No	No	No	Yes	No	Yes	No	Yes	No	No	No	No	No
ESC_FC0050AA_AS	SAMN30414597	208791	NO	NA	KL103	Onovel32	fliC-H21	2018	2015-2019	other	Animal	South America	NA	NA	NA	Yes	Yes	Yes	Yes	Yes	Yes	Yes	Yes	Yes	No	No	No	Yes	No	No	No	No	Yes	Yes	No	No	Yes	No	No	No	Yes	No	Yes	Yes	Yes	Yes	No	No	No
ESC_FC0340AA_AS	SAMN30414445	209075	NO	NA	Unassigned	Onovel32	fliC-H10	2021	2020-2024	other	Animal	South America	NA	NA	NA	Yes	Yes	Yes	Yes	Yes	Yes	Yes	Yes	No	No	No	No	Yes	Yes	No	No	No	Yes	Yes	No	No	No	No	No	Yes	No	No	No	No	No	No	No	No	No
ESC_FC0341AA_AS	SAMN30414444	209072	NO	NA	Unassigned	Onovel32	fliC-H9	2021	2020-2024	other	Animal	South America	NA	NA	NA	Yes	Yes	Yes	Yes	Yes	No	No	No	No	No	No	No	Yes	No	No	No	No	No	Yes	No	No	No	No	No	No	No	No	No	No	No	No	No	No	No
ESC_FC0959AA_AS	SAMN30413814	209072	NO	NA	Unassigned	Onovel32	fliC-H9	2021	2020-2024	other	Human	South America	NA	NA	NA	Yes	Yes	Yes	No	Yes	No	No	No	No	No	No	No	Yes	No	No	No	No	No	Yes	No	No	No	No	No	No	No	No	No	No	No	No	No	No	No
ESC_EC8933AA_AS	NA	208273	NO	NA	KL30	Onovel32	fliC-H21	2019	2015-2019	other	NA	Africa	NA	NA	NA	Yes	Yes	Yes	No	Yes	No	No	No	No	No	No	No	Yes	No	No	No	No	Yes	Yes	No	No	Yes	Yes	No	Yes	No	Yes	No	No	No	No	No	No	No
ESC_EC9116AA_AS	NA	162651	NO	NA	KL103	NA	NA	2020	2020-2024	other	NA	South America	NA	NA	NA	Yes	Yes	Yes	Yes	Yes	Yes	Yes	Yes	Yes	No	Yes	No	Yes	No	No	No	No	Yes	Yes	No	No	Yes	No	No	Yes	Yes	No	Yes	Yes	No	Yes	No	No	No
ESC_EC9169AA_AS	NA	162651	NO	NA	KL103	NA	NA	2020	2020-2024	other	NA	South America	NA	NA	NA	Yes	Yes	Yes	Yes	Yes	Yes	Yes	Yes	Yes	No	Yes	No	Yes	No	No	No	No	Yes	Yes	No	No	Yes	No	No	Yes	Yes	No	Yes	Yes	Yes	Yes	No	No	No
ESC_EC9208AA_AS	NA	162651	NO	NA	KL103	NA	NA	2020	2020-2024	other	NA	South America	NA	NA	NA	Yes	Yes	Yes	Yes	Yes	Yes	Yes	Yes	Yes	No	No	No	Yes	No	No	No	No	Yes	Yes	No	No	Yes	No	No	No	Yes	No	Yes	Yes	No	Yes	No	No	No
ESC_FC7668AA_AS	SAMN28512384	196544	NO	NA	Unassigned	Onovel32	fliC-H9	2020	2020-2024	other	NA	South America	NA	NA	NA	Yes	Yes	Yes	Yes	Yes	No	Yes	Yes	No	No	No	No	Yes	No	No	No	No	No	Yes	No	No	No	No	No	No	No	No	No	No	No	No	No	No	No
ESC_FC7671AA_AS	SAMN30497938	214044	NO	NA	KL20	Onovel32	fliC-H9	2022	2020-2024	UTI/urine	Human	North America	NA	NA	NA	Yes	Yes	Yes	Yes	Yes	Yes	Yes	Yes	Yes	Yes	No	No	Yes	No	No	Yes	Yes	No	Yes	No	No	Yes	No	No	No	No	No	Yes	Yes	No	No	Yes	Yes	Yes
ESC_FC1958AA_AS	SAMN30556253	109409	NO	NA	KL124	Onovel32	fliC-H10	2022	2020-2024	UTI/urine	Human	North America	NA	NA	NA	Yes	Yes	Yes	Yes	Yes	Yes	Yes	Yes	Yes	Yes	No	No	Yes	No	No	Yes	Yes	Yes	Yes	No	No	Yes	No	No	Yes	No	No	Yes	Yes	No	No	Yes	Yes	Yes
ESC_FC8411AA_AS	SAMN30595837	64736	YES	B	KL48	Onovel32	fliC-H9	2022	2020-2024	other	Animal	North America	YES	YES	YES	Yes	Yes	Yes	Yes	Yes	No	No	No	Yes	Yes	No	No	Yes	No	No	Yes	Yes	Yes	Yes	Yes	Yes	Yes	No	No	No	No	Yes	Yes	Yes	No	No	Yes	Yes	Yes
ESC_FC3328AA_AS	SAMN30655613	109409	YES	C2	KL30	NA	fliC-H10	2022	2020-2024	UTI/urine	Human	North America	YES	YES	YES	Yes	Yes	Yes	Yes	Yes	Yes	Yes	Yes	Yes	Yes	No	No	Yes	No	No	Yes	Yes	Yes	Yes	No	No	Yes	No	No	No	No	No	Yes	Yes	No	No	Yes	Yes	Yes
ESC_FC3329AA_AS	SAMN30655643	109409	NO	NA	KL124	NA	fliC-H10	2022	2020-2024	UTI/urine	Human	North America	NA	NA	NA	Yes	Yes	Yes	No	Yes	No	No	No	Yes	No	No	No	Yes	No	No	No	No	Yes	Yes	Yes	Yes	Yes	No	No	No	No	No	Yes	Yes	No	No	Yes	Yes	Yes
ESC_FC3333AA_AS	SAMN30651439	109409	NO	NA	KL124	Onovel32	fliC-H10	2022	2020-2024	other	Human	North America	NA	NA	NA	Yes	Yes	Yes	Yes	Yes	Yes	Yes	Yes	Yes	Yes	No	No	Yes	No	No	Yes	Yes	Yes	Yes	No	No	Yes	No	No	Yes	No	No	Yes	Yes	No	No	Yes	Yes	Yes
ESC_FC3894AA_AS	SAMN30617503	104015	NO	NA	KL124	Onovel32	fliC-H10	2022	2020-2024	UTI/urine	Human	North America	NA	NA	NA	Yes	Yes	Yes	Yes	Yes	No	No	No	Yes	Yes	No	No	Yes	No	No	No	Yes	Yes	Yes	No	No	Yes	No	No	No	No	No	Yes	Yes	No	No	Yes	Yes	Yes
ESC_GC3464AA_AS	SAMEA12546794	104015	NO	NA	KL124	Onovel32	fliC-H10	2017	2015-2019	other	Human	Africa	NA	NA	NA	Yes	Yes	Yes	Yes	Yes	Yes	Yes	Yes	Yes	Yes	No	No	Yes	No	No	Yes	Yes	Yes	Yes	Yes	Yes	Yes	No	No	No	Yes	No	No	No	No	No	No	No	Yes
ESC_FC4167AA_AS	SAMN30863456	109409	NO	NA	KL124	Onovel32	fliC-H10	2022	2020-2024	UTI/urine	Human	North America	NA	NA	NA	Yes	Yes	Yes	Yes	Yes	No	No	No	Yes	Yes	No	No	Yes	No	No	Yes	Yes	Yes	Yes	No	No	Yes	No	No	No	No	No	Yes	Yes	No	No	Yes	Yes	Yes
ESC_FC5302AA_AS	SAMN30963922	109409	YES	C2	KL124	NA	fliC-H10	2022	2020-2024	UTI/urine	Human	North America	YES	YES	YES	Yes	Yes	Yes	Yes	Yes	Yes	Yes	Yes	Yes	Yes	No	No	Yes	No	No	Yes	Yes	Yes	Yes	No	No	Yes	No	No	Yes	No	No	Yes	Yes	No	No	Yes	Yes	Yes
ESC_FC5634AA_AS	SAMN31037988	212808	YES	B	Unassigned	Onovel32	fliC-H5	2022	2020-2024	UTI/urine	Human	North America	YES	YES	YES	Yes	Yes	Yes	Yes	Yes	No	No	No	Yes	Yes	No	No	Yes	No	No	No	No	Yes	Yes	No	No	Yes	No	No	Yes	No	No	Yes	Yes	No	No	Yes	Yes	Yes
ESC_FC5636AA_AS	SAMN31037983	212806	NO	NA	Unassigned	Onovel32	fliC-H9	2022	2020-2024	UTI/urine	Human	North America	NA	NA	NA	Yes	Yes	Yes	Yes	Yes	No	No	No	Yes	Yes	No	No	Yes	No	No	No	Yes	Yes	Yes	No	No	Yes	No	No	No	No	No	Yes	Yes	No	No	Yes	Yes	Yes
ESC_FC5639AA_AS	SAMN31037972	212804	YES	B	Unassigned	Onovel32	fliC-H9	2022	2020-2024	UTI/urine	Human	North America	YES	YES	YES	Yes	Yes	Yes	No	Yes	No	No	No	Yes	No	No	No	Yes	No	No	No	No	Yes	Yes	No	No	Yes	No	No	Yes	No	No	Yes	Yes	No	No	Yes	Yes	Yes
ESC_FC5640AA_AS	SAMN31037957	104015	YES	C2	Unassigned	Onovel32	fliC-H10	2022	2020-2024	UTI/urine	Human	North America	YES	YES	YES	Yes	Yes	Yes	Yes	Yes	No	No	No	Yes	No	No	No	Yes	No	No	No	No	Yes	Yes	No	No	Yes	No	No	No	No	No	Yes	Yes	No	No	Yes	Yes	Yes
ESC_GC7107AA_AS	SAMN31152654	109409	YES	C2	KL124	Onovel32	fliC-H10	2022	2020-2024	other	Human	North America	YES	NO	NO	Yes	Yes	Yes	No	Yes	Yes	Yes	Yes	No	No	No	No	Yes	No	No	No	No	Yes	Yes	No	No	Yes	No	No	No	No	No	Yes	Yes	No	No	Yes	Yes	Yes
ESC_FC7904AA_AS	SAMN31230816	64736	YES	B	KL48	Onovel32	fliC-H9	2022	2020-2024	other	Animal	North America	YES	YES	YES	Yes	Yes	Yes	Yes	Yes	No	No	No	Yes	Yes	No	No	Yes	No	No	Yes	Yes	Yes	Yes	Yes	Yes	Yes	No	No	Yes	No	Yes	Yes	Yes	No	No	Yes	Yes	Yes
ESC_GC0023AA_AS	SAMN31208384	109409	YES	C2	KL30	Onovel32	fliC-H10	2022	2020-2024	other	Human	North America	YES	YES	YES	Yes	Yes	Yes	Yes	Yes	Yes	Yes	Yes	Yes	Yes	No	No	Yes	No	No	Yes	Yes	Yes	Yes	No	No	Yes	No	No	No	No	No	Yes	Yes	No	No	Yes	Yes	Yes
ESC_GC0036AA_AS	SAMN31261076	109409	NO	NA	KL124	Onovel32	fliC-H10	2022	2020-2024	blood	Human	North America	NA	NA	NA	Yes	Yes	Yes	Yes	Yes	No	No	No	Yes	Yes	No	No	Yes	No	No	Yes	Yes	Yes	Yes	No	No	Yes	No	No	No	No	No	Yes	Yes	No	No	Yes	Yes	Yes
ESC_GC0061AA_AS	SAMN31249858	104015	YES	C2	KL124	Onovel32	fliC-H10	2022	2020-2024	other	Human	North America	YES	NO	NO	Yes	Yes	Yes	Yes	Yes	Yes	Yes	Yes	Yes	No	No	No	Yes	No	No	No	No	Yes	Yes	Yes	Yes	Yes	No	No	No	No	No	No	No	No	No	Yes	Yes	Yes
ESC_GC0076AA_AS	SAMEA111436047	129381	NO	NA	Unassigned	Onovel32	fliC-H9	2021	2020-2024	other	Human	Europe	NA	NA	NA	Yes	Yes	Yes	Yes	Yes	No	No	No	Yes	Yes	No	No	Yes	No	No	Yes	Yes	Yes	Yes	Yes	Yes	Yes	No	No	No	No	No	Yes	Yes	No	No	Yes	Yes	Yes
ESC_GC0091AA_AS	SAMEA111436021	215185	NO	NA	Unassigned	Onovel32	fliC-H9	2021	2020-2024	rectal	Human	Europe	NA	NA	NA	Yes	Yes	Yes	Yes	Yes	No	No	No	Yes	No	No	No	Yes	No	No	No	No	Yes	Yes	No	No	Yes	No	No	Yes	No	No	Yes	Yes	No	No	Yes	No	Yes
ESC_GC0093AA_AS	SAMEA111436012	109409	YES	C2	Unassigned	NA	fliC-H10	2021	2020-2024	rectal	Human	Europe	YES	NO	NO	Yes	Yes	Yes	Yes	Yes	Yes	Yes	Yes	Yes	No	No	No	Yes	No	No	No	No	Yes	Yes	No	No	Yes	No	No	No	No	No	Yes	Yes	No	No	Yes	Yes	Yes
ESC_GC0102AA_AS	SAMEA111435998	129381	YES	B	Unassigned	Onovel32	fliC-H9	2020	2020-2024	rectal	Human	Europe	YES	YES	YES	Yes	Yes	Yes	Yes	Yes	No	No	No	Yes	Yes	No	No	Yes	No	No	Yes	Yes	Yes	Yes	Yes	Yes	Yes	No	No	No	No	No	Yes	Yes	No	No	Yes	Yes	Yes
ESC_GC0109AA_AS	SAMEA111435989	129381	NO	NA	Unassigned	Onovel32	fliC-H9	2020	2020-2024	other	Human	Europe	NA	NA	NA	Yes	Yes	Yes	Yes	Yes	No	No	No	Yes	Yes	No	No	Yes	No	No	No	Yes	Yes	Yes	Yes	Yes	Yes	No	No	No	No	No	Yes	Yes	No	No	Yes	Yes	Yes
ESC_GC0145AA_AS	SAMEA111435933	109409	YES	C2	KL124	NA	fliC-H10	2019	2015-2019	blood	Human	Europe	YES	YES	YES	Yes	Yes	Yes	No	Yes	Yes	Yes	Yes	Yes	Yes	No	No	Yes	No	No	Yes	Yes	Yes	Yes	No	No	Yes	No	No	No	No	No	Yes	Yes	No	No	Yes	Yes	Yes
ESC_GC0149AA_AS	SAMEA111435921	109409	NO	NA	Unassigned	Onovel32	fliC-H10	2019	2015-2019	rectal	Human	Europe	NA	NA	NA	Yes	Yes	Yes	Yes	Yes	No	Yes	Yes	Yes	Yes	No	No	Yes	No	No	Yes	Yes	Yes	Yes	No	No	Yes	No	No	No	No	No	Yes	Yes	No	No	Yes	Yes	Yes
ESC_GC0151AA_AS	SAMEA111435916	151995	NO	NA	Unassigned	Onovel32	fliC-H9	2019	2015-2019	rectal	Human	Europe	NA	NA	NA	Yes	Yes	Yes	Yes	Yes	No	No	No	Yes	No	Yes	Yes	Yes	No	No	No	No	No	Yes	No	No	Yes	Yes	Yes	No	No	No	Yes	Yes	No	No	Yes	Yes	Yes
ESC_GC0155AA_AS	SAMEA111435907	159770	YES	B	Unassigned	Onovel32	fliC-H9	2019	2015-2019	rectal	Human	Europe	YES	NO	NO	Yes	Yes	Yes	Yes	Yes	Yes	Yes	Yes	Yes	No	No	No	Yes	No	No	No	No	Yes	Yes	No	No	Yes	No	No	Yes	No	Yes	Yes	Yes	No	No	Yes	Yes	Yes
ESC_GC0158AA_AS	SAMEA111435902	104015	NO	NA	KL124	Onovel32	fliC-H10	2019	2015-2019	rectal	Human	Europe	NA	NA	NA	Yes	Yes	Yes	Yes	Yes	Yes	Yes	Yes	Yes	Yes	No	No	Yes	No	No	Yes	Yes	Yes	Yes	Yes	Yes	Yes	No	No	No	Yes	No	No	No	No	No	Yes	Yes	Yes
ESC_GC0159AA_AS	SAMEA111435901	215121	NO	NA	Unassigned	Onovel32	fliC-H9	2019	2015-2019	UTI/urine	Human	Europe	NA	NA	NA	Yes	Yes	Yes	Yes	No	No	No	No	Yes	No	No	No	Yes	No	No	No	No	Yes	Yes	No	No	Yes	No	No	Yes	No	No	Yes	Yes	No	No	Yes	Yes	Yes
ESC_GC0163AA_AS	SAMEA111435897	80773	NO	NA	KL9	Onovel32	fliC-H9	2019	2015-2019	rectal	Human	Europe	NA	NA	NA	Yes	Yes	Yes	No	Yes	No	No	No	Yes	No	No	No	Yes	No	No	No	No	Yes	Yes	No	No	Yes	No	No	Yes	No	No	Yes	Yes	No	No	Yes	Yes	Yes
ESC_GC0173AA_AS	SAMEA111435880	109409	NO	NA	KL124	Onovel32	fliC-H10	2019	2015-2019	rectal	Human	Europe	NA	NA	NA	Yes	Yes	Yes	Yes	Yes	Yes	Yes	Yes	Yes	Yes	No	No	Yes	No	No	Yes	Yes	Yes	Yes	No	No	Yes	No	No	No	No	No	Yes	Yes	No	No	Yes	Yes	Yes
ESC_GC0177AA_AS	SAMEA111435871	180987	NO	NA	Unassigned	Onovel32	fliC-H10	2019	2015-2019	rectal	Human	Europe	NA	NA	NA	Yes	Yes	Yes	No	Yes	No	No	No	Yes	Yes	No	No	Yes	No	No	No	No	Yes	Yes	No	No	No	Yes	No	No	Yes	No	No	No	Yes	No	No	No	No
ESC_GC0196AA_AS	SAMEA111435845	215620	NO	NA	KL30	Onovel32	fliC-H21	2018	2015-2019	rectal	Human	Europe	NA	NA	NA	Yes	Yes	Yes	No	Yes	Yes	Yes	Yes	No	Yes	No	No	Yes	No	No	No	No	Yes	Yes	No	No	Yes	No	No	Yes	No	No	Yes	Yes	No	No	Yes	Yes	Yes
ESC_GC0198AA_AS	SAMEA111435841	215618	YES	B	Unassigned	Onovel32	fliC-H33	2018	2015-2019	UTI/urine	Human	Europe	YES	YES	YES	Yes	Yes	Yes	Yes	Yes	No	No	No	Yes	Yes	No	No	Yes	No	No	Yes	Yes	Yes	Yes	No	No	Yes	No	No	Yes	No	No	Yes	Yes	No	No	Yes	Yes	Yes
ESC_GC0205AA_AS	SAMEA111435825	109402	NO	NA	KL53	Onovel32	fliC-H9	2018	2015-2019	other	Human	Europe	NA	NA	NA	Yes	Yes	Yes	No	Yes	Yes	Yes	Yes	No	Yes	No	No	Yes	No	No	No	No	Yes	Yes	No	No	Yes	No	No	No	Yes	No	Yes	Yes	No	No	Yes	Yes	Yes
ESC_GC0228AA_AS	SAMEA111435768	215313	YES	B	KL48	Onovel32	fliC-H9	2017	2015-2019	rectal	Human	Europe	NO	YES	NO	Yes	Yes	Yes	Yes	Yes	Yes	Yes	Yes	Yes	Yes	No	No	Yes	No	No	Yes	Yes	Yes	Yes	Yes	Yes	Yes	No	No	No	No	No	No	No	No	No	No	No	Yes
ESC_GC0236AA_AS	SAMEA111435747	158540	YES	B	Unassigned	Onovel32	fliC-H9	2016	2015-2019	rectal	Human	Europe	YES	YES	YES	Yes	Yes	Yes	Yes	Yes	No	No	No	Yes	No	No	No	Yes	No	No	No	No	Yes	Yes	No	No	Yes	No	No	Yes	No	No	Yes	No	No	No	Yes	Yes	Yes
ESC_GC0249AA_AS	SAMEA111435718	84800	NO	NA	Unassigned	Onovel32	fliC-H9	2015	2015-2019	other	Human	Europe	NA	NA	NA	Yes	Yes	Yes	No	Yes	Yes	Yes	Yes	Yes	No	Yes	Yes	Yes	No	Yes	No	No	Yes	Yes	No	No	Yes	No	No	Yes	No	No	Yes	Yes	No	No	Yes	Yes	Yes
ESC_GC0254AA_AS	SAMEA111435705	79418	NO	NA	Unassigned	Onovel32	fliC-H9	2015	2015-2019	rectal	Human	Europe	NA	NA	NA	Yes	Yes	Yes	Yes	Yes	No	No	No	Yes	Yes	No	No	Yes	No	No	Yes	No	Yes	Yes	Yes	Yes	Yes	No	No	No	No	No	No	No	No	No	Yes	No	Yes
ESC_GC0260AA_AS	SAMEA111435687	215285	YES	B	Unassigned	Onovel32	fliC-H9	2015	2015-2019	rectal	Human	Europe	YES	YES	YES	Yes	Yes	Yes	Yes	Yes	No	No	No	Yes	Yes	No	No	Yes	No	No	No	Yes	Yes	Yes	Yes	Yes	Yes	No	No	No	No	No	No	No	No	No	No	No	Yes
ESC_GC0290AA_AS	SAMN31275289	109409	YES	C2	KL124	Onovel32	fliC-H10	2022	2020-2024	other	Human	North America	YES	YES	YES	Yes	Yes	Yes	Yes	Yes	Yes	Yes	Yes	Yes	Yes	No	No	Yes	No	No	Yes	Yes	Yes	Yes	No	No	Yes	No	No	No	No	No	Yes	Yes	No	No	Yes	Yes	Yes
ESC_GC1450AA_AS	SAMN31350273	162651	YES	A	KL103	Onovel32	fliC-H21	2019	2015-2019	UTI/urine	Human	North America	NO	YES	NO	Yes	Yes	Yes	Yes	Yes	Yes	Yes	Yes	Yes	No	No	No	Yes	No	No	No	No	Yes	Yes	No	No	Yes	No	No	No	Yes	No	Yes	Yes	Yes	Yes	No	No	No
ESC_GC1517AA_AS	SAMN31350010	217132	NO	NA	KL124	Onovel32	fliC-H21	2019	2015-2019	UTI/urine	Human	North America	NA	NA	NA	Yes	Yes	Yes	No	Yes	No	No	No	Yes	Yes	No	No	Yes	No	No	No	No	Yes	Yes	No	No	Yes	Yes	No	Yes	Yes	No	Yes	Yes	Yes	No	No	No	No
ESC_GC1562AA_AS	SAMN31349801	58372	YES	A	KL30	Onovel32	fliC-H21	2019	2015-2019	UTI/urine	Human	North America	NO	YES	NO	Yes	Yes	Yes	Yes	Yes	Yes	Yes	Yes	No	No	No	No	Yes	Yes	No	No	No	Yes	Yes	No	No	No	No	No	Yes	No	No	No	No	No	No	No	No	No
ESC_GC1657AA_AS	SAMN31350085	217510	YES	B	KL35	Onovel32	fliC-H9	2019	2015-2019	UTI/urine	Human	North America	NO	YES	NO	Yes	Yes	Yes	No	Yes	No	No	No	No	No	No	No	Yes	Yes	No	No	No	Yes	Yes	No	No	No	Yes	No	No	No	No	No	No	No	No	No	No	No
ESC_GC1713AA_AS	SAMN31349918	217303	YES	A	KL124	Onovel32	fliC-H21	2019	2015-2019	UTI/urine	Human	North America	NO	YES	NO	Yes	Yes	Yes	Yes	Yes	Yes	Yes	Yes	Yes	Yes	No	No	Yes	No	No	No	No	Yes	Yes	No	No	Yes	No	No	Yes	Yes	Yes	Yes	Yes	Yes	No	No	No	No
ESC_GC1781AA_AS	SAMN31350203	217236	YES	A	KL103	Onovel32	fliC-H21	2019	2015-2019	UTI/urine	Human	North America	NO	YES	NO	Yes	Yes	Yes	Yes	Yes	Yes	Yes	Yes	Yes	Yes	No	No	Yes	No	No	No	No	Yes	Yes	No	No	Yes	Yes	No	Yes	Yes	Yes	Yes	Yes	Yes	No	No	No	No
ESC_GC1783AA_AS	SAMN31350201	162651	NO	NA	KL103	Onovel32	fliC-H21	2019	2015-2019	UTI/urine	Human	North America	NA	NA	NA	Yes	Yes	Yes	No	Yes	No	No	Yes	No	No	No	No	Yes	No	No	No	No	Yes	Yes	No	No	No	No	No	No	No	Yes	Yes	Yes	No	No	No	No	No
ESC_GC1959AA_AS	SAMN31262694	28988	YES	B	Unassigned	Onovel32	fliC-H9	2019	2015-2019	other	Human	Oceania	YES	YES	YES	Yes	Yes	Yes	Yes	No	No	No	No	Yes	No	No	No	Yes	No	No	No	No	Yes	Yes	No	No	Yes	No	No	Yes	No	No	Yes	Yes	No	No	Yes	Yes	Yes
ESC_GC1963AA_AS	SAMN31262691	28988	YES	B	Unassigned	Onovel32	fliC-H9	2019	2015-2019	other	Human	Oceania	YES	YES	YES	Yes	Yes	Yes	Yes	No	No	No	No	Yes	No	No	No	Yes	No	No	No	No	Yes	Yes	No	No	Yes	No	No	Yes	No	No	Yes	Yes	No	No	Yes	Yes	Yes
ESC_GC2299AA_AS	SAMN31390131	109409	NO	NA	KL124	Onovel32	fliC-H10	2022	2020-2024	other	Human	North America	NA	NA	NA	Yes	Yes	Yes	Yes	Yes	Yes	Yes	Yes	Yes	Yes	No	No	Yes	No	No	Yes	Yes	Yes	Yes	No	No	Yes	No	No	No	No	No	Yes	Yes	No	No	Yes	Yes	Yes
ESC_GC2303AA_AS	SAMN31388771	217906	YES	B	KL16	Onovel32	fliC-H9	2022	2020-2024	blood	Human	North America	YES	YES	YES	Yes	Yes	Yes	No	Yes	No	No	No	Yes	No	No	No	Yes	No	No	No	No	Yes	Yes	No	No	Yes	No	No	No	No	No	Yes	Yes	No	No	Yes	Yes	Yes
ESC_GC2304AA_AS	SAMN31388766	109409	YES	C2	KL124	NA	fliC-H10	2022	2020-2024	UTI/urine	Human	North America	YES	NO	NO	Yes	Yes	Yes	No	Yes	Yes	Yes	Yes	Yes	No	No	No	Yes	No	No	No	No	Yes	Yes	No	No	Yes	No	No	No	No	No	Yes	Yes	No	No	Yes	Yes	Yes
ESC_GC2572AA_AS	SAMN25849874	218409	NO	NA	Unassigned	Onovel32	fliC-H9	2021	2020-2024	other	Animal	Europe	NA	NA	NA	Yes	Yes	Yes	No	Yes	Yes	Yes	Yes	Yes	Yes	No	No	Yes	No	No	Yes	Yes	Yes	Yes	No	No	Yes	Yes	No	No	No	No	Yes	Yes	No	No	No	No	No
ESC_GC2599AA_AS	SAMN25849891	109402	NO	NA	Unassigned	Onovel32	fliC-H9	2021	2020-2024	other	Animal	Europe	NA	NA	NA	Yes	Yes	Yes	No	Yes	No	No	No	Yes	Yes	No	No	Yes	No	No	Yes	Yes	Yes	Yes	No	No	Yes	No	No	Yes	No	No	Yes	Yes	No	No	Yes	Yes	Yes
ESC_GC2604AA_AS	SAMN25849631	97898	NO	NA	KL114	O9	fliC-H9	2021	2020-2024	other	Animal	Europe	NA	NA	NA	Yes	Yes	Yes	No	Yes	Yes	Yes	Yes	No	No	No	No	Yes	No	No	No	No	No	Yes	No	No	No	Yes	No	No	No	No	No	No	No	No	No	No	No
ESC_GC2612AA_AS	SAMN25849868	31111	NO	NA	KL103	Onovel32	fliC-H5	2021	2020-2024	other	Animal	Europe	NA	NA	NA	Yes	Yes	Yes	Yes	Yes	No	No	No	Yes	No	No	No	Yes	No	No	Yes	Yes	Yes	Yes	No	No	Yes	No	No	Yes	No	No	Yes	Yes	No	No	Yes	Yes	Yes
ESC_GC2730AA_AS	SAMN25849735	57803	YES	NA	Unassigned	Onovel32	fliC-H9	2021	2020-2024	other	Animal	Europe	NA	NA	NA	Yes	Yes	Yes	No	Yes	Yes	No	Yes	No	Yes	No	No	Yes	No	No	No	No	No	Yes	Yes	Yes	Yes	Yes	No	No	Yes	No	No	No	No	No	No	No	No
ESC_GC2765AA_AS	SAMN25849634	11201	NO	NA	KL115	Onovel32	fliC-H10	2021	2020-2024	other	Animal	Europe	NA	NA	NA	Yes	Yes	Yes	Yes	Yes	Yes	Yes	Yes	Yes	Yes	Yes	No	Yes	Yes	No	No	No	No	Yes	No	No	Yes	No	Yes	Yes	Yes	No	Yes	No	No	No	No	No	No
ESC_GC2789AA_AS	SAMN25849654	206365	NO	NA	KL54	Onovel32	fliC-H9	2021	2020-2024	other	Animal	Europe	NA	NA	NA	Yes	Yes	Yes	No	Yes	No	No	No	Yes	No	Yes	No	Yes	No	No	No	No	No	Yes	Yes	Yes	Yes	Yes	No	Yes	Yes	Yes	No	No	No	No	No	No	No
ESC_GC3775AA_AS	SAMN31460738	109409	NO	NA	KL124	NA	fliC-H10	2022	2020-2024	UTI/urine	Human	North America	NA	NA	NA	Yes	Yes	Yes	Yes	Yes	Yes	Yes	Yes	Yes	No	No	No	Yes	No	No	No	No	Yes	Yes	No	No	Yes	No	No	Yes	No	No	Yes	Yes	No	No	Yes	Yes	Yes
ESC_GC3778AA_AS	SAMN31460732	109409	YES	C2	KL124	Onovel32	fliC-H10	2022	2020-2024	UTI/urine	Human	North America	YES	YES	YES	Yes	Yes	Yes	Yes	Yes	Yes	Yes	Yes	Yes	Yes	No	No	Yes	No	No	Yes	Yes	Yes	Yes	No	No	Yes	No	No	Yes	No	No	Yes	Yes	No	No	Yes	Yes	Yes
ESC_GC3840AA_AS	NA	64736	NO	NA	KL48	Onovel32	fliC-H9	2022	2020-2024	other	NA	NA	NA	NA	NA	Yes	Yes	Yes	Yes	Yes	Yes	Yes	Yes	Yes	No	No	No	Yes	No	No	No	No	Yes	Yes	Yes	Yes	Yes	No	No	Yes	No	No	Yes	Yes	No	No	Yes	Yes	Yes
ESC_GC4015AA_AS	SAMN31488181	104015	NO	NA	KL124	Onovel32	fliC-H10	2022	2020-2024	UTI/urine	Human	North America	NA	NA	NA	Yes	Yes	Yes	Yes	Yes	Yes	Yes	Yes	Yes	Yes	No	No	Yes	No	No	Yes	Yes	Yes	Yes	Yes	Yes	Yes	No	No	No	Yes	No	No	No	No	No	Yes	Yes	Yes
ESC_HC0921AA_AS	SAMEA14019012	184071	YES	A	KL101	Onovel32	fliC-H10	2019	2015-2019	other	Animal	Africa	NO	YES	NO	Yes	Yes	Yes	No	Yes	No	No	No	Yes	Yes	No	No	Yes	Yes	No	Yes	Yes	Yes	Yes	Yes	Yes	Yes	Yes	No	No	No	No	No	No	No	No	No	No	No
ESC_HC1080AA_AS	SAMEA111503726	223462	NO	NA	KL124	Onovel32	fliC-H21	2020	2020-2024	UTI/urine	Human	Africa	NA	NA	NA	Yes	Yes	Yes	No	Yes	No	No	No	No	Yes	No	No	Yes	No	No	No	No	Yes	Yes	No	No	Yes	Yes	No	Yes	Yes	Yes	Yes	Yes	Yes	No	No	No	No
ESC_HC1128AA_AS	SAMEA111505107	223415	NO	NA	Unassigned	O9	fliC-H10	2020	2020-2024	UTI/urine	Human	Africa	NA	NA	NA	Yes	Yes	Yes	Yes	Yes	Yes	Yes	Yes	Yes	Yes	No	No	Yes	No	No	Yes	Yes	Yes	Yes	Yes	Yes	Yes	No	No	Yes	No	Yes	No	No	No	No	No	No	Yes
ESC_HC1151AA_AS	SAMEA111505084	223391	YES	A	KL103	Onovel32	fliC-H21	2020	2020-2024	UTI/urine	Human	Africa	NO	YES	NO	Yes	Yes	Yes	No	Yes	Yes	Yes	Yes	No	No	No	No	Yes	No	No	Yes	No	Yes	Yes	No	No	No	Yes	No	Yes	Yes	No	No	No	Yes	No	No	No	No
ESC_HC1153AA_AS	SAMEA111505083	223392	NO	NA	KL103	Onovel32	fliC-H21	2020	2020-2024	UTI/urine	Human	Africa	NA	NA	NA	Yes	Yes	Yes	No	Yes	No	No	No	Yes	Yes	No	No	Yes	No	No	No	No	Yes	Yes	No	No	Yes	Yes	No	Yes	No	Yes	Yes	Yes	No	No	No	No	No
ESC_HC1234AA_AS	SAMEA111504815	224283	NO	NA	KL124	Onovel32	fliC-H10	2020	2020-2024	UTI/urine	Human	Europe	NA	NA	NA	Yes	Yes	Yes	Yes	Yes	Yes	Yes	Yes	Yes	Yes	No	No	Yes	No	No	Yes	Yes	Yes	Yes	No	No	No	No	No	No	No	No	No	No	No	No	No	No	Yes
ESC_HC1457AA_AS	SAMEA111506369	102344	YES	A	KL101	Onovel32	fliC-H10	2020	2020-2024	other	Human	Africa	NO	YES	NO	Yes	Yes	Yes	Yes	Yes	Yes	Yes	Yes	Yes	No	No	No	Yes	No	No	No	No	Yes	Yes	No	No	Yes	Yes	No	No	No	No	Yes	Yes	Yes	Yes	No	No	No
ESC_HC1464AA_AS	SAMEA111506372	224178	YES	A	KL103	Onovel32	fliC-H21	2020	2020-2024	UTI/urine	Human	Africa	NO	NO	NO	Yes	Yes	Yes	Yes	Yes	Yes	Yes	Yes	Yes	No	No	No	Yes	No	No	No	No	Yes	Yes	No	No	Yes	Yes	No	Yes	Yes	Yes	Yes	Yes	Yes	No	No	No	No
ESC_HC1584AA_AS	SAMEA111505926	223683	NO	NA	KL103	Onovel32	fliC-H21	2020	2020-2024	UTI/urine	Human	Asia	NA	NA	NA	Yes	Yes	Yes	No	Yes	No	No	No	Yes	No	No	No	Yes	No	No	No	No	Yes	Yes	No	No	Yes	Yes	No	Yes	Yes	Yes	Yes	Yes	No	No	No	No	Yes
ESC_HC1780AA_AS	SAMEA111505338	141866	NO	NA	KL16	Onovel32	fliC-H9	2020	2020-2024	blood	Human	Asia	NA	NA	NA	Yes	Yes	Yes	No	Yes	No	No	No	Yes	Yes	No	No	Yes	No	No	Yes	Yes	Yes	Yes	No	No	Yes	No	No	No	No	No	Yes	Yes	No	No	No	No	No
ESC_GC5590AA_AS	SAMN31571006	109409	NO	NA	KL124	Onovel32	fliC-H10	2022	2020-2024	UTI/urine	Human	North America	NA	NA	NA	Yes	Yes	Yes	Yes	Yes	No	No	No	Yes	Yes	No	No	Yes	No	No	Yes	Yes	Yes	Yes	No	No	Yes	No	No	No	No	No	Yes	Yes	No	No	Yes	Yes	Yes
ESC_HC1864AA_AS	SAMEA111482683	102344	YES	A	KL101	Onovel32	fliC-H10	NA	NA	other	NA	Africa	NO	YES	NO	Yes	Yes	Yes	Yes	Yes	Yes	Yes	Yes	Yes	No	No	No	Yes	No	No	No	No	Yes	Yes	No	No	Yes	Yes	No	No	Yes	No	Yes	Yes	Yes	Yes	No	No	No
ESC_HC1884AA_AS	SAMEA111482662	43446	NO	NA	KL103	Onovel32	fliC-H21	NA	NA	other	NA	Africa	NA	NA	NA	Yes	Yes	Yes	Yes	Yes	Yes	Yes	Yes	Yes	Yes	No	No	Yes	No	No	No	No	Yes	Yes	No	No	Yes	No	No	Yes	Yes	Yes	Yes	Yes	Yes	No	No	No	No
ESC_HC1921AA_AS	SAMEA111482625	223722	YES	A	KL125	Onovel32	fliC-H21	NA	NA	other	NA	Africa	NO	YES	NO	Yes	Yes	Yes	Yes	Yes	Yes	Yes	Yes	Yes	No	No	No	Yes	No	No	No	No	Yes	Yes	No	No	Yes	Yes	No	Yes	Yes	No	Yes	Yes	Yes	Yes	No	No	No
ESC_HC1922AA_AS	SAMEA111482624	223952	YES	A	KL101	Onovel32	fliC-H10	NA	NA	other	NA	Africa	NO	YES	NO	Yes	Yes	Yes	No	Yes	No	No	No	No	Yes	No	No	Yes	No	No	No	No	Yes	Yes	No	No	Yes	Yes	No	Yes	Yes	Yes	Yes	Yes	Yes	No	No	No	No
ESC_HC2004AA_AS	SAMEA111482542	104015	YES	C2	KL124	Onovel32	fliC-H10	NA	NA	other	NA	Africa	YES	YES	YES	Yes	Yes	Yes	Yes	Yes	Yes	Yes	Yes	Yes	Yes	No	No	Yes	No	No	Yes	Yes	Yes	Yes	No	No	Yes	No	No	No	No	No	Yes	Yes	No	No	Yes	Yes	Yes
ESC_GC6810AA_AS	SAMN29755197	109409	YES	C2	KL30	Onovel32	fliC-H10	2022	2020-2024	other	Human	North America	YES	YES	YES	Yes	Yes	Yes	Yes	Yes	Yes	Yes	Yes	Yes	Yes	No	No	Yes	No	No	Yes	Yes	Yes	Yes	No	No	Yes	No	No	No	No	No	Yes	Yes	No	No	Yes	Yes	Yes
ESC_GC6816AA_AS	SAMN29755174	158540	NO	NA	KL125	Onovel32	fliC-H9	2022	2020-2024	other	Human	North America	NA	NA	NA	Yes	Yes	Yes	Yes	Yes	No	No	No	Yes	No	No	No	Yes	No	No	No	No	Yes	Yes	No	No	Yes	No	No	No	No	Yes	Yes	No	No	No	Yes	Yes	Yes
ESC_GC6881AA_AS	SAMN31684555	104015	NO	NA	KL124	Onovel32	fliC-H10	2022	2020-2024	blood	Human	North America	NA	NA	NA	Yes	Yes	Yes	Yes	Yes	No	No	No	Yes	Yes	No	No	Yes	No	No	No	Yes	Yes	Yes	No	No	Yes	No	No	No	No	No	Yes	Yes	No	No	Yes	Yes	Yes
ESC_GC6882AA_AS	SAMN31684552	109409	NO	NA	Unassigned	Onovel32	fliC-H10	2022	2020-2024	UTI/urine	Human	North America	NA	NA	NA	Yes	Yes	Yes	Yes	Yes	Yes	Yes	Yes	Yes	Yes	No	No	Yes	No	No	No	Yes	Yes	Yes	No	No	Yes	No	No	No	No	No	Yes	Yes	No	No	Yes	Yes	Yes
ESC_GC7134AA_AS	SAMN31715210	64736	NO	NA	KL48	Onovel32	fliC-H9	2022	2020-2024	blood	Human	North America	NA	NA	NA	Yes	Yes	Yes	Yes	Yes	No	No	No	Yes	Yes	No	No	Yes	Yes	No	No	No	Yes	Yes	No	No	Yes	No	No	Yes	No	No	Yes	Yes	No	No	Yes	Yes	Yes
ESC_GC7338AA_AS	SAMN31740955	104015	NO	NA	KL124	Onovel32	fliC-H10	2022	2020-2024	UTI/urine	Human	North America	NA	NA	NA	Yes	Yes	Yes	Yes	Yes	No	No	No	Yes	Yes	No	No	Yes	No	No	No	Yes	Yes	Yes	No	No	Yes	No	No	No	No	No	Yes	Yes	No	No	Yes	Yes	Yes
ESC_GC7506AA_AS	SAMN31779636	109409	YES	C2	KL124	NA	fliC-H10	2022	2020-2024	UTI/urine	Human	North America	YES	YES	YES	Yes	Yes	Yes	Yes	Yes	Yes	Yes	Yes	Yes	Yes	No	No	Yes	No	No	Yes	Yes	Yes	Yes	No	No	Yes	No	No	No	No	No	Yes	Yes	No	No	Yes	Yes	Yes
ESC_GC8440AA_AS	SAMN31819813	197222	NO	NA	KL114	Onovel32	fliC-H9	2022	2020-2024	other	Animal	North America	NA	NA	NA	Yes	Yes	Yes	No	Yes	No	No	No	Yes	No	No	No	Yes	No	No	Yes	Yes	Yes	Yes	No	No	Yes	Yes	No	Yes	Yes	No	Yes	Yes	No	No	Yes	Yes	Yes
ESC_GC8441AA_AS	SAMN31819823	109409	NO	NA	KL124	Onovel32	fliC-H10	2022	2020-2024	other	NA	North America	NA	NA	NA	Yes	Yes	Yes	Yes	Yes	Yes	Yes	Yes	Yes	Yes	No	No	Yes	No	No	Yes	Yes	Yes	Yes	No	No	Yes	No	No	No	No	No	Yes	Yes	No	No	Yes	Yes	Yes
ESC_GC8442AA_AS	SAMN31819822	64736	YES	B	KL48	Onovel32	fliC-H9	2022	2020-2024	other	Animal	North America	YES	YES	YES	Yes	Yes	Yes	Yes	Yes	No	No	No	Yes	Yes	No	No	Yes	No	No	Yes	Yes	Yes	Yes	Yes	Yes	Yes	No	No	Yes	No	Yes	Yes	Yes	No	No	Yes	Yes	Yes
ESC_GC8462AA_AS	SAMN31843510	221552	YES	B	KL57	Onovel32_Onovel22	fliC-H9	2019	2015-2019	other	NA	Asia	NO	YES	NO	Yes	Yes	Yes	No	Yes	Yes	Yes	Yes	Yes	Yes	No	No	Yes	Yes	No	Yes	Yes	Yes	Yes	Yes	Yes	Yes	Yes	No	No	No	No	No	No	No	No	No	No	Yes
ESC_GC9787AA_AS	SAMN32011618	109409	NO	NA	Unassigned	NA	fliC-H10	2022	2020-2024	UTI/urine	Human	North America	NA	NA	NA	Yes	Yes	Yes	Yes	Yes	Yes	Yes	Yes	Yes	Yes	No	No	Yes	No	No	No	Yes	Yes	Yes	No	No	Yes	No	No	No	No	No	Yes	Yes	No	No	Yes	Yes	No
ESC_HC0093AA_AS	SAMN31988455	222690	NO	NA	KL30	NA	fliC-H9	2019	2015-2019	rectal	Human	Asia	NA	NA	NA	Yes	Yes	Yes	Yes	Yes	No	No	No	Yes	No	No	No	Yes	No	No	No	No	Yes	Yes	Yes	Yes	Yes	No	No	No	No	No	No	No	No	No	No	No	Yes
ESC_HC0094AA_AS	SAMN31988454	222690	NO	NA	KL30	NA	fliC-H9	2019	2015-2019	rectal	Human	Asia	NA	NA	NA	Yes	Yes	Yes	Yes	Yes	No	No	No	Yes	No	No	No	Yes	No	No	No	No	Yes	Yes	Yes	Yes	Yes	No	No	No	No	No	No	No	No	No	No	No	Yes
ESC_HC0119AA_AS	SAMN31988431	222840	NO	NA	KL20	Onovel32	fliC-H9	2019	2015-2019	other	NA	Asia	NA	NA	NA	Yes	Yes	Yes	Yes	Yes	Yes	Yes	Yes	No	No	No	No	Yes	No	No	No	No	No	Yes	No	No	No	No	No	Yes	No	No	Yes	Yes	No	No	No	No	No
ESC_HC0188AA_AS	SAMN31988492	222851	NO	NA	KL20	Onovel32	fliC-H9	2019	2015-2019	rectal	Human	Asia	NA	NA	NA	Yes	Yes	Yes	No	Yes	Yes	Yes	Yes	No	No	No	No	Yes	No	No	No	No	No	Yes	No	No	No	Yes	No	Yes	No	No	No	No	No	No	No	No	No
ESC_HC0206AA_AS	SAMN31988415	222690	YES	B	KL30	NA	fliC-H9	2019	2015-2019	other	NA	Asia	NO	YES	NO	Yes	Yes	Yes	No	Yes	No	No	No	Yes	No	No	No	Yes	No	No	No	No	Yes	Yes	Yes	Yes	Yes	No	No	No	No	No	No	No	No	No	No	No	Yes
ESC_HC0218AA_AS	SAMN31988404	222840	NO	NA	KL20	Onovel32	fliC-H9	2019	2015-2019	other	NA	Asia	NA	NA	NA	Yes	Yes	Yes	Yes	Yes	Yes	Yes	Yes	No	No	No	No	Yes	No	No	No	No	No	Yes	No	No	No	No	No	Yes	No	No	Yes	Yes	No	No	No	No	No
ESC_HC0638AA_AS	SAMN32130562	64736	YES	B	KL48	Onovel32	fliC-H9	2021	2020-2024	other	Animal	North America	YES	YES	YES	Yes	Yes	Yes	Yes	Yes	No	No	No	Yes	Yes	No	No	Yes	No	No	Yes	Yes	Yes	Yes	Yes	Yes	Yes	No	No	Yes	No	Yes	Yes	Yes	No	No	Yes	Yes	Yes
ESC_HC0639AA_AS	SAMN32130561	64736	NO	NA	KL48	Onovel32	fliC-H9	2021	2020-2024	other	Animal	North America	NA	NA	NA	Yes	Yes	Yes	Yes	Yes	No	No	No	Yes	Yes	No	No	Yes	No	No	Yes	Yes	Yes	Yes	Yes	Yes	Yes	No	No	Yes	No	Yes	Yes	Yes	No	No	Yes	Yes	Yes
ESC_HC0642AA_AS	SAMN32130570	197222	NO	NA	KL114	Onovel32	fliC-H9	2022	2020-2024	other	Animal	North America	NA	NA	NA	Yes	Yes	Yes	No	Yes	No	No	No	Yes	No	No	No	Yes	No	No	Yes	Yes	Yes	Yes	No	No	Yes	Yes	No	Yes	Yes	No	Yes	Yes	No	No	Yes	Yes	Yes
ESC_HC0643AA_AS	SAMN32130569	109409	YES	C2	KL124	Onovel32	fliC-H10	2022	2020-2024	other	Animal	North America	YES	YES	YES	Yes	Yes	Yes	Yes	Yes	Yes	Yes	Yes	Yes	Yes	No	No	Yes	No	No	Yes	Yes	Yes	Yes	No	No	Yes	No	No	No	No	No	Yes	Yes	No	No	Yes	Yes	Yes
ESC_HC0644AA_AS	SAMN32130568	109409	NO	NA	KL124	Onovel32	fliC-H10	2022	2020-2024	other	Animal	North America	NA	NA	NA	Yes	Yes	Yes	Yes	Yes	Yes	Yes	Yes	Yes	Yes	No	No	Yes	No	No	Yes	Yes	Yes	Yes	No	No	Yes	No	No	No	No	No	Yes	Yes	No	No	Yes	Yes	Yes
ESC_HC0645AA_AS	SAMN32130557	64736	NO	NA	KL48	Onovel32	fliC-H9	2021	2020-2024	other	Animal	North America	NA	NA	NA	Yes	Yes	Yes	Yes	Yes	No	No	No	Yes	Yes	No	No	Yes	No	No	Yes	Yes	Yes	Yes	Yes	Yes	Yes	No	No	Yes	No	Yes	Yes	Yes	No	No	Yes	Yes	Yes
ESC_HC0675AA_AS	SAMN32116101	189621	YES	NA	Unassigned	NA	fliC-H9	2022	2020-2024	UTI/urine	Human	North America	NA	NA	NA	Yes	Yes	Yes	No	Yes	No	No	No	No	No	Yes	Yes	Yes	No	No	Yes	No	Yes	Yes	No	No	Yes	Yes	No	No	Yes	No	Yes	Yes	No	No	Yes	Yes	Yes
ESC_HC3086AA_AS	SAMN32244630	109409	YES	C2	Unassigned	Onovel32	fliC-H10	2022	2020-2024	blood	Human	North America	YES	NO	NO	Yes	Yes	Yes	Yes	Yes	Yes	Yes	No	Yes	No	No	No	Yes	No	No	No	No	Yes	Yes	No	No	Yes	No	No	No	No	No	Yes	Yes	No	No	Yes	Yes	Yes
ESC_HC3087AA_AS	SAMN32244629	109409	YES	C2	KL124	Onovel32	fliC-H10	2022	2020-2024	blood	Human	North America	YES	NO	NO	Yes	Yes	Yes	Yes	Yes	No	No	No	Yes	No	No	No	Yes	No	No	No	No	Yes	Yes	No	No	Yes	No	No	No	No	No	Yes	Yes	No	No	Yes	Yes	Yes
ESC_HC4467AA_AS	SAMN32192645	109409	YES	C2	KL124	Onovel32	fliC-H10	2022	2020-2024	UTI/urine	Human	North America	YES	YES	YES	Yes	Yes	Yes	Yes	Yes	Yes	Yes	No	Yes	Yes	No	No	Yes	No	No	Yes	Yes	Yes	Yes	No	No	Yes	No	No	Yes	No	No	No	Yes	No	No	Yes	Yes	Yes
ESC_HC4617AA_AS	SAMN30113592	225454	NO	NA	Unassigned	Onovel32_Onovel22	fliC-H9	2021	2020-2024	UTI/urine	Human	Asia	NA	NA	NA	Yes	Yes	Yes	No	Yes	No	No	No	Yes	Yes	No	No	Yes	Yes	No	No	No	Yes	Yes	Yes	Yes	Yes	Yes	No	Yes	No	No	No	No	No	No	Yes	No	Yes
ESC_HC4685AA_AS	SAMEA112251228	225649	NO	NA	KL103	Onovel32	fliC-H5	2022	2020-2024	rectal	Human	Europe	NA	NA	NA	Yes	Yes	Yes	Yes	Yes	No	No	No	Yes	Yes	No	No	Yes	No	No	Yes	Yes	Yes	Yes	Yes	Yes	Yes	No	No	No	No	No	No	No	No	No	No	No	Yes
ESC_HC5412AA_AS	SAMN32470444	226020	NO	NA	KL30	Onovel32	fliC-H10	2022	2020-2024	UTI/urine	Human	North America	NA	NA	NA	Yes	Yes	Yes	Yes	Yes	No	No	No	Yes	No	No	No	Yes	No	No	No	No	Yes	Yes	No	No	Yes	No	No	No	No	No	Yes	Yes	No	No	Yes	Yes	No
ESC_HC6676AA_AS	SAMN32646393	227515	YES	C2	KL124	Onovel32	fliC-H10	2021	2020-2024	other	Human	North America	YES	YES	YES	Yes	Yes	Yes	Yes	Yes	No	No	No	Yes	Yes	No	No	Yes	No	No	Yes	Yes	Yes	Yes	No	No	Yes	No	No	No	No	No	Yes	Yes	No	No	Yes	Yes	Yes
ESC_HC6677AA_AS	SAMN32646392	227510	YES	C2	KL124	Onovel32	fliC-H10	2021	2020-2024	blood	Human	North America	YES	YES	YES	Yes	Yes	Yes	Yes	Yes	No	No	No	Yes	Yes	No	No	Yes	No	No	Yes	Yes	Yes	Yes	Yes	Yes	Yes	No	No	No	No	No	Yes	Yes	No	No	Yes	Yes	Yes
ESC_HC6678AA_AS	SAMN32646391	109409	YES	C2	KL124	Onovel32	fliC-H10	2021	2020-2024	other	Human	North America	YES	YES	YES	Yes	Yes	Yes	Yes	Yes	No	No	No	Yes	Yes	No	No	Yes	No	No	Yes	Yes	Yes	Yes	No	No	Yes	No	No	No	No	No	Yes	Yes	No	No	Yes	Yes	Yes
ESC_HC6679AA_AS	SAMN32646390	227514	NO	NA	KL124	Onovel32	fliC-H10	2021	2020-2024	other	Human	North America	NA	NA	NA	Yes	Yes	Yes	Yes	Yes	No	No	No	Yes	No	No	No	Yes	No	No	Yes	Yes	Yes	Yes	No	No	Yes	No	No	No	No	No	Yes	Yes	No	No	Yes	Yes	Yes
ESC_HC6680AA_AS	SAMN32646388	109409	NO	NA	KL124	Onovel32	fliC-H10	2020	2020-2024	other	Human	North America	NA	NA	NA	Yes	Yes	Yes	Yes	Yes	No	No	No	Yes	No	No	No	Yes	No	No	Yes	Yes	Yes	Yes	No	No	Yes	No	No	No	No	No	Yes	Yes	No	No	Yes	Yes	Yes
ESC_HC6683AA_AS	SAMN32646384	227508	NO	NA	KL124	Onovel32	fliC-H10	2020	2020-2024	other	Human	North America	NA	NA	NA	Yes	Yes	Yes	Yes	Yes	No	No	No	Yes	No	No	No	Yes	No	No	Yes	Yes	Yes	Yes	No	No	Yes	No	No	No	No	No	Yes	Yes	No	No	Yes	Yes	Yes
ESC_HC6685AA_AS	SAMN32646382	227507	NO	NA	KL124	Onovel32	fliC-H10	2020	2020-2024	other	Human	North America	NA	NA	NA	Yes	Yes	Yes	Yes	Yes	No	No	No	Yes	Yes	No	No	Yes	No	No	Yes	Yes	Yes	Yes	No	No	Yes	No	No	No	No	No	Yes	Yes	No	No	Yes	Yes	Yes
ESC_HC6686AA_AS	SAMN32646381	227505	NO	NA	Unassigned	Onovel32	fliC-H10	2020	2020-2024	other	Human	North America	NA	NA	NA	Yes	Yes	Yes	Yes	Yes	Yes	Yes	Yes	Yes	Yes	No	No	Yes	No	No	Yes	Yes	Yes	Yes	No	No	Yes	No	No	No	No	No	Yes	Yes	No	No	Yes	Yes	Yes
ESC_HC6689AA_AS	SAMN32646378	227503	NO	NA	KL124	Onovel32	fliC-H10	2020	2020-2024	other	Human	North America	NA	NA	NA	Yes	Yes	Yes	Yes	Yes	No	No	No	Yes	Yes	No	No	Yes	No	No	Yes	Yes	Yes	Yes	No	No	Yes	No	No	No	No	No	Yes	Yes	No	No	Yes	Yes	Yes
ESC_HC6796AA_AS	SAMN32646394	227566	YES	C2	KL124	Onovel32	fliC-H10	2021	2020-2024	UTI/urine	Human	North America	YES	YES	YES	Yes	Yes	Yes	Yes	Yes	No	No	No	Yes	Yes	No	No	Yes	No	No	Yes	Yes	Yes	Yes	No	No	Yes	No	No	No	No	No	Yes	Yes	No	No	Yes	Yes	Yes
ESC_HC6797AA_AS	SAMN32646389	227564	NO	NA	KL124	Onovel32	fliC-H10	2021	2020-2024	other	Human	North America	NA	NA	NA	Yes	Yes	Yes	Yes	Yes	No	No	No	Yes	No	No	No	Yes	No	No	Yes	Yes	Yes	Yes	No	No	Yes	No	No	No	No	No	Yes	Yes	No	No	Yes	Yes	Yes
ESC_HC7060AA_AS	SAMN32646359	227816	NO	NA	KL124	NA	fliC-H10	2022	2020-2024	UTI/urine	Human	North America	NA	NA	NA	Yes	Yes	Yes	Yes	Yes	Yes	Yes	Yes	Yes	No	No	No	Yes	No	No	No	No	Yes	Yes	No	No	Yes	No	No	No	No	No	Yes	Yes	No	No	Yes	Yes	No
ESC_HC7299AA_AS	SAMN32677379	228114	YES	A	Unassigned	Onovel32	fliC-H21	2021	2020-2024	other	Animal	North America	NO	YES	NO	Yes	Yes	Yes	Yes	Yes	Yes	Yes	Yes	Yes	No	No	No	Yes	No	No	No	No	Yes	Yes	No	No	Yes	Yes	No	No	Yes	No	Yes	Yes	No	No	No	No	No
ESC_HC7810AA_AS	NA	228435	NO	NA	KL124	Onovel32	fliC-H10	2022	2020-2024	other	Human	Europe	NA	NA	NA	Yes	Yes	Yes	Yes	Yes	Yes	No	Yes	Yes	Yes	No	No	Yes	No	No	Yes	Yes	Yes	Yes	No	No	Yes	No	No	No	No	No	Yes	Yes	No	No	Yes	Yes	Yes
ESC_HC7933AA_AS	SAMN32733995	228559	YES	C1	KL20	Onovel32	fliC-H9	2022	2020-2024	other	Human	North America	YES	YES	YES	Yes	Yes	Yes	No	Yes	Yes	No	Yes	No	Yes	No	No	Yes	No	No	Yes	Yes	Yes	Yes	No	No	Yes	No	No	No	No	No	Yes	Yes	No	No	Yes	Yes	Yes
ESC_HC7934AA_AS	SAMN32733968	228556	YES	C2	KL30	NA	fliC-H10	2022	2020-2024	UTI/urine	Human	North America	YES	YES	YES	Yes	Yes	Yes	Yes	Yes	No	No	No	Yes	Yes	No	No	Yes	No	No	Yes	Yes	Yes	Yes	No	No	Yes	No	No	No	No	No	Yes	Yes	No	No	Yes	Yes	Yes
ESC_HC8093AA_AS	SAMN32768121	109409	NO	NA	KL30	Onovel32	fliC-H10	2022	2020-2024	UTI/urine	Human	North America	NA	NA	NA	Yes	Yes	Yes	Yes	Yes	No	No	No	Yes	Yes	No	No	Yes	No	No	Yes	Yes	Yes	Yes	No	No	Yes	No	No	No	No	No	Yes	Yes	No	No	Yes	Yes	Yes
ESC_HC8308AA_AS	SAMN32801840	109409	YES	C2	KL124	NA	fliC-H10	2022	2020-2024	rectal	Human	North America	YES	NO	NO	Yes	Yes	Yes	Yes	Yes	No	No	No	Yes	No	No	No	Yes	No	No	No	No	Yes	Yes	No	No	Yes	No	No	No	No	No	Yes	Yes	No	No	Yes	Yes	Yes
ESC_HC8309AA_AS	SAMN32801838	109409	NO	NA	KL124	NA	fliC-H10	2022	2020-2024	UTI/urine	Human	North America	NA	NA	NA	Yes	Yes	Yes	Yes	Yes	Yes	Yes	Yes	Yes	Yes	No	No	Yes	No	No	Yes	Yes	Yes	Yes	No	No	Yes	No	No	No	No	No	Yes	Yes	No	No	Yes	Yes	No
ESC_HC8345AA_AS	SAMN32801356	228891	YES	C1	KL20	Onovel32	fliC-H9	2022	2020-2024	other	Human	North America	YES	YES	YES	Yes	Yes	Yes	No	Yes	Yes	Yes	Yes	No	Yes	No	No	Yes	No	No	Yes	Yes	Yes	Yes	No	No	Yes	No	No	No	No	No	Yes	Yes	No	No	Yes	Yes	Yes
ESC_HC8411AA_AS	SAMN32811469	228980	YES	C2	KL124	Onovel32	fliC-H10	NA	NA	other	Human	North America	YES	YES	YES	Yes	Yes	Yes	Yes	Yes	Yes	Yes	Yes	Yes	Yes	No	No	Yes	No	No	Yes	Yes	Yes	Yes	No	No	Yes	Yes	No	No	No	No	Yes	Yes	No	No	Yes	Yes	Yes
ESC_HC8412AA_AS	SAMN32811467	208151	NO	NA	KL121	Onovel32	fliC-H9	NA	NA	other	Human	North America	NA	NA	NA	Yes	Yes	Yes	No	Yes	No	No	No	Yes	No	No	No	Yes	No	No	No	No	Yes	Yes	No	No	Yes	Yes	No	Yes	No	No	Yes	Yes	No	No	Yes	Yes	Yes
ESC_HC8413AA_AS	SAMN32811463	109409	YES	C2	KL124	Onovel32	fliC-H10	NA	NA	other	Human	North America	YES	YES	YES	Yes	Yes	Yes	Yes	Yes	Yes	Yes	Yes	Yes	Yes	No	No	Yes	No	No	Yes	Yes	Yes	Yes	No	No	Yes	No	No	No	No	No	Yes	Yes	No	No	Yes	Yes	Yes
ESC_HC8439AA_AS	SAMN32810584	228961	NO	NA	KL60	Onovel32	fliC-H9	NA	NA	other	Human	North America	NA	NA	NA	Yes	Yes	Yes	No	Yes	No	No	No	No	No	No	No	Yes	No	No	No	No	Yes	Yes	No	No	Yes	No	No	Yes	No	No	Yes	Yes	No	No	Yes	Yes	Yes
ESC_HC8440AA_AS	SAMN32809997	109409	NO	NA	KL30	Onovel32	fliC-H10	NA	NA	other	Human	North America	NA	NA	NA	Yes	Yes	Yes	Yes	Yes	Yes	Yes	Yes	Yes	Yes	No	No	Yes	No	No	Yes	Yes	Yes	Yes	No	No	Yes	No	No	No	No	No	Yes	Yes	No	No	Yes	Yes	Yes
ESC_HC8466AA_AS	SAMN32816952	228997	NO	NA	KL14	Onovel32_O9	fliC-H9	2022	2020-2024	UTI/urine	Human	North America	NA	NA	NA	Yes	Yes	Yes	Yes	Yes	Yes	Yes	Yes	Yes	No	No	No	Yes	No	No	No	No	Yes	Yes	No	No	Yes	No	No	No	No	No	Yes	No	No	No	No	No	Yes
ESC_HC8470AA_AS	SAMN32816987	228998	NO	NA	KL103	Onovel32	fliC-H21	2022	2020-2024	UTI/urine	Human	North America	NA	NA	NA	Yes	Yes	Yes	No	Yes	Yes	Yes	Yes	No	Yes	No	No	Yes	No	No	No	No	Yes	Yes	No	No	Yes	Yes	No	Yes	Yes	No	Yes	Yes	No	No	Yes	Yes	No
ESC_HC8471AA_AS	SAMN32816981	228996	YES	C2	KL124	Onovel32	fliC-H10	2022	2020-2024	UTI/urine	Human	North America	YES	YES	YES	Yes	Yes	Yes	Yes	Yes	No	No	No	Yes	Yes	No	No	Yes	No	No	Yes	Yes	Yes	Yes	No	No	Yes	No	No	No	No	No	Yes	Yes	No	No	Yes	Yes	Yes
ESC_HC8744AA_AS	SAMN32934882	229471	NO	NA	KL124	Onovel32	fliC-H10	2023	2020-2024	other	Human	North America	NA	NA	NA	Yes	Yes	Yes	No	Yes	No	No	No	No	No	No	No	Yes	No	No	No	No	Yes	Yes	No	No	Yes	No	No	No	No	No	Yes	Yes	No	No	Yes	Yes	Yes
ESC_HC9293AA_AS	NA	64736	YES	B	Unassigned	NA	fliC-H9	2015	2015-2019	other	Human	Africa	YES	YES	YES	Yes	Yes	Yes	Yes	Yes	Yes	Yes	Yes	Yes	Yes	No	No	Yes	No	No	Yes	Yes	Yes	Yes	Yes	Yes	Yes	No	No	No	No	No	Yes	Yes	No	No	Yes	Yes	Yes
ESC_HC9316AA_AS	NA	229577	YES	B	Unassigned	NA	fliC-H9	2017	2015-2019	UTI/urine	Human	Africa	YES	NO	NO	Yes	Yes	Yes	Yes	Yes	Yes	Yes	Yes	Yes	No	No	No	Yes	No	No	No	No	Yes	Yes	No	No	Yes	No	No	No	No	No	Yes	Yes	No	No	Yes	Yes	Yes
ESC_HC9354AA_AS	NA	229604	NO	NA	Unassigned	NA	fliC-H9	2020	2020-2024	UTI/urine	Human	Africa	NA	NA	NA	Yes	Yes	Yes	Yes	Yes	No	No	No	Yes	Yes	No	No	Yes	No	No	Yes	Yes	Yes	Yes	No	No	Yes	Yes	No	No	No	No	Yes	Yes	No	No	Yes	Yes	Yes
ESC_HC9356AA_AS	NA	109409	NO	NA	Unassigned	Onovel32	fliC-H10	2018	2015-2019	other	Human	Africa	NA	NA	NA	Yes	Yes	Yes	Yes	Yes	Yes	Yes	Yes	Yes	Yes	No	No	Yes	No	No	Yes	Yes	Yes	Yes	No	No	Yes	No	No	No	No	No	Yes	Yes	No	No	Yes	Yes	Yes
ESC_HC9364AA_AS	NA	229624	NO	NA	Unassigned	NA	fliC-H21	2020	2020-2024	other	Human	Africa	NA	NA	NA	Yes	Yes	Yes	Yes	Yes	Yes	Yes	Yes	Yes	Yes	No	No	Yes	No	No	No	No	Yes	Yes	No	No	Yes	No	No	No	No	No	Yes	Yes	No	No	Yes	Yes	Yes
ESC_HC9371AA_AS	NA	172105	NO	NA	Unassigned	Onovel32	fliC-H9	2019	2015-2019	other	NA	Africa	NA	NA	NA	Yes	Yes	Yes	Yes	No	No	No	No	Yes	No	No	No	Yes	No	No	No	No	Yes	Yes	No	No	Yes	No	No	No	No	No	Yes	Yes	No	No	Yes	Yes	Yes
ESC_HC9399AA_AS	SAMN32978020	229662	YES	C2	KL124	Onovel32	fliC-H10	2023	2020-2024	UTI/urine	Human	North America	YES	YES	YES	Yes	Yes	Yes	Yes	Yes	Yes	Yes	Yes	Yes	Yes	No	No	Yes	No	No	Yes	Yes	Yes	Yes	No	No	Yes	No	No	No	No	No	Yes	Yes	No	No	Yes	Yes	Yes
ESC_HC9402AA_AS	SAMN32978023	229657	YES	C1	Unassigned	Onovel32	fliC-H9	2023	2020-2024	other	Human	North America	YES	YES	YES	Yes	Yes	Yes	No	Yes	Yes	Yes	No	No	Yes	No	No	Yes	No	No	Yes	Yes	Yes	Yes	No	No	Yes	No	No	No	No	No	Yes	Yes	No	No	Yes	Yes	Yes
ESC_HC9436AA_AS	SAMN33005080	229699	NO	NA	KL48	Onovel32	fliC-H9	2022	2020-2024	UTI/urine	Human	North America	NA	NA	NA	Yes	Yes	Yes	Yes	Yes	No	No	No	Yes	No	No	No	Yes	No	No	No	No	Yes	Yes	No	No	Yes	No	No	Yes	No	No	Yes	Yes	No	No	Yes	Yes	Yes
ESC_HC9469AA_AS	SAMN33023106	229716	NO	NA	KL48	Onovel32	fliC-H9	2023	2020-2024	UTI/urine	Human	North America	NA	NA	NA	Yes	Yes	Yes	Yes	Yes	Yes	Yes	Yes	No	No	No	No	Yes	Yes	No	No	No	No	Yes	No	No	No	No	Yes	No	No	No	No	No	No	No	Yes	Yes	Yes
ESC_HC9517AA_AS	SAMN33044217	109409	YES	C2	KL124	Onovel32	fliC-H10	2022	2020-2024	UTI/urine	Human	North America	YES	YES	YES	Yes	Yes	Yes	Yes	Yes	No	No	No	Yes	Yes	No	No	Yes	No	No	Yes	Yes	Yes	Yes	No	No	Yes	No	No	Yes	No	No	Yes	Yes	No	No	Yes	Yes	Yes
ESC_HC9519AA_AS	SAMN33059310	229764	NO	NA	Unassigned	Onovel32	fliC-H10	2023	2020-2024	UTI/urine	Human	North America	NA	NA	NA	Yes	Yes	Yes	Yes	Yes	No	No	No	Yes	Yes	No	No	Yes	No	No	Yes	Yes	Yes	Yes	No	No	Yes	No	No	Yes	No	No	Yes	Yes	No	No	Yes	Yes	Yes
ESC_HC9946AA_AS	SAMN33192826	230168	NO	NA	KL103	NA	fliC-H21	2023	2020-2024	rectal	Human	North America	NA	NA	NA	Yes	Yes	Yes	No	Yes	No	No	No	No	No	No	No	Yes	No	No	No	No	Yes	Yes	No	No	No	Yes	No	No	No	No	No	No	No	No	Yes	Yes	Yes
ESC_HC9954AA_AS	SAMN33190919	109409	YES	C2	KL124	Onovel32	fliC-H10	2022	2020-2024	blood	Human	North America	YES	YES	YES	Yes	Yes	Yes	Yes	Yes	No	No	No	Yes	Yes	No	No	Yes	No	No	Yes	Yes	Yes	Yes	No	No	Yes	No	No	No	No	No	Yes	Yes	No	No	Yes	Yes	Yes
ESC_HC9957AA_AS	SAMN33190910	230156	NO	NA	KL53	Onovel32	fliC-H9	2022	2020-2024	rectal	Human	North America	NA	NA	NA	Yes	Yes	Yes	No	Yes	No	No	No	Yes	Yes	No	No	Yes	No	No	Yes	Yes	Yes	Yes	No	No	Yes	No	No	No	Yes	No	Yes	Yes	No	No	Yes	Yes	Yes
ESC_IC0144AA_AS	SAMN33222319	109409	YES	C2	KL124	Onovel32	fliC-H10	2023	2020-2024	UTI/urine	Human	North America	YES	YES	YES	Yes	Yes	Yes	Yes	Yes	No	No	No	Yes	Yes	No	No	Yes	No	No	Yes	Yes	Yes	Yes	No	No	Yes	No	No	Yes	No	No	Yes	Yes	No	No	Yes	Yes	Yes
ESC_IC0194AA_AS	SAMN33228744	109409	NO	NA	KL124	Onovel32	fliC-H10	2022	2020-2024	UTI/urine	Human	North America	NA	NA	NA	Yes	Yes	Yes	Yes	Yes	No	No	No	Yes	Yes	No	No	Yes	No	No	Yes	Yes	Yes	Yes	No	No	Yes	No	No	No	No	No	Yes	Yes	No	No	Yes	Yes	Yes
ESC_IC0653AA_AS	SAMN33285646	64736	NO	NA	KL48	Onovel32	fliC-H9	2022	2020-2024	blood	Human	North America	NA	NA	NA	Yes	Yes	Yes	Yes	Yes	No	No	No	Yes	Yes	No	No	Yes	No	No	Yes	Yes	Yes	Yes	Yes	Yes	Yes	No	No	Yes	No	Yes	Yes	Yes	No	No	Yes	Yes	Yes
ESC_IC0654AA_AS	SAMN33285655	109409	NO	NA	KL124	NA	fliC-H10	2022	2020-2024	UTI/urine	Human	North America	NA	NA	NA	Yes	Yes	Yes	No	Yes	Yes	Yes	Yes	No	No	No	No	Yes	No	No	No	No	Yes	Yes	No	No	Yes	No	No	No	No	No	Yes	Yes	No	No	Yes	Yes	No
ESC_IC0655AA_AS	SAMN33285620	109409	NO	NA	KL124	Onovel32	fliC-H10	2022	2020-2024	UTI/urine	Human	North America	NA	NA	NA	Yes	Yes	Yes	Yes	Yes	No	No	No	Yes	Yes	No	No	Yes	No	No	Yes	Yes	Yes	Yes	No	No	Yes	No	No	Yes	No	No	Yes	Yes	No	No	Yes	Yes	Yes
ESC_IC0680AA_AS	SAMN33304683	109409	YES	C2	KL124	Onovel32	fliC-H10	2022	2020-2024	other	Human	North America	YES	NO	NO	Yes	Yes	Yes	No	Yes	No	No	No	No	No	No	No	Yes	No	No	No	No	Yes	Yes	No	No	Yes	No	No	No	No	No	No	Yes	No	No	Yes	Yes	Yes
ESC_IC0681AA_AS	SAMN33303308	230675	YES	C2	KL30	Onovel32	fliC-H10	2023	2020-2024	UTI/urine	Human	North America	YES	YES	YES	Yes	Yes	Yes	Yes	Yes	No	No	No	No	No	No	No	Yes	No	No	Yes	Yes	Yes	Yes	No	No	Yes	No	No	No	No	No	Yes	Yes	No	No	Yes	Yes	Yes
ESC_IC0704AA_AS	SAMN33270385	230730	YES	B	KL137	Onovel32	fliC-H9	2023	2020-2024	other	Human	North America	NO	YES	NO	Yes	Yes	Yes	Yes	Yes	No	No	No	Yes	No	No	No	Yes	No	No	No	No	Yes	Yes	No	No	No	No	No	No	No	No	No	No	No	No	No	No	Yes
ESC_IC1881AA_AS	SAMN33393678	206996	NO	NA	Unassigned	O9	fliC-H9	2023	2020-2024	other	Human	North America	NA	NA	NA	Yes	Yes	Yes	No	Yes	No	No	No	Yes	No	No	No	Yes	No	No	No	No	Yes	Yes	No	No	Yes	No	No	Yes	No	No	Yes	Yes	No	No	Yes	Yes	Yes
ESC_IC1882AA_AS	SAMN33393677	109409	NO	NA	KL124	Onovel32	fliC-H10	2023	2020-2024	other	Human	North America	NA	NA	NA	Yes	Yes	Yes	Yes	Yes	No	No	No	Yes	Yes	No	No	Yes	No	No	Yes	Yes	Yes	Yes	No	No	Yes	No	No	Yes	No	No	Yes	Yes	No	No	Yes	Yes	Yes
ESC_IC1883AA_AS	SAMN33393675	109409	NO	NA	KL30	Onovel32	fliC-H10	2023	2020-2024	other	Human	North America	NA	NA	NA	Yes	Yes	Yes	Yes	Yes	No	No	No	Yes	Yes	No	No	Yes	No	No	Yes	Yes	Yes	Yes	No	No	Yes	No	No	No	No	No	Yes	Yes	No	No	Yes	Yes	Yes
ESC_IC2079AA_AS	SAMN33438115	231907	NO	NA	Unassigned	Onovel32	fliC-H9	2023	2020-2024	UTI/urine	Human	North America	NA	NA	NA	Yes	Yes	Yes	Yes	Yes	No	No	No	Yes	No	No	No	Yes	No	No	No	No	Yes	Yes	Yes	No	Yes	No	No	Yes	No	No	Yes	Yes	No	No	Yes	Yes	Yes
ESC_IC2130AA_AS	SAMN33435164	104015	NO	NA	KL124	Onovel32	fliC-H10	2023	2020-2024	other	Human	North America	NA	NA	NA	Yes	Yes	Yes	Yes	Yes	No	No	No	Yes	Yes	No	No	Yes	No	No	No	Yes	Yes	Yes	No	No	Yes	No	No	No	No	No	Yes	Yes	No	No	Yes	Yes	Yes
ESC_IC2752AA_AS	SAMN33193799	232233	NO	NA	KL20	Onovel32	fliC-H9	2022	2020-2024	UTI/urine	Human	North America	NA	NA	NA	Yes	Yes	Yes	No	Yes	No	No	No	Yes	No	No	No	Yes	No	No	No	No	Yes	Yes	No	No	Yes	No	No	Yes	No	No	Yes	Yes	No	No	Yes	Yes	Yes
ESC_IC2805AA_AS	NA	209072	YES	C1	KL20	Onovel32	fliC-H9	NA	NA	other	NA	NA	NO	YES	NO	Yes	Yes	Yes	No	Yes	No	No	No	No	No	No	No	Yes	No	No	No	No	No	Yes	No	No	No	No	No	No	No	No	No	No	No	No	No	No	No
ESC_IC2869AA_AS	SAMN33569641	232287	NO	NA	KL124	Onovel32	fliC-H10	2023	2020-2024	UTI/urine	Human	North America	NA	NA	NA	Yes	Yes	Yes	No	Yes	Yes	Yes	Yes	Yes	Yes	No	No	Yes	No	No	Yes	No	Yes	Yes	No	No	Yes	No	No	Yes	No	No	Yes	Yes	No	No	Yes	Yes	Yes
ESC_IC2870AA_AS	SAMN33569640	232290	YES	B	KL137	Onovel32	fliC-H9	2023	2020-2024	other	Human	North America	YES	NO	NO	Yes	Yes	Yes	No	Yes	No	No	No	Yes	No	No	No	Yes	No	No	No	No	Yes	Yes	No	No	Yes	No	No	Yes	No	No	Yes	Yes	No	No	Yes	Yes	Yes
ESC_IC3750AA_AS	SAMN33611443	197222	NO	NA	Unassigned	Onovel32	fliC-H9	2023	2020-2024	blood	Human	North America	NA	NA	NA	Yes	Yes	Yes	No	Yes	No	No	No	Yes	No	No	No	Yes	No	No	Yes	Yes	Yes	Yes	No	No	Yes	No	No	Yes	Yes	No	Yes	Yes	No	No	Yes	Yes	Yes
ESC_IC3752AA_AS	SAMN33611446	197222	YES	B	Unassigned	Onovel32	fliC-H9	2023	2020-2024	UTI/urine	Human	North America	YES	YES	YES	Yes	Yes	Yes	No	Yes	No	No	No	Yes	No	No	No	Yes	No	No	Yes	Yes	Yes	Yes	No	No	Yes	No	No	Yes	Yes	No	Yes	Yes	No	No	Yes	Yes	Yes
ESC_IC3268AA_AS	SAMN33611466	206996	YES	B	Unassigned	O9	fliC-H9	2022	2020-2024	UTI/urine	Human	North America	YES	YES	YES	Yes	Yes	Yes	No	Yes	No	No	No	No	No	No	No	Yes	No	No	No	No	Yes	Yes	No	No	Yes	No	No	No	No	No	Yes	Yes	No	No	Yes	Yes	Yes
ESC_JC4557AA_AS	SAMEA112785746	225649	NO	NA	Unassigned	Onovel32	fliC-H5	NA	NA	other	NA	NA	NA	NA	NA	Yes	Yes	Yes	Yes	Yes	No	No	No	Yes	Yes	No	No	Yes	No	No	Yes	Yes	Yes	Yes	No	No	Yes	No	No	No	No	No	No	No	No	No	Yes	No	Yes
ESC_IC4213AA_AS	SAMN33797363	109409	YES	C2	KL124	Onovel32	fliC-H10	2022	2020-2024	other	Human	North America	YES	NO	NO	Yes	Yes	Yes	Yes	Yes	No	No	No	Yes	No	No	No	Yes	No	No	No	No	Yes	Yes	No	No	Yes	No	No	No	No	No	Yes	Yes	No	No	Yes	Yes	Yes
ESC_IC4214AA_AS	SAMN33797361	109409	YES	C2	KL124	Onovel32	fliC-H10	2022	2020-2024	UTI/urine	Human	North America	YES	YES	YES	Yes	Yes	Yes	Yes	Yes	Yes	Yes	Yes	Yes	Yes	No	No	Yes	No	No	Yes	Yes	Yes	Yes	No	No	Yes	No	No	Yes	No	No	Yes	Yes	No	No	Yes	Yes	Yes
ESC_IC4238AA_AS	SAMN33796385	191666	NO	NA	KL142	Onovel32	fliC-H9	2023	2020-2024	other	Human	North America	NA	NA	NA	Yes	Yes	Yes	Yes	Yes	No	No	No	Yes	Yes	No	No	Yes	No	No	Yes	Yes	Yes	Yes	No	No	Yes	No	No	No	No	No	Yes	Yes	No	No	Yes	Yes	Yes
ESC_IC4257AA_AS	SAMN33779014	109409	NO	NA	KL124	Onovel32	fliC-H10	2023	2020-2024	UTI/urine	Human	North America	NA	NA	NA	Yes	Yes	Yes	Yes	Yes	Yes	Yes	Yes	Yes	Yes	No	No	Yes	No	No	Yes	Yes	Yes	Yes	Yes	Yes	Yes	No	No	No	No	No	Yes	Yes	No	No	Yes	Yes	Yes
ESC_IC4477AA_AS	SAMN33768338	233477	NO	NA	KL124	Onovel32	fliC-H10	2023	2020-2024	UTI/urine	Human	North America	NA	NA	NA	Yes	Yes	Yes	No	Yes	No	No	No	Yes	No	No	No	Yes	No	No	No	No	Yes	Yes	No	No	Yes	No	No	No	No	No	Yes	Yes	No	No	Yes	Yes	Yes
ESC_IC4637AA_AS	SAMN33830197	206996	YES	B	Unassigned	O9	fliC-H9	2023	2020-2024	UTI/urine	Human	North America	YES	YES	YES	Yes	Yes	Yes	No	Yes	No	No	No	Yes	No	No	No	Yes	No	No	No	No	Yes	Yes	No	No	Yes	No	No	Yes	No	No	Yes	Yes	No	No	Yes	Yes	Yes
ESC_IC4638AA_AS	SAMN33830160	109409	NO	NA	Unassigned	Onovel32	fliC-H10	2022	2020-2024	UTI/urine	Human	North America	NA	NA	NA	Yes	Yes	Yes	Yes	Yes	No	No	No	Yes	Yes	No	No	Yes	No	No	Yes	Yes	Yes	Yes	No	No	Yes	No	No	Yes	No	No	Yes	Yes	No	No	Yes	Yes	Yes
ESC_IC5312AA_AS	SAMN33841367	109409	NO	NA	KL30	Onovel32	fliC-H10	2023	2020-2024	other	Human	North America	NA	NA	NA	Yes	Yes	Yes	Yes	Yes	No	No	No	Yes	Yes	No	No	Yes	No	No	Yes	Yes	Yes	Yes	No	No	Yes	No	No	No	No	No	Yes	Yes	No	No	Yes	Yes	Yes
ESC_IC5338AA_AS	SAMN33845271	109409	YES	C2	KL124	Onovel32	fliC-H10	2022	2020-2024	other	Human	North America	YES	YES	YES	Yes	Yes	Yes	Yes	Yes	Yes	Yes	Yes	No	No	No	No	Yes	No	No	Yes	Yes	Yes	Yes	No	No	Yes	No	No	Yes	No	No	Yes	Yes	No	No	Yes	Yes	Yes
ESC_IC5449AA_AS	SAMN33858862	234026	YES	B	KL115	Onovel32	fliC-H10	2023	2020-2024	UTI/urine	Human	North America	YES	YES	YES	Yes	Yes	Yes	Yes	Yes	No	No	No	Yes	No	No	No	Yes	No	No	No	No	Yes	Yes	No	No	Yes	No	No	No	No	No	Yes	Yes	No	No	Yes	Yes	Yes
ESC_IC5646AA_AS	SAMN33901042	104015	NO	NA	KL124	Onovel32	fliC-H10	2023	2020-2024	other	Human	North America	NA	NA	NA	Yes	Yes	Yes	Yes	Yes	No	No	No	Yes	Yes	No	No	Yes	No	No	No	Yes	Yes	Yes	No	No	Yes	No	No	No	No	No	Yes	Yes	No	No	Yes	Yes	Yes
ESC_IC5831AA_AS	SAMEA111546299	234373	YES	A	KL101	Onovel32	fliC-H10	2015	2015-2019	other	Human	Europe	NO	YES	NO	Yes	Yes	Yes	No	Yes	No	No	No	Yes	Yes	No	No	Yes	Yes	No	Yes	Yes	Yes	Yes	Yes	Yes	Yes	Yes	No	No	No	No	No	No	No	No	No	No	No
ESC_IC6476AA_AS	SAMN28857149	106042	NO	NA	Unassigned	NA	fliC-H10	2014	2010-2014	other	Human	Europe	NA	NA	NA	Yes	Yes	Yes	Yes	Yes	Yes	Yes	Yes	Yes	Yes	No	No	Yes	No	No	No	No	Yes	Yes	No	No	Yes	No	No	Yes	No	Yes	Yes	Yes	No	No	Yes	Yes	Yes
ESC_IC6479AA_AS	SAMN28857164	106021	NO	NA	Unassigned	Onovel32	fliC-H9	2015	2015-2019	UTI/urine	Human	Europe	NA	NA	NA	Yes	Yes	Yes	No	Yes	No	No	No	Yes	Yes	No	No	Yes	Yes	No	No	No	Yes	Yes	Yes	Yes	Yes	Yes	No	No	Yes	No	No	No	No	No	Yes	Yes	Yes
ESC_IC6481AA_AS	SAMN28857162	106021	NO	NA	Unassigned	Onovel32	fliC-H9	2015	2015-2019	UTI/urine	Human	Europe	NA	NA	NA	Yes	Yes	Yes	No	Yes	No	No	No	Yes	Yes	No	No	Yes	Yes	No	No	No	Yes	Yes	Yes	Yes	Yes	Yes	No	No	Yes	No	No	No	No	No	Yes	Yes	Yes
ESC_IC6482AA_AS	SAMN28857161	64736	YES	B	Unassigned	Onovel32	fliC-H9	2015	2015-2019	UTI/urine	Human	Europe	YES	NO	NO	Yes	Yes	Yes	No	Yes	No	No	No	Yes	No	No	No	Yes	No	No	No	No	Yes	Yes	No	No	Yes	No	No	No	No	No	Yes	Yes	No	No	Yes	Yes	Yes
ESC_IC6485AA_AS	SAMN28857158	106021	YES	B	Unassigned	Onovel32	fliC-H9	2015	2015-2019	other	Human	Europe	NO	YES	NO	Yes	Yes	Yes	No	Yes	No	No	No	Yes	Yes	No	No	Yes	Yes	No	No	No	Yes	Yes	Yes	Yes	Yes	Yes	No	No	Yes	No	No	No	No	No	No	No	Yes
ESC_IC6495AA_AS	SAMN28857191	64736	YES	B	Unassigned	NA	fliC-H9	2016	2015-2019	UTI/urine	Human	Europe	YES	YES	YES	Yes	Yes	Yes	No	Yes	No	No	No	Yes	Yes	No	No	Yes	No	No	No	No	Yes	Yes	Yes	Yes	Yes	No	No	No	No	No	Yes	Yes	No	No	Yes	Yes	Yes
ESC_IC6498AA_AS	SAMN28857188	110855	YES	B	Unassigned	Onovel32	fliC-H9	2016	2015-2019	rectal	Human	Europe	YES	YES	YES	Yes	Yes	Yes	Yes	Yes	No	No	No	Yes	No	No	No	Yes	No	No	No	No	Yes	Yes	Yes	Yes	Yes	No	No	No	No	Yes	No	No	No	No	Yes	Yes	Yes
ESC_IC6504AA_AS	SAMN28857182	106039	YES	NA	Unassigned	NA	fliC-H9	2016	2015-2019	rectal	Human	Europe	NA	NA	NA	Yes	Yes	Yes	No	Yes	Yes	Yes	Yes	No	No	Yes	Yes	Yes	No	No	No	No	No	Yes	No	No	Yes	No	Yes	No	No	No	No	No	No	No	Yes	Yes	Yes
ESC_IC6505AA_AS	SAMN28857181	106039	YES	NA	Unassigned	NA	fliC-H9	2016	2015-2019	UTI/urine	Human	Europe	NA	NA	NA	Yes	Yes	Yes	No	Yes	Yes	Yes	Yes	No	No	Yes	Yes	Yes	No	No	No	No	No	Yes	No	No	No	No	Yes	No	No	No	No	No	No	No	Yes	Yes	Yes
ESC_IC6507AA_AS	SAMN28857179	31111	NO	NA	Unassigned	NA	fliC-H5	2016	2015-2019	rectal	Human	Europe	NA	NA	NA	Yes	Yes	Yes	Yes	Yes	No	No	No	Yes	Yes	No	No	Yes	No	No	No	Yes	Yes	Yes	No	No	Yes	No	No	Yes	No	No	Yes	Yes	No	No	Yes	Yes	Yes
ESC_IC6732AA_AS	SAMN28857171	106029	NO	NA	Unassigned	NA	fliC-H9	2016	2015-2019	rectal	Human	Europe	NA	NA	NA	Yes	Yes	Yes	No	Yes	No	No	No	Yes	No	No	No	Yes	No	No	No	No	Yes	Yes	Yes	Yes	Yes	No	No	No	No	No	No	No	No	No	Yes	Yes	Yes
ESC_IC6735AA_AS	SAMN28857168	31111	YES	B	Unassigned	NA	fliC-H5	2015	2015-2019	rectal	Human	Europe	YES	NO	NO	Yes	Yes	Yes	Yes	Yes	No	No	No	Yes	No	No	No	Yes	No	No	No	No	Yes	Yes	No	No	Yes	No	No	No	No	No	Yes	Yes	No	No	Yes	Yes	Yes
ESC_IC6737AA_AS	SAMN28857166	106021	NO	NA	Unassigned	Onovel32	fliC-H9	2015	2015-2019	UTI/urine	Human	Europe	NA	NA	NA	Yes	Yes	Yes	No	Yes	No	No	No	Yes	Yes	No	No	Yes	Yes	No	No	No	Yes	Yes	Yes	Yes	Yes	Yes	No	No	Yes	No	No	No	No	No	Yes	Yes	Yes
ESC_IC6779AA_AS	SAMN28857224	64736	NO	NA	KL48	Onovel32	fliC-H9	2017	2015-2019	UTI/urine	Human	Europe	NA	NA	NA	Yes	Yes	Yes	Yes	Yes	No	No	No	Yes	Yes	No	No	Yes	No	No	Yes	Yes	Yes	Yes	Yes	Yes	Yes	No	No	Yes	No	Yes	Yes	Yes	No	No	Yes	Yes	Yes
ESC_IC6781AA_AS	SAMN28857222	64736	NO	NA	Unassigned	Onovel32	fliC-H9	2017	2015-2019	rectal	Human	Europe	NA	NA	NA	Yes	Yes	Yes	Yes	Yes	Yes	Yes	Yes	Yes	Yes	No	No	Yes	No	No	Yes	Yes	Yes	Yes	Yes	Yes	Yes	No	No	No	No	No	Yes	Yes	No	No	Yes	Yes	Yes
ESC_IC6783AA_AS	SAMN28857220	109399	NO	NA	Unassigned	Onovel32	fliC-H5	2017	2015-2019	rectal	Human	Europe	NA	NA	NA	Yes	Yes	Yes	No	Yes	No	No	No	No	No	No	No	Yes	No	No	No	No	Yes	Yes	No	No	No	No	No	No	No	No	No	No	No	No	No	No	Yes
ESC_IC6785AA_AS	SAMN28857218	109399	NO	NA	Unassigned	NA	fliC-H5	2017	2015-2019	other	Human	Europe	NA	NA	NA	Yes	Yes	Yes	Yes	Yes	No	No	No	Yes	No	No	No	Yes	No	No	No	No	Yes	Yes	No	No	No	No	No	Yes	No	No	No	No	No	No	No	No	Yes
ESC_IC6786AA_AS	SAMN28857217	64736	YES	B	Unassigned	Onovel32	fliC-H9	2017	2015-2019	UTI/urine	Human	Europe	YES	NO	NO	Yes	Yes	Yes	Yes	Yes	No	No	No	Yes	No	No	No	Yes	No	No	No	No	Yes	Yes	Yes	Yes	Yes	No	No	Yes	No	Yes	No	No	No	No	Yes	Yes	Yes
ESC_IC6806AA_AS	SAMN28857213	64736	YES	B	Unassigned	Onovel32	fliC-H9	2017	2015-2019	UTI/urine	Human	Europe	YES	YES	YES	Yes	Yes	Yes	Yes	Yes	Yes	Yes	Yes	Yes	Yes	No	No	Yes	No	No	Yes	Yes	Yes	Yes	Yes	Yes	Yes	No	No	No	No	No	Yes	Yes	No	No	Yes	Yes	Yes
ESC_IC6811AA_AS	SAMN28857208	106055	NO	NA	KL9	Onovel32	fliC-H9	2017	2015-2019	rectal	Human	Europe	NA	NA	NA	Yes	Yes	Yes	No	Yes	Yes	Yes	Yes	No	No	Yes	Yes	Yes	No	No	No	No	No	Yes	No	No	No	Yes	Yes	No	No	No	No	No	No	No	Yes	Yes	Yes
ESC_IC6817AA_AS	SAMN28857202	64736	YES	B	Unassigned	Onovel32	fliC-H9	2017	2015-2019	rectal	Human	Europe	YES	YES	YES	Yes	Yes	Yes	Yes	Yes	Yes	Yes	Yes	Yes	Yes	No	No	Yes	No	No	Yes	Yes	Yes	Yes	Yes	Yes	Yes	No	No	No	No	No	Yes	Yes	No	No	Yes	Yes	Yes
ESC_IC6820AA_AS	SAMN28857199	64736	NO	NA	KL48	Onovel32	fliC-H9	2017	2015-2019	rectal	Human	Europe	NA	NA	NA	Yes	Yes	Yes	Yes	Yes	No	No	No	Yes	Yes	No	No	Yes	No	No	Yes	Yes	Yes	Yes	Yes	Yes	Yes	No	No	No	No	No	Yes	Yes	No	No	Yes	Yes	Yes
ESC_IC6821AA_AS	SAMN28857198	64736	YES	B	Unassigned	NA	fliC-H9	2017	2015-2019	rectal	Human	Europe	YES	YES	YES	Yes	Yes	Yes	Yes	Yes	Yes	Yes	Yes	Yes	Yes	No	No	Yes	No	No	Yes	Yes	Yes	Yes	Yes	Yes	Yes	No	No	No	No	No	Yes	Yes	No	No	Yes	Yes	Yes
ESC_IC7040AA_AS	SAMN28857270	110913	YES	NA	Unassigned	Onovel32	fliC-H4	2018	2015-2019	rectal	Human	Europe	NA	NA	NA	Yes	Yes	Yes	No	No	No	No	No	No	Yes	No	No	Yes	Yes	No	Yes	Yes	No	Yes	Yes	Yes	Yes	Yes	No	No	No	No	No	No	No	No	Yes	Yes	Yes
ESC_IC7042AA_AS	SAMN28857268	109409	NO	NA	Unassigned	Onovel32	fliC-H10	2018	2015-2019	UTI/urine	Human	Europe	NA	NA	NA	Yes	Yes	Yes	Yes	Yes	Yes	Yes	Yes	Yes	Yes	No	No	Yes	No	No	Yes	Yes	Yes	Yes	No	No	Yes	No	No	No	No	No	Yes	Yes	No	No	Yes	Yes	Yes
ESC_IC7044AA_AS	SAMN28857266	109411	NO	NA	Unassigned	Onovel32	fliC-H9	2018	2015-2019	rectal	Human	Europe	NA	NA	NA	Yes	Yes	Yes	No	Yes	No	No	No	Yes	No	No	No	Yes	No	No	No	No	Yes	Yes	No	No	Yes	No	No	Yes	No	No	Yes	Yes	No	No	Yes	Yes	Yes
ESC_IC7084AA_AS	SAMN28857253	106055	NO	NA	Unassigned	Onovel32	fliC-H9	2018	2015-2019	UTI/urine	Human	Europe	NA	NA	NA	Yes	Yes	Yes	No	Yes	Yes	Yes	Yes	Yes	Yes	Yes	Yes	Yes	No	No	No	No	No	Yes	No	No	No	Yes	Yes	No	No	Yes	No	No	No	No	Yes	Yes	Yes
ESC_IC7087AA_AS	SAMN28857250	26367	NO	NA	Unassigned	Onovel32	fliC-H9	2018	2015-2019	rectal	Human	Europe	NA	NA	NA	Yes	Yes	Yes	Yes	Yes	Yes	Yes	Yes	Yes	Yes	No	No	Yes	No	No	Yes	Yes	Yes	Yes	Yes	Yes	Yes	No	No	No	No	No	No	No	No	No	Yes	Yes	Yes
ESC_IC7092AA_AS	SAMN28857263	109402	NO	NA	Unassigned	Onovel32	fliC-H9	2018	2015-2019	rectal	Human	Europe	NA	NA	NA	Yes	Yes	Yes	No	Yes	Yes	Yes	Yes	Yes	No	No	No	Yes	No	No	No	No	Yes	Yes	No	No	Yes	No	No	Yes	No	No	Yes	Yes	No	No	Yes	Yes	Yes
ESC_IC7093AA_AS	SAMN28857262	109409	YES	C2	Unassigned	Onovel32	fliC-H10	2018	2015-2019	other	Human	Europe	YES	YES	YES	Yes	Yes	Yes	Yes	Yes	Yes	Yes	Yes	Yes	Yes	No	No	Yes	No	No	Yes	Yes	Yes	Yes	No	No	Yes	No	No	No	No	No	Yes	Yes	No	No	Yes	Yes	Yes
ESC_IC7096AA_AS	SAMN28857259	31111	NO	NA	Unassigned	Onovel32	fliC-H5	2018	2015-2019	rectal	Human	Europe	NA	NA	NA	Yes	Yes	Yes	Yes	Yes	No	No	No	Yes	Yes	No	No	Yes	No	No	Yes	Yes	Yes	Yes	No	No	Yes	No	No	No	No	No	Yes	Yes	No	No	Yes	Yes	Yes
ESC_IC7098AA_AS	SAMN28857257	79254	YES	B	Unassigned	Onovel32	fliC-H9	2018	2015-2019	UTI/urine	Human	Europe	YES	YES	YES	Yes	Yes	Yes	Yes	Yes	Yes	Yes	Yes	No	Yes	No	No	Yes	No	No	No	No	Yes	Yes	No	No	Yes	No	No	Yes	No	No	Yes	Yes	No	No	Yes	Yes	Yes
ESC_IC7104AA_AS	SAMN28857243	109402	YES	B	Unassigned	Onovel32	fliC-H9	2018	2015-2019	blood	Human	Europe	YES	YES	YES	Yes	Yes	Yes	No	Yes	Yes	Yes	Yes	Yes	Yes	No	No	Yes	No	No	Yes	Yes	Yes	Yes	No	No	Yes	No	No	Yes	Yes	No	No	No	No	No	Yes	Yes	Yes
ESC_IC7109AA_AS	SAMN28857238	109403	NO	NA	Unassigned	Onovel32	fliC-H9	2018	2015-2019	rectal	Human	Europe	NA	NA	NA	Yes	Yes	Yes	No	Yes	Yes	Yes	No	Yes	No	No	No	Yes	No	No	No	No	Yes	Yes	No	No	Yes	No	No	Yes	No	No	Yes	Yes	No	No	Yes	Yes	Yes
ESC_IC7110AA_AS	SAMN28857237	64736	NO	NA	Unassigned	Onovel32	fliC-H9	2018	2015-2019	UTI/urine	Human	Europe	NA	NA	NA	Yes	Yes	Yes	Yes	Yes	No	No	No	Yes	Yes	No	No	Yes	No	No	Yes	Yes	Yes	Yes	Yes	Yes	Yes	No	No	Yes	No	No	Yes	Yes	No	No	Yes	Yes	Yes
ESC_IC7116AA_AS	SAMN28857231	109411	NO	NA	KL121	Onovel32	fliC-H9	2018	2015-2019	rectal	Human	Europe	NA	NA	NA	Yes	Yes	Yes	No	Yes	No	No	No	Yes	No	No	No	Yes	No	No	No	No	Yes	Yes	No	No	Yes	No	No	Yes	No	No	Yes	Yes	No	No	Yes	Yes	Yes
ESC_IC7120AA_AS	SAMN28857227	31111	NO	NA	KL103	Onovel32	fliC-H5	2017	2015-2019	rectal	Human	Europe	NA	NA	NA	Yes	Yes	Yes	Yes	Yes	No	No	No	Yes	Yes	No	No	Yes	No	No	Yes	Yes	Yes	Yes	No	No	Yes	No	No	Yes	No	No	Yes	Yes	No	No	Yes	Yes	Yes
ESC_IC7161AA_AS	SAMN34030548	109409	YES	C2	KL124	Onovel32	fliC-H10	2022	2020-2024	rectal	Human	North America	YES	YES	YES	Yes	Yes	Yes	Yes	Yes	No	No	No	Yes	Yes	No	No	Yes	No	No	Yes	Yes	Yes	Yes	No	No	Yes	No	No	Yes	No	No	Yes	Yes	No	No	Yes	Yes	Yes
ESC_IC7198AA_AS	SAMN34078868	109409	NO	NA	KL124	Onovel32	fliC-H10	2023	2020-2024	other	Human	North America	NA	NA	NA	Yes	Yes	Yes	Yes	Yes	No	No	No	Yes	Yes	No	No	Yes	No	No	Yes	Yes	Yes	Yes	No	No	Yes	No	No	Yes	No	No	Yes	Yes	No	No	Yes	Yes	Yes
ESC_IC7209AA_AS	SAMN28857313	64736	YES	B	Unassigned	NA	fliC-H9	2019	2015-2019	other	Human	Europe	YES	YES	YES	Yes	Yes	Yes	Yes	Yes	Yes	Yes	Yes	Yes	Yes	No	No	Yes	No	No	No	No	Yes	Yes	Yes	Yes	Yes	No	No	No	No	No	Yes	Yes	No	No	Yes	Yes	Yes
ESC_IC7210AA_AS	SAMN28857312	64736	NO	NA	Unassigned	Onovel32	fliC-H9	2019	2015-2019	rectal	Human	Europe	NA	NA	NA	Yes	Yes	Yes	Yes	Yes	No	No	No	Yes	Yes	No	No	Yes	No	No	Yes	Yes	Yes	Yes	Yes	Yes	Yes	No	No	Yes	No	Yes	Yes	Yes	No	No	Yes	Yes	Yes
ESC_IC7216AA_AS	SAMN28857306	28988	NO	NA	Unassigned	Onovel32	fliC-H9	2019	2015-2019	UTI/urine	Human	Europe	NA	NA	NA	Yes	Yes	Yes	Yes	No	No	No	No	Yes	No	No	No	Yes	No	No	No	No	Yes	Yes	No	No	Yes	No	No	Yes	No	No	Yes	Yes	No	No	Yes	Yes	Yes
ESC_IC7218AA_AS	SAMN28857305	106051	YES	B	Unassigned	Onovel32	fliC-H5	2019	2015-2019	other	Human	Europe	YES	YES	YES	Yes	Yes	Yes	Yes	Yes	No	No	No	Yes	Yes	No	No	Yes	No	No	No	No	Yes	Yes	No	No	Yes	No	No	Yes	No	Yes	Yes	Yes	No	No	Yes	Yes	Yes
ESC_IC7227AA_AS	SAMN28857296	109402	YES	B	Unassigned	Onovel32	fliC-H9	2018	2015-2019	UTI/urine	Human	Europe	YES	YES	YES	Yes	Yes	Yes	No	Yes	Yes	Yes	Yes	Yes	Yes	No	No	Yes	No	No	Yes	Yes	Yes	Yes	No	No	Yes	No	No	Yes	No	No	No	No	No	No	Yes	Yes	Yes
ESC_IC7228AA_AS	SAMN28857295	106021	NO	NA	Unassigned	Onovel32	fliC-H9	2018	2015-2019	UTI/urine	Human	Europe	NA	NA	NA	Yes	Yes	Yes	Yes	Yes	Yes	Yes	Yes	Yes	No	No	No	Yes	No	No	Yes	Yes	Yes	Yes	Yes	Yes	Yes	No	No	No	No	No	No	Yes	No	No	Yes	Yes	Yes
ESC_IC7233AA_AS	SAMN28857290	106055	YES	NA	Unassigned	Onovel32	fliC-H9	2018	2015-2019	rectal	Human	Europe	NA	NA	NA	Yes	Yes	Yes	Yes	Yes	Yes	Yes	Yes	Yes	Yes	Yes	Yes	Yes	No	No	No	No	No	Yes	No	No	Yes	Yes	Yes	No	No	No	Yes	Yes	No	No	Yes	Yes	Yes
ESC_IC7234AA_AS	SAMN28857289	106045	YES	C2	Unassigned	Onovel32	fliC-H10	2018	2015-2019	UTI/urine	Human	Europe	YES	YES	YES	Yes	Yes	Yes	Yes	Yes	Yes	Yes	Yes	Yes	Yes	No	No	Yes	Yes	No	Yes	Yes	Yes	Yes	Yes	Yes	Yes	No	No	No	No	No	No	No	No	No	Yes	Yes	Yes
ESC_IC7290AA_AS	SAMN28857363	64736	NO	NA	Unassigned	Onovel32	fliC-H9	2019	2015-2019	other	Human	Europe	NA	NA	NA	Yes	Yes	Yes	Yes	Yes	No	No	No	Yes	Yes	No	No	Yes	No	No	Yes	Yes	Yes	Yes	Yes	Yes	Yes	No	No	Yes	No	Yes	Yes	Yes	No	No	Yes	Yes	Yes
ESC_IC7301AA_AS	SAMN28857354	31111	NO	NA	Unassigned	NA	fliC-H5	2019	2015-2019	UTI/urine	Human	Europe	NA	NA	NA	Yes	Yes	Yes	Yes	Yes	No	No	No	Yes	Yes	No	No	Yes	No	No	No	Yes	Yes	Yes	No	No	Yes	No	No	No	No	No	Yes	Yes	No	No	Yes	Yes	Yes
ESC_IC7320AA_AS	SAMN28857335	31111	NO	NA	Unassigned	Onovel32	fliC-H5	2019	2015-2019	rectal	Human	Europe	NA	NA	NA	Yes	Yes	Yes	Yes	Yes	No	No	No	No	No	No	No	Yes	No	No	No	No	Yes	Yes	No	No	Yes	No	No	Yes	No	No	Yes	Yes	No	No	Yes	Yes	Yes
ESC_IC7323AA_AS	SAMN28857332	109409	YES	C2	Unassigned	Onovel32	fliC-H10	2019	2015-2019	rectal	Human	Europe	YES	YES	YES	Yes	Yes	Yes	Yes	Yes	Yes	Yes	Yes	Yes	Yes	No	No	Yes	No	No	Yes	Yes	Yes	Yes	No	No	Yes	No	No	No	No	No	Yes	Yes	No	No	Yes	Yes	Yes
ESC_IC7333AA_AS	SAMN28857322	104015	NO	NA	Unassigned	Onovel32	fliC-H10	2019	2015-2019	UTI/urine	Human	Europe	NA	NA	NA	Yes	Yes	Yes	Yes	Yes	Yes	Yes	Yes	Yes	Yes	No	No	Yes	No	No	Yes	Yes	Yes	Yes	No	No	Yes	No	No	No	No	No	Yes	Yes	No	No	Yes	Yes	Yes
ESC_IC7339AA_AS	SAMN28857316	109409	NO	NA	Unassigned	NA	fliC-H10	2019	2015-2019	UTI/urine	Human	Europe	NA	NA	NA	Yes	Yes	Yes	Yes	Yes	Yes	Yes	Yes	Yes	Yes	No	No	Yes	No	No	Yes	Yes	Yes	Yes	No	No	Yes	No	No	No	No	No	Yes	Yes	No	No	Yes	Yes	Yes
ESC_IC7342AA_AS	SAMN34104097	109409	YES	C2	KL124	Onovel32	fliC-H10	2022	2020-2024	UTI/urine	Human	North America	YES	YES	YES	Yes	Yes	Yes	Yes	Yes	Yes	Yes	Yes	Yes	Yes	No	No	Yes	No	No	Yes	Yes	Yes	Yes	No	No	Yes	No	No	Yes	No	No	Yes	Yes	No	No	Yes	Yes	No
ESC_IC7371AA_AS	SAMN34105345	109409	NO	NA	KL30	Onovel32	fliC-H10	2023	2020-2024	other	Human	North America	NA	NA	NA	Yes	Yes	Yes	Yes	Yes	No	No	No	Yes	Yes	No	No	Yes	No	No	Yes	Yes	Yes	Yes	No	No	No	No	No	No	No	No	No	No	No	No	No	No	Yes
ESC_IC7373AA_AS	SAMN34105021	104015	NO	NA	KL124	Onovel32	fliC-H10	2023	2020-2024	other	Human	North America	NA	NA	NA	Yes	Yes	Yes	Yes	Yes	Yes	Yes	Yes	Yes	No	No	No	Yes	No	No	No	No	Yes	Yes	No	No	No	No	No	No	No	No	No	No	No	No	No	No	Yes
ESC_IC7403AA_AS	SAMN34115979	109409	YES	C2	KL30	Onovel32	fliC-H10	2023	2020-2024	UTI/urine	Human	North America	YES	YES	YES	Yes	Yes	Yes	Yes	Yes	Yes	Yes	Yes	No	No	No	No	Yes	No	No	Yes	Yes	Yes	Yes	No	No	Yes	No	No	No	No	No	Yes	Yes	No	No	Yes	Yes	Yes
ESC_IC7404AA_AS	SAMN34115978	109409	YES	C2	KL124	Onovel32	fliC-H10	2023	2020-2024	UTI/urine	Human	North America	YES	NO	NO	Yes	Yes	Yes	No	Yes	No	No	No	No	No	No	No	Yes	No	No	No	No	Yes	Yes	No	No	Yes	No	No	No	No	No	Yes	Yes	No	No	Yes	Yes	Yes
ESC_IC7411AA_AS	SAMN34114062	104015	YES	C2	Unassigned	Onovel32	fliC-H10	2023	2020-2024	UTI/urine	Human	North America	YES	YES	YES	Yes	Yes	Yes	Yes	Yes	No	No	No	Yes	Yes	No	No	Yes	No	No	No	Yes	Yes	Yes	No	No	Yes	No	No	No	No	No	Yes	Yes	No	No	Yes	Yes	Yes
ESC_IC8474AA_AS	SAMN34172646	109409	NO	NA	Unassigned	Onovel32	fliC-H10	2023	2020-2024	rectal	Human	North America	NA	NA	NA	Yes	Yes	Yes	Yes	Yes	Yes	Yes	Yes	Yes	Yes	No	No	Yes	No	No	Yes	Yes	Yes	Yes	No	Yes	Yes	No	No	Yes	No	No	Yes	Yes	No	No	Yes	Yes	Yes
ESC_IC8900AA_AS	SAMN34211735	109409	YES	C2	KL124	Onovel32	fliC-H10	2022	2020-2024	other	Human	North America	YES	YES	YES	Yes	Yes	Yes	Yes	Yes	Yes	Yes	Yes	Yes	Yes	No	No	Yes	No	No	Yes	Yes	Yes	Yes	No	No	Yes	No	No	No	No	No	Yes	Yes	No	No	Yes	Yes	Yes
ESC_IC9262AA_AS	SAMN33440865	237107	NO	NA	KL30	Onovel32	fliC-H21	2019	2015-2019	other	Human	Asia	NA	NA	NA	Yes	Yes	Yes	Yes	Yes	No	No	No	No	No	No	No	Yes	No	No	No	No	Yes	Yes	No	No	No	No	No	No	No	Yes	No	No	No	No	Yes	No	No
ESC_IC9473AA_AS	SAMN33797271	237236	NO	NA	KL30	Onovel32	fliC-H21	2022	2020-2024	blood	Human	Asia	NA	NA	NA	Yes	Yes	Yes	Yes	Yes	Yes	Yes	Yes	Yes	Yes	No	No	Yes	No	No	No	No	Yes	Yes	No	No	Yes	No	No	Yes	No	No	Yes	Yes	No	No	Yes	Yes	Yes
ESC_IC9934AA_AS	SAMN33440961	237732	YES	B	KL30	Onovel32	fliC-H9	2020	2020-2024	other	Human	Asia	YES	YES	YES	Yes	Yes	Yes	Yes	Yes	No	No	No	No	No	No	No	Yes	Yes	No	No	No	Yes	Yes	No	No	No	No	No	No	No	No	No	No	No	No	Yes	Yes	Yes
ESC_IC9935AA_AS	SAMN33440960	237732	NO	NA	KL30	Onovel32	fliC-H9	2020	2020-2024	other	Human	Asia	NA	NA	NA	Yes	Yes	Yes	Yes	Yes	No	No	No	No	No	No	No	Yes	Yes	No	No	No	Yes	Yes	No	No	No	No	No	No	No	No	No	No	No	No	Yes	Yes	Yes
ESC_IC9940AA_AS	SAMN33440956	64736	YES	B	KL48	Onovel32	fliC-H9	2020	2020-2024	other	Human	Asia	YES	YES	YES	Yes	Yes	Yes	Yes	Yes	No	Yes	Yes	Yes	No	No	No	Yes	No	No	No	No	Yes	Yes	Yes	Yes	Yes	No	No	Yes	No	No	Yes	Yes	No	No	Yes	Yes	Yes
ESC_IC9941AA_AS	SAMN33440958	237732	NO	NA	KL30	Onovel32	fliC-H9	2020	2020-2024	other	Human	Asia	NA	NA	NA	Yes	Yes	Yes	Yes	Yes	No	No	No	No	No	No	No	Yes	Yes	No	No	No	Yes	Yes	No	No	No	No	No	No	No	No	No	No	No	No	Yes	Yes	Yes
ESC_IC9948AA_AS	SAMN33440952	237732	NO	NA	KL30	Onovel32	fliC-H9	2020	2020-2024	other	Human	Asia	NA	NA	NA	Yes	Yes	Yes	Yes	Yes	No	No	No	No	No	No	No	Yes	Yes	No	No	No	Yes	Yes	No	No	No	No	No	No	No	No	No	No	No	No	Yes	Yes	Yes
ESC_IC9949AA_AS	SAMN33440951	237732	NO	NA	KL30	Onovel32	fliC-H9	2020	2020-2024	other	Human	Asia	NA	NA	NA	Yes	Yes	Yes	Yes	Yes	No	No	No	No	No	No	No	Yes	Yes	No	No	No	Yes	Yes	No	No	No	No	No	No	No	No	No	No	No	No	Yes	Yes	Yes
ESC_IC9952AA_AS	SAMN33440948	237730	YES	B	KL48	Onovel32	fliC-H9	2020	2020-2024	other	Human	Asia	YES	YES	YES	Yes	Yes	Yes	Yes	Yes	Yes	Yes	Yes	No	No	No	No	Yes	No	No	No	No	Yes	Yes	No	No	Yes	No	No	Yes	No	No	Yes	Yes	No	No	Yes	Yes	Yes
ESC_JC0033AA_AS	SAMN33732381	237749	NO	NA	KL30	Onovel32	fliC-H9	2017	2015-2019	other	Human	Asia	NA	NA	NA	Yes	Yes	Yes	Yes	Yes	No	No	No	No	No	No	No	Yes	No	No	No	Yes	Yes	Yes	No	No	Yes	No	No	No	No	No	No	No	No	No	Yes	Yes	Yes
ESC_JC0198AA_AS	SAMN34251287	214044	NO	NA	KL20	Onovel32	fliC-H9	2023	2020-2024	other	Human	North America	NA	NA	NA	Yes	Yes	Yes	No	Yes	Yes	Yes	Yes	Yes	Yes	No	No	Yes	No	No	No	No	Yes	Yes	Yes	Yes	Yes	No	No	No	No	No	No	No	No	No	No	No	Yes
ESC_JC0440AA_AS	SAMN33440972	237732	NO	NA	KL30	Onovel32	fliC-H9	2020	2020-2024	other	Human	Asia	NA	NA	NA	Yes	Yes	Yes	Yes	Yes	No	No	No	No	No	No	No	Yes	Yes	No	No	No	Yes	Yes	No	No	No	No	No	No	No	No	No	No	No	No	Yes	Yes	Yes
ESC_JC0444AA_AS	SAMN33440969	237732	NO	NA	KL30	Onovel32	fliC-H9	2020	2020-2024	other	Human	Asia	NA	NA	NA	Yes	Yes	Yes	No	Yes	No	No	No	No	No	No	No	Yes	Yes	No	No	No	Yes	Yes	No	No	No	No	No	No	No	No	No	No	No	No	Yes	Yes	Yes
ESC_JC0458AA_AS	SAMN33732390	237978	YES	NA	KL9	Onovel32	fliC-H9	2020	2020-2024	other	Human	Asia	NA	NA	NA	Yes	Yes	Yes	Yes	Yes	Yes	Yes	Yes	No	No	Yes	Yes	Yes	No	No	No	No	No	Yes	No	No	No	Yes	Yes	Yes	No	No	No	No	No	No	Yes	Yes	Yes
ESC_JC0510AA_AS	SAMN33440980	237932	YES	NA	KL39	Onovel32	fliC-H9	2020	2020-2024	other	Human	Asia	NA	NA	NA	Yes	Yes	Yes	No	Yes	No	No	No	No	No	No	No	Yes	No	No	No	No	Yes	Yes	No	No	No	No	No	Yes	No	Yes	No	No	No	No	Yes	Yes	Yes
ESC_JC0511AA_AS	SAMN33440979	237730	NO	NA	KL48	Onovel32	fliC-H9	2020	2020-2024	other	Human	Asia	NA	NA	NA	Yes	Yes	Yes	Yes	Yes	Yes	Yes	Yes	Yes	No	No	No	Yes	No	No	No	No	Yes	Yes	No	No	Yes	No	No	Yes	No	Yes	Yes	Yes	No	No	Yes	Yes	Yes
ESC_JC0514AA_AS	SAMN33440976	64736	YES	B	KL48	Onovel32	fliC-H9	2020	2020-2024	other	Human	Asia	YES	YES	YES	Yes	Yes	Yes	Yes	Yes	No	Yes	Yes	Yes	No	No	No	Yes	No	No	No	No	Yes	Yes	Yes	Yes	Yes	No	No	Yes	No	No	Yes	Yes	No	No	Yes	Yes	Yes
ESC_JC0520AA_AS	SAMN33440990	237730	YES	B	KL48	NA	fliC-H9	2020	2020-2024	other	Human	Asia	YES	YES	YES	Yes	Yes	Yes	Yes	Yes	No	No	No	No	No	No	No	Yes	No	No	No	No	Yes	Yes	No	No	Yes	No	No	Yes	No	No	Yes	Yes	No	No	Yes	Yes	Yes
ESC_JC0521AA_AS	SAMN33440989	237916	YES	NA	KL39	Onovel32	fliC-H9	2020	2020-2024	other	Human	Asia	NA	NA	NA	Yes	Yes	Yes	No	Yes	No	No	No	No	No	No	No	Yes	No	No	No	No	Yes	Yes	No	No	No	No	No	Yes	No	Yes	No	No	No	No	Yes	Yes	Yes
ESC_JC0523AA_AS	SAMN33440987	237730	NO	NA	Unassigned	Onovel32	fliC-H9	2020	2020-2024	other	Human	Asia	NA	NA	NA	Yes	Yes	Yes	Yes	Yes	No	No	No	No	No	No	No	Yes	No	No	No	No	Yes	Yes	No	No	Yes	No	No	Yes	No	No	Yes	Yes	No	No	Yes	Yes	Yes
ESC_JC1674AA_AS	SAMD00499197	241476	YES	B	KL114	NA	fliC-H9	2020	2020-2024	UTI/urine	Human	Asia	YES	YES	YES	Yes	Yes	Yes	No	Yes	No	No	No	No	No	No	No	Yes	No	No	No	No	Yes	Yes	No	No	Yes	No	No	No	No	No	Yes	Yes	No	No	Yes	Yes	Yes
ESC_JC1676AA_AS	SAMD00499195	241476	NO	NA	KL114	NA	fliC-H9	2020	2020-2024	other	Human	Asia	NA	NA	NA	Yes	Yes	Yes	No	Yes	No	No	No	No	No	No	No	Yes	No	No	No	No	Yes	Yes	No	No	Yes	No	No	No	No	No	Yes	Yes	No	No	Yes	Yes	Yes
ESC_JC1677AA_AS	SAMD00499194	241476	NO	NA	KL114	NA	fliC-H9	2020	2020-2024	UTI/urine	Human	Asia	NA	NA	NA	Yes	Yes	Yes	No	Yes	No	No	No	No	No	No	No	Yes	No	No	No	No	Yes	Yes	No	No	Yes	No	No	No	No	No	Yes	Yes	No	No	Yes	Yes	Yes
ESC_JC1678AA_AS	SAMD00499193	241476	NO	NA	KL114	NA	fliC-H9	2020	2020-2024	other	Human	Asia	NA	NA	NA	Yes	Yes	Yes	No	Yes	No	No	No	No	No	No	No	Yes	No	No	No	No	Yes	Yes	No	No	Yes	No	No	No	No	No	Yes	Yes	No	No	Yes	Yes	Yes
ESC_JC2756AA_AS	SAMD00499205	241476	NO	NA	KL114	NA	fliC-H9	2020	2020-2024	UTI/urine	Human	Asia	NA	NA	NA	Yes	Yes	Yes	No	Yes	No	No	No	No	No	No	No	Yes	No	No	No	No	Yes	Yes	No	No	Yes	No	No	No	No	No	Yes	Yes	No	No	Yes	Yes	Yes
ESC_JC3028AA_AS	SAMN34367203	109409	NO	NA	KL124	Onovel32	fliC-H10	2023	2020-2024	other	Human	North America	NA	NA	NA	Yes	Yes	Yes	Yes	Yes	Yes	Yes	Yes	No	Yes	No	No	Yes	No	No	Yes	Yes	Yes	Yes	No	No	Yes	No	No	Yes	No	No	Yes	Yes	No	No	Yes	Yes	Yes
ESC_JC3669AA_AS	SAMD00499044	239652	NO	NA	KL124	Onovel32	fliC-H10	2019	2015-2019	UTI/urine	Human	Asia	NA	NA	NA	Yes	Yes	Yes	Yes	Yes	Yes	Yes	Yes	Yes	Yes	No	No	Yes	No	No	Yes	Yes	Yes	Yes	No	No	Yes	No	No	No	No	No	Yes	Yes	No	No	Yes	Yes	No
ESC_JC4590AA_AS	SAMN34411561	240551	YES	B	KL57	Onovel32_Onovel22	fliC-H9	2022	2020-2024	blood	Human	Asia	NO	YES	NO	Yes	Yes	Yes	No	Yes	No	No	No	Yes	Yes	No	No	Yes	Yes	No	No	No	Yes	Yes	Yes	Yes	Yes	Yes	No	No	No	No	No	No	No	No	No	No	Yes
ESC_JC4609AA_AS	SAMN34411504	240517	NO	NA	KL57	Onovel32_Onovel22	fliC-H9	2022	2020-2024	blood	Human	Asia	NA	NA	NA	Yes	Yes	Yes	No	Yes	Yes	Yes	Yes	Yes	Yes	No	No	Yes	Yes	No	No	No	Yes	Yes	Yes	Yes	Yes	Yes	No	No	No	No	No	No	No	No	No	No	Yes
ESC_JC4695AA_AS	SAMN34406637	109409	YES	C2	KL124	Onovel32	fliC-H10	2021	2020-2024	UTI/urine	Human	North America	YES	YES	YES	Yes	Yes	Yes	Yes	Yes	Yes	Yes	Yes	Yes	Yes	No	No	Yes	No	No	Yes	Yes	Yes	Yes	No	No	Yes	No	No	No	No	No	Yes	Yes	No	No	Yes	Yes	Yes
ESC_JC4713AA_AS	SAMN34403803	232233	YES	B	KL20	Onovel32	fliC-H9	2023	2020-2024	UTI/urine	Human	North America	YES	YES	YES	Yes	Yes	Yes	No	Yes	No	No	No	Yes	No	No	No	Yes	No	No	No	No	Yes	Yes	No	No	Yes	No	No	Yes	No	No	Yes	Yes	No	No	Yes	Yes	Yes
ESC_JC5300AA_AS	SAMN34430657	109409	NO	NA	KL30	Onovel32	fliC-H10	2023	2020-2024	other	Human	North America	NA	NA	NA	Yes	Yes	Yes	Yes	Yes	No	No	No	Yes	Yes	No	No	Yes	No	No	Yes	Yes	Yes	Yes	Yes	Yes	Yes	No	No	No	No	No	Yes	Yes	No	No	Yes	Yes	Yes
ESC_JC5303AA_AS	SAMN34424798	109409	NO	NA	KL124	Onovel32	fliC-H10	2023	2020-2024	UTI/urine	Human	North America	NA	NA	NA	Yes	Yes	Yes	Yes	Yes	No	No	No	Yes	Yes	No	No	Yes	No	No	Yes	Yes	Yes	Yes	Yes	Yes	Yes	No	No	Yes	No	No	Yes	Yes	No	No	Yes	Yes	Yes
ESC_JC5864AA_AS	SAMN34589457	58372	YES	A	KL30	Onovel32	fliC-H21	2019	2015-2019	blood	Human	North America	NO	YES	NO	Yes	Yes	Yes	Yes	Yes	No	No	No	No	No	No	No	Yes	Yes	No	No	No	Yes	Yes	No	No	No	No	No	No	No	No	No	No	No	No	No	No	No
ESC_JC5879AA_AS	SAMN34588823	242629	NO	NA	KL57	Onovel32_Onovel22	fliC-H9	2023	2020-2024	UTI/urine	Human	North America	NA	NA	NA	Yes	Yes	Yes	Yes	Yes	Yes	Yes	Yes	Yes	Yes	No	No	Yes	No	No	Yes	Yes	Yes	Yes	No	No	Yes	No	No	No	No	No	Yes	Yes	No	No	Yes	Yes	Yes
ESC_JC6825AA_AS	NA	243465	NO	NA	KL20	Onovel32	fliC-H9	2019	2015-2019	other	NA	Asia	NA	NA	NA	Yes	Yes	Yes	Yes	Yes	No	No	No	Yes	Yes	No	No	Yes	No	No	Yes	Yes	No	Yes	Yes	Yes	Yes	No	No	No	No	No	No	No	No	No	No	No	No
ESC_JC6955AA_AS	SAMN35019498	64736	NO	NA	KL48	Onovel32	fliC-H9	2023	2020-2024	UTI/urine	Human	North America	NA	NA	NA	Yes	Yes	Yes	Yes	Yes	No	No	No	Yes	Yes	No	No	Yes	No	No	Yes	Yes	Yes	Yes	Yes	Yes	Yes	No	No	Yes	No	Yes	Yes	Yes	No	No	Yes	Yes	Yes
ESC_JC7029AA_AS	NA	195280	YES	B	KL16	Onovel32	fliC-H9	2020	2020-2024	other	Animal	Europe	YES	YES	YES	Yes	Yes	Yes	No	Yes	No	No	No	Yes	No	No	No	Yes	No	No	No	No	Yes	Yes	No	No	Yes	No	No	Yes	No	No	Yes	Yes	No	No	Yes	Yes	No
ESC_JC7066AA_AS	NA	195280	YES	B	KL16	Onovel32	fliC-H9	2020	2020-2024	other	Animal	Europe	YES	YES	YES	Yes	Yes	Yes	No	Yes	Yes	Yes	Yes	Yes	No	No	No	Yes	No	No	No	No	Yes	Yes	No	No	Yes	No	No	Yes	No	No	Yes	Yes	No	No	Yes	Yes	No
ESC_JC7093AA_AS	NA	243680	NO	NA	Unassigned	Onovel32	fliC-H9	2019	2015-2019	other	NA	Asia	NA	NA	NA	No	No	Yes	No	Yes	Yes	Yes	Yes	No	Yes	No	No	Yes	No	No	No	No	No	No	No	No	No	Yes	No	Yes	No	No	No	No	No	No	No	No	No
ESC_JC7365AA_AS	SAMN34535386	180495	YES	B	KL48	NA	fliC-H9	2023	2020-2024	UTI/urine	Human	North America	YES	YES	YES	Yes	Yes	Yes	No	Yes	No	No	No	Yes	No	No	No	Yes	No	No	No	No	Yes	Yes	No	No	Yes	No	No	Yes	No	No	Yes	Yes	No	No	Yes	Yes	Yes
ESC_JC7594AA_AS	SAMN35132049	109409	YES	C2	KL30	Onovel32	fliC-H10	2023	2020-2024	UTI/urine	Human	North America	YES	YES	YES	Yes	Yes	Yes	Yes	Yes	No	No	No	Yes	Yes	No	No	Yes	No	No	Yes	Yes	Yes	Yes	No	No	Yes	No	No	No	No	No	Yes	Yes	No	No	Yes	Yes	Yes
ESC_JC7614AA_AS	SAMN35133132	109409	NO	NA	KL124	Onovel32	fliC-H10	2023	2020-2024	other	Human	North America	NA	NA	NA	Yes	Yes	Yes	Yes	Yes	No	No	No	Yes	Yes	No	No	Yes	No	No	Yes	Yes	Yes	Yes	No	No	Yes	No	No	No	No	No	Yes	Yes	No	No	Yes	Yes	Yes
ESC_JC7615AA_AS	SAMN35133129	109409	NO	NA	KL124	Onovel32	fliC-H10	2023	2020-2024	other	Human	North America	NA	NA	NA	Yes	Yes	Yes	Yes	Yes	No	No	No	Yes	Yes	No	No	Yes	No	No	Yes	Yes	Yes	Yes	No	No	Yes	No	No	No	No	No	Yes	Yes	No	No	Yes	Yes	Yes
ESC_JC7618AA_AS	SAMN35133124	109409	YES	C2	KL124	Onovel32	fliC-H10	2022	2020-2024	other	Human	North America	YES	YES	YES	Yes	Yes	Yes	Yes	Yes	No	No	No	Yes	Yes	No	No	Yes	No	No	Yes	Yes	Yes	Yes	No	No	Yes	No	No	No	No	No	Yes	Yes	No	No	Yes	Yes	Yes
ESC_JC7644AA_AS	SAMN35139536	109409	NO	NA	KL124	Onovel32	fliC-H10	2023	2020-2024	UTI/urine	Human	North America	NA	NA	NA	Yes	Yes	Yes	Yes	Yes	No	No	No	Yes	Yes	No	No	Yes	No	No	Yes	Yes	Yes	Yes	No	No	Yes	No	No	Yes	No	No	Yes	Yes	No	No	Yes	Yes	Yes
ESC_JC7653AA_AS	SAMN35113010	197222	NO	NA	KL114	Onovel32	fliC-H9	2023	2020-2024	UTI/urine	Human	North America	NA	NA	NA	Yes	Yes	Yes	No	Yes	No	No	No	No	No	No	No	Yes	No	No	Yes	Yes	Yes	Yes	No	No	Yes	Yes	No	No	Yes	No	Yes	Yes	No	No	Yes	Yes	Yes
ESC_JC8157AA_AS	SAMN35440259	109409	YES	C2	KL30	Onovel32	fliC-H10	2022	2020-2024	other	Human	North America	YES	YES	YES	Yes	Yes	Yes	No	Yes	No	No	No	Yes	Yes	No	No	Yes	No	No	No	No	Yes	Yes	Yes	Yes	Yes	No	No	No	No	No	No	No	No	No	Yes	Yes	Yes
ESC_JC8159AA_AS	SAMN35440275	109409	YES	C2	KL124	NA	fliC-H10	2022	2020-2024	other	Human	North America	YES	YES	YES	Yes	Yes	Yes	Yes	Yes	Yes	Yes	Yes	Yes	Yes	No	No	Yes	No	No	Yes	Yes	Yes	Yes	No	No	Yes	No	No	Yes	No	No	Yes	Yes	No	No	Yes	Yes	Yes
ESC_JC8162AA_AS	SAMN35440268	109409	NO	NA	KL124	Onovel32	fliC-H10	2021	2020-2024	other	Human	North America	NA	NA	NA	Yes	Yes	Yes	Yes	Yes	Yes	Yes	Yes	Yes	Yes	No	No	Yes	No	No	Yes	Yes	Yes	Yes	No	No	Yes	No	No	No	No	No	Yes	Yes	No	No	Yes	Yes	Yes
ESC_JC8163AA_AS	SAMN35440267	109409	YES	C2	KL30	Onovel32	fliC-H10	2022	2020-2024	other	Human	North America	YES	YES	YES	Yes	Yes	Yes	Yes	Yes	No	No	No	Yes	Yes	No	No	Yes	No	No	Yes	Yes	Yes	Yes	Yes	Yes	Yes	No	No	No	No	No	Yes	Yes	No	No	Yes	Yes	Yes
ESC_JC8165AA_AS	SAMN35440196	109409	NO	NA	KL124	Onovel32	fliC-H10	2023	2020-2024	UTI/urine	Human	North America	NA	NA	NA	Yes	Yes	Yes	Yes	Yes	Yes	Yes	Yes	Yes	Yes	No	No	Yes	No	No	Yes	Yes	Yes	Yes	No	No	Yes	No	No	Yes	No	No	Yes	Yes	No	No	Yes	Yes	Yes
ESC_JC8249AA_AS	SAMN35349841	109409	YES	C2	KL124	Onovel32	fliC-H10	2023	2020-2024	UTI/urine	Human	North America	YES	YES	YES	Yes	Yes	Yes	Yes	Yes	Yes	Yes	Yes	Yes	Yes	No	No	Yes	No	No	Yes	Yes	Yes	Yes	No	No	Yes	No	No	Yes	No	No	Yes	Yes	No	No	Yes	Yes	Yes
ESC_JC8258AA_AS	SAMD00607293	244563	NO	NA	KL124	Onovel32_O9	fliC-H10, fliC-H9	2021	2020-2024	other	NA	Asia	NA	NA	NA	Yes	Yes	Yes	No	Yes	Yes	Yes	Yes	Yes	Yes	No	No	Yes	No	No	Yes	Yes	Yes	Yes	Yes	Yes	Yes	Yes	No	Yes	No	Yes	Yes	Yes	No	No	Yes	Yes	Yes
ESC_JC8263AA_AS	SAMD00607288	244554	YES	C2	KL124	Onovel32	fliC-H10	2021	2020-2024	other	NA	Asia	YES	YES	YES	Yes	Yes	Yes	No	Yes	Yes	Yes	Yes	Yes	Yes	No	No	Yes	No	No	Yes	Yes	Yes	Yes	No	No	Yes	No	No	No	No	No	Yes	Yes	No	No	Yes	Yes	Yes
ESC_JC8285AA_AS	SAMD00607271	244726	NO	NA	KL14	Onovel32_O9	fliC-H9	2021	2020-2024	other	NA	Asia	NA	NA	NA	Yes	Yes	Yes	No	Yes	No	No	No	No	Yes	No	No	Yes	No	No	No	No	Yes	Yes	No	No	Yes	No	No	Yes	No	No	Yes	Yes	No	No	Yes	Yes	Yes
ESC_JC8419AA_AS	SAMN34565685	151995	YES	NA	KL9	Onovel32	fliC-H9	2016	2015-2019	other	Human	Asia	NA	NA	NA	Yes	Yes	Yes	Yes	Yes	No	No	No	Yes	No	Yes	Yes	Yes	No	No	No	No	No	Yes	No	No	Yes	Yes	Yes	No	No	No	Yes	Yes	No	No	Yes	Yes	Yes
ESC_JC8467AA_AS	SAMN35221820	109409	YES	C2	KL124	Onovel32	fliC-H10	2021	2020-2024	other	Human	North America	YES	YES	YES	Yes	Yes	Yes	Yes	Yes	No	No	No	Yes	Yes	No	No	Yes	No	No	Yes	Yes	Yes	Yes	No	No	Yes	No	No	No	No	No	Yes	Yes	No	No	Yes	Yes	Yes
ESC_JC8650AA_AS	SAMN35558243	109409	NO	NA	KL124	Onovel32	fliC-H10	2023	2020-2024	other	Human	North America	NA	NA	NA	Yes	Yes	Yes	Yes	Yes	No	No	No	Yes	No	No	No	Yes	No	No	No	No	Yes	Yes	No	No	Yes	No	No	Yes	No	No	Yes	Yes	No	No	Yes	Yes	Yes
ESC_JC8832AA_AS	SAMN32977896	162651	YES	A	KL103	Onovel32	fliC-H21	2019	2015-2019	blood	Human	North America	NO	YES	NO	Yes	Yes	Yes	No	Yes	No	No	No	Yes	No	No	No	Yes	No	No	No	No	Yes	Yes	Yes	Yes	Yes	No	No	Yes	Yes	Yes	Yes	Yes	Yes	No	No	No	No
ESC_JC8833AA_AS	SAMN32977865	214044	YES	C1	KL20	Onovel32	fliC-H9	2019	2015-2019	blood	Human	North America	NO	YES	NO	Yes	Yes	Yes	No	Yes	No	Yes	Yes	Yes	Yes	No	No	Yes	No	No	No	No	Yes	Yes	Yes	Yes	Yes	Yes	No	No	No	No	No	No	No	No	No	No	Yes
ESC_JC8917AA_AS	SAMN32977864	162651	YES	A	KL103	Onovel32	fliC-H21	2019	2015-2019	blood	Human	North America	NO	YES	NO	Yes	Yes	Yes	Yes	Yes	Yes	Yes	Yes	Yes	No	No	No	Yes	No	No	No	No	Yes	Yes	No	No	Yes	No	No	No	Yes	Yes	Yes	Yes	Yes	No	No	No	No
ESC_JC8835AA_AS	SAMN32977838	245184	NO	NA	KL9	Onovel32	fliC-H9	2019	2015-2019	blood	Human	North America	NA	NA	NA	Yes	Yes	Yes	Yes	Yes	No	No	No	Yes	No	Yes	Yes	Yes	Yes	No	No	No	No	Yes	No	No	No	Yes	Yes	No	No	No	No	No	No	No	No	No	Yes
ESC_JC8836AA_AS	SAMN32977715	162651	NO	NA	KL103	Onovel32	fliC-H21	2016	2015-2019	blood	Human	North America	NA	NA	NA	Yes	Yes	Yes	Yes	Yes	Yes	Yes	Yes	Yes	No	No	No	Yes	No	No	No	No	Yes	Yes	No	No	Yes	Yes	No	No	Yes	No	Yes	Yes	Yes	Yes	No	No	No
ESC_JC8837AA_AS	SAMN32977703	162651	NO	NA	KL103	Onovel32	fliC-H21	2016	2015-2019	blood	Human	North America	NA	NA	NA	Yes	Yes	Yes	No	Yes	No	No	No	No	No	No	No	Yes	No	No	No	No	Yes	Yes	No	No	Yes	No	No	No	No	No	Yes	Yes	Yes	Yes	No	No	No
ESC_JC9150AA_AS	SAMN35541997	245106	NO	NA	KL123	Onovel32	fliC-H9	2023	2020-2024	UTI/urine	Human	North America	NA	NA	NA	Yes	Yes	Yes	No	Yes	No	No	No	Yes	No	No	No	Yes	No	No	No	No	Yes	Yes	No	No	Yes	No	No	Yes	No	No	Yes	Yes	No	No	Yes	Yes	Yes
ESC_JC8961AA_AS	SAMN35541996	245106	NO	NA	KL123	Onovel32	fliC-H9	2023	2020-2024	blood	Human	North America	NA	NA	NA	Yes	Yes	Yes	No	Yes	No	No	No	Yes	No	No	No	Yes	No	No	No	No	Yes	Yes	No	No	No	No	No	No	No	No	No	No	No	No	No	No	Yes
ESC_JC9091AA_AS	SAMN35365786	109409	NO	NA	Unassigned	Onovel32	fliC-H10	2023	2020-2024	other	Human	North America	NA	NA	NA	Yes	Yes	Yes	Yes	Yes	Yes	Yes	Yes	Yes	Yes	No	No	Yes	No	No	Yes	Yes	Yes	Yes	No	No	Yes	No	No	Yes	No	No	Yes	Yes	No	No	Yes	Yes	Yes
ESC_JC8964AA_AS	SAMN35365794	109409	NO	NA	Unassigned	Onovel32	fliC-H10	2023	2020-2024	other	Human	North America	NA	NA	NA	Yes	Yes	Yes	Yes	Yes	Yes	Yes	Yes	Yes	Yes	No	No	Yes	No	No	Yes	Yes	Yes	Yes	No	No	Yes	No	No	Yes	No	No	Yes	Yes	No	No	Yes	Yes	Yes
ESC_JC8966AA_AS	SAMN35540140	189431	NO	NA	Unassigned	Onovel32	fliC-H9	2021	2020-2024	blood	Human	North America	NA	NA	NA	Yes	Yes	Yes	Yes	Yes	No	No	No	Yes	Yes	No	No	Yes	No	No	No	No	Yes	Yes	No	No	Yes	No	No	Yes	No	No	Yes	Yes	No	No	Yes	Yes	Yes
ESC_JC9011AA_AS	SAMN34565726	104015	NO	NA	KL124	Onovel32	fliC-H10	2018	2015-2019	other	Human	Asia	NA	NA	NA	Yes	Yes	Yes	Yes	Yes	Yes	Yes	No	Yes	No	No	No	Yes	No	No	Yes	Yes	Yes	Yes	Yes	Yes	Yes	No	No	No	Yes	No	No	No	No	No	Yes	Yes	Yes
ESC_JC9014AA_AS	SAMN34565724	104015	NO	NA	KL124	Onovel32	fliC-H10	2018	2015-2019	blood	Human	Asia	NA	NA	NA	Yes	Yes	Yes	Yes	Yes	Yes	Yes	Yes	Yes	Yes	No	No	Yes	No	No	Yes	Yes	Yes	Yes	No	No	Yes	No	No	No	No	No	Yes	Yes	No	No	Yes	Yes	Yes
ESC_JC9036AA_AS	SAMN35558465	109409	YES	C2	KL30	Onovel32	fliC-H10	2023	2020-2024	UTI/urine	Human	North America	YES	YES	YES	Yes	Yes	Yes	Yes	Yes	No	No	No	Yes	Yes	No	No	Yes	No	No	Yes	Yes	Yes	Yes	No	No	Yes	No	No	No	No	No	Yes	Yes	No	No	Yes	Yes	Yes
ESC_JC9037AA_AS	SAMN35558464	214044	YES	C1	KL20	NA	fliC-H9	2023	2020-2024	other	Human	North America	YES	YES	YES	Yes	Yes	Yes	Yes	Yes	No	No	No	Yes	Yes	No	No	Yes	No	No	Yes	Yes	Yes	Yes	No	No	Yes	No	No	No	No	No	Yes	Yes	No	No	Yes	Yes	Yes
ESC_JC9117AA_AS	SAMN35558463	109409	NO	NA	Unassigned	Onovel32	fliC-H10	2023	2020-2024	other	Human	North America	NA	NA	NA	Yes	Yes	Yes	Yes	Yes	No	No	No	No	No	No	No	Yes	No	No	Yes	Yes	Yes	Yes	No	No	Yes	No	No	Yes	No	No	Yes	Yes	No	No	Yes	Yes	Yes
ESC_JC9416AA_AS	SAMN35573225	109409	YES	C2	KL30	Onovel32	fliC-H10	2022	2020-2024	other	Human	North America	YES	YES	YES	Yes	Yes	Yes	Yes	Yes	No	No	No	Yes	Yes	No	No	Yes	No	No	Yes	Yes	Yes	Yes	No	No	Yes	No	No	No	No	No	Yes	Yes	No	No	Yes	Yes	Yes
ESC_JC9682AA_AS	SAMN35638224	206996	YES	B	Unassigned	O9	fliC-H9	2023	2020-2024	other	Human	North America	YES	YES	YES	Yes	Yes	Yes	No	Yes	No	No	No	No	No	No	No	Yes	No	No	No	No	Yes	Yes	No	No	Yes	No	No	No	No	No	Yes	Yes	No	No	Yes	Yes	Yes
ESC_JC9688AA_AS	SAMN35638216	206996	NO	NA	Unassigned	O9	fliC-H9	2023	2020-2024	UTI/urine	Human	North America	NA	NA	NA	Yes	Yes	Yes	No	Yes	No	No	No	Yes	No	No	No	Yes	No	No	No	No	Yes	Yes	No	No	Yes	No	No	Yes	No	No	Yes	Yes	No	No	Yes	Yes	Yes
ESC_JC9723AA_AS	SAMN35573236	109409	YES	C2	KL124	NA	fliC-H10	2022	2020-2024	other	Human	North America	YES	YES	YES	Yes	Yes	Yes	Yes	Yes	Yes	Yes	Yes	Yes	Yes	No	No	Yes	No	No	Yes	Yes	Yes	Yes	No	No	Yes	No	No	Yes	No	No	Yes	Yes	No	No	Yes	Yes	Yes
ESC_JC9724AA_AS	SAMN35573229	109409	YES	C2	KL30	Onovel32	fliC-H10	2022	2020-2024	other	Human	North America	YES	YES	YES	Yes	Yes	Yes	No	Yes	No	No	No	Yes	Yes	No	No	Yes	No	No	Yes	Yes	Yes	Yes	No	No	Yes	No	No	No	No	No	Yes	Yes	No	No	Yes	Yes	Yes
ESC_JC9726AA_AS	SAMN35624495	109409	NO	NA	Unassigned	Onovel32	fliC-H10	2023	2020-2024	blood	Human	North America	NA	NA	NA	Yes	Yes	Yes	Yes	Yes	No	No	No	Yes	Yes	No	No	Yes	No	No	No	No	Yes	Yes	No	No	Yes	No	No	No	No	No	Yes	Yes	No	No	Yes	Yes	Yes
ESC_JC9811AA_AS	SAMN35573233	109409	NO	NA	KL30	Onovel32	fliC-H10	2022	2020-2024	other	Human	North America	NA	NA	NA	Yes	Yes	Yes	No	Yes	Yes	Yes	Yes	Yes	Yes	No	No	Yes	No	No	No	No	Yes	Yes	Yes	Yes	Yes	No	No	No	No	No	Yes	Yes	No	No	Yes	Yes	Yes
ESC_JC9812AA_AS	SAMN35573231	109409	YES	C2	KL124	Onovel32	fliC-H10	2022	2020-2024	other	Human	North America	YES	YES	YES	Yes	Yes	Yes	Yes	Yes	No	No	No	Yes	Yes	No	No	Yes	No	No	Yes	Yes	Yes	Yes	No	No	Yes	No	No	Yes	No	No	Yes	Yes	No	No	Yes	Yes	Yes
ESC_JC9814AA_AS	SAMN35573224	109409	NO	NA	KL124	Onovel32	fliC-H10	2022	2020-2024	other	Human	North America	NA	NA	NA	Yes	Yes	Yes	Yes	Yes	No	No	No	Yes	Yes	No	No	Yes	No	No	Yes	Yes	Yes	Yes	No	No	Yes	No	No	No	No	No	Yes	Yes	No	No	Yes	Yes	Yes
ESC_KC0880AA_AS	SAMD00330191	109409	NO	NA	KL124	Onovel32	fliC-H10	2018	2015-2019	other	Human	Asia	NA	NA	NA	Yes	Yes	Yes	Yes	Yes	No	No	No	Yes	Yes	No	No	Yes	No	No	Yes	Yes	Yes	Yes	No	No	Yes	No	No	No	No	No	Yes	Yes	No	No	Yes	Yes	Yes
ESC_KC0912AA_AS	SAMD00330159	109409	YES	C2	KL124	Onovel32	fliC-H10	2018	2015-2019	other	Human	Asia	YES	YES	YES	Yes	Yes	Yes	Yes	Yes	No	Yes	Yes	Yes	Yes	No	No	Yes	No	No	Yes	Yes	Yes	Yes	No	No	Yes	No	No	No	No	No	Yes	Yes	No	No	Yes	Yes	Yes
ESC_KC0914AA_AS	SAMD00330157	38957	NO	NA	KL30	Onovel32	fliC-H9	2014	2010-2014	other	Human	Asia	NA	NA	NA	Yes	Yes	Yes	Yes	Yes	Yes	Yes	Yes	Yes	No	No	No	Yes	No	No	No	No	Yes	Yes	No	No	No	No	No	No	No	No	No	No	No	No	Yes	Yes	Yes
ESC_KC0915AA_AS	SAMD00330156	23749	NO	NA	KL125	Onovel32	fliC-H9	2014	2010-2014	other	Human	Asia	NA	NA	NA	Yes	Yes	Yes	No	Yes	No	No	No	Yes	No	No	No	Yes	No	No	No	No	Yes	Yes	No	No	No	No	No	No	No	No	No	No	No	Yes	Yes	No	Yes
ESC_KC0917AA_AS	SAMD00330154	246648	YES	B	KL30	Onovel32	fliC-H9	2014	2010-2014	other	Human	Asia	YES	YES	YES	Yes	Yes	Yes	Yes	Yes	No	No	No	Yes	Yes	No	No	Yes	Yes	No	Yes	Yes	Yes	Yes	Yes	Yes	Yes	No	No	Yes	No	No	No	No	No	No	Yes	No	Yes
ESC_KC0919AA_AS	SAMD00330152	31111	YES	B	KL103	Onovel32	fliC-H5	2016	2015-2019	other	Human	Asia	YES	YES	YES	Yes	Yes	Yes	Yes	Yes	No	No	No	Yes	Yes	No	No	Yes	No	No	Yes	Yes	Yes	Yes	No	No	Yes	No	No	Yes	No	No	Yes	Yes	No	No	Yes	Yes	Yes
ESC_KC0934AA_AS	SAMD00330137	23749	NO	NA	KL125	Onovel32	fliC-H9	2014	2010-2014	other	Human	Asia	NA	NA	NA	Yes	Yes	Yes	Yes	Yes	No	No	No	Yes	Yes	No	No	Yes	No	No	Yes	Yes	Yes	Yes	Yes	Yes	Yes	No	No	Yes	No	No	No	No	No	No	No	No	Yes
ESC_KC1024AA_AS	SAMN32977900	246874	NO	NA	KL158	Onovel32	fliC-H10	2020	2020-2024	blood	Human	North America	NA	NA	NA	Yes	Yes	Yes	No	Yes	Yes	Yes	Yes	No	No	No	No	Yes	No	No	Yes	Yes	Yes	Yes	Yes	Yes	Yes	Yes	No	Yes	No	Yes	No	No	No	No	No	No	No
ESC_KC1036AA_AS	SAMN35353104	162651	YES	A	KL103	Onovel32	fliC-H21	2017	2015-2019	blood	Human	North America	NO	NO	NO	Yes	Yes	Yes	No	Yes	No	No	No	Yes	No	No	No	Yes	No	No	No	No	Yes	Yes	No	No	Yes	No	No	Yes	Yes	Yes	Yes	Yes	Yes	No	No	No	No
ESC_KC1778AA_AS	SAMN35880173	228891	YES	C1	KL20	Onovel32	fliC-H9	2023	2020-2024	UTI/urine	Human	North America	YES	YES	YES	Yes	Yes	Yes	No	Yes	Yes	Yes	Yes	No	Yes	No	No	Yes	No	No	Yes	Yes	Yes	Yes	No	No	Yes	No	No	No	No	No	Yes	Yes	No	No	Yes	Yes	No
ESC_KC1779AA_AS	SAMN35735605	214044	NO	NA	KL20	Onovel32	fliC-H9	2022	2020-2024	other	Human	North America	NA	NA	NA	Yes	Yes	Yes	Yes	Yes	Yes	Yes	Yes	Yes	Yes	No	No	Yes	No	No	No	No	No	Yes	Yes	Yes	Yes	Yes	No	No	No	No	No	No	No	No	Yes	No	Yes
ESC_KC1782AA_AS	SAMN35735642	109409	NO	NA	KL30	Onovel32	fliC-H10	2022	2020-2024	other	Human	North America	NA	NA	NA	Yes	Yes	Yes	Yes	Yes	Yes	Yes	No	Yes	Yes	No	No	Yes	No	No	Yes	Yes	Yes	Yes	Yes	Yes	Yes	No	No	No	No	No	Yes	Yes	No	No	Yes	Yes	Yes
ESC_KC1784AA_AS	SAMN35735640	191666	NO	NA	KL142	Onovel32	fliC-H9	2022	2020-2024	other	Human	North America	NA	NA	NA	Yes	Yes	Yes	Yes	Yes	No	No	No	Yes	Yes	No	No	Yes	No	No	Yes	Yes	Yes	Yes	No	No	Yes	No	No	No	No	No	Yes	Yes	No	No	Yes	Yes	Yes
ESC_KC1785AA_AS	SAMN35735633	191666	YES	B	KL142	Onovel32	fliC-H9	2022	2020-2024	other	Human	North America	YES	YES	YES	Yes	Yes	Yes	Yes	Yes	No	No	No	Yes	Yes	No	No	Yes	No	No	Yes	Yes	Yes	Yes	No	No	Yes	No	No	No	No	No	Yes	Yes	No	No	Yes	Yes	Yes
ESC_KC1787AA_AS	SAMN35735601	109409	YES	C2	KL124	Onovel32	fliC-H10	2022	2020-2024	other	Human	North America	YES	YES	YES	Yes	Yes	Yes	Yes	Yes	No	No	No	Yes	Yes	No	No	Yes	No	No	Yes	Yes	Yes	Yes	No	No	Yes	No	No	No	No	No	Yes	Yes	No	No	Yes	Yes	Yes
ESC_KC1788AA_AS	SAMN35735627	109409	NO	NA	KL124	Onovel32	fliC-H10	2022	2020-2024	other	Human	North America	NA	NA	NA	Yes	Yes	Yes	Yes	Yes	No	No	No	Yes	Yes	No	No	Yes	No	No	Yes	Yes	Yes	Yes	No	No	Yes	No	No	No	No	No	Yes	Yes	No	No	Yes	Yes	Yes
ESC_KC1791AA_AS	SAMN35735600	109409	NO	NA	KL124	Onovel32	fliC-H10	2022	2020-2024	other	Human	North America	NA	NA	NA	Yes	Yes	Yes	Yes	Yes	No	No	No	Yes	Yes	No	No	Yes	No	No	Yes	Yes	Yes	Yes	No	No	Yes	No	No	No	No	No	Yes	Yes	No	No	Yes	Yes	Yes
ESC_KC1794AA_AS	SAMN35877947	214044	YES	C1	KL20	Onovel32	fliC-H9	2023	2020-2024	UTI/urine	Human	North America	YES	YES	YES	Yes	Yes	Yes	Yes	Yes	Yes	No	Yes	Yes	Yes	No	No	Yes	No	No	Yes	Yes	Yes	Yes	No	No	Yes	No	No	No	No	No	Yes	Yes	No	No	Yes	Yes	Yes
ESC_KC1838AA_AS	SAMN35841707	109409	NO	NA	KL30	Onovel32	fliC-H10	2023	2020-2024	other	Human	North America	NA	NA	NA	Yes	Yes	Yes	Yes	Yes	No	No	No	Yes	No	No	No	Yes	No	No	Yes	Yes	Yes	Yes	No	No	Yes	No	No	No	No	No	Yes	Yes	No	No	Yes	Yes	Yes
ESC_KC1841AA_AS	SAMN35841712	109409	YES	C2	KL124	Onovel32	fliC-H10	2022	2020-2024	other	Human	North America	YES	YES	YES	Yes	Yes	Yes	Yes	Yes	No	No	No	Yes	Yes	No	No	Yes	No	No	Yes	Yes	Yes	Yes	No	No	Yes	No	No	Yes	No	No	Yes	Yes	No	No	Yes	Yes	Yes
ESC_KC1904AA_AS	SAMN35809643	247473	NO	NA	KL57	Onovel22	fliC-H9	2023	2020-2024	blood	Human	North America	NA	NA	NA	Yes	Yes	Yes	No	Yes	Yes	Yes	Yes	No	Yes	No	No	Yes	No	No	Yes	Yes	Yes	Yes	Yes	Yes	Yes	No	No	No	No	No	No	No	No	No	Yes	Yes	Yes
ESC_KC1911AA_AS	SAMN35809565	191666	YES	B	KL142	Onovel32	fliC-H9	2023	2020-2024	UTI/urine	Human	North America	YES	YES	YES	Yes	Yes	Yes	Yes	Yes	Yes	Yes	Yes	Yes	Yes	No	No	Yes	No	No	Yes	Yes	Yes	Yes	Yes	Yes	Yes	No	No	No	No	No	Yes	Yes	No	No	Yes	Yes	Yes
ESC_KC2082AA_AS	SAMN36019606	247694	NO	NA	KL48	NA	fliC-H9	2023	2020-2024	UTI/urine	Human	North America	NA	NA	NA	Yes	Yes	Yes	Yes	Yes	No	No	No	No	No	No	No	Yes	No	No	No	No	Yes	Yes	Yes	No	Yes	No	No	Yes	No	No	Yes	Yes	No	No	Yes	Yes	Yes
ESC_KC2271AA_AS	SAMN36012102	247759	YES	NA	KL57	Onovel32_Onovel22	fliC-H9	2020	2020-2024	other	Human	Oceania	NA	NA	NA	No	No	Yes	Yes	Yes	Yes	Yes	Yes	Yes	No	No	No	Yes	No	No	No	No	No	No	Yes	Yes	Yes	No	No	No	No	No	No	No	No	Yes	No	No	No
ESC_KC2717AA_AS	SAMN35996132	248195	YES	A	KL30	Onovel32	fliC-H21	2023	2020-2024	other	Human	North America	YES	NO	NO	Yes	Yes	No	Yes	Yes	Yes	Yes	Yes	Yes	No	No	No	Yes	No	No	No	No	Yes	Yes	No	No	Yes	No	No	Yes	Yes	No	Yes	Yes	No	No	Yes	Yes	No
ESC_KC2718AA_AS	SAMN35996130	223683	NO	NA	KL103	Onovel32	fliC-H21	2023	2020-2024	UTI/urine	Human	North America	NA	NA	NA	Yes	Yes	Yes	No	Yes	Yes	Yes	Yes	No	Yes	No	No	Yes	No	No	No	No	Yes	Yes	No	No	Yes	Yes	No	Yes	Yes	No	Yes	Yes	No	No	Yes	Yes	Yes
ESC_KC2719AA_AS	SAMN35996136	109409	NO	NA	KL30	Onovel32	fliC-H10	2023	2020-2024	blood	Human	North America	NA	NA	NA	Yes	Yes	Yes	Yes	Yes	No	No	No	Yes	Yes	No	No	Yes	No	No	Yes	Yes	Yes	Yes	No	No	Yes	No	No	No	No	No	Yes	Yes	No	No	Yes	Yes	Yes
ESC_KC2720AA_AS	SAMN35996134	109409	NO	NA	KL30	Onovel32	fliC-H10	2023	2020-2024	UTI/urine	Human	North America	NA	NA	NA	Yes	Yes	Yes	Yes	Yes	No	No	No	Yes	Yes	No	No	Yes	No	No	Yes	Yes	Yes	Yes	No	No	Yes	No	No	No	No	No	Yes	Yes	No	No	Yes	Yes	Yes
ESC_KC2761AA_AS	SAMN35995874	248154	NO	NA	KL124	Onovel32	fliC-H10	2023	2020-2024	UTI/urine	Human	North America	NA	NA	NA	Yes	Yes	Yes	Yes	Yes	No	No	No	No	No	No	No	Yes	No	No	No	Yes	Yes	Yes	No	No	No	No	No	No	No	No	No	No	No	No	Yes	Yes	No
ESC_KC2765AA_AS	SAMN35995153	104015	NO	NA	KL124	Onovel32	fliC-H10	2023	2020-2024	other	Human	North America	NA	NA	NA	Yes	Yes	Yes	Yes	Yes	No	No	No	Yes	No	No	No	Yes	No	No	No	No	Yes	Yes	No	No	Yes	No	No	No	No	No	Yes	Yes	No	No	Yes	Yes	Yes
ESC_KC2766AA_AS	SAMN35995152	109409	NO	NA	KL124	NA	fliC-H10	2023	2020-2024	UTI/urine	Human	North America	NA	NA	NA	Yes	Yes	Yes	Yes	Yes	No	No	No	Yes	Yes	No	No	Yes	No	No	Yes	Yes	Yes	Yes	No	No	Yes	No	No	No	No	No	Yes	Yes	No	No	Yes	Yes	Yes
ESC_KC2963AA_AS	SAMN36296347	109409	YES	C2	KL124	NA	fliC-H10	2023	2020-2024	UTI/urine	Human	North America	YES	YES	YES	Yes	Yes	Yes	Yes	Yes	No	No	No	Yes	Yes	No	No	Yes	No	No	Yes	Yes	Yes	Yes	No	No	Yes	No	No	No	No	No	Yes	Yes	No	No	Yes	Yes	Yes
ESC_KC3355AA_AS	SAMN36342658	248716	YES	B	KL127	O9	fliC-H9	2023	2020-2024	other	Human	North America	YES	YES	YES	Yes	Yes	Yes	No	Yes	No	No	No	Yes	No	No	No	Yes	No	No	No	No	Yes	Yes	No	No	Yes	No	No	Yes	No	No	Yes	Yes	No	No	Yes	Yes	Yes
ESC_KC3361AA_AS	SAMN36340820	109409	YES	C2	KL124	Onovel32	fliC-H10	2022	2020-2024	other	Human	North America	YES	YES	YES	Yes	Yes	Yes	Yes	Yes	Yes	Yes	Yes	Yes	Yes	No	No	Yes	No	No	Yes	Yes	Yes	Yes	No	No	Yes	No	No	No	No	No	Yes	Yes	No	No	Yes	Yes	Yes
ESC_KC3364AA_AS	SAMN36340817	109409	NO	NA	KL124	Onovel32	fliC-H10	2022	2020-2024	other	Human	North America	NA	NA	NA	Yes	Yes	Yes	Yes	Yes	Yes	Yes	Yes	Yes	Yes	No	No	Yes	No	No	Yes	Yes	Yes	Yes	No	No	Yes	No	No	No	No	No	Yes	Yes	No	No	Yes	Yes	Yes
ESC_KC3367AA_AS	SAMN36340814	214044	YES	C1	KL20	Onovel32	fliC-H9	2022	2020-2024	other	Human	North America	YES	YES	YES	Yes	Yes	Yes	Yes	Yes	Yes	Yes	Yes	Yes	Yes	No	No	Yes	No	No	Yes	Yes	Yes	Yes	No	No	Yes	No	No	No	No	No	Yes	Yes	No	No	Yes	Yes	Yes
ESC_KC3374AA_AS	SAMN36340807	109409	YES	C2	KL124	Onovel32	fliC-H10	2021	2020-2024	other	Human	North America	YES	YES	YES	Yes	Yes	Yes	Yes	Yes	No	No	No	No	No	No	No	Yes	No	No	Yes	Yes	Yes	Yes	No	No	Yes	No	No	No	No	No	Yes	Yes	No	No	Yes	Yes	Yes
ESC_KC3557AA_AS	SAMN36340804	248681	YES	B	KL14	Onovel32_O9	fliC-H9	2021	2020-2024	other	Human	North America	YES	YES	YES	Yes	Yes	Yes	Yes	Yes	No	No	No	No	No	No	No	Yes	No	No	No	No	Yes	Yes	No	No	Yes	No	No	Yes	No	No	Yes	Yes	No	No	Yes	Yes	Yes
ESC_KC3379AA_AS	SAMN36340802	140221	YES	B	KL103	Onovel32	fliC-H5	2021	2020-2024	other	Human	North America	YES	YES	YES	Yes	Yes	Yes	Yes	Yes	No	No	No	Yes	Yes	No	No	Yes	No	No	Yes	Yes	Yes	Yes	Yes	Yes	Yes	No	No	No	No	No	No	No	No	No	Yes	Yes	Yes
ESC_KC3559AA_AS	SAMN36340828	109409	NO	NA	KL124	Onovel32	fliC-H10	2023	2020-2024	other	Human	North America	NA	NA	NA	Yes	Yes	Yes	No	Yes	No	No	No	No	No	No	No	Yes	No	No	No	No	Yes	Yes	No	No	Yes	No	No	No	No	No	Yes	Yes	No	No	Yes	Yes	Yes
ESC_KC4429AA_AS	SAMN36430916	109409	YES	C2	KL124	Onovel32	fliC-H10	2023	2020-2024	UTI/urine	Human	North America	YES	YES	YES	Yes	Yes	Yes	Yes	Yes	Yes	Yes	Yes	Yes	No	No	No	Yes	No	No	Yes	Yes	Yes	Yes	No	No	Yes	No	No	Yes	No	No	Yes	Yes	No	No	Yes	Yes	Yes
ESC_KC4542AA_AS	SAMN36459373	109409	NO	NA	KL30	Onovel32	fliC-H10	2023	2020-2024	other	Human	North America	NA	NA	NA	Yes	Yes	Yes	Yes	Yes	No	No	No	Yes	Yes	No	No	Yes	No	No	Yes	Yes	Yes	Yes	No	No	Yes	No	No	No	No	No	Yes	Yes	No	No	Yes	Yes	Yes
ESC_KC4578AA_AS	SAMN36465407	109409	NO	NA	KL124	Onovel32	fliC-H10	2023	2020-2024	UTI/urine	Human	North America	NA	NA	NA	Yes	Yes	Yes	Yes	Yes	No	No	No	Yes	Yes	No	No	Yes	No	No	Yes	Yes	Yes	Yes	No	No	Yes	No	No	No	No	No	Yes	Yes	No	No	Yes	Yes	Yes
ESC_KC4979AA_AS	SAMN36617236	109409	NO	NA	KL124	Onovel32	fliC-H10	2023	2020-2024	UTI/urine	Human	North America	NA	NA	NA	Yes	Yes	Yes	Yes	Yes	Yes	Yes	Yes	Yes	Yes	No	No	Yes	No	No	Yes	Yes	Yes	Yes	No	No	Yes	No	No	Yes	No	No	Yes	Yes	No	No	Yes	Yes	Yes
ESC_KC5044AA_AS	SAMN36673174	109409	YES	C2	KL124	Onovel32	fliC-H10	2023	2020-2024	UTI/urine	Human	North America	YES	YES	YES	Yes	Yes	Yes	Yes	Yes	Yes	Yes	Yes	Yes	Yes	No	No	Yes	No	No	Yes	Yes	Yes	Yes	No	No	Yes	No	No	No	No	No	Yes	Yes	No	No	Yes	Yes	Yes
ESC_KC5065AA_AS	SAMN36660667	104015	NO	NA	KL124	Onovel32	fliC-H10	2023	2020-2024	other	Human	North America	NA	NA	NA	Yes	Yes	Yes	Yes	Yes	Yes	Yes	Yes	Yes	No	No	No	Yes	No	No	No	No	Yes	Yes	No	No	Yes	No	No	Yes	No	No	Yes	Yes	No	No	Yes	Yes	No
ESC_KC5273AA_AS	SAMN36696411	250378	NO	NA	KL30	Onovel32	fliC-H21	2023	2020-2024	other	Animal	North America	NA	NA	NA	Yes	Yes	Yes	Yes	Yes	Yes	Yes	Yes	Yes	No	No	No	Yes	No	No	No	No	Yes	Yes	No	No	Yes	Yes	No	No	Yes	No	Yes	Yes	No	No	No	No	No
ESC_KC5279AA_AS	SAMN36696406	250378	NO	NA	KL30	Onovel32	fliC-H21	2023	2020-2024	other	Animal	North America	NA	NA	NA	Yes	Yes	Yes	Yes	Yes	Yes	Yes	Yes	Yes	No	No	No	Yes	No	No	No	No	Yes	Yes	No	No	Yes	Yes	No	No	Yes	No	Yes	Yes	No	No	No	No	No
ESC_KC5280AA_AS	SAMN36696405	250378	YES	A	KL30	Onovel32	fliC-H21	2023	2020-2024	other	Animal	North America	NO	YES	NO	Yes	Yes	Yes	Yes	Yes	Yes	Yes	Yes	Yes	No	No	No	Yes	No	No	No	No	Yes	Yes	No	No	Yes	Yes	No	No	Yes	No	Yes	Yes	No	No	No	No	No
ESC_KC5283AA_AS	SAMN36696402	250378	YES	A	KL30	Onovel32	fliC-H21	2023	2020-2024	other	Animal	North America	NO	YES	NO	Yes	Yes	Yes	Yes	Yes	Yes	Yes	Yes	Yes	No	No	No	Yes	No	No	No	No	Yes	Yes	No	No	Yes	Yes	No	No	Yes	No	Yes	Yes	No	No	No	No	No
ESC_KC5284AA_AS	SAMN36696401	250378	NO	NA	KL30	Onovel32	fliC-H21	2023	2020-2024	other	Animal	North America	NA	NA	NA	Yes	Yes	Yes	Yes	Yes	Yes	Yes	Yes	Yes	No	No	No	Yes	No	No	No	No	Yes	Yes	No	No	Yes	Yes	No	No	Yes	No	Yes	Yes	No	No	No	No	No
ESC_KC5882AA_AS	SAMN36807726	109409	YES	C2	KL124	Onovel32	fliC-H10	2023	2020-2024	other	Human	North America	YES	YES	YES	Yes	Yes	Yes	Yes	Yes	No	No	No	Yes	Yes	No	No	Yes	No	No	Yes	Yes	Yes	Yes	No	No	Yes	No	No	Yes	No	No	Yes	Yes	No	No	Yes	Yes	Yes
ESC_KC5900AA_AS	SAMN36781166	109409	NO	NA	KL124	Onovel32	NA	2023	2020-2024	UTI/urine	Human	North America	NA	NA	NA	Yes	Yes	Yes	Yes	Yes	No	No	No	Yes	No	No	No	Yes	No	No	No	No	Yes	Yes	No	No	Yes	No	No	No	No	No	Yes	Yes	No	No	Yes	Yes	Yes
ESC_KC5902AA_AS	SAMN36781161	251099	NO	NA	KL14	Onovel32_O9	fliC-H9	2023	2020-2024	blood	Human	North America	NA	NA	NA	Yes	Yes	Yes	No	Yes	No	No	No	Yes	No	No	No	Yes	No	No	No	No	Yes	Yes	No	No	Yes	No	No	Yes	No	No	Yes	Yes	No	No	Yes	Yes	Yes
ESC_KC5903AA_AS	SAMN36781160	251099	NO	NA	KL14	Onovel32_O9	fliC-H9	2023	2020-2024	UTI/urine	Human	North America	NA	NA	NA	Yes	Yes	Yes	No	Yes	No	No	No	No	No	No	No	Yes	No	No	No	No	Yes	Yes	No	No	Yes	No	No	No	No	No	Yes	Yes	No	No	Yes	Yes	Yes
ESC_KC6003AA_AS	SAMN36748000	31111	YES	B	KL103	Onovel32	fliC-H5	2023	2020-2024	rectal	Human	North America	YES	YES	YES	Yes	Yes	Yes	Yes	Yes	No	No	No	Yes	Yes	No	No	Yes	No	No	Yes	Yes	Yes	Yes	No	No	Yes	No	No	No	No	No	Yes	Yes	No	No	Yes	Yes	Yes
ESC_KC6169AA_AS	SAMN36729127	250950	NO	NA	KL30	Onovel32	fliC-H21	2022	2020-2024	blood	Human	North America	NA	NA	NA	Yes	Yes	Yes	No	Yes	Yes	Yes	Yes	Yes	No	No	No	Yes	No	No	No	No	Yes	Yes	No	No	Yes	Yes	No	Yes	Yes	No	Yes	Yes	Yes	Yes	No	No	No
ESC_KC6351AA_AS	SAMN36716275	109409	YES	C2	KL124	Onovel32	fliC-H10	2023	2020-2024	UTI/urine	Human	North America	YES	YES	YES	Yes	Yes	Yes	Yes	Yes	No	No	No	Yes	Yes	No	No	Yes	No	No	Yes	Yes	Yes	Yes	No	No	Yes	No	No	No	No	No	Yes	Yes	No	No	Yes	Yes	Yes
ESC_KC6353AA_AS	SAMN36708960	214044	NO	NA	KL20	Onovel32	fliC-H9	2023	2020-2024	UTI/urine	Human	North America	NA	NA	NA	Yes	Yes	Yes	Yes	Yes	No	No	No	Yes	Yes	No	No	Yes	No	No	Yes	Yes	Yes	Yes	No	No	Yes	No	No	No	No	No	Yes	Yes	No	No	Yes	Yes	Yes
ESC_KC6815AA_AS	SAMN07678647	251448	NO	NA	KL20	O9_Onovel32	fliC-H9	2012	2010-2014	other	NA	North America	NA	NA	NA	No	No	Yes	Yes	Yes	Yes	Yes	Yes	No	No	No	No	Yes	No	No	No	No	No	No	No	No	No	No	No	Yes	No	No	No	No	No	No	No	No	No
ESC_KC7359AA_AS	SAMN07676227	251617	NO	NA	KL142	NA	NA	2012	2010-2014	UTI/urine	Human	North America	NA	NA	NA	Yes	Yes	Yes	No	Yes	No	No	No	No	No	No	No	Yes	No	No	No	No	No	Yes	No	No	No	Yes	No	No	No	No	No	No	No	No	No	No	No
ESC_KC8442AA_AS	SAMN07678003	251988	NO	NA	Unassigned	Onovel32	fliC-H9	2012	2010-2014	other	NA	North America	NA	NA	NA	No	Yes	Yes	No	Yes	No	No	Yes	No	No	No	No	Yes	No	No	No	No	No	No	No	No	No	Yes	No	No	No	No	No	No	No	No	No	No	No
ESC_KC9120AA_AS	NA	253381	NO	NA	KL48	Onovel32	fliC-H9	2023	2020-2024	other	NA	NA	NA	NA	NA	Yes	Yes	Yes	Yes	Yes	Yes	Yes	Yes	Yes	Yes	No	No	Yes	No	No	Yes	Yes	Yes	Yes	Yes	Yes	Yes	Yes	No	No	No	No	No	No	No	No	No	No	Yes
ESC_KC9124AA_AS	NA	253381	NO	NA	KL48	Onovel32	fliC-H9	2023	2020-2024	other	NA	NA	NA	NA	NA	Yes	Yes	Yes	Yes	Yes	Yes	Yes	Yes	Yes	Yes	No	No	Yes	No	No	Yes	Yes	Yes	Yes	Yes	Yes	Yes	Yes	No	No	No	No	No	No	No	No	No	No	Yes
ESC_KC9972AA_AS	SAMN36978641	254225	YES	B	KL137	Onovel32	fliC-H9	2023	2020-2024	UTI/urine	Human	North America	YES	YES	YES	Yes	Yes	Yes	Yes	Yes	No	No	No	No	No	No	No	Yes	No	No	No	No	Yes	Yes	No	No	Yes	No	No	No	No	No	Yes	Yes	No	No	Yes	Yes	Yes
ESC_LC0062AA_AS	SAMN36949211	109409	NO	NA	KL124	Onovel32	fliC-H10	2023	2020-2024	UTI/urine	Human	North America	NA	NA	NA	Yes	Yes	Yes	Yes	Yes	No	No	No	Yes	Yes	No	No	Yes	No	No	No	No	Yes	Yes	No	No	Yes	No	No	No	No	No	Yes	Yes	No	No	Yes	Yes	Yes
ESC_LC0451AA_AS	SAMN36844847	244304	NO	NA	KL30	Onovel32	fliC-H9	2020	2020-2024	other	Human	North America	NA	NA	NA	Yes	Yes	Yes	Yes	Yes	No	No	No	Yes	Yes	No	No	Yes	No	No	Yes	Yes	Yes	Yes	No	No	Yes	No	No	No	No	No	Yes	Yes	No	No	Yes	Yes	Yes
ESC_LC0452AA_AS	SAMN36844846	244304	YES	B	KL30	Onovel32	fliC-H9	2020	2020-2024	blood	Human	North America	YES	YES	YES	Yes	Yes	Yes	Yes	Yes	No	No	No	Yes	Yes	No	No	Yes	No	No	Yes	Yes	Yes	Yes	No	No	Yes	No	No	No	No	No	Yes	Yes	No	No	Yes	Yes	Yes
ESC_LC6666AA_AS	SAMN37001185	214044	YES	C1	KL20	Onovel32	fliC-H9	2023	2020-2024	UTI/urine	Human	North America	YES	NO	NO	Yes	Yes	Yes	Yes	Yes	No	No	No	Yes	No	No	No	Yes	No	No	No	No	Yes	Yes	No	No	Yes	No	No	Yes	No	No	Yes	Yes	No	No	Yes	Yes	Yes
ESC_LC0916AA_AS	SAMN37037698	109409	YES	C2	KL124	Onovel32	fliC-H10	2023	2020-2024	UTI/urine	Human	North America	YES	YES	YES	Yes	Yes	Yes	Yes	Yes	Yes	Yes	Yes	Yes	Yes	No	No	Yes	No	No	Yes	Yes	Yes	Yes	No	No	Yes	No	No	No	No	No	Yes	Yes	No	No	Yes	Yes	Yes
ESC_LC1108AA_AS	SAMN37094438	104015	NO	NA	KL124	Onovel32	fliC-H10	2023	2020-2024	UTI/urine	Human	North America	NA	NA	NA	Yes	Yes	Yes	Yes	Yes	Yes	Yes	Yes	Yes	Yes	No	No	Yes	No	No	Yes	Yes	Yes	Yes	Yes	Yes	Yes	No	No	No	Yes	No	No	No	No	No	Yes	Yes	Yes
ESC_LC1353AA_AS	SAMN37127142	109409	NO	NA	KL124	Onovel32	fliC-H10	2023	2020-2024	UTI/urine	Human	North America	NA	NA	NA	Yes	Yes	Yes	Yes	Yes	No	No	No	Yes	Yes	No	No	Yes	No	No	Yes	Yes	Yes	Yes	No	No	Yes	No	No	Yes	No	No	Yes	Yes	No	No	Yes	Yes	Yes
ESC_LC1373AA_AS	SAMN37144215	109409	NO	NA	KL124	Onovel32	NA	2023	2020-2024	UTI/urine	Human	North America	NA	NA	NA	Yes	Yes	Yes	Yes	Yes	No	No	No	Yes	No	No	No	Yes	No	No	No	No	Yes	Yes	No	No	Yes	No	No	No	No	No	Yes	Yes	No	No	Yes	Yes	Yes
ESC_LC1426AA_AS	SAMN37146452	109409	NO	NA	KL30	Onovel32	fliC-H10	2023	2020-2024	other	Human	North America	NA	NA	NA	Yes	Yes	Yes	Yes	Yes	No	No	No	Yes	Yes	No	No	Yes	No	No	Yes	Yes	Yes	Yes	No	No	Yes	No	No	No	No	No	Yes	Yes	No	No	Yes	Yes	Yes
ESC_LC2260AA_AS	SAMN37185508	228891	NO	NA	KL20	Onovel32	fliC-H9	2023	2020-2024	UTI/urine	Human	North America	NA	NA	NA	Yes	Yes	Yes	No	Yes	Yes	Yes	Yes	No	Yes	No	No	Yes	No	No	Yes	Yes	Yes	Yes	No	No	Yes	No	No	No	No	No	Yes	Yes	No	No	Yes	Yes	No
ESC_LC2289AA_AS	SAMN37185915	255874	YES	B	KL14	Onovel32_O9	fliC-H9	2023	2020-2024	other	Human	North America	YES	NO	NO	Yes	Yes	Yes	No	Yes	No	No	No	Yes	No	No	No	No	No	No	No	No	Yes	Yes	No	No	No	Yes	No	No	No	No	No	No	No	No	No	No	Yes
ESC_LC2730AA_AS	SAMN37211018	92970	NO	NA	Unassigned	Onovel32	fliC-H9	2017	2015-2019	other	Animal	North America	NA	NA	NA	No	No	Yes	Yes	Yes	Yes	Yes	Yes	No	No	No	No	Yes	No	No	No	No	No	No	No	No	No	Yes	No	Yes	No	No	No	No	No	No	No	No	No
ESC_LC2737AA_AS	SAMN37211011	256765	NO	NA	Unassigned	Onovel32_O9	fliC-H9	2017	2015-2019	other	Animal	North America	NA	NA	NA	No	No	Yes	Yes	Yes	Yes	Yes	Yes	No	No	No	No	Yes	No	No	No	No	No	No	No	No	No	No	No	No	No	No	No	No	No	No	No	No	No
ESC_LC3063AA_AS	SAMN37210931	256765	NO	NA	Unassigned	Onovel32_O9	fliC-H9	2017	2015-2019	other	Animal	North America	NA	NA	NA	No	No	Yes	Yes	Yes	Yes	Yes	Yes	No	No	No	No	Yes	No	No	No	No	No	No	No	No	No	No	No	No	No	No	No	No	No	No	No	No	No
ESC_LC3740AA_AS	SAMEA114240912	256984	NO	NA	KL35	Onovel32	fliC-H9	2020	2020-2024	other	NA	Europe	NA	NA	NA	Yes	Yes	Yes	Yes	Yes	Yes	No	Yes	No	No	No	No	Yes	No	No	No	No	No	Yes	No	No	No	No	No	Yes	No	No	No	No	No	No	No	No	No
ESC_LC3749AA_AS	SAMEA114240915	256984	YES	NA	KL35	Onovel32	fliC-H9	2020	2020-2024	other	NA	Europe	NA	NA	NA	Yes	Yes	Yes	Yes	Yes	Yes	No	Yes	No	No	No	No	Yes	No	No	No	No	No	Yes	No	No	No	No	No	Yes	No	No	No	No	No	No	No	No	No
ESC_LC3756AA_AS	SAMEA114240922	256984	YES	NA	KL35	Onovel32	NA	2020	2020-2024	other	NA	Europe	NA	NA	NA	Yes	Yes	Yes	Yes	Yes	Yes	No	Yes	No	No	No	No	Yes	No	No	No	No	No	Yes	No	No	No	No	No	Yes	No	No	No	No	No	No	No	No	No
ESC_LC3777AA_AS	SAMEA114240916	256984	YES	NA	KL35	Onovel32	fliC-H9	2020	2020-2024	other	NA	Europe	NA	NA	NA	Yes	Yes	Yes	Yes	Yes	Yes	No	Yes	No	No	No	No	Yes	No	No	No	No	No	Yes	No	No	No	No	No	Yes	No	No	No	No	No	No	No	No	No
ESC_LC3778AA_AS	SAMEA114240913	256984	NO	NA	KL35	Onovel32	fliC-H9	2020	2020-2024	other	NA	Europe	NA	NA	NA	Yes	Yes	Yes	Yes	Yes	Yes	No	Yes	No	No	No	No	Yes	No	No	No	No	No	Yes	No	No	No	No	No	Yes	No	No	No	No	No	No	No	No	No
ESC_LC4117AA_AS	SAMEA112962996	104015	NO	NA	Unassigned	NA	fliC-H10	2020	2020-2024	other	Human	Europe	NA	NA	NA	Yes	Yes	Yes	Yes	Yes	Yes	Yes	Yes	Yes	Yes	No	No	Yes	No	No	Yes	Yes	Yes	Yes	Yes	Yes	Yes	No	No	No	Yes	No	No	No	No	No	Yes	Yes	Yes
ESC_LC4118AA_AS	SAMEA113400290	109409	NO	NA	KL124	Onovel32	fliC-H10	2021	2020-2024	blood	Human	Europe	NA	NA	NA	Yes	Yes	Yes	Yes	Yes	Yes	Yes	Yes	Yes	Yes	No	No	Yes	No	No	Yes	Yes	Yes	Yes	No	No	Yes	No	No	No	No	No	Yes	Yes	No	No	Yes	Yes	Yes
ESC_LC4444AA_AS	SAMN37299321	109409	NO	NA	KL30	Onovel32	fliC-H10	2023	2020-2024	blood	Human	North America	NA	NA	NA	Yes	Yes	Yes	Yes	Yes	No	No	No	Yes	Yes	No	No	Yes	No	No	Yes	Yes	Yes	Yes	No	No	Yes	No	No	No	No	No	Yes	Yes	No	No	Yes	Yes	Yes
ESC_LC4521AA_AS	SAMN36985107	257735	NO	NA	Unassigned	Onovel32	fliC-H9	2023	2020-2024	UTI/urine	Human	North America	NA	NA	NA	Yes	Yes	Yes	No	Yes	No	No	No	Yes	No	No	No	Yes	No	No	No	No	Yes	Yes	No	No	Yes	No	No	Yes	No	No	Yes	Yes	No	No	Yes	Yes	Yes
ESC_LC4522AA_AS	SAMN36985101	109409	YES	C2	KL124	Onovel32	fliC-H10	2023	2020-2024	UTI/urine	Human	North America	YES	YES	YES	Yes	Yes	Yes	Yes	Yes	Yes	Yes	Yes	Yes	Yes	No	No	Yes	No	No	Yes	Yes	Yes	Yes	No	No	Yes	No	No	Yes	No	No	Yes	Yes	No	No	Yes	Yes	Yes
ESC_LC4702AA_AS	SAMN37314363	191666	YES	B	KL142	Onovel32	fliC-H9	2023	2020-2024	blood	Human	North America	YES	YES	YES	Yes	Yes	Yes	Yes	Yes	No	No	No	Yes	Yes	No	No	Yes	No	No	Yes	Yes	Yes	Yes	No	No	Yes	No	No	No	No	No	Yes	Yes	No	No	Yes	Yes	Yes
ESC_LC4704AA_AS	SAMN37314368	223683	NO	NA	KL103	Onovel32	fliC-H21	2023	2020-2024	blood	Human	North America	NA	NA	NA	Yes	Yes	Yes	Yes	Yes	No	No	No	No	Yes	No	No	Yes	Yes	No	Yes	Yes	Yes	Yes	No	No	Yes	Yes	No	No	Yes	No	Yes	Yes	Yes	No	Yes	Yes	Yes
ESC_LC4746AA_AS	SAMN37319843	64736	YES	B	KL48	Onovel32	fliC-H9	2019	2015-2019	other	Human	Asia	YES	YES	YES	Yes	Yes	Yes	Yes	Yes	Yes	Yes	Yes	Yes	No	No	No	Yes	No	No	No	No	Yes	Yes	Yes	Yes	Yes	No	No	Yes	No	No	Yes	Yes	No	No	Yes	Yes	Yes
ESC_LC4747AA_AS	SAMN37319841	64736	YES	B	KL48	Onovel32	fliC-H9	2019	2015-2019	blood	Human	Asia	YES	YES	YES	Yes	Yes	Yes	Yes	Yes	Yes	Yes	Yes	Yes	No	No	No	Yes	No	No	No	No	Yes	Yes	Yes	Yes	Yes	No	No	Yes	No	No	Yes	Yes	No	No	Yes	Yes	Yes
ESC_LC4748AA_AS	SAMN37319826	257761	YES	B	KL30	Onovel32	fliC-H9	2018	2015-2019	other	Human	Asia	YES	YES	YES	Yes	Yes	Yes	Yes	Yes	No	No	No	Yes	No	No	No	Yes	No	No	No	No	Yes	Yes	Yes	Yes	Yes	No	No	No	No	No	No	No	No	No	Yes	Yes	Yes
ESC_LC4753AA_AS	SAMN37319832	64736	YES	B	KL48	Onovel32	fliC-H9	2019	2015-2019	blood	Human	Asia	YES	YES	YES	Yes	Yes	Yes	Yes	Yes	Yes	Yes	Yes	Yes	No	No	No	Yes	No	No	No	No	Yes	Yes	Yes	Yes	Yes	No	No	Yes	No	No	No	No	No	No	Yes	No	Yes
ESC_LC4754AA_AS	SAMN37319831	64736	YES	B	Unassigned	Onovel32	fliC-H9	2019	2015-2019	other	Human	Asia	YES	YES	YES	Yes	Yes	Yes	Yes	Yes	Yes	Yes	Yes	Yes	No	No	No	Yes	No	No	No	No	Yes	Yes	Yes	Yes	Yes	No	No	Yes	No	No	Yes	Yes	No	No	Yes	Yes	Yes
ESC_LC4757AA_AS	SAMN37319813	71767	NO	NA	KL125	Onovel32	fliC-H9	2018	2015-2019	UTI/urine	Human	Asia	NA	NA	NA	Yes	Yes	Yes	Yes	Yes	No	No	No	Yes	No	No	No	Yes	No	No	No	No	Yes	Yes	Yes	Yes	Yes	No	No	No	No	No	No	No	No	No	Yes	Yes	Yes
ESC_LC4761AA_AS	SAMN37319836	257768	NO	NA	KL101	Onovel32	fliC-H4	2019	2015-2019	other	Animal	Asia	NA	NA	NA	Yes	Yes	Yes	No	Yes	Yes	Yes	Yes	Yes	No	No	No	Yes	No	No	No	No	No	Yes	No	No	No	Yes	Yes	No	No	Yes	No	No	No	No	Yes	Yes	Yes
ESC_LC4774AA_AS	SAMN37319865	109409	YES	C2	Unassigned	Onovel32	fliC-H10	2021	2020-2024	other	Human	Asia	YES	YES	YES	Yes	Yes	Yes	Yes	Yes	Yes	Yes	Yes	Yes	No	No	No	Yes	No	No	Yes	Yes	Yes	Yes	No	No	Yes	No	No	No	No	No	Yes	Yes	No	No	Yes	Yes	Yes
ESC_LC4789AA_AS	SAMN37319860	64736	YES	B	KL48	Onovel32	fliC-H9	2021	2020-2024	other	Human	Asia	YES	YES	YES	Yes	Yes	Yes	Yes	Yes	Yes	Yes	Yes	Yes	No	No	No	Yes	No	No	No	No	Yes	Yes	Yes	Yes	Yes	No	No	Yes	No	No	Yes	Yes	No	No	Yes	Yes	Yes
ESC_LC4790AA_AS	SAMN37319830	64736	NO	NA	KL48	Onovel32	fliC-H9	2019	2015-2019	other	Human	Asia	NA	NA	NA	Yes	Yes	Yes	No	Yes	No	No	No	Yes	No	No	No	Yes	No	No	No	No	Yes	Yes	Yes	Yes	Yes	No	No	Yes	No	No	Yes	Yes	No	No	Yes	Yes	Yes
ESC_LC4791AA_AS	SAMN37319827	71767	YES	B	KL125	Onovel32	fliC-H9	2018	2015-2019	other	Human	Asia	YES	YES	YES	Yes	Yes	Yes	No	Yes	No	No	No	Yes	No	No	No	Yes	No	No	No	No	Yes	Yes	No	No	No	No	No	No	No	Yes	No	No	No	No	Yes	Yes	Yes
ESC_LC4792AA_AS	SAMN37319804	257761	YES	B	KL30	Onovel32	fliC-H9	2017	2015-2019	rectal	Human	Asia	NO	YES	NO	Yes	Yes	Yes	Yes	Yes	No	No	No	Yes	No	No	No	Yes	No	No	No	No	Yes	Yes	Yes	Yes	Yes	No	No	No	No	No	No	No	No	No	No	No	Yes
ESC_LC4795AA_AS	SAMN37319835	257768	YES	NA	KL101	Onovel32	fliC-H4	2019	2015-2019	blood	Human	Asia	NA	NA	NA	Yes	Yes	Yes	No	Yes	Yes	Yes	Yes	Yes	No	No	No	Yes	No	No	No	No	No	Yes	No	No	No	Yes	Yes	No	No	Yes	No	No	No	No	Yes	Yes	Yes
ESC_LC4798AA_AS	SAMN10956393	71752	YES	B	KL30	Onovel32	fliC-H9	2017	2015-2019	other	Human	Asia	YES	YES	YES	Yes	Yes	Yes	Yes	Yes	Yes	Yes	Yes	Yes	No	No	No	Yes	No	No	No	No	Yes	Yes	No	No	Yes	No	No	Yes	No	No	No	No	No	No	Yes	Yes	Yes
ESC_LC4800AA_AS	SAMN37319802	109409	NO	NA	KL124	Onovel32	fliC-H10	2017	2015-2019	rectal	Human	Asia	NA	NA	NA	Yes	Yes	Yes	Yes	Yes	No	No	No	Yes	No	No	No	Yes	No	No	Yes	Yes	Yes	Yes	No	No	Yes	No	No	No	No	No	Yes	Yes	No	No	Yes	Yes	Yes
ESC_LC4804AA_AS	SAMN37319799	71752	NO	NA	KL30	NA	fliC-H9	2017	2015-2019	rectal	Human	Asia	NA	NA	NA	Yes	Yes	Yes	Yes	Yes	Yes	Yes	Yes	Yes	No	No	No	Yes	No	No	No	No	Yes	Yes	No	No	Yes	No	No	Yes	No	No	No	No	No	No	Yes	Yes	Yes
ESC_LC4806AA_AS	SAMN37319797	71752	NO	NA	KL30	NA	fliC-H9	2017	2015-2019	rectal	Human	Asia	NA	NA	NA	Yes	Yes	Yes	Yes	Yes	Yes	Yes	Yes	Yes	No	No	No	Yes	No	No	No	No	Yes	Yes	No	No	Yes	No	No	Yes	No	No	No	No	No	No	Yes	Yes	Yes
ESC_LC4812AA_AS	SAMN37319819	31111	NO	NA	KL103	Onovel32	fliC-H5	2018	2015-2019	other	Human	Asia	NA	NA	NA	Yes	Yes	Yes	Yes	Yes	No	No	No	Yes	Yes	No	No	Yes	No	No	Yes	Yes	Yes	Yes	No	No	Yes	No	No	No	No	No	Yes	Yes	No	No	Yes	Yes	Yes
ESC_LC4813AA_AS	SAMN37319791	64736	NO	NA	KL48	Onovel32	fliC-H9	2017	2015-2019	rectal	Human	Asia	NA	NA	NA	Yes	Yes	Yes	Yes	Yes	No	No	No	Yes	No	No	No	Yes	No	No	No	No	Yes	Yes	Yes	Yes	No	No	No	Yes	No	No	No	No	No	No	No	No	Yes
ESC_LC4818AA_AS	SAMN37319869	64736	NO	NA	KL48	Onovel32	fliC-H9	NA	NA	other	Animal	Asia	NA	NA	NA	Yes	Yes	Yes	No	Yes	No	No	No	Yes	No	No	No	Yes	No	No	No	No	Yes	Yes	Yes	Yes	Yes	No	No	Yes	No	No	Yes	Yes	No	No	Yes	Yes	Yes
ESC_LC4821AA_AS	SAMN37319812	71752	YES	B	KL30	Onovel32	fliC-H9	2018	2015-2019	rectal	Human	Asia	YES	YES	YES	Yes	Yes	Yes	Yes	Yes	Yes	Yes	Yes	No	No	No	No	Yes	No	No	No	No	Yes	Yes	No	No	No	No	No	Yes	No	No	No	No	No	No	Yes	Yes	Yes
ESC_LC4822AA_AS	SAMN12623215	71767	NO	NA	KL125	Onovel32	fliC-H9	2017	2015-2019	other	Human	Asia	NA	NA	NA	Yes	Yes	Yes	Yes	Yes	No	No	No	Yes	No	No	No	Yes	No	No	No	No	Yes	Yes	Yes	Yes	Yes	No	No	No	No	Yes	No	No	No	No	Yes	Yes	Yes
ESC_LC4823AA_AS	SAMN37319810	64736	NO	NA	KL48	Onovel32	fliC-H9	2017	2015-2019	UTI/urine	Human	Asia	NA	NA	NA	Yes	Yes	Yes	Yes	Yes	Yes	Yes	Yes	Yes	No	No	No	Yes	No	No	No	No	Yes	Yes	Yes	Yes	No	No	No	Yes	No	No	No	No	No	No	Yes	Yes	Yes
ESC_LC5127AA_AS	SAMN37352427	257982	NO	NA	KL30	Onovel32	fliC-H21	2023	2020-2024	other	Human	North America	NA	NA	NA	Yes	Yes	Yes	Yes	Yes	Yes	Yes	Yes	Yes	Yes	No	No	Yes	No	No	No	No	Yes	Yes	No	No	Yes	No	No	Yes	No	No	Yes	Yes	No	No	Yes	Yes	Yes
ESC_LC5296AA_AS	SAMN37385500	175949	YES	B	KL54	Onovel32	fliC-H9	2023	2020-2024	UTI/urine	Human	North America	YES	YES	YES	Yes	Yes	Yes	No	Yes	No	No	No	Yes	No	No	No	Yes	No	No	No	No	Yes	Yes	No	No	Yes	No	No	Yes	No	No	Yes	Yes	No	No	Yes	Yes	Yes
ESC_LC5869AA_AS	SAMN37429435	62144	NO	NA	KL123	O9	fliC-H9	2013	2010-2014	other	Animal	North America	NA	NA	NA	No	No	Yes	Yes	Yes	Yes	Yes	Yes	No	No	No	No	Yes	No	No	No	No	No	No	Yes	Yes	No	Yes	No	Yes	No	No	No	No	No	No	No	No	No
ESC_LC5870AA_AS	SAMN37429434	62144	YES	NA	KL123	O9	fliC-H9	2013	2010-2014	other	Animal	North America	NA	NA	NA	No	No	Yes	Yes	Yes	Yes	Yes	Yes	No	No	No	No	Yes	No	No	No	No	No	No	Yes	Yes	No	Yes	No	Yes	No	No	No	No	No	No	No	No	No
ESC_LC6163AA_AS	SAMN37442928	214044	NO	NA	KL20	Onovel32	fliC-H9	2023	2020-2024	other	Human	North America	NA	NA	NA	Yes	Yes	Yes	No	Yes	Yes	Yes	Yes	Yes	Yes	Yes	Yes	Yes	No	No	No	No	Yes	Yes	Yes	Yes	Yes	Yes	No	No	No	No	No	No	No	No	Yes	No	Yes
ESC_LC6164AA_AS	SAMN37442943	258571	NO	NA	KL124	NA	fliC-H10	2023	2020-2024	UTI/urine	Human	North America	NA	NA	NA	Yes	Yes	Yes	Yes	Yes	Yes	Yes	Yes	Yes	Yes	No	No	Yes	No	No	Yes	Yes	Yes	Yes	No	No	Yes	No	No	No	No	No	Yes	Yes	No	No	Yes	Yes	No
ESC_LC6165AA_AS	SAMN37442933	109409	NO	NA	KL30	Onovel32	fliC-H10	2023	2020-2024	UTI/urine	Human	North America	NA	NA	NA	Yes	Yes	Yes	Yes	Yes	No	No	No	Yes	No	No	No	Yes	No	No	No	No	Yes	Yes	No	No	Yes	No	No	No	No	No	Yes	Yes	No	No	Yes	Yes	Yes
ESC_LC6263AA_AS	SAMN37482245	109409	NO	NA	KL124	Onovel32	fliC-H10	2023	2020-2024	blood	Human	North America	NA	NA	NA	Yes	Yes	Yes	Yes	Yes	Yes	Yes	Yes	Yes	Yes	No	No	Yes	No	No	Yes	Yes	Yes	Yes	No	No	Yes	No	No	No	No	No	Yes	Yes	No	No	Yes	Yes	Yes
ESC_LC6342AA_AS	SAMN37488043	109409	YES	C2	KL124	Onovel32	fliC-H10	2023	2020-2024	UTI/urine	Human	North America	YES	YES	YES	Yes	Yes	Yes	Yes	Yes	Yes	Yes	Yes	Yes	Yes	No	No	Yes	No	No	Yes	Yes	Yes	Yes	No	No	Yes	No	No	Yes	No	No	Yes	Yes	No	No	Yes	Yes	No
ESC_LC6418AA_AS	SAMN37490880	110913	YES	NA	KL31	Onovel32	fliC-H4	2023	2020-2024	blood	Human	North America	NA	NA	NA	Yes	Yes	Yes	No	No	No	No	No	No	No	No	No	Yes	Yes	No	Yes	Yes	No	Yes	No	No	No	No	No	No	No	No	No	No	No	No	No	No	Yes
ESC_LC6427AA_AS	SAMN37513133	175949	YES	B	KL54	Onovel32	fliC-H9	2023	2020-2024	UTI/urine	Human	North America	YES	YES	YES	Yes	Yes	Yes	No	Yes	No	No	No	Yes	No	No	No	Yes	No	No	No	No	Yes	Yes	No	No	Yes	No	No	Yes	No	No	Yes	Yes	No	No	Yes	Yes	Yes
ESC_LC6536AA_AS	SAMN37517873	109409	NO	NA	KL124	Onovel32	fliC-H10	2023	2020-2024	UTI/urine	Human	North America	NA	NA	NA	Yes	Yes	Yes	Yes	Yes	No	No	No	Yes	Yes	No	No	Yes	No	No	Yes	Yes	Yes	Yes	No	No	Yes	No	No	No	No	No	Yes	Yes	No	No	Yes	Yes	Yes
ESC_LC6793AA_AS	NA	168964	YES	NA	KL30	Onovel32	fliC-H9	2019	2015-2019	other	NA	Europe	NA	NA	NA	Yes	Yes	Yes	Yes	Yes	Yes	Yes	Yes	No	No	Yes	Yes	Yes	No	No	Yes	No	No	Yes	No	No	Yes	Yes	Yes	No	Yes	No	No	No	No	No	No	No	No
ESC_LC6794AA_AS	NA	168964	YES	NA	KL30	Onovel32	fliC-H9	2019	2015-2019	other	NA	Europe	NA	NA	NA	Yes	Yes	Yes	Yes	Yes	Yes	Yes	Yes	No	No	Yes	Yes	Yes	No	No	Yes	No	No	Yes	No	No	Yes	Yes	Yes	No	Yes	No	No	No	No	No	No	No	No
ESC_LC6798AA_AS	NA	168964	NO	NA	KL30	Onovel32	fliC-H9	2020	2020-2024	other	NA	Europe	NA	NA	NA	Yes	Yes	Yes	Yes	Yes	Yes	Yes	Yes	No	No	Yes	Yes	Yes	No	No	Yes	No	No	Yes	No	No	Yes	Yes	Yes	No	Yes	No	No	No	No	No	No	No	No
ESC_LC6859AA_AS	SAMN37567200	109409	YES	C2	KL124	Onovel32	fliC-H10	2023	2020-2024	other	Human	North America	YES	YES	YES	Yes	Yes	Yes	Yes	Yes	Yes	Yes	Yes	Yes	Yes	No	No	Yes	No	No	Yes	Yes	Yes	Yes	No	No	Yes	No	No	No	No	No	Yes	Yes	No	No	Yes	Yes	Yes
ESC_LC6970AA_AS	SAMN37586919	191666	NO	NA	KL142	Onovel32	fliC-H9	2023	2020-2024	UTI/urine	Human	North America	NA	NA	NA	Yes	Yes	Yes	Yes	Yes	No	No	Yes	Yes	Yes	No	No	Yes	No	No	Yes	Yes	Yes	Yes	No	No	Yes	No	No	No	No	No	Yes	Yes	No	No	Yes	Yes	Yes
ESC_LC7103AA_AS	SAMN37608903	109409	NO	NA	KL124	Onovel32	fliC-H10	2023	2020-2024	other	Human	North America	NA	NA	NA	Yes	Yes	Yes	Yes	Yes	No	No	No	Yes	Yes	No	No	Yes	No	No	Yes	Yes	Yes	Yes	No	No	Yes	No	No	No	No	No	Yes	Yes	No	No	Yes	Yes	Yes
ESC_LC7112AA_AS	SAMN37607862	257982	NO	NA	KL30	Onovel32	fliC-H21	2023	2020-2024	rectal	Human	North America	NA	NA	NA	Yes	Yes	Yes	Yes	Yes	Yes	Yes	Yes	Yes	Yes	No	No	Yes	No	No	No	No	Yes	Yes	No	No	Yes	No	No	Yes	No	No	Yes	Yes	No	No	Yes	Yes	Yes
ESC_LC7114AA_AS	SAMN37607858	109409	NO	NA	KL124	Onovel32	fliC-H10	2023	2020-2024	other	Human	North America	NA	NA	NA	Yes	Yes	Yes	Yes	Yes	No	No	No	Yes	Yes	No	No	Yes	No	No	Yes	Yes	Yes	Yes	No	No	Yes	No	No	No	No	No	Yes	Yes	No	No	Yes	Yes	Yes
ESC_LC7124AA_AS	SAMN37607510	79254	NO	NA	KL48	Onovel32	fliC-H9	2017	2015-2019	UTI/urine	Human	North America	NA	NA	NA	Yes	Yes	Yes	Yes	Yes	Yes	Yes	Yes	No	Yes	No	No	Yes	No	No	No	No	Yes	Yes	No	No	Yes	No	No	Yes	No	No	Yes	Yes	No	No	Yes	Yes	Yes
ESC_LC7144AA_AS	SAMN37607420	84800	NO	NA	KL48	Onovel32	fliC-H9	2018	2015-2019	other	Human	NA	NA	NA	NA	Yes	Yes	Yes	No	Yes	Yes	Yes	Yes	Yes	Yes	No	No	Yes	Yes	No	Yes	Yes	Yes	Yes	Yes	Yes	Yes	No	No	No	No	No	No	No	No	No	Yes	Yes	Yes
ESC_LC7170AA_AS	SAMN37607468	38963	NO	NA	Unassigned	Onovel32_O9	fliC-H9	2017	2015-2019	UTI/urine	Human	Asia	NA	NA	NA	Yes	Yes	Yes	No	Yes	No	No	No	Yes	No	No	No	Yes	No	No	No	No	Yes	Yes	No	No	No	No	No	No	No	No	No	No	No	No	Yes	Yes	Yes
ESC_LC7175AA_AS	SAMN37607463	23367	NO	NA	KL55	Onovel32_O9	fliC-H10	2017	2015-2019	other	Human	Asia	NA	NA	NA	Yes	Yes	Yes	No	Yes	Yes	Yes	Yes	Yes	Yes	No	No	Yes	No	No	No	No	Yes	Yes	No	No	Yes	Yes	No	No	Yes	No	Yes	Yes	Yes	No	No	No	No
ESC_LC7178AA_AS	SAMN37607461	106021	NO	NA	KL114	Onovel32	fliC-H9	2017	2015-2019	other	Human	Asia	NA	NA	NA	Yes	Yes	Yes	Yes	Yes	No	No	Yes	Yes	No	No	No	Yes	No	No	No	No	Yes	Yes	No	No	No	No	No	Yes	No	No	Yes	Yes	No	No	Yes	Yes	Yes
ESC_LC7179AA_AS	SAMN37607460	237749	YES	B	KL30	Onovel32	fliC-H9	2017	2015-2019	other	Human	Asia	YES	YES	YES	Yes	Yes	Yes	Yes	Yes	No	No	No	No	No	No	No	Yes	No	No	No	Yes	Yes	Yes	No	No	Yes	No	No	No	No	No	No	No	No	No	Yes	Yes	Yes
ESC_LC7180AA_AS	SAMN37607459	259410	NO	NA	KL115	Onovel32	fliC-H4	2017	2015-2019	other	Human	Asia	NA	NA	NA	Yes	Yes	Yes	No	Yes	Yes	Yes	No	Yes	No	No	No	Yes	No	No	No	No	No	Yes	No	No	No	Yes	Yes	No	No	Yes	No	No	No	No	Yes	No	Yes
ESC_LC7182AA_AS	SAMN37607457	64736	NO	NA	KL48	Onovel32	fliC-H9	2017	2015-2019	other	Human	Asia	NA	NA	NA	Yes	Yes	Yes	Yes	Yes	No	No	No	Yes	Yes	No	No	Yes	No	No	Yes	Yes	Yes	Yes	Yes	Yes	Yes	No	No	No	No	No	Yes	Yes	No	No	Yes	Yes	Yes
ESC_LC7183AA_AS	SAMN37607456	64736	NO	NA	KL48	Onovel32	fliC-H9	2017	2015-2019	other	Human	Asia	NA	NA	NA	Yes	Yes	Yes	Yes	Yes	No	No	No	Yes	Yes	No	No	Yes	No	No	Yes	Yes	Yes	Yes	Yes	Yes	Yes	No	No	No	No	No	Yes	Yes	No	No	Yes	Yes	Yes
ESC_MC2913AA_AS	SAMN37607455	64736	NO	NA	KL48	Onovel32	fliC-H9	2018	2015-2019	UTI/urine	Human	Asia	NA	NA	NA	Yes	Yes	Yes	Yes	Yes	No	No	No	No	No	No	No	Yes	No	No	No	No	Yes	Yes	No	No	Yes	No	No	No	No	No	Yes	Yes	No	No	Yes	Yes	Yes
ESC_LC7187AA_AS	SAMN37607452	31111	NO	NA	KL103	Onovel32	fliC-H5	2017	2015-2019	UTI/urine	Human	Asia	NA	NA	NA	Yes	Yes	Yes	Yes	Yes	No	No	No	Yes	Yes	No	No	Yes	No	No	Yes	Yes	Yes	Yes	No	No	Yes	No	No	Yes	No	No	Yes	Yes	No	No	Yes	Yes	Yes
ESC_LC7189AA_AS	SAMN37607451	140221	NO	NA	KL103	Onovel32	fliC-H5	2017	2015-2019	UTI/urine	Human	Asia	NA	NA	NA	Yes	Yes	Yes	Yes	Yes	No	No	No	Yes	Yes	No	No	Yes	No	No	Yes	Yes	Yes	Yes	Yes	Yes	Yes	No	No	No	No	No	No	No	No	No	Yes	Yes	Yes
ESC_LC7193AA_AS	SAMN37607447	115939	NO	NA	KL20	O9_Onovel32	fliC-H9	2018	2015-2019	UTI/urine	Human	NA	NA	NA	NA	Yes	Yes	Yes	Yes	Yes	Yes	Yes	Yes	No	No	No	No	Yes	No	No	No	No	No	Yes	No	No	No	No	No	No	No	No	Yes	Yes	No	No	No	No	No
ESC_LC7207AA_AS	SAMN37607434	31111	NO	NA	KL103	Onovel32	fliC-H5	2018	2015-2019	other	Human	NA	NA	NA	NA	Yes	Yes	Yes	No	Yes	No	No	No	No	Yes	No	No	Yes	No	No	Yes	Yes	Yes	Yes	No	No	Yes	No	No	No	No	No	Yes	Yes	No	No	Yes	Yes	Yes
ESC_LC7217AA_AS	SAMN37607425	259382	NO	NA	KL14	Onovel32_O9	fliC-H9	2018	2015-2019	UTI/urine	Human	NA	NA	NA	NA	Yes	Yes	Yes	Yes	Yes	No	No	No	No	Yes	No	No	Yes	No	No	Yes	Yes	Yes	Yes	Yes	Yes	Yes	No	No	Yes	No	No	No	No	No	No	Yes	Yes	No
ESC_LC7236AA_AS	SAMN37607412	172659	NO	NA	KL137	Onovel32	fliC-H9	2018	2015-2019	other	Human	NA	NA	NA	NA	Yes	Yes	Yes	Yes	Yes	No	No	No	Yes	Yes	No	No	Yes	No	No	Yes	Yes	Yes	Yes	Yes	Yes	Yes	No	No	No	No	No	No	No	No	No	Yes	Yes	Yes
ESC_LC7798AA_AS	SAMN37666210	214044	YES	C1	KL20	Onovel32	fliC-H9	2023	2020-2024	rectal	Human	North America	YES	YES	YES	Yes	Yes	Yes	Yes	Yes	Yes	Yes	Yes	Yes	Yes	No	No	Yes	No	No	Yes	Yes	Yes	Yes	No	No	Yes	No	No	No	No	No	Yes	Yes	No	No	Yes	Yes	Yes
ESC_LC7918AA_AS	SAMN37693756	109409	NO	NA	KL124	Onovel32	fliC-H10	2023	2020-2024	other	NA	North America	NA	NA	NA	Yes	Yes	Yes	Yes	Yes	Yes	Yes	Yes	No	Yes	No	No	Yes	No	No	Yes	Yes	Yes	Yes	No	No	Yes	No	No	Yes	No	No	Yes	Yes	No	No	Yes	Yes	Yes
ESC_LC7961AA_AS	SAMEA114236651	104015	YES	C2	Unassigned	Onovel32	fliC-H10	2021	2020-2024	other	NA	Europe	YES	YES	YES	Yes	Yes	Yes	Yes	Yes	Yes	Yes	Yes	Yes	Yes	No	No	Yes	No	No	Yes	Yes	Yes	Yes	Yes	Yes	Yes	No	No	No	Yes	No	No	No	No	No	Yes	Yes	Yes
ESC_LC8909AA_AS	NA	191666	YES	B	KL142	Onovel32	fliC-H9	NA	NA	other	NA	Europe	YES	YES	YES	Yes	Yes	Yes	Yes	Yes	No	No	No	Yes	Yes	No	No	Yes	No	No	Yes	Yes	Yes	Yes	No	No	Yes	No	No	No	No	No	Yes	Yes	No	No	Yes	Yes	Yes
ESC_LC9044AA_AS	SAMN37798056	109409	NO	NA	KL124	Onovel32	fliC-H10	2023	2020-2024	rectal	Human	North America	NA	NA	NA	Yes	Yes	Yes	Yes	Yes	No	No	No	Yes	Yes	No	No	Yes	No	No	Yes	Yes	Yes	Yes	No	No	Yes	No	No	Yes	No	No	Yes	Yes	No	No	Yes	Yes	Yes
ESC_LC9114AA_AS	SAMN37796907	223683	NO	NA	KL103	Onovel32	fliC-H21	2023	2020-2024	other	Human	North America	NA	NA	NA	Yes	Yes	Yes	No	Yes	Yes	Yes	Yes	No	Yes	No	No	Yes	No	No	No	No	Yes	Yes	No	No	Yes	Yes	No	Yes	Yes	No	Yes	Yes	No	No	Yes	Yes	Yes
ESC_LC9205AA_AS	SAMN37807101	109409	NO	NA	KL30	Onovel32	fliC-H10	2023	2020-2024	UTI/urine	Human	North America	NA	NA	NA	Yes	Yes	Yes	Yes	Yes	No	No	No	Yes	Yes	No	No	Yes	No	No	Yes	Yes	Yes	Yes	No	No	Yes	No	No	No	No	No	Yes	Yes	No	No	Yes	Yes	Yes
ESC_LC9211AA_AS	SAMN37806049	197222	NO	NA	KL114	Onovel32	fliC-H9	2023	2020-2024	other	Human	North America	NA	NA	NA	Yes	Yes	Yes	No	Yes	No	No	No	Yes	No	No	No	Yes	No	No	Yes	Yes	Yes	Yes	No	No	Yes	Yes	No	No	Yes	No	Yes	Yes	No	No	Yes	Yes	Yes
ESC_MC0185AA_AS	SAMN37871725	109409	YES	C2	KL124	Onovel32	fliC-H10	2023	2020-2024	other	Human	North America	YES	YES	YES	Yes	Yes	Yes	Yes	Yes	No	No	No	Yes	Yes	No	No	Yes	No	No	Yes	Yes	Yes	Yes	No	No	Yes	No	No	No	No	No	Yes	Yes	No	No	Yes	Yes	Yes
ESC_MC0188AA_AS	SAMN37871651	109409	NO	NA	KL30	Onovel32	fliC-H10	2023	2020-2024	UTI/urine	Human	North America	NA	NA	NA	Yes	Yes	Yes	Yes	Yes	No	No	No	Yes	Yes	No	No	Yes	No	No	Yes	Yes	Yes	Yes	No	No	Yes	No	No	No	No	No	Yes	Yes	No	No	Yes	Yes	Yes
ESC_MC0213AA_AS	SAMN37875448	109409	YES	C2	KL124	Onovel32	fliC-H10	NA	NA	rectal	Human	North America	YES	YES	YES	Yes	Yes	Yes	No	Yes	Yes	Yes	Yes	Yes	Yes	No	No	Yes	No	No	Yes	Yes	Yes	Yes	No	No	Yes	No	No	No	No	No	Yes	Yes	No	No	Yes	Yes	Yes
ESC_MC0214AA_AS	SAMN37875447	109409	YES	C2	KL124	Onovel32	fliC-H10	2023	2020-2024	blood	Human	North America	YES	YES	YES	Yes	Yes	Yes	Yes	Yes	Yes	Yes	Yes	Yes	Yes	No	No	Yes	No	No	Yes	Yes	Yes	Yes	No	No	Yes	No	No	No	No	No	Yes	Yes	No	No	Yes	Yes	Yes
ESC_MC0218AA_AS	SAMN37875415	109409	NO	NA	KL30	Onovel32	fliC-H10	2023	2020-2024	blood	Human	North America	NA	NA	NA	Yes	Yes	Yes	Yes	Yes	No	No	No	Yes	Yes	No	No	Yes	No	No	Yes	Yes	Yes	Yes	No	No	Yes	No	No	No	No	No	Yes	Yes	No	No	Yes	Yes	Yes
ESC_MC0220AA_AS	SAMN37875406	223683	NO	NA	KL103	Onovel32	fliC-H21	2023	2020-2024	UTI/urine	Human	North America	NA	NA	NA	Yes	Yes	Yes	No	Yes	Yes	Yes	Yes	No	Yes	No	No	Yes	No	No	No	No	Yes	Yes	No	No	Yes	Yes	No	Yes	Yes	No	Yes	Yes	No	No	Yes	Yes	Yes
ESC_MC0263AA_AS	NA	31111	NO	NA	KL103	Onovel32	fliC-H5	2016	2015-2019	other	Human	Asia	NA	NA	NA	Yes	Yes	Yes	Yes	Yes	No	No	No	Yes	Yes	No	No	Yes	No	No	Yes	Yes	Yes	Yes	No	No	Yes	No	No	Yes	No	No	Yes	Yes	No	No	Yes	Yes	Yes
ESC_MC0380AA_AS	SAMN37906837	109409	NO	NA	Unassigned	Onovel32	fliC-H10	2023	2020-2024	UTI/urine	Human	North America	NA	NA	NA	Yes	Yes	Yes	Yes	Yes	Yes	No	Yes	Yes	Yes	No	No	Yes	No	No	Yes	Yes	Yes	Yes	No	No	Yes	No	No	No	No	No	Yes	Yes	No	No	Yes	Yes	Yes
ESC_MC0405AA_AS	SAMN37908371	109409	NO	NA	KL30	Onovel32	fliC-H10	2023	2020-2024	UTI/urine	Human	North America	NA	NA	NA	Yes	Yes	Yes	Yes	Yes	No	No	No	Yes	Yes	No	No	Yes	No	No	Yes	Yes	Yes	Yes	No	No	Yes	No	No	No	No	No	Yes	Yes	No	No	Yes	Yes	Yes
ESC_MC0483AA_AS	SAMN37931901	262200	NO	NA	KL158	Onovel32	fliC-H5	2023	2020-2024	other	Human	North America	NA	NA	NA	Yes	Yes	Yes	Yes	Yes	No	No	No	Yes	Yes	No	No	Yes	No	No	Yes	Yes	Yes	Yes	No	No	Yes	No	No	Yes	No	No	Yes	Yes	No	No	Yes	Yes	Yes
ESC_MC0928AA_AS	SAMN37953612	261860	YES	A	KL115	Onovel32	fliC-H21	2023	2020-2024	other	Human	North America	YES	YES	YES	Yes	Yes	Yes	No	Yes	No	No	No	Yes	Yes	No	No	Yes	No	No	No	No	Yes	Yes	No	No	Yes	Yes	No	Yes	Yes	No	Yes	Yes	No	No	Yes	Yes	Yes
ESC_MC0929AA_AS	SAMN37953611	197222	YES	B	KL114	NA	fliC-H9	2023	2020-2024	other	Human	North America	YES	YES	YES	Yes	Yes	Yes	No	Yes	No	No	No	Yes	No	No	No	Yes	No	No	Yes	Yes	Yes	Yes	No	No	Yes	Yes	No	Yes	Yes	No	Yes	Yes	No	No	Yes	Yes	Yes
ESC_MC0931AA_AS	SAMN37950127	223683	YES	A	KL103	Onovel32	fliC-H21	2023	2020-2024	other	Human	North America	YES	NO	NO	Yes	Yes	Yes	Yes	Yes	No	Yes	Yes	Yes	No	No	No	Yes	No	No	No	No	Yes	Yes	No	No	No	No	No	No	No	No	No	No	No	No	Yes	Yes	No
ESC_MC0995AA_AS	SAMN37978810	258571	NO	NA	KL124	NA	fliC-H10	2023	2020-2024	UTI/urine	Human	North America	NA	NA	NA	Yes	Yes	Yes	Yes	Yes	No	No	No	Yes	Yes	No	No	Yes	No	No	Yes	Yes	Yes	Yes	No	No	Yes	No	No	No	No	No	Yes	Yes	No	No	Yes	Yes	No
ESC_MC0996AA_AS	SAMN37978806	214044	NO	NA	KL20	Onovel32	fliC-H9	2023	2020-2024	other	Human	North America	NA	NA	NA	Yes	Yes	Yes	No	Yes	No	No	No	Yes	Yes	Yes	Yes	Yes	No	No	No	No	Yes	Yes	Yes	Yes	Yes	Yes	No	No	No	No	No	No	No	No	Yes	No	Yes
ESC_MC1587AA_AS	SAMN38035564	109409	NO	NA	KL124	Onovel32	fliC-H10	2023	2020-2024	other	Human	North America	NA	NA	NA	Yes	Yes	Yes	Yes	Yes	No	No	No	Yes	Yes	No	No	Yes	No	No	Yes	Yes	Yes	Yes	No	No	Yes	No	No	Yes	No	No	Yes	Yes	No	No	Yes	Yes	Yes
ESC_MC1633AA_AS	SAMN38039735	109409	NO	NA	KL124	Onovel32	fliC-H10	2023	2020-2024	UTI/urine	Human	North America	NA	NA	NA	Yes	Yes	Yes	Yes	Yes	No	No	No	Yes	Yes	No	No	Yes	No	No	Yes	Yes	Yes	Yes	No	No	Yes	No	No	No	No	No	Yes	Yes	No	No	Yes	Yes	Yes
ESC_MC1644AA_AS	SAMN38040991	262505	YES	B	KL54	Onovel32	fliC-H9	2023	2020-2024	other	Human	North America	YES	YES	YES	Yes	Yes	Yes	No	Yes	No	No	No	Yes	No	No	No	Yes	No	No	No	No	Yes	Yes	No	No	Yes	No	No	Yes	No	No	Yes	Yes	No	No	Yes	Yes	Yes
ESC_MC1645AA_AS	SAMN38041004	109409	NO	NA	KL30	Onovel32	fliC-H10	2023	2020-2024	other	Human	North America	NA	NA	NA	Yes	Yes	Yes	No	Yes	Yes	Yes	Yes	Yes	Yes	No	No	Yes	No	No	Yes	Yes	Yes	Yes	No	No	Yes	No	No	Yes	No	No	Yes	Yes	No	No	Yes	Yes	Yes
ESC_MC1650AA_AS	SAMN38040973	109409	YES	C2	KL30	NA	fliC-H10	2023	2020-2024	blood	Human	North America	YES	YES	YES	Yes	Yes	Yes	Yes	Yes	Yes	Yes	Yes	Yes	Yes	No	No	Yes	No	No	Yes	Yes	Yes	Yes	No	No	Yes	No	No	No	No	No	Yes	Yes	No	No	Yes	Yes	Yes
ESC_MC1651AA_AS	SAMN38040969	109409	YES	C2	KL30	NA	fliC-H10	2023	2020-2024	blood	Human	North America	YES	YES	YES	Yes	Yes	Yes	Yes	Yes	Yes	Yes	Yes	Yes	Yes	No	No	Yes	No	No	Yes	Yes	Yes	Yes	No	No	Yes	No	No	No	No	No	Yes	Yes	No	No	Yes	Yes	Yes
ESC_MC1653AA_AS	SAMN37949921	109409	NO	NA	KL124	Onovel32	fliC-H10	2023	2020-2024	rectal	Human	North America	NA	NA	NA	Yes	Yes	Yes	No	Yes	No	No	No	Yes	No	No	No	Yes	No	No	No	No	Yes	Yes	No	No	Yes	No	No	No	No	No	Yes	Yes	No	No	Yes	Yes	Yes
ESC_MC1749AA_AS	SAMN38050713	109409	YES	C2	KL124	Onovel32	fliC-H10	2023	2020-2024	other	Human	North America	YES	YES	YES	Yes	Yes	Yes	Yes	Yes	No	No	No	Yes	Yes	No	No	Yes	No	No	Yes	Yes	Yes	Yes	No	No	Yes	No	No	Yes	No	No	Yes	Yes	No	No	Yes	Yes	Yes
ESC_MC1803AA_AS	SAMN38067878	109409	NO	NA	KL30	Onovel32	fliC-H10	2023	2020-2024	other	Human	North America	NA	NA	NA	Yes	Yes	Yes	Yes	Yes	No	No	No	Yes	Yes	No	No	Yes	No	No	Yes	Yes	Yes	Yes	No	No	Yes	No	No	No	No	No	Yes	Yes	No	No	Yes	Yes	Yes
ESC_MC2104AA_AS	SAMN38089888	109409	YES	C2	KL124	Onovel32	fliC-H10	2023	2020-2024	UTI/urine	Human	North America	YES	YES	YES	Yes	Yes	Yes	Yes	Yes	Yes	Yes	Yes	Yes	Yes	No	No	Yes	No	No	Yes	Yes	Yes	Yes	No	No	Yes	No	No	Yes	No	No	Yes	Yes	No	No	Yes	Yes	Yes
ESC_MC3476AA_AS	SAMN38266321	109409	YES	C2	KL30	Onovel32	fliC-H10	2023	2020-2024	other	Human	North America	YES	YES	YES	Yes	Yes	Yes	Yes	Yes	Yes	Yes	Yes	Yes	Yes	No	No	Yes	No	No	Yes	Yes	Yes	Yes	No	No	Yes	No	No	No	No	No	Yes	Yes	No	No	Yes	Yes	Yes
ESC_MC3494AA_AS	SAMN38249713	255874	NO	NA	KL14	Onovel32_O9	fliC-H9	2023	2020-2024	other	Human	North America	NA	NA	NA	Yes	Yes	Yes	No	Yes	No	No	No	Yes	No	No	No	No	No	No	No	No	Yes	Yes	No	No	No	Yes	No	No	No	No	No	No	No	No	No	No	Yes
ESC_MC3546AA_AS	SAMN38251294	254225	NO	NA	KL137	Onovel32	fliC-H9	2023	2020-2024	UTI/urine	Human	North America	NA	NA	NA	Yes	Yes	Yes	Yes	Yes	No	No	No	Yes	No	No	No	Yes	No	No	No	No	Yes	Yes	No	No	Yes	No	No	Yes	No	No	Yes	Yes	No	No	Yes	Yes	Yes
ESC_MC3584AA_AS	SAMN38228972	109409	NO	NA	KL30	NA	fliC-H10	2023	2020-2024	UTI/urine	Human	North America	NA	NA	NA	Yes	Yes	Yes	Yes	Yes	Yes	Yes	Yes	Yes	No	No	No	Yes	No	No	No	No	Yes	Yes	No	No	Yes	No	No	No	No	No	Yes	Yes	No	No	Yes	Yes	No
ESC_MC3782AA_AS	SAMEA114494568	122742	YES	C1	Unassigned	Onovel32	fliC-H9	2018	2015-2019	other	Animal	Europe	NO	YES	NO	Yes	Yes	Yes	No	Yes	No	No	No	No	No	No	No	Yes	No	No	No	No	No	Yes	No	No	No	No	No	No	No	No	No	No	No	No	No	No	No
ESC_MC4519AA_AS	SAMN38334709	223683	YES	A	KL103	Onovel32	fliC-H21	2023	2020-2024	other	Human	North America	NO	YES	NO	Yes	Yes	Yes	No	Yes	No	No	No	No	Yes	No	No	Yes	No	No	No	No	Yes	Yes	No	No	No	Yes	No	No	No	No	No	No	No	No	No	No	Yes
ESC_MC4520AA_AS	SAMN38334708	223683	NO	NA	KL103	Onovel32	fliC-H21	2023	2020-2024	other	Human	North America	NA	NA	NA	Yes	Yes	Yes	No	Yes	Yes	Yes	Yes	No	Yes	No	No	Yes	No	No	No	No	Yes	Yes	No	No	Yes	Yes	No	Yes	Yes	No	Yes	Yes	No	No	Yes	Yes	Yes
ESC_MC4521AA_AS	SAMN38334707	223683	YES	A	KL103	Onovel32	fliC-H21	2023	2020-2024	other	Human	North America	YES	YES	YES	Yes	Yes	Yes	No	Yes	Yes	Yes	Yes	No	Yes	No	No	Yes	No	No	No	No	Yes	Yes	No	No	Yes	Yes	No	Yes	Yes	No	Yes	Yes	No	No	Yes	Yes	Yes
ESC_MC4523AA_AS	SAMN38334704	223683	YES	A	KL103	Onovel32	fliC-H21	2023	2020-2024	blood	Human	North America	YES	YES	YES	Yes	Yes	Yes	No	Yes	Yes	Yes	Yes	No	Yes	No	No	Yes	No	No	No	No	Yes	Yes	No	No	Yes	Yes	No	Yes	Yes	No	Yes	Yes	No	No	Yes	Yes	Yes
ESC_MC4624AA_AS	SAMN38335506	109409	NO	NA	KL124	Onovel32	fliC-H10	2023	2020-2024	blood	Human	North America	NA	NA	NA	Yes	Yes	Yes	Yes	Yes	No	No	No	Yes	Yes	No	No	Yes	No	No	Yes	Yes	Yes	Yes	No	No	Yes	No	No	Yes	No	No	Yes	Yes	No	No	Yes	Yes	Yes
ESC_MC4881AA_AS	SAMN38373950	264840	YES	C2	KL124	Onovel32	fliC-H10	2023	2020-2024	UTI/urine	Human	North America	YES	YES	YES	Yes	Yes	Yes	Yes	Yes	No	No	No	Yes	Yes	No	No	Yes	No	No	Yes	Yes	Yes	Yes	No	No	Yes	No	No	No	No	No	Yes	Yes	No	No	Yes	Yes	Yes
ESC_MC4963AA_AS	NA	264872	NO	NA	KL20	Onovel32	fliC-H9	2019	2015-2019	other	Human	Africa	NA	NA	NA	Yes	Yes	Yes	No	Yes	No	No	No	No	Yes	No	No	Yes	No	No	Yes	Yes	No	Yes	No	No	No	Yes	No	No	Yes	No	No	No	No	No	No	No	No
ESC_MC4969AA_AS	NA	264878	NO	NA	KL35	Onovel32	fliC-H10	2019	2015-2019	other	Human	Africa	NA	NA	NA	Yes	Yes	Yes	No	Yes	Yes	Yes	Yes	Yes	No	No	No	Yes	No	No	No	No	Yes	Yes	No	No	Yes	Yes	No	Yes	Yes	No	Yes	Yes	Yes	Yes	No	No	No
ESC_MC5597AA_AS	SAMN38638946	109409	YES	C2	KL124	Onovel32	fliC-H10	2023	2020-2024	other	Human	North America	YES	YES	YES	Yes	Yes	Yes	Yes	Yes	No	No	No	Yes	Yes	No	No	Yes	No	No	Yes	Yes	Yes	Yes	No	No	Yes	No	No	No	No	No	Yes	Yes	No	No	Yes	Yes	Yes
ESC_MC6192AA_AS	SAMN38694693	31111	NO	NA	KL103	Onovel32	fliC-H5	2021	2020-2024	other	Animal	Africa	NA	NA	NA	Yes	Yes	Yes	No	Yes	No	No	No	Yes	No	No	No	Yes	No	No	No	No	Yes	Yes	No	No	Yes	No	No	No	No	No	Yes	Yes	No	No	Yes	Yes	Yes
ESC_MC6197AA_AS	SAMN38694702	140221	YES	B	KL103	Onovel32	fliC-H5	2021	2020-2024	other	Animal	Africa	YES	YES	YES	Yes	Yes	Yes	Yes	Yes	No	No	No	Yes	No	No	No	Yes	No	No	Yes	Yes	Yes	Yes	Yes	Yes	Yes	No	No	No	No	No	No	No	No	No	Yes	Yes	Yes
ESC_MC6307AA_AS	SAMN38730532	109409	YES	C2	KL124	Onovel32	fliC-H10	2020	2020-2024	other	Human	North America	YES	NO	NO	Yes	Yes	Yes	No	Yes	Yes	Yes	Yes	Yes	No	No	No	Yes	No	No	No	No	Yes	Yes	No	No	Yes	No	No	No	No	No	Yes	Yes	No	No	Yes	Yes	Yes
ESC_MC6314AA_AS	SAMN38729253	104015	YES	C2	KL124	NA	fliC-H10	2023	2020-2024	UTI/urine	Human	North America	YES	YES	YES	Yes	Yes	Yes	Yes	Yes	No	No	No	Yes	Yes	No	No	Yes	No	No	No	Yes	Yes	Yes	No	No	Yes	No	No	No	No	No	Yes	Yes	No	No	Yes	Yes	Yes
ESC_MC6317AA_AS	SAMN38729444	247694	YES	B	KL48	Onovel32	fliC-H9	2023	2020-2024	UTI/urine	Human	North America	YES	YES	YES	Yes	Yes	Yes	Yes	Yes	No	No	No	No	No	No	No	Yes	No	No	No	No	Yes	Yes	No	No	Yes	No	No	Yes	No	No	Yes	Yes	No	No	Yes	Yes	Yes
ESC_MC6319AA_AS	SAMN38040151	214044	YES	C1	KL20	Onovel32	fliC-H9	2023	2020-2024	UTI/urine	Human	North America	YES	YES	YES	Yes	Yes	Yes	Yes	Yes	Yes	Yes	Yes	Yes	Yes	No	No	Yes	No	No	Yes	Yes	Yes	Yes	No	No	Yes	No	No	No	No	No	Yes	Yes	No	No	Yes	Yes	Yes
ESC_MC6441AA_AS	SAMN38337222	245106	NO	NA	KL123	Onovel32	fliC-H9	2023	2020-2024	UTI/urine	Human	North America	NA	NA	NA	Yes	Yes	Yes	No	Yes	No	No	No	No	No	No	No	Yes	No	No	No	No	Yes	Yes	No	No	Yes	No	No	No	No	No	Yes	Yes	No	No	Yes	Yes	Yes
ESC_MC6449AA_AS	SAMN38761702	191666	NO	NA	Unassigned	NA	fliC-H9	2023	2020-2024	UTI/urine	Human	North America	NA	NA	NA	Yes	Yes	Yes	Yes	Yes	No	No	No	Yes	Yes	No	No	Yes	No	No	Yes	Yes	Yes	Yes	No	No	Yes	No	No	No	No	No	Yes	Yes	No	No	Yes	Yes	Yes
ESC_MC6474AA_AS	SAMN38765683	266018	NO	NA	KL30	Onovel32	fliC-H10	2023	2020-2024	UTI/urine	Human	North America	NA	NA	NA	Yes	Yes	Yes	Yes	Yes	Yes	Yes	Yes	Yes	Yes	No	No	Yes	No	No	Yes	Yes	Yes	Yes	No	No	Yes	No	No	No	No	No	Yes	Yes	No	No	Yes	Yes	Yes
ESC_MC6475AA_AS	SAMN38765682	266018	NO	NA	KL30	Onovel32	fliC-H10	2023	2020-2024	UTI/urine	Human	North America	NA	NA	NA	Yes	Yes	Yes	Yes	Yes	Yes	Yes	Yes	Yes	Yes	No	No	Yes	No	No	Yes	Yes	Yes	Yes	No	No	Yes	No	No	No	No	No	Yes	Yes	No	No	Yes	Yes	Yes
ESC_MC6530AA_AS	SAMN38765947	168575	NO	NA	KL127	O9	fliC-H9	2023	2020-2024	other	Human	North America	NA	NA	NA	Yes	Yes	Yes	Yes	Yes	No	No	No	Yes	Yes	No	No	Yes	No	No	Yes	Yes	Yes	Yes	No	No	Yes	No	No	Yes	No	No	Yes	Yes	No	No	Yes	Yes	Yes
ESC_MC6531AA_AS	SAMN38765945	109409	YES	C2	KL124	Onovel32	fliC-H10	2022	2020-2024	other	Human	North America	YES	YES	YES	Yes	Yes	Yes	Yes	Yes	No	No	No	Yes	Yes	No	No	Yes	No	No	Yes	Yes	Yes	Yes	No	No	Yes	No	No	No	No	No	Yes	Yes	No	No	Yes	Yes	Yes
ESC_MC7007AA_AS	SAMN38857078	109409	YES	C2	KL124	Onovel32	fliC-H10	2023	2020-2024	other	Human	North America	YES	YES	YES	Yes	Yes	Yes	Yes	Yes	Yes	Yes	Yes	Yes	Yes	No	No	Yes	No	No	Yes	Yes	Yes	Yes	No	No	Yes	No	No	Yes	No	No	Yes	Yes	No	No	Yes	Yes	Yes
ESC_MC7086AA_AS	NA	266480	NO	NA	Unassigned	Onovel32	fliC-H9	NA	NA	other	NA	NA	NA	NA	NA	Yes	Yes	Yes	No	Yes	No	No	No	Yes	No	No	No	Yes	No	No	No	No	No	Yes	Yes	No	No	Yes	No	Yes	Yes	Yes	No	No	No	No	No	No	No
ESC_MC7134AA_AS	SAMN38882265	109409	NO	NA	KL124	Onovel32	fliC-H10	2023	2020-2024	other	Human	North America	NA	NA	NA	Yes	Yes	Yes	Yes	Yes	Yes	Yes	Yes	Yes	No	No	No	Yes	No	No	No	No	Yes	Yes	No	No	Yes	No	No	Yes	No	No	Yes	Yes	No	No	Yes	Yes	Yes
ESC_MC7137AA_AS	SAMN38882271	109409	NO	NA	KL124	Onovel32	fliC-H10	2023	2020-2024	other	Human	North America	NA	NA	NA	Yes	Yes	Yes	Yes	Yes	No	No	No	Yes	Yes	No	No	Yes	No	No	Yes	Yes	Yes	Yes	No	No	Yes	No	No	No	No	No	Yes	Yes	No	No	Yes	Yes	Yes
ESC_MC7450AA_AS	SAMN38414657	95931	NO	NA	KL35	Onovel32	fliC-H9	2015	2015-2019	other	NA	Asia	NA	NA	NA	Yes	Yes	Yes	Yes	Yes	Yes	Yes	Yes	Yes	No	No	No	Yes	No	No	No	No	No	Yes	No	No	No	No	No	Yes	No	Yes	Yes	Yes	No	No	No	No	No
ESC_MC7478AA_AS	SAMN38414323	17493	NO	NA	Unassigned	Onovel32	fliC-H9	2012	2010-2014	other	NA	Asia	NA	NA	NA	Yes	Yes	Yes	Yes	Yes	Yes	Yes	Yes	Yes	Yes	No	No	Yes	No	No	Yes	Yes	No	Yes	Yes	Yes	Yes	No	No	No	No	No	No	No	No	No	No	No	No
ESC_MC7533AA_AS	SAMN38414500	17493	YES	C1	KL20	Onovel32	fliC-H9	2011	2010-2014	other	NA	Asia	NO	YES	NO	Yes	Yes	Yes	Yes	Yes	No	Yes	Yes	No	No	No	No	Yes	No	No	No	No	No	Yes	No	No	No	No	No	No	No	No	No	No	No	No	No	No	No
ESC_MC7602AA_AS	SAMN38414525	95931	NO	NA	KL35	Onovel32	fliC-H9	2017	2015-2019	other	NA	Asia	NA	NA	NA	Yes	Yes	Yes	No	Yes	No	No	Yes	Yes	No	No	No	Yes	No	No	No	No	No	Yes	Yes	Yes	Yes	No	No	No	No	Yes	Yes	Yes	No	No	No	No	No
ESC_MC7657AA_AS	SAMN38414251	266975	YES	NA	KL158	Onovel32	fliC-H9	2012	2010-2014	other	NA	Asia	NA	NA	NA	Yes	Yes	Yes	No	Yes	Yes	Yes	Yes	Yes	No	No	No	Yes	No	No	No	No	Yes	Yes	No	No	Yes	Yes	No	No	Yes	Yes	Yes	Yes	Yes	No	No	No	No
ESC_MC7677AA_AS	SAMN38414303	266993	YES	NA	KL5	Onovel32	fliC-H9	2012	2010-2014	other	NA	Asia	NA	NA	NA	Yes	Yes	Yes	No	Yes	No	No	Yes	Yes	No	No	No	Yes	No	No	No	No	No	Yes	No	No	No	No	No	Yes	No	Yes	No	No	No	No	No	No	No
ESC_MC7723AA_AS	SAMN38414362	266975	YES	NA	KL158	Onovel32	fliC-H9	2012	2010-2014	other	NA	Asia	NA	NA	NA	Yes	Yes	Yes	No	Yes	Yes	Yes	Yes	Yes	No	No	No	Yes	No	No	No	No	Yes	Yes	No	No	Yes	Yes	No	No	Yes	Yes	Yes	Yes	Yes	No	No	No	No
ESC_MC7773AA_AS	SAMN38414533	266925	YES	NA	Unassigned	NA	fliC-H9	2016	2015-2019	other	NA	Asia	NA	NA	NA	Yes	Yes	Yes	Yes	Yes	Yes	Yes	Yes	Yes	No	No	No	Yes	No	No	No	No	Yes	Yes	Yes	Yes	Yes	No	No	Yes	No	Yes	No	No	No	No	No	No	No
ESC_MC7929AA_AS	SAMN38414615	266925	NO	NA	Unassigned	Onovel32	fliC-H9	2016	2015-2019	other	NA	Asia	NA	NA	NA	Yes	Yes	Yes	Yes	Yes	Yes	Yes	Yes	Yes	No	No	No	Yes	No	No	No	No	Yes	Yes	Yes	Yes	Yes	No	No	Yes	No	Yes	No	No	No	No	No	No	No
ESC_MC7959AA_AS	SAMN38414600	267016	YES	B	KL30	Onovel32	fliC-H9	2016	2015-2019	other	NA	Asia	NO	YES	NO	Yes	Yes	Yes	No	Yes	Yes	Yes	Yes	Yes	Yes	No	No	Yes	No	No	No	No	Yes	Yes	Yes	Yes	Yes	Yes	No	Yes	No	Yes	No	No	No	No	No	No	No
ESC_MC7991AA_AS	SAMN38982285	109409	YES	C2	KL30	Onovel32	fliC-H10	2023	2020-2024	UTI/urine	Human	North America	YES	YES	YES	Yes	Yes	Yes	Yes	Yes	No	No	No	Yes	Yes	No	No	Yes	No	No	Yes	Yes	Yes	Yes	No	No	Yes	No	No	No	No	No	Yes	Yes	No	No	Yes	Yes	Yes
ESC_MC8018AA_AS	SAMN39048468	109409	YES	C2	KL124	NA	fliC-H10	2023	2020-2024	other	Human	North America	YES	YES	YES	Yes	Yes	Yes	No	Yes	Yes	Yes	Yes	Yes	Yes	No	No	Yes	No	No	Yes	Yes	Yes	Yes	No	No	Yes	No	No	No	No	No	Yes	Yes	No	No	Yes	Yes	Yes
ESC_MC8070AA_AS	SAMN39078574	109409	NO	NA	KL124	Onovel32	fliC-H10	2023	2020-2024	UTI/urine	Human	North America	NA	NA	NA	Yes	Yes	Yes	Yes	Yes	No	No	No	Yes	Yes	No	No	Yes	No	No	Yes	Yes	Yes	Yes	No	No	Yes	No	No	Yes	No	No	Yes	Yes	No	No	Yes	Yes	Yes
ESC_MC8073AA_AS	SAMN39066587	267351	YES	B	Unassigned	Onovel32	fliC-H9	2023	2020-2024	UTI/urine	Human	North America	YES	YES	YES	Yes	Yes	Yes	Yes	Yes	No	No	No	Yes	No	No	No	Yes	No	No	No	No	Yes	Yes	No	No	Yes	No	No	Yes	No	No	Yes	Yes	No	No	Yes	Yes	Yes
ESC_MC8279AA_AS	SAMN39121173	109409	YES	C2	KL124	Onovel32	fliC-H10	2023	2020-2024	blood	Human	North America	YES	YES	YES	Yes	Yes	Yes	Yes	Yes	Yes	Yes	Yes	No	Yes	No	No	Yes	No	No	Yes	Yes	Yes	Yes	No	No	Yes	No	No	Yes	No	No	Yes	Yes	No	No	Yes	Yes	Yes
ESC_MC8280AA_AS	SAMN39121172	109409	NO	NA	KL30	Onovel32	fliC-H10	2023	2020-2024	UTI/urine	Human	North America	NA	NA	NA	Yes	Yes	Yes	Yes	Yes	Yes	Yes	Yes	Yes	No	No	No	Yes	No	No	No	No	Yes	Yes	No	No	Yes	No	No	No	No	No	Yes	Yes	No	No	Yes	Yes	Yes
ESC_MC8314AA_AS	SAMN39124559	109409	NO	NA	KL124	Onovel32	fliC-H10	2023	2020-2024	UTI/urine	Human	North America	NA	NA	NA	Yes	Yes	Yes	Yes	Yes	No	No	No	Yes	Yes	No	No	Yes	No	No	Yes	Yes	Yes	Yes	No	No	Yes	No	No	Yes	No	No	Yes	Yes	No	No	Yes	Yes	Yes
ESC_MC8359AA_AS	SAMN39143664	109409	YES	C2	KL124	Onovel32	fliC-H10	2023	2020-2024	UTI/urine	Human	North America	YES	YES	YES	Yes	Yes	Yes	Yes	Yes	Yes	Yes	Yes	Yes	Yes	No	No	Yes	No	No	Yes	Yes	Yes	Yes	No	No	Yes	No	No	No	No	No	Yes	Yes	No	No	Yes	Yes	Yes
ESC_MC8366AA_AS	SAMN39143657	267568	YES	B	KL125	Onovel32	fliC-H9	2023	2020-2024	rectal	Human	North America	YES	YES	YES	Yes	Yes	Yes	Yes	No	No	No	No	Yes	Yes	No	No	Yes	No	No	Yes	Yes	Yes	Yes	No	No	Yes	No	No	Yes	No	No	Yes	Yes	No	No	Yes	Yes	Yes
ESC_MC8402AA_AS	SAMN39144525	257982	YES	A	KL30	Onovel32	fliC-H21	2023	2020-2024	rectal	Human	North America	YES	YES	YES	Yes	Yes	Yes	Yes	Yes	Yes	Yes	Yes	Yes	Yes	No	No	Yes	No	No	No	No	Yes	Yes	No	No	Yes	No	No	Yes	No	No	Yes	Yes	No	No	Yes	Yes	Yes
ESC_MC8892AA_AS	SAMN39244317	109409	YES	C2	KL124	Onovel32	fliC-H10	2023	2020-2024	UTI/urine	Human	North America	YES	YES	YES	Yes	Yes	Yes	Yes	Yes	Yes	Yes	Yes	Yes	Yes	No	No	Yes	No	No	Yes	Yes	Yes	Yes	No	No	Yes	No	No	Yes	No	No	Yes	Yes	No	No	Yes	Yes	Yes
ESC_MC8898AA_AS	SAMN39244291	109409	NO	NA	KL124	Onovel32	fliC-H10	2023	2020-2024	UTI/urine	Human	North America	NA	NA	NA	Yes	Yes	Yes	Yes	Yes	No	No	No	Yes	Yes	No	No	Yes	No	No	Yes	Yes	Yes	Yes	No	No	Yes	No	No	No	No	No	Yes	Yes	No	No	Yes	Yes	Yes
ESC_MC8899AA_AS	SAMN39244287	109409	NO	NA	KL124	Onovel32	fliC-H10	2023	2020-2024	UTI/urine	Human	North America	NA	NA	NA	Yes	Yes	Yes	Yes	Yes	Yes	Yes	Yes	Yes	Yes	No	No	Yes	No	No	Yes	Yes	Yes	Yes	No	No	Yes	No	No	Yes	No	No	Yes	Yes	No	No	Yes	Yes	Yes
ESC_MC8998AA_AS	SAMN39254716	104015	YES	C2	KL124	Onovel32	fliC-H10	2023	2020-2024	other	Human	North America	YES	NO	NO	Yes	Yes	Yes	Yes	Yes	No	No	No	Yes	No	No	No	Yes	No	No	No	No	Yes	Yes	No	No	Yes	No	No	No	No	No	Yes	Yes	No	No	Yes	Yes	Yes
ESC_MC8999AA_AS	SAMN39254715	267988	YES	B	KL158	Onovel32	fliC-H9	2023	2020-2024	other	Human	North America	YES	YES	YES	Yes	Yes	Yes	Yes	Yes	No	No	No	Yes	Yes	No	No	Yes	No	No	Yes	Yes	Yes	Yes	No	No	Yes	No	Yes	Yes	No	No	Yes	Yes	No	No	Yes	Yes	Yes
ESC_NC4356AA_AS	SAMEA115084952	271341	NO	NA	KL57	Onovel32_Onovel22	fliC-H9	2021	2020-2024	UTI/urine	Human	Africa	NA	NA	NA	No	No	Yes	No	Yes	Yes	Yes	Yes	Yes	No	Yes	Yes	Yes	No	No	No	No	No	No	No	No	No	No	No	Yes	No	No	No	No	No	No	No	No	No
ESC_NC4357AA_AS	SAMEA115084404	271339	NO	NA	KL35	Onovel32	fliC-H10	2021	2020-2024	UTI/urine	Human	Africa	NA	NA	NA	Yes	Yes	Yes	Yes	Yes	No	No	No	No	No	No	No	Yes	No	No	No	No	Yes	Yes	No	No	No	No	No	No	No	No	Yes	No	No	No	No	No	No
ESC_NC4365AA_AS	SAMEA115084386	271329	NO	NA	KL124	Onovel32	fliC-H21	2021	2020-2024	other	Human	Africa	NA	NA	NA	Yes	Yes	Yes	No	Yes	No	No	No	Yes	Yes	No	No	Yes	No	No	No	No	Yes	Yes	No	No	Yes	Yes	No	Yes	Yes	No	Yes	Yes	Yes	No	No	No	No
ESC_MC9340AA_AS	SAMN39297700	109409	YES	C2	KL124	Onovel32	fliC-H10	2024	2020-2024	other	Human	North America	YES	YES	YES	Yes	Yes	Yes	Yes	Yes	Yes	Yes	Yes	Yes	Yes	No	No	Yes	No	No	Yes	Yes	Yes	Yes	No	No	Yes	No	No	Yes	No	No	Yes	Yes	No	No	Yes	Yes	Yes
ESC_MC9342AA_AS	SAMN39296772	268256	YES	B	Unassigned	Onovel32_O9	fliC-H9	2023	2020-2024	other	Human	North America	YES	YES	YES	Yes	Yes	Yes	No	Yes	No	No	No	Yes	No	No	No	Yes	No	No	No	No	Yes	Yes	No	No	Yes	No	No	Yes	No	No	Yes	Yes	No	No	Yes	Yes	Yes
ESC_NC0022AA_AS	SAMN39403971	214044	YES	C1	Unassigned	Onovel32	fliC-H9	2023	2020-2024	other	Human	North America	YES	YES	YES	Yes	Yes	Yes	Yes	Yes	No	No	No	Yes	Yes	No	No	Yes	No	No	Yes	Yes	Yes	Yes	No	No	Yes	No	No	No	No	No	Yes	Yes	No	No	Yes	Yes	Yes
ESC_NC0023AA_AS	SAMN39403978	109409	YES	C2	KL124	Onovel32	fliC-H10	2022	2020-2024	other	Human	North America	YES	YES	YES	Yes	Yes	Yes	Yes	Yes	Yes	Yes	Yes	Yes	Yes	No	No	Yes	No	No	Yes	Yes	Yes	Yes	No	No	Yes	No	No	No	No	No	Yes	Yes	No	No	Yes	Yes	Yes
ESC_NC0026AA_AS	SAMN39401423	109409	NO	NA	KL30	Onovel32	fliC-H10	2023	2020-2024	UTI/urine	Human	North America	NA	NA	NA	Yes	Yes	Yes	Yes	Yes	No	No	No	Yes	Yes	No	No	Yes	No	No	Yes	Yes	Yes	Yes	No	No	Yes	No	No	No	No	No	Yes	Yes	No	No	Yes	Yes	Yes
ESC_NC0031AA_AS	SAMN39334094	109409	NO	NA	KL124	Onovel32	fliC-H10	2023	2020-2024	other	Human	North America	NA	NA	NA	Yes	Yes	Yes	Yes	Yes	No	No	No	Yes	No	No	No	Yes	No	No	Yes	Yes	Yes	Yes	No	No	Yes	No	No	No	No	No	Yes	Yes	No	No	Yes	Yes	Yes
ESC_NC0078AA_AS	SAMN39328099	268787	NO	NA	KL158	Onovel32	fliC-H9	2023	2020-2024	other	Human	North America	NA	NA	NA	Yes	Yes	Yes	Yes	Yes	No	No	No	Yes	Yes	No	No	Yes	No	No	No	No	Yes	Yes	No	No	Yes	No	No	No	No	No	Yes	Yes	No	No	No	No	Yes
ESC_NC0083AA_AS	SAMN39313702	109409	YES	C2	KL124	Onovel32	fliC-H10	2023	2020-2024	other	Human	North America	YES	YES	YES	Yes	Yes	Yes	Yes	Yes	Yes	Yes	Yes	Yes	Yes	No	No	Yes	No	No	Yes	Yes	Yes	Yes	No	No	Yes	No	No	Yes	No	No	Yes	Yes	No	No	Yes	Yes	Yes
ESC_NC0184AA_AS	SAMN39419131	109409	NO	NA	KL124	Onovel32	fliC-H10	2023	2020-2024	other	Human	North America	NA	NA	NA	Yes	Yes	Yes	Yes	Yes	Yes	Yes	Yes	Yes	No	No	No	Yes	No	No	No	No	Yes	Yes	No	No	Yes	No	No	Yes	No	No	Yes	Yes	No	No	Yes	Yes	Yes
ESC_NC0185AA_AS	SAMN39419130	109409	YES	C2	KL124	Onovel32	fliC-H10	2023	2020-2024	other	Human	North America	YES	NO	NO	Yes	Yes	Yes	Yes	Yes	Yes	Yes	Yes	Yes	No	No	No	Yes	No	No	No	No	Yes	Yes	No	No	Yes	No	No	Yes	No	No	Yes	Yes	No	No	Yes	Yes	Yes
ESC_NC0186AA_AS	SAMN39419129	109409	YES	C2	KL124	Onovel32	fliC-H10	2023	2020-2024	other	Human	North America	YES	NO	NO	Yes	Yes	Yes	Yes	Yes	Yes	Yes	Yes	Yes	No	No	No	Yes	No	No	No	No	Yes	Yes	No	No	Yes	No	No	Yes	No	No	Yes	Yes	No	No	Yes	Yes	Yes
ESC_NC0188AA_AS	SAMN39419128	109409	YES	C2	KL124	Onovel32	fliC-H10	2023	2020-2024	other	Human	North America	YES	YES	YES	Yes	Yes	Yes	Yes	Yes	Yes	Yes	Yes	Yes	Yes	No	No	Yes	No	No	Yes	Yes	Yes	Yes	No	No	Yes	No	No	No	No	No	Yes	Yes	No	No	Yes	Yes	Yes
ESC_NC0950AA_AS	NA	203497	YES	NA	Unassigned	Onovel32_O9	fliC-H9	2023	2020-2024	other	Human	Europe	NA	NA	NA	No	Yes	Yes	Yes	Yes	No	No	No	No	No	No	No	Yes	No	No	No	No	No	No	No	No	No	No	No	No	No	No	No	No	No	No	No	No	No
ESC_NC1368AA_AS	SAMN39441283	269194	YES	C2	KL124	Onovel32	fliC-H10	2023	2020-2024	other	Human	Europe	NO	YES	NO	Yes	Yes	Yes	Yes	Yes	Yes	Yes	No	Yes	Yes	No	No	Yes	No	No	Yes	Yes	Yes	Yes	Yes	Yes	Yes	No	No	Yes	Yes	Yes	No	No	No	No	No	No	Yes
ESC_NC1396AA_AS	NA	31111	YES	B	KL103	Onovel32	fliC-H5	2019	2015-2019	other	Human	Asia	YES	YES	YES	Yes	Yes	Yes	Yes	Yes	No	No	No	Yes	Yes	No	No	Yes	No	No	Yes	Yes	Yes	Yes	No	No	Yes	No	No	Yes	No	No	Yes	Yes	No	No	Yes	Yes	Yes
ESC_NC1399AA_AS	NA	31111	YES	B	KL103	Onovel32	fliC-H5	2019	2015-2019	other	Human	Asia	YES	YES	YES	Yes	Yes	Yes	Yes	Yes	No	No	No	Yes	Yes	No	No	Yes	No	No	Yes	Yes	Yes	Yes	No	No	Yes	No	No	Yes	No	No	Yes	Yes	No	No	Yes	Yes	Yes
ESC_NC1405AA_AS	NA	95931	YES	C1	KL35	Onovel32	fliC-H9	2022	2020-2024	other	Human	Asia	YES	NO	NO	Yes	Yes	Yes	Yes	Yes	No	Yes	Yes	No	No	No	No	Yes	No	No	No	No	No	Yes	No	No	No	No	No	Yes	No	Yes	Yes	Yes	No	No	Yes	Yes	No
ESC_NC1566AA_AS	SAMN39474945	109409	NO	NA	KL124	Onovel32	fliC-H10	2023	2020-2024	other	Human	North America	NA	NA	NA	Yes	Yes	Yes	Yes	Yes	Yes	Yes	Yes	Yes	Yes	No	No	Yes	No	No	Yes	Yes	Yes	Yes	No	No	Yes	No	No	Yes	No	No	Yes	Yes	No	No	Yes	Yes	Yes
ESC_NC1567AA_AS	SAMN39474943	109409	YES	C2	KL124	Onovel32	fliC-H10	2023	2020-2024	UTI/urine	Human	North America	YES	YES	YES	Yes	Yes	Yes	Yes	Yes	Yes	Yes	Yes	Yes	Yes	No	No	Yes	No	No	No	No	Yes	Yes	Yes	Yes	Yes	No	No	Yes	No	No	Yes	Yes	No	No	Yes	Yes	Yes
ESC_NC1598AA_AS	SAMN39473137	25884	YES	NA	KL127	O9	fliC-H9	2020	2020-2024	other	Human	North America	NA	NA	NA	Yes	Yes	Yes	Yes	Yes	No	No	No	No	Yes	No	No	Yes	Yes	No	Yes	Yes	Yes	Yes	No	No	No	No	No	No	No	No	No	No	No	No	No	No	No
ESC_NC1654AA_AS	SAMN39473160	109402	YES	B	KL53	Onovel32	fliC-H9	2021	2020-2024	other	Human	North America	YES	YES	YES	Yes	Yes	Yes	Yes	Yes	No	No	No	Yes	Yes	No	No	Yes	No	No	No	No	Yes	Yes	No	No	Yes	No	No	Yes	No	No	Yes	Yes	No	No	Yes	Yes	Yes
ESC_NC1655AA_AS	SAMN39473159	25884	YES	NA	KL127	O9	fliC-H9	2021	2020-2024	other	Human	North America	NA	NA	NA	Yes	Yes	Yes	Yes	Yes	No	No	No	No	Yes	No	No	Yes	Yes	No	Yes	Yes	Yes	Yes	No	No	No	No	No	No	No	No	No	No	No	No	No	No	No
ESC_NC1656AA_AS	SAMN39473136	109402	NO	NA	KL53	Onovel32	fliC-H9	2020	2020-2024	other	Human	North America	NA	NA	NA	Yes	Yes	Yes	Yes	Yes	No	No	No	Yes	Yes	No	No	Yes	No	No	No	No	Yes	Yes	No	No	Yes	No	No	Yes	No	No	Yes	Yes	No	No	Yes	Yes	Yes
ESC_NC1702AA_AS	SAMN39484714	109409	NO	NA	KL124	Onovel32	fliC-H10	2023	2020-2024	blood	Human	North America	NA	NA	NA	Yes	Yes	Yes	Yes	Yes	No	No	No	Yes	Yes	No	No	Yes	No	No	Yes	Yes	Yes	Yes	No	No	Yes	No	No	No	No	No	Yes	Yes	No	No	Yes	Yes	Yes
ESC_NC1703AA_AS	SAMN39484713	109409	NO	NA	KL124	Onovel32	fliC-H10	2023	2020-2024	UTI/urine	Human	North America	NA	NA	NA	Yes	Yes	Yes	Yes	Yes	No	No	No	Yes	Yes	No	No	Yes	No	No	Yes	Yes	Yes	Yes	No	No	Yes	No	No	No	No	No	Yes	Yes	No	No	Yes	Yes	Yes
ESC_NC1704AA_AS	SAMN39484727	109409	YES	C2	KL124	Onovel32	fliC-H10	2023	2020-2024	UTI/urine	Human	North America	YES	YES	YES	Yes	Yes	Yes	Yes	Yes	Yes	Yes	Yes	Yes	Yes	No	No	Yes	No	No	Yes	Yes	Yes	Yes	No	No	Yes	No	No	Yes	No	No	Yes	Yes	No	No	Yes	Yes	Yes
ESC_NC1750AA_AS	SAMN39485271	206996	YES	B	Unassigned	O9	fliC-H9	2023	2020-2024	other	Human	North America	YES	YES	YES	Yes	Yes	Yes	No	Yes	No	No	No	No	No	No	No	Yes	No	No	No	No	Yes	Yes	No	No	Yes	No	No	No	No	No	Yes	Yes	No	No	Yes	Yes	Yes
ESC_NC2131AA_AS	NA	71168	YES	B	KL14	Onovel32_O9	fliC-H9	2023	2020-2024	other	NA	NA	YES	YES	YES	Yes	Yes	Yes	Yes	Yes	No	No	No	No	Yes	No	No	Yes	No	No	Yes	Yes	Yes	Yes	Yes	Yes	Yes	No	No	Yes	No	No	No	No	No	No	Yes	Yes	Yes
ESC_NC2192AA_AS	SAMN39530263	223683	NO	NA	KL103	Onovel32	fliC-H21	2023	2020-2024	blood	Human	North America	NA	NA	NA	Yes	Yes	Yes	No	Yes	No	No	No	No	Yes	No	No	Yes	No	No	No	No	Yes	Yes	No	No	Yes	Yes	No	No	Yes	No	Yes	Yes	No	No	Yes	Yes	Yes
ESC_NC2222AA_AS	SAMN39574671	247473	NO	NA	KL57	Onovel22	fliC-H9	2024	2020-2024	other	Human	North America	NA	NA	NA	Yes	Yes	Yes	No	Yes	Yes	Yes	Yes	No	Yes	No	No	Yes	No	No	No	No	Yes	Yes	Yes	Yes	Yes	Yes	No	No	No	No	No	No	No	No	Yes	Yes	Yes
ESC_NC2470AA_AS	SAMN39596446	109409	NO	NA	KL30	Onovel32	fliC-H10	2024	2020-2024	UTI/urine	Human	North America	NA	NA	NA	Yes	Yes	Yes	Yes	Yes	No	No	No	Yes	Yes	No	No	Yes	No	No	Yes	Yes	Yes	Yes	No	No	Yes	No	No	No	No	No	Yes	Yes	No	No	Yes	Yes	Yes
ESC_NC2471AA_AS	SAMN39596445	109409	NO	NA	KL30	Onovel32	fliC-H10	2024	2020-2024	UTI/urine	Human	North America	NA	NA	NA	Yes	Yes	Yes	Yes	Yes	No	No	No	Yes	Yes	No	No	Yes	No	No	Yes	Yes	Yes	Yes	No	No	Yes	No	No	No	No	No	Yes	Yes	No	No	Yes	Yes	Yes
ESC_NC2473AA_AS	SAMN39595405	109409	NO	NA	KL124	Onovel32	fliC-H10	2023	2020-2024	blood	Human	North America	NA	NA	NA	Yes	Yes	Yes	Yes	Yes	Yes	Yes	Yes	Yes	Yes	No	No	Yes	No	No	Yes	Yes	Yes	Yes	No	No	Yes	No	No	Yes	No	No	Yes	Yes	No	No	Yes	Yes	Yes
ESC_NC2580AA_AS	SAMN39608715	109409	YES	C2	Unassigned	Onovel32	fliC-H10	2023	2020-2024	other	Animal	North America	YES	YES	YES	Yes	Yes	Yes	Yes	Yes	Yes	Yes	Yes	Yes	No	No	No	Yes	No	No	No	No	Yes	Yes	No	No	Yes	No	No	No	No	No	Yes	Yes	No	No	Yes	Yes	Yes
ESC_NC2667AA_AS	SAMN39618405	109409	NO	NA	KL124	Onovel32	fliC-H10	2023	2020-2024	other	Human	North America	NA	NA	NA	Yes	Yes	Yes	Yes	Yes	Yes	Yes	Yes	Yes	No	No	No	Yes	No	No	No	No	Yes	Yes	No	No	Yes	No	No	Yes	No	No	Yes	Yes	No	No	Yes	Yes	Yes
ESC_NC2742AA_AS	SAMN39259528	109409	NO	NA	KL124	Onovel32	fliC-H10	2023	2020-2024	UTI/urine	Human	North America	NA	NA	NA	Yes	Yes	Yes	Yes	Yes	No	No	No	Yes	Yes	No	No	Yes	No	No	Yes	Yes	Yes	Yes	No	No	Yes	No	No	Yes	No	No	Yes	Yes	No	No	Yes	Yes	Yes
ESC_NC2748AA_AS	SAMN39259207	109409	NO	NA	KL30	Onovel32	fliC-H10	2023	2020-2024	UTI/urine	Human	North America	NA	NA	NA	Yes	Yes	Yes	No	Yes	Yes	Yes	Yes	Yes	Yes	No	No	Yes	No	No	Yes	Yes	Yes	Yes	Yes	Yes	Yes	No	No	No	No	No	Yes	Yes	No	No	Yes	Yes	Yes
ESC_NC2752AA_AS	SAMN39259401	109409	YES	C2	KL124	Onovel32	fliC-H10	2023	2020-2024	UTI/urine	Human	North America	YES	YES	YES	Yes	Yes	Yes	Yes	Yes	No	No	No	Yes	Yes	No	No	Yes	No	No	Yes	Yes	Yes	Yes	No	No	Yes	No	No	No	No	No	Yes	Yes	No	No	Yes	Yes	Yes
ESC_NC2756AA_AS	SAMN39259240	109409	NO	NA	KL30	Onovel32	fliC-H10	2023	2020-2024	UTI/urine	Human	North America	NA	NA	NA	Yes	Yes	Yes	No	Yes	No	No	No	Yes	No	No	No	Yes	No	No	No	No	Yes	Yes	Yes	Yes	Yes	No	No	No	No	No	Yes	Yes	No	No	Yes	Yes	Yes
ESC_NC2758AA_AS	SAMN39259504	109409	YES	C2	KL124	Onovel32	fliC-H10	2023	2020-2024	blood	Human	North America	YES	YES	YES	Yes	Yes	Yes	Yes	Yes	No	No	No	Yes	Yes	No	No	Yes	No	No	Yes	Yes	Yes	Yes	No	No	Yes	No	No	Yes	No	No	Yes	Yes	No	No	Yes	Yes	Yes
ESC_NC2759AA_AS	SAMN39259440	270380	NO	NA	KL124	Onovel32	fliC-H10	2023	2020-2024	UTI/urine	Human	North America	NA	NA	NA	Yes	Yes	Yes	Yes	Yes	No	No	No	Yes	Yes	No	No	Yes	No	No	Yes	Yes	Yes	Yes	No	No	Yes	No	No	No	No	No	Yes	Yes	No	No	Yes	Yes	Yes
ESC_NC2763AA_AS	SAMN39259261	109409	YES	C2	KL124	Onovel32	fliC-H10	2023	2020-2024	UTI/urine	Human	North America	YES	YES	YES	Yes	Yes	Yes	Yes	Yes	Yes	Yes	Yes	Yes	Yes	No	No	Yes	No	No	Yes	Yes	Yes	Yes	No	No	Yes	No	No	No	No	No	Yes	Yes	No	No	Yes	Yes	Yes
ESC_NC2792AA_AS	SAMN39673780	109409	YES	C2	KL30	Onovel32	fliC-H10	2024	2020-2024	UTI/urine	Human	North America	YES	YES	YES	Yes	Yes	Yes	Yes	Yes	No	No	No	Yes	Yes	No	No	Yes	No	No	Yes	Yes	Yes	Yes	No	No	Yes	No	No	No	No	No	Yes	Yes	No	No	Yes	Yes	Yes
ESC_NC2793AA_AS	SAMN39673774	197222	NO	NA	KL114	Onovel32	fliC-H9	2024	2020-2024	other	Human	North America	NA	NA	NA	Yes	Yes	Yes	No	Yes	No	No	No	No	No	No	No	Yes	No	No	Yes	Yes	Yes	Yes	No	No	Yes	Yes	No	No	Yes	No	Yes	Yes	No	No	Yes	Yes	No
ESC_NC2905AA_AS	SAMN39623893	197222	NO	NA	KL114	Onovel32	fliC-H9	2023	2020-2024	UTI/urine	Human	North America	NA	NA	NA	Yes	Yes	Yes	No	Yes	No	No	No	No	No	No	No	Yes	No	No	No	No	Yes	Yes	No	No	No	Yes	No	No	Yes	No	No	No	No	No	No	No	No
ESC_NC2919AA_AS	SAMD00110470	38957	NO	NA	KL30	Onovel32	fliC-H9	2014	2010-2014	other	Human	Asia	NA	NA	NA	Yes	Yes	Yes	Yes	Yes	Yes	Yes	Yes	Yes	No	No	No	Yes	No	No	No	No	Yes	Yes	No	No	No	No	No	No	No	No	No	No	No	No	Yes	Yes	Yes
ESC_NC2920AA_AS	SAMD00110469	23749	NO	NA	KL125	Onovel32	fliC-H9	2014	2010-2014	other	Human	Asia	NA	NA	NA	Yes	Yes	Yes	No	Yes	No	No	No	Yes	No	No	No	Yes	No	No	No	No	Yes	Yes	No	No	No	No	No	No	No	No	No	No	No	Yes	Yes	No	Yes
ESC_NC2921AA_AS	SAMD00110468	246648	NO	NA	KL30	Onovel32	fliC-H9	2014	2010-2014	other	Human	Asia	NA	NA	NA	Yes	Yes	Yes	Yes	Yes	No	No	No	Yes	Yes	No	No	Yes	Yes	No	Yes	Yes	Yes	Yes	Yes	Yes	Yes	No	No	Yes	No	No	No	No	No	No	Yes	No	Yes
ESC_NC2928AA_AS	SAMD00110457	23749	NO	NA	KL125	Onovel32	fliC-H9	2014	2010-2014	other	Human	Asia	NA	NA	NA	Yes	Yes	Yes	Yes	Yes	No	No	No	Yes	Yes	No	No	Yes	No	No	Yes	Yes	Yes	Yes	Yes	Yes	Yes	No	No	Yes	No	No	No	No	No	No	No	No	Yes
ESC_NC8731AA_AS	SAMN39782946	274826	NO	NA	KL30	Onovel32	fliC-H9	2022	2020-2024	blood	Human	Asia	NA	NA	NA	Yes	Yes	Yes	No	Yes	No	No	No	Yes	No	No	No	Yes	No	No	No	No	Yes	Yes	No	No	Yes	No	No	Yes	No	No	Yes	Yes	No	No	Yes	Yes	Yes
ESC_NC8732AA_AS	SAMN39751743	104015	NO	NA	KL124	Onovel32	fliC-H10	2024	2020-2024	other	Human	North America	NA	NA	NA	Yes	Yes	Yes	Yes	Yes	Yes	Yes	Yes	Yes	No	No	No	Yes	No	No	No	No	Yes	Yes	No	No	Yes	No	No	No	No	No	Yes	Yes	No	No	Yes	Yes	Yes
ESC_NC8733AA_AS	SAMN39751740	197222	YES	B	KL114	Onovel32	fliC-H9	2023	2020-2024	UTI/urine	Human	North America	YES	YES	YES	Yes	Yes	Yes	No	Yes	No	No	No	Yes	No	No	No	Yes	No	No	Yes	Yes	Yes	Yes	No	No	Yes	Yes	No	Yes	Yes	No	Yes	Yes	No	No	Yes	Yes	Yes
ESC_NC3353AA_AS	SAMN39890313	197222	NO	NA	KL114	Onovel32	fliC-H9	2024	2020-2024	UTI/urine	Human	North America	NA	NA	NA	Yes	Yes	Yes	No	Yes	No	No	No	No	No	No	No	Yes	No	No	No	No	Yes	Yes	No	No	Yes	No	No	No	No	No	No	No	No	No	Yes	Yes	Yes
ESC_NC3542AA_AS	SAMN39903316	109409	YES	C2	KL124	Onovel32	fliC-H10	2023	2020-2024	UTI/urine	Human	North America	YES	YES	YES	Yes	Yes	Yes	Yes	Yes	No	No	No	Yes	Yes	No	No	Yes	No	No	Yes	Yes	Yes	Yes	No	No	Yes	No	No	No	No	No	Yes	Yes	No	No	Yes	Yes	Yes
ESC_NC3543AA_AS	SAMN39903314	109409	NO	NA	KL124	Onovel32	fliC-H10	2023	2020-2024	UTI/urine	Human	North America	NA	NA	NA	Yes	Yes	Yes	Yes	Yes	Yes	Yes	Yes	Yes	Yes	No	No	Yes	No	No	Yes	Yes	Yes	Yes	No	No	Yes	No	No	No	No	No	Yes	Yes	No	No	Yes	Yes	Yes
ESC_NC3544AA_AS	SAMN39903312	270781	NO	NA	KL124	NA	fliC-H10	2023	2020-2024	UTI/urine	Human	North America	NA	NA	NA	Yes	Yes	Yes	Yes	Yes	No	No	No	Yes	Yes	No	No	Yes	No	No	Yes	Yes	Yes	Yes	No	No	Yes	No	No	No	No	No	Yes	Yes	No	No	Yes	Yes	No
ESC_OC0316AA_AS	SAMEA115287262	177436	NO	NA	KL101	Onovel32	fliC-H10	2021	2020-2024	other	NA	Africa	NA	NA	NA	Yes	Yes	Yes	Yes	Yes	No	No	No	Yes	Yes	No	No	Yes	No	No	Yes	Yes	Yes	Yes	Yes	Yes	Yes	No	No	No	Yes	No	No	No	No	No	No	No	Yes
ESC_OC0330AA_AS	SAMEA115287257	276047	NO	NA	KL101	Onovel32	fliC-H10	2021	2020-2024	other	NA	Africa	NA	NA	NA	Yes	Yes	Yes	No	Yes	No	No	No	Yes	Yes	No	No	Yes	No	No	No	No	Yes	Yes	No	No	No	No	No	No	No	No	No	No	No	No	No	No	No
ESC_OC0344AA_AS	SAMEA115287234	276079	YES	C2	KL124	Onovel32	fliC-H10	2021	2020-2024	other	NA	Africa	NO	YES	NO	Yes	Yes	Yes	No	Yes	Yes	Yes	Yes	Yes	Yes	No	No	Yes	No	No	Yes	Yes	Yes	Yes	Yes	Yes	Yes	Yes	No	No	No	No	No	No	No	No	No	No	No
ESC_OC0356AA_AS	SAMEA115287220	276074	YES	A	KL5	Onovel32	fliC-H21	2021	2020-2024	other	NA	Africa	NO	YES	NO	Yes	Yes	Yes	No	Yes	No	No	No	Yes	Yes	No	No	Yes	No	No	No	No	Yes	Yes	No	No	Yes	Yes	No	No	Yes	No	Yes	Yes	Yes	No	No	No	No
ESC_OC0367AA_AS	SAMEA115287233	90624	NO	NA	KL57	Onovel32_Onovel22	fliC-H9	2021	2020-2024	other	NA	Africa	NA	NA	NA	No	Yes	Yes	No	Yes	No	No	No	Yes	Yes	No	No	Yes	No	No	No	No	No	No	Yes	Yes	No	Yes	No	No	No	No	No	No	No	No	No	No	No
ESC_OC0380AA_AS	SAMEA115287217	276047	NO	NA	KL101	Onovel32	fliC-H10	2021	2020-2024	other	NA	Africa	NA	NA	NA	Yes	Yes	Yes	No	Yes	No	No	No	Yes	Yes	No	No	Yes	No	No	No	No	Yes	Yes	No	No	Yes	Yes	No	No	Yes	Yes	Yes	Yes	Yes	No	No	No	No
ESC_OC0386AA_AS	SAMEA115287256	236480	YES	A	KL103	Onovel32	fliC-H21	2021	2020-2024	other	NA	Africa	NO	YES	NO	Yes	Yes	Yes	No	Yes	No	No	No	Yes	Yes	No	No	Yes	No	No	No	No	Yes	Yes	No	No	Yes	Yes	No	Yes	Yes	No	Yes	Yes	No	No	No	No	No
ESC_NC3851AA_AS	SAMN39944794	109409	NO	NA	KL124	Onovel32	fliC-H10	2023	2020-2024	UTI/urine	Human	North America	NA	NA	NA	Yes	Yes	Yes	Yes	Yes	No	No	No	Yes	No	No	No	Yes	No	No	No	No	Yes	Yes	No	No	Yes	No	No	No	No	No	Yes	Yes	No	No	Yes	Yes	Yes
ESC_NC3882AA_AS	SAMN39943558	214044	NO	NA	KL20	Onovel32	fliC-H9	2024	2020-2024	UTI/urine	Human	North America	NA	NA	NA	Yes	Yes	Yes	Yes	Yes	Yes	Yes	No	Yes	Yes	No	No	Yes	No	No	Yes	Yes	Yes	Yes	No	No	Yes	No	No	No	No	No	Yes	Yes	No	No	Yes	Yes	Yes
ESC_NC3946AA_AS	SAMN39955555	109409	NO	NA	KL124	Onovel32	fliC-H10	2024	2020-2024	other	Human	North America	NA	NA	NA	Yes	Yes	Yes	Yes	Yes	Yes	Yes	Yes	Yes	Yes	No	No	Yes	No	No	Yes	Yes	Yes	Yes	No	No	Yes	No	No	No	No	No	Yes	Yes	No	No	Yes	Yes	Yes
ESC_NC3947AA_AS	SAMN39955553	109409	NO	NA	KL124	Onovel32	fliC-H10	2023	2020-2024	UTI/urine	Human	North America	NA	NA	NA	Yes	Yes	Yes	Yes	Yes	Yes	Yes	Yes	Yes	Yes	No	No	Yes	No	No	Yes	Yes	Yes	Yes	No	No	Yes	No	No	No	No	No	Yes	Yes	No	No	Yes	Yes	Yes
ESC_NC3950AA_AS	SAMN39955559	270966	NO	NA	KL124	Onovel32	fliC-H10	2024	2020-2024	rectal	Human	North America	NA	NA	NA	Yes	Yes	Yes	No	Yes	No	No	No	No	No	No	No	Yes	No	No	No	No	Yes	Yes	No	No	Yes	No	No	No	No	No	Yes	Yes	No	No	Yes	Yes	Yes
ESC_NC3951AA_AS	SAMN39955558	109409	YES	C2	KL124	Onovel32	fliC-H10	2024	2020-2024	rectal	Human	North America	YES	YES	YES	Yes	Yes	Yes	Yes	Yes	No	No	No	No	No	No	No	Yes	No	No	Yes	Yes	Yes	Yes	No	No	Yes	No	No	No	No	No	Yes	Yes	No	No	Yes	Yes	Yes
ESC_NC4002AA_AS	SAMN39954270	109409	YES	C2	KL124	Onovel32	fliC-H10	2023	2020-2024	UTI/urine	Human	North America	YES	YES	YES	Yes	Yes	Yes	Yes	Yes	Yes	Yes	Yes	No	No	No	No	Yes	No	No	Yes	Yes	Yes	Yes	No	No	Yes	No	No	No	No	No	Yes	Yes	No	No	Yes	Yes	Yes
ESC_NC4027AA_AS	SAMN39953895	109409	YES	C2	KL124	Onovel32	fliC-H10	2024	2020-2024	UTI/urine	Human	North America	YES	YES	YES	Yes	Yes	Yes	Yes	Yes	Yes	Yes	Yes	Yes	Yes	No	No	Yes	No	No	Yes	Yes	Yes	Yes	No	No	Yes	No	No	Yes	No	No	Yes	Yes	No	No	Yes	Yes	Yes
ESC_NC4042AA_AS	SAMN39950650	59518	NO	NA	KL103	NA	fliC-H5	2023	2020-2024	other	Human	Europe	NA	NA	NA	Yes	Yes	Yes	Yes	Yes	Yes	Yes	Yes	No	Yes	No	No	Yes	No	No	No	No	Yes	Yes	No	No	No	No	No	Yes	No	No	No	No	No	No	Yes	No	Yes
ESC_NC4061AA_AS	SAMN39950440	31111	YES	B	KL103	Onovel32	fliC-H5	2022	2020-2024	other	Human	Europe	YES	YES	YES	Yes	Yes	Yes	Yes	Yes	No	No	No	Yes	Yes	No	No	Yes	No	No	Yes	Yes	Yes	Yes	No	No	Yes	No	No	No	No	No	Yes	Yes	No	No	Yes	Yes	Yes
[truncated: 335 more rows]
[truncated: 207 more columns]
