# Supplementary material for: Emergence of a carbapenem-resistant atypical uropathogenic Escherichia coli clone as an increasing cause of urinary tract infection
Source: Nat Commun. 2025 Sep 2;16:8200. doi: 10.1038/s41467-025-63477-0 (PMC12405470; doi:10.1038/s41467-025-63477-0)
Supplement: Supplementary file 5 — Supplementary Data 3 [file 41467_2025_63477_MOESM5_ESM.xlsx]

## Sheet: Sheet1
Supplementary Data 3: Antibiotic susceptibility testing
Clade	Specimen ID	Amikacin		Ampicillin		Ampicillin/Sulbactam		Aztreonam		Cefazolin		Cefepime		Ceftazidime		Ceftazidime/Avibactam		Ceftolozane/Tazobactam 4		Ceftriaxone		Ciprofloxacin		Doripenem		Ertapenem		Gentamicin		Imipenem		Levofloxacin		Meropenem		Minocycline		Nitrofurantoin		Piperacillin/Tazobactam		Tetracycline		Tigecycline		Tobramycin		Trimethoprim/Sulfamethoxazole
		MIC	Class	MIC	Class	MIC	Class	MIC	Class	MIC	Class	MIC	Class	MIC	Class	MIC	Class	MIC	Class	MIC	Class	MIC	Class	MIC	Class	MIC	Class	MIC	Class	MIC	Class	MIC	Class	MIC	Class	MIC	Class	MIC	Class	MIC	Class	MIC	Class	MIC	Class	MIC	Class	MIC	Class
C2	MS25298	≤8	S	>16	R	>16	R	>16	R	>16	R	>16	R	>16	R	>16	R	>16	R	>32	R	>2	R	>4	R	>8	R	≤2	S	8	R	>8	R	>8	R	4	S	≤32	S	>64	R	>8	R	≤1	NI	>8	R	>2	R
C2	MS25301	≤8	S	>16	R	>16	R	>16	R	>16	R	>16	R	>16	R	>16	R	>16	R	>32	R	>2	R	>4	R	>8	R	≤2	S	8	R	>8	R	>8	R	8	R	≤32	S	>64	R	>8	R	≤1	NI	>8	R	>2	R
C2	MS25303	≤8	S	>16	R	>16	R	>16	R	>16	R	>16	R	>16	R	>16	R	>16	R	>32	R	>2	R	>4	R	>8	R	≤2	S	8	R	>8	R	>8	R	2	S	64	S	>64	R	>8	R	≤1	NI	>8	R	>2	R
C2	MS25306	16	R	>16	R	>16	R	>16	R	>16	R	>16	R	>16	R	>16	R	>16	R	>32	R	>2	R	>4	R	>8	R	≤2	S	8	R	>8	R	>8	R	4	S	≤32	S	>64	R	>8	R	≤1	NI	>8	R	>2	R
C2	MS25334	>32	R	>16	R	>16	R	4	I	>16	R	>16	R	>16	R	>16	R	>16	R	>32	R	>2	R	>4	R	>8	R	>8	R	8	R	>8	R	>8	R	4	S	≤32	S	>64	R	>8	R	≤1	NI	>8	R	>2	R
B	MS25330	≤8	S	>16	R	>16	R	8	R	>16	R	>16	R	>16	R	>16	R	>16	R	>32	R	>2	R	>4	R	>8	R	≤2	S	8	R	>8	R	>8	R	4	S	≤32	S	>64	R	>8	R	≤1	NI	≤2	S	>2	R
B	MS25331	>32	R	>16	R	>16	R	2	I	>16	R	>16	R	>16	R	>16	R	>16	R	>32	R	>2	R	>4	R	>8	R	>8	R	>8	R	>8	R	>8	R	4	S	≤32	S	>64	R	>8	R	4	R	>8	R	>2	R
B	MS25332	≤8	S	>16	R	>16	R	≤1	S	>16	R	≤2	I	2	I	≤2	S	4	R	2	I	>2	R	≤0.5	S	≤0.25	S	≤2	S	≤1	S	>8	R	≤0.5	S	≤1	S	≤32	S	64	R	≤4	S	≤1	NI	≤2	S	≤2	S
B	MS25333	≤8	S	>16	R	>16	R	>16	R	>16	R	4	I	16	R	≤2	S	4	R	>32	R	>2	R	≤0.5	S	2	R	>8	R	≤1	S	>8	R	≤0.5	S	>8	R	≤32	S	>64	R	>8	R	≤1	NI	>8	R	>2	R
B	MS25335	≤8	S	>16	R	>16	R	2	I	>16	R	>16	R	>16	R	>16	R	>16	R	>32	R	>2	R	>4	R	>8	R	≤2	S	>8	R	>8	R	>8	R	8	R	≤32	S	>64	R	>8	R	≤1	NI	≤2	S	>2	R
B	MS25336	≤8	S	>16	R	>16	R	2	I	>16	R	>16	R	>16	R	>16	R	>16	R	>32	R	>2	R	>4	R	>8	R	≤2	S	>8	R	>8	R	>8	R	8	R	≤32	S	>64	R	>8	R	≤1	NI	≤2	S	>2	R
		IE	Insuffient evidence for software to make a call on susceptibility interpretation
		I	Susceptible increased exposure (SIE)
		NI	No interpretation
		R	Resistant
		NOMIC	no growth in control well (or any other wells for this isolate)
		S	Susceptible
		Notes: Nitrofurantoin - uncomplicated UTI breakpoints used;
		CLSI Breakoints used for Tetracycline, Minocycline
