# Supplementary material for: Emergence of a carbapenem-resistant atypical uropathogenic Escherichia coli clone as an increasing cause of urinary tract infection
Source: Nat Commun. 2025 Sep 2;16:8200. doi: 10.1038/s41467-025-63477-0 (PMC12405470; doi:10.1038/s41467-025-63477-0)
Supplement: Supplementary file 6 — Supplementary Data 4 [file 41467_2025_63477_MOESM6_ESM.xlsx]

## Sheet: VF Genes
Supplementary Data 4: Virulence factor database
Gene name	Class	Description	Source	Reference	PMID	Identifier	ID
pixC	CU_fimbriae	PixC fimbriae usher protein	EcVGDB	10.1099/mic.0.26266-0	12777480	pixC_gi_30524679	gi:30524679
sfaH	CU_fimbriae	S fimbriae adhesin	EcVGDB	10.1016/0882-4010(87)90023-4	7622256	sfaH_gi_91210144	gi:91210144
focH	CU_fimbriae	F1C Putative fimbrial adhesin precursor	EcVGDB	10.1093/infdis/156.4.567	2887621	focH_gi_386638502	gi:386638502
ecpC	CU_fimbriae	ECP/Mat fimbriae, putative fimbrial outer membrane usher protein	EcVGDB	10.1099/mic.0.039610-0	20522494	ecpC_gi_15799996	gi:15799996
fimD	CU_fimbriae	Type 1 fimbriae outer membrane usher protein fimD precursor	EcVGDB	10.1093/infdis/162.4.896	1976131	fimD_gi_15804892	gi:15804892
aufC	CU_fimbriae	Auf fimbriae outer membrane export usher protein AufC	EcVGDB	10.1128/IAI.72.7.3890-3901.2004	15213132	aufC_ECS88_3823	GeneID: 7129978
yadV	CU_fimbriae	Yad fimbriae, putative periplasmic pilin chaperone	EcVGDB	10.1128/IAI.05621-11	21911462	yadV_b0140	GeneID: 944859
yqiH	CU_fimbriae	Yqi fimbriae, fimbrial chaperone yqiH	EcVGDB	10.1128/IAI.05621-11	21911462	yqiH_c3793	GeneID: 1039936
uclC	CU_fimbriae	putative f17-like fimbrial usher	EcVGDB	10.1016/j.jprot.2015.11.001	26546558	uclC_ABE10308	ABE10308
ydeT	CU_fimbriae	F9 fimbriae usher	EcVGDB	10.1371/journal.pone.0093177	24671091	ydeT_AE016760_251	AE016760_251
afaC/draC	CU_fimbriae	fimbrial usher of Afa/Dr family fimbriae	EcVGDB	10.1128/iai.46.1.251-259.1984	6148308	afaC/draC/daaC_VFG045796	VFG045796
yfcV	CU_fimbriae	Yfc fimbriae, putative fimbrial-like adhesin protein	Manual	10.1128/IAI.00752-12	22966046	yfcV_CFT073	c2884
yehC	CU_fimbriae	Yeh fimbriae, putative periplasmic pilin chaperone	EcVGDB	10.1371/journal.pone.0052835	23382825	yehC_b2110	GeneID: 946621
papC	CU_fimbriae	P pilus outer membrane usher protein PapC precursor	EcVGDB	10.1093/infdis/jis493	22872729	papC_gi_26249425
papGI	CU_fimbriae	P pilus, fimbrial PapG protein (J96)	EcVGDB	10.1093/infdis/jis493	22872729	papGI_ELL40467	ELL40467
papGII	CU_fimbriae	P pilus, fimbrial PapG protein (CFT073)	EcVGDB	10.1093/infdis/jis493	22872729	papGII_AAN82031	AAN82031
papGIII	CU_fimbriae	P pilus, fimbrial PapG protein (UTI89)	EcVGDB	10.1093/infdis/jis493	22872729	papGIII_ABE1029	ABE1029
hbp/tsh	class_Autotransporter_T5SS	haemoglobin protease	EcVGDB	10.1128/IAI.72.1.593-597.2004	14688142	hbp/tsh_gi_3288154	gi:3288154
upaG/ehaG	class_Autotransporter_T5SS	beta barrel domain	Manual	10.1128/JB.00122-08	18424525	upaG/ehaG_beta	gi:26249425
vat	class_Autotransporter_T5SS	vacuolating autotransporter toxin, protease IgA10	EcVGDB	10.1128/JB.00791-15	26858103	vat_gi_386605757	gi:386605757
sat	class_Autotransporter_T5SS	secreted auto transpoter toxin, serine protease	EcVGDB	10.1046/j.1365-2958.2000.02110.x	11029690	sat_gi_26249454	gi:26249454
agn43a-CFT073	class_Autotransporter_T5SS	antigen 43 (Ag43) phase-variable biofilm formation autotransporter Taken from the beta domain of CFT073 agn43a	Manual	10.1099/mic.0.000072	25743156	ag43a_CFT073
agn43-MS7163	class_Autotransporter_T5SS	The agn43 beta domain gene from MS7163	Manual	10.1099/mic.0.000072	25743156	agn43-MS7163
upaB	class_Autotransporter_T5SS	autotransporter protein	EcVGDB	10.1128/IAI.05322-11	21930758	upaB_ECP_0379	GeneID_4191148
upaC/ehaB	class_Autotransporter_T5SS	autotransporter protein	EcVGDB	10.1128/IAI.05322-11	21930758	upaC/ehaB_VFG045825	VFG045825
upaE	class_Autotransporter_T5SS	yapH-like protein	Schembri	10.1128/mBio.01360-18	30087170	upaE_c2895
upaI	class_Autotransporter_T5SS	adhesin	EcVGDB	10.1016/j.ijmm.2013.10.006	24239047	upaI_ECP_2276	GeneID: 4191925
pic	class_Autotransporter_T5SS	serine protease precursor	EcVGDB	10.1128/IAI.72.1.593-597.2004	14688142	pic_gi_387610008	gi:387610008
eibC	class_Autotransporter	immunoglobulin-binding protein EibC	EcVGDB	10.1128/IAI.68.4.2205-2214.2000	10722621	eibC_gi_7523529	gi_7523529
eibE	class_Autotransporter	immunoglobulin-binding protein EibE	EcVGDB	10.1128/IAI.68.4.2205-2214.2000	10722621	eibE_gi_7523541	gi_7523541
eibF	class_Autotransporter	immunoglobulin-binding protein EibF	EcVGDB	10.1128/IAI.69.12.7293-7203.2001	11705900	eibF_gi_16923467	gi_16923467
eibG	class_Autotransporter	immunoglobulin binding protein	EcVGDB	10.1128/IAI.00006-10	20547747	eibG_gi_299150344	gi_299150344
iha	class_Iron_uptake	iron-regulated gene homologue adhesin	EcVGDB	10.1128/IAI.68.3.1400-1407.2000	10678953	iha_gi_78057505	gi:78057505
fepA	class_Iron_uptake	enterobactin transport system (fep)	EcVGDB	10.1128/jb.133.2.661-666.1978	146699	fepA_gi_26246561	gi:26246561
fiu	class_Iron_uptake	catecholate siderophore receptor Fiu	EcVGDB	10.1007/BF00334830	6353165	fiu_c0890	GeneID: 1037863
fhuE	class_Iron_uptake	ferric-rhodotorulic acid outer membrane transporter	EcVGDB	10.1007/BF00334830	6353165	fhuE_b1102	GeneID: 945649
cirA	class_Iron_uptake_bacteriocin	colicin I and catecholate siderophore receptor	EcVGDB	10.1016/0378-1097(90)90158-m	2139424	cirA_AE016763_105	GeneID: 1038050
iutA	class_Iron_uptake	aerobactin siderophore uptake system	EcVGDB	10.1128/jb.165.2.570-578.1986	2935523	iutA_gi_26249458	gi:26249458
fhuA	class_Iron_uptake	ferrichrome siderophore transport system (fhu)	EcVGDB	10.1128/IAI.00076-07	17513849	fhuA_b0150	GeneID: 944856
fyuA	class_Iron_uptake	yersiniabactin (Ybt) siderophore system, pesticin/yersiniabactin TonB-dependent receptor	EcVGDB	10.1099/mic.0.2007/011981-0	18174135	fyuA_gi_26248288	gi:26248288
chuA	class_Iron_uptake	Chu hemin uptake system, outer membrane heme/hemoglobin receptor	EcVGDB	10.1111/j.1365-2958.2008.06509.x	19019144	chuA_gi_26250130	gi:26250130
hma	class_Iron_uptake	putative outer membrane receptor for iron compounds or colicin	EcVGDB	10.1111/j.1365-2958.2008.06509.x	19019144	hma_gi_26248334	gi:26248334
sitA	class_Iron_uptake	iron ABC transporter sit, substrate-binding protein	EcVGDB	10.1099/mic.0.28682-0	16514154	sitA_gi_386618823	gi:386618823
fecA	class_Iron_uptake	ferric citrate (fec) transport gene cluster	EcVGDB	10.1128/jb.170.6.2716-2724.1988	2836368	fecA_b4291	GeneID: 946427
ireA	class_Iron_uptake	Putative iron regulated outer membrane virulence protein	EcVGDB	10.1128/IAI.69.10.6209-6216.2001	11553562	ireA_gi_26250982	gi:26250982
entS	class_Iron_uptake	enterobactin biosynthesis gene cluster, enterobactin exporter	EcVGDB	10.1128/jb.104.1.219-226.1970	4919746	entS_gi_26246570	gi:26246570
iroN	class_Iron_uptake	salmochelin siderophore system (iro)	EcVGDB	10.1073/pnas.0737682100	12655053	iroN_gi_26247124	gi:26247124
cjrC	class_Iron_uptake_bacteriocin	putative outer membrane colicin Js receptor	EcVGDB	10.1128/IAI.01260-09	20123719	cjrC_UTI89_RS25305	GeneID_3996396
eitB	class_Iron_uptake	putative iron transport system	EcVGDB	10.1128/JB.188.2.745-758.2006	16385064	eitB_APECO1_RS26190	GeneID_5616609
kpsD	class_Immune_evasion_modulation	kpsD	EcVGDB	10.1128/CMR.4.1.80	1672263	kpsD_gi_409035	gi:409035
iss	class_Immune_evasion_modulation	increased serum survival gene	EcVGDB	10.2307/1592504	10737641	iss_SPG000143	SPG000143
sisA	class_Immune_evasion_modulation	sisA immunomodulatory protein	EcVGDB	10.1128/IAI.00779-09	19797063	sisA_AE016766_93	AE016766_93
traT	class_Immune_evasion_modulation	complement resistance (Plasmid R100)	EcVGDB	10.1128/iai.35.2.654-659.1982	7035371	traT_SPG000097	SPG000097
ompT	class_Immune_evasion_modulation	E. coli ompT gene for outer membrane protease	EcVGDB	10.1016/0378-1097(92)90362-r	1427004	ompT_SPG000077	SPG000077
nhaA	class_Immune_evasion_modulation	bacterial envelope integrity and the evasion of complement attack	Manual	10.1128/iai.00039-23	37815368	nhaA_GeneID:944758	GeneID:944758
NlpI	class_Adhesion_invasion	lipoprotein NlpI	EcVGDB	10.1128/IAI.00320-12	22802341	NlpI_gi_218560235	gi:218560235
csgE	class_Adhesion_invasion	curli assembly protein CsgE	EcVGDB	10.1038/338652a0	2649795	csgE_gi_15801156	gi:15801156
ibeA	class_Adhesion_invasion	invasion protein IbeA	EcVGDB	10.1128/iai.63.11.4470-4475.1995	7591087	ibeA_gi_18152905	gi:18152905
ibeB	class_Adhesion_invasion	copper/silver efflux system outer membrane protein CusC	EcVGDB	10.1128/IAI.67.5.2103-2109.1999	10225861	ibeB_gi_4835717	gi:4835717
tcpC	class_Adhesion_invasion	Tir domain containing protein TcpC	EcVGDB	10.1073/pnas.1215770110	23569230	tcpC_gi_26248250	gi:26248250
ompA	class_Adhesion_invasion	outer membrane protein A	EcVGDB	10.1128/IAI.00670-09	19797074	ompA_gi_7188818	gi:7188818
hra1	class_Adhesion_invasion	heat resistant agglutinin family protein	EcVGDB	10.1128/JCM.41.1.285-289.2003	12517862	hra1_AAC13751	AAC13751
traJ	class_Adhesion_invasion	traJ	EcVGDB	10.1046/j.1365-2958.2000.01840.x	10760174	traJ_gi_150860	gi:150860
clbB	class_Toxin	putative hybrid polyketide-non-ribosomal peptide synthetase	EcVGDB	10.1128/JCM.00949-08	18945841	clbB_gi_112292718	gi:112292718
cnf1	class_Toxin	cytotoxic necrotizing factor 1	EcVGDB	10.1128/IAI.69.6.3954-3964.2001	11349064	cnf1_gi_403299	gi:403299
hlyA	class_Toxin	hemolysin A	EcVGDB	10.1016/j.chom.2011.12.003	22264513	hlyA_gi_386641997	gi:386641997
usp	class_Toxin	Uropathogenic specific protein/colicin	EcVGDB	10.1006/mpat.1999.0331	10702359	usp_gi_386617620	gi:386617620
tosA	class_Toxin	RTX family exoprotein	Schembri	10.1128/mBio.00066-11	21540363	tosA_c0363	c0363
cdtB	class_Toxin	cytolethal distending toxin B	EcVGDB	10.1086/315217	10608775	cdtB_gi_117623644	gi_117623644
hlyF	class_Other	putative avian hemolysin	EcVGDB	10.1016/j.cmi.2023.07.024	37532127	hlyF_APECO1_O1CoBM189	GeneID: 5616697
znuB	class_Other	zinc uptake transport system	EcVGDB	10.1111/j.1574-6968.2009.01762.x	19765083	znuB_AAC74929	AAC74929
fliC(H1)	class_Flagella	flagellin H1	ECOH abricate	10.1038/srep16149	26548325	fliC(H1)_L07387.1	L07387.1
fliC(H4)	class_Flagella	flagellin H4	ECOH abricate	10.1038/srep16149	26548325	fliC(H4)_AJ536600.1	AJ536600.1
fliC(H7)	class_Flagella	flagellin H7	ECOH abricate	10.1038/srep16149	26548325	fliC(H7)_AF228487.1	AF228487.1

## Sheet: Sequences
>pixC_gi_30524679 PixC fimbriae usher protein_class_CU_fimbriae
ATGTTGAAGAGGGTTAGTTGCGCCCCTCAAAGTGTTTTTGTATTAAATCGGCTGCATATAATGAAAAAAAATAAATCGACTTTTACCATCAATTTTATTACGAATTATTTGATGCTTTCTCTGGCAGGAGTGCCTGTCTATGCCGTCGATTTTAATACGGATGTTCTGGATGCCGCAGACAGACAGAATATTGATTTTTCCCGGTTCTCCCGGGCCGGCTATATTATGCCAGGACAGTATCAGATGGAAATAAGGGTGAATGGCCAGGATATTTCTCCATCGGCATTTCAGATTGCGTTTCTTGAACCACCTTTTTCGGATTCGGATAACGAGAAACCGTTACCAGAACCCTGCCTGACACCGGAGATAGTCAGCCGGATGGGACTGACTGAGGCGTCA…
>sfaH_gi_91210144 S fimbriae adhesin SfaH_class_CU_fimbriae
ATGCGTAAATATTATCCCCTCTTTAAGAAAAGCACCGTCCTTAAGGGCGGTGTTTTATTCACACTTATAATGGCATATTCCCAGCCATCGTTTGCACTGTTGTGCAGAAATAACCAGACCGGGCAAGTATTTAACTCCGGGGATACATCCTTTCGGGTTAATGTCAGTCCTGTTGTGCAATATGATAAATCCATATCTGTATTGGACCTTTCCCAACTGGTATCATGTCAGAATGAGGACTCGACAGGCCAAAACTATGATTATCTGAAAATATTGAAAGGCAGTGGTTTTTCTCCTGCTCTGGATACCAAAACATACGGACGACTCGATTTTACAAGTCGTCCAACGGGGTATGCCAGGCAATTACCACTTCAGTTTGATTTGCAGGTGACAGAGGCG…
>focH_gi_386638502 F1C Putative fimbrial adhesin precursor_class_CU_fimbriae
ATGCGTAAATATTATCCCCTCTTTAAGAAAAGCACCGTCCTCGAGGGCTGTGTTTTATTCACATTTATAATGGCATATTCCCAGCCATCGTTTGCACTGTTGTGCAGAAATAACCAGACAGGGCAGACTTTTCAGTCTGGAGACAGTCGCTTCAATATCACTCTTTCCCCAACAGTTCAGTATGATAAAGCCATTACAGTTCTGGATTTAAATCAACTGGTGTTATGTCAGAATGAAGATGCCTCTGGTCAGAACTATGACTATCTCAGGGTCAGACAGGGAACCGGTTTTTCTCCTTCATTAGATGCTAAAACATACGGAAGGCTGGACTTTACAAACAGGCTTTCTGGGTATAGTCAGACGTTACCGCTGCAGCAAGACACAAAGCCAACAGAAGCT…
>ecpC_gi_15799996 ECP/Mat fimbriae, putative fimbrial outer membrane usher protein_class_CU_fimbriae
ATGCCTTTACGACGGTTCTCCCCAGGACTGAAAGCCCAGTTTGCCTTCGGCATGGTCTTTTTGTTCGTTCAGCCCGATGCCAGCGCTGCTGACATAAGTGCGCAGCAAATAGGTGGGGTGATTATTCCGCAGGCCTTCAGTCAGGCGCTTCAGGACGGCATGAGCGTCCCGCTCTATATTCATCTCGCCGGTAGCCAGGGTCGCCAGGACGATCAGCGAATCGGCAGCGCTTTTATCTGGTTGGATGATGGACAGCTACGCATCCGGAAAATACAGCTGGAAGAGAGTGAAGATAACGCCAGTGTCAGCGAACAAACTCGACAGCAGCTGATGGCTCTGGCGAACGCCCCGTTCAATGAGGCCCTTACCATCCCCCTGACTGACAACGCGCAGCTGGAT…
>fimD_gi_15804892 Type 1 fimbriae outer membrane usher protein fimD precursor_class_CU_fimbriae
ATGTCATATCTGAATTTAAGACTTTACCAGCGAAACACACAATGCTTGCATATTCGTAAGCATCGTTTGGCTGGTTTTTTTGTCCGGCTCTTTGTCGCCTGTGCTTTTGCCGTACAGGCACCTTTGTCATCTGCCGAACTCTATTTTAATCCGCGCTTTTTAGCGGATGATCCCCAGGCTGTGGCCGATTTATCGCGTTTTGAAAATGGGCAAGAATTACCGCCAGGGACGTATCGCGTCGATATCTATTTGAATAATGGTTATATGGCAACGCGTGATGTCACATTTAATACGGGCGACAGTGAACAAGGGATTGTTCCCTGCCTGACACGCGCGCAACTCGCCAGTATGGGGCTGAATACGGCTTCTGTCGCCGGTATGAATCTGCTGGCGGATGAT…
>aufC_ECS88_3823 GeneID_7129978 Auf fimbriae outer membrane export usher protein AufC_class_CU_fimbriae
ATGAACCTAAAGCTCAAAAGATGCGAATATTGGATGGCGGCACAAAAGCAGATGAAACGGGTTGTGCCGCTTCTTCTGGTTATTATGCCTGCATGTTCAATCGCGGGAATGCGCTTTAACCCTGCTTTTCTGTCGGGTGATACTGAAGCTGTTGCTGACTTATCCCGCTTCGAGAAAGGGATGACTTATCTTCCTGGTAGCTATGAAGTCGAAGTTTGGGTCAATGATTCCCCTTTACTCTCTCGTACTGTAACTTTTAAAGCAGACGATGCGAATCAACTGATTCCCTGCCTTTCACTTGCTGACTTATTAAGCCTTGGAATTAACAAAAATGCGCTGCCAGAGCAGGCTTTGGCTTCATCTGAAAATAGTTGCCTTGATTTGCGTATCTGGTTTCCT…
>yadV_b0140 GeneID_944859 Yad fimbriae, putative periplasmic pilin chaperone_class_CU_fimbriae
ATGTTTTTTAACACCAAACATACAACAGCTTTATGCTTCGTAACCTGTATGGCTTTTAGTTCATCGTCTATTGCGGACATTGTCATTTCGGGTACTCGCGTAATATATAAAAGCGATCAAAAAAGTGTCAACGTACGTCTGGAAAATAAAGGGAATAACCCGTTGCTTGTCCAGAGTTGGTTAGATACTGGCGATGACAACGCTGAGCCTGGCAGTATTACAGTCCCTTTTACTGCTACGCCGCCAGTATCGCGTATTGATGCCAAACGTGGGCAAACAATCAAATTAATGTACACAGCCAGCACCTCACTGCCTAAAGACAGAGAGAGCGTGTTCTGGTTTAACGTACTGGAAGTTCCACCAAAACCAGATGCAGAAAAGGTCGCGAATCAAAGCCTG…
>yqiH_c3793 GeneID_1039936 Yqi fimbriae, fimbrial chaperone yqiH_class_CU_fimbriae
ATGAATATAATGAAATTACCATTAATCACAACAGGAATGATTTGTTTTCTGGGGATCTGCAACTTTGCCCAGGCGACTGTCTCCCCCGACAGGACACGCATCATTTTTAATGCTTCGAATAAAAGCGCAACGGTTCGCCTGACCAACCAAAGTAAAATCGATCCTTATCTTGCTCAATCGTGGATTGAAGATGCCAGCGGTAAAAAAACGCGTGATTATATTTCAACACTGCCGCCGATGGAACGTATTGAGCCTGATGAACAGGTACAAATTCGCCTGATGGCGCTGGCCTCGTTAAATAACTTACCACAGGACCGAGAAACGCTATTCTACTATAACGTGCGGGAAATTCCGCCGCGTGCCAAAGAACAGAATGTCATGCAAATCGCCATGCAAAGC…
>uclC_ABE10308 putative f17-like fimbrial usher_class_CU_fimbriae
ATGATTACGGAGGATATCAGCAAGGAGAATCTGTTCTGGAGTAAGGTAATAATGAACGCTAATAATCTGTCATGCCTGATTTACTGTCGTTGTTCTCTTCTGCTTTTTGCTGCATTAGGGTTAACAGTAACAAACCATTCATTTGCTGCTGAAGAGGCTGAGTTTGATTCTGAGTTTTTGCATTTGGATAAAGGGATAAATGCTATTGATATCCGCCGCTTTAGTCATGGTAACCCTGTGCCTGAGGGCAGGTATTATTCTGATATTTATGTTAATAATGTATGGAAGGGGAAGGCTGATTTGCAGTATTTACGTACTGCCAATACCGGTGCTCCGACGTTATGCCTGACGCCTGAGCTGCTTTCATTGATTGATTTAGTCAAAGATACTATGTCGGGA…
>ydeT_AE016760_251 F9 fimbriae usher_class_CU_fimbriae
ATGACAGCCTTTCGTGCCGCATTTAAGGCATATCGTATGCATCAGGTGTTAATACTGCCTCGCTTTGCACGGCTTACCTTTGCCCTTGGCTTAGCAACTGCGGTTTTTCCCGTTGACGCAGAGTATTATTTTAATCCACGGTTTTTAAGCAATGACCTTGCTGAATCTGTCGATTTATCTGCCTTTACTAAGGGACGCGAGGCCCCACCTGGTACATATCGGGTCGACATTTATTTGAACGACGAATTTATGGCTAGTCGGGATATTACTTTTATTGCAGATGATAATAACGCAGATCTCATCCCATGCCTGAGTACAGACCTTCTTGTCAGTCTTGGCATAAAAAAATCAGCATTATTAGACAACAAGGAACATTCGGCAGATAAACATGTGCCGGAC…
>afaC/draC/daaC_VFG045796 fimbrial usher of Afa/Dr family fimbriae_class_CU_fimbriae
ATGCGTGATACTTCTTCAGGGCGGATGAAAACGGGGGTGACAGGGCTGGCGCTGGCTGTGATGGTGGCCTGTGTGATGTTTCGTGCGGAGAGTGGTATTGCGCGCACCTACTCCTTTGATGCGGCCATGCTGAAAGGTGGCGGGAAGGGGGTGGACCTGACCCTGTTTGAGGAGGGTGGGCAGTTACCCGGCATTTATCCGGTTGACATTATCCTGAATGGTTCCCGTGTGGATTCACAGGAGATGGCCTTTCACGCGGAGAGGGACGCGGAGGGCAGGCCTTATCTGAAGACCTGTCTGACCCGTGAGATGCTGGCGCGTTACGGGGTCAGGATTGAGGAATATCCGGCGTTGTTCCGTGTATCCGGAGAGGGTCGTGGTGCATCCGTGGCGGAGGAG…
>yfcV_b2339 GeneID_949109 Yfc fimbriae, putative fimbrial-like adhesin protein_class_CU_fimbriae
ATGAGTAAGTTTGTTAAAACAGCTATTGCTGCGGCAATGGTGATGGGCGCGTTCACCTCTACGGCAACAATCGCTGCGGGTAACAACGGTACTGCACGTTTTTACGGCACCATTGAAGACTCAGTGTGTTCTATCGTTCCGGACGATCACAAACTGGAAGTTGATATGGGTGATATCGGTGCCGAAAAACTGAAAAATAACGGCACCACCACGCCGAAAAATTTCCAGATTCGCCTGCAAGATTGCGTATTTGATACTCAGGAAACAATGACCACTACCTTTACTGGTACCGTTTCTTCTGCAAATAGCGGCAATTATTACACCATTTTCAATACCGATACCGGTGCGGCATTTAACAATGTTAGCCTGGCGATCGGTGACTCTCTGGGTACCTCTTAC…
>yehC_b2110 GeneID_946621 Yeh fimbriae, putative periplasmic pilin chaperone_class_CU_fimbriae
ATGGCCGCTATCCCATGGCGGCCTTTTAATTTAAGAGGCATTAAAATGAAAGGATTATTATCTTTACTCATTTTTTCTATGGTCCTTCCTGCACATGCCGGAATTGTTATCTACGGGACGCGCATTATTTACCCGGCAGAAAATAAAGAAGTGATGGTGCAGTTGATGAACCAGGGAAACCGTTCTTCGCTGCTGCAGGCGTGGATTGATGATGGCGATACGTCATTACCACCAGAAAAAATTCAGGTTCCTTTCATGTTAACGCCACCAGTGGCAAAAATAGGGGCAAATTCCGGGCAGCAAGTAAAAATCAAAATTATGCCGAATAAACTGCCCACTAATAAAGAAAGCATTTTTTATCTGAATGTTCTGGATATTCCACCAAATAGTCCAGAGCAA…
>papC_gi_26249425 P pilus outer membrane usher protein PapC precursor_class_CU_fimbriae
GTGATGCGTGGAATGAAAGACAGAATACCTTTTGCAGTCAACAATATTACCTGTGTGATATTGTTGTCTCTGTTTTGTAACGCAGCCAGTGCCGTTGAGTTTAATACAGATGTACTTGACGCGGCGGACAAGAAAAATATTGACTTCACCCGTTTTTCAGAAGCCGGTTATGTTCTGCCGGGGCAATATCTTCTGGATGTGATTGTTAACGGGCAAAGTATTTCTCCCGCATCGTTACAGATTTCATTTGTTGAACCTCAGTCGTCAGGAGATAAGGCAGAAAAAAAATTGCCACAGGCCTGTCTGACATCAGATATGGTCAGACTGATGGGGTTAACAGCAGAATCTCTGGATAAAGTTGTTTACTGGCATGATGGTCAGTGTGCGGATTTTCATGGG…
>papGI_ELL40467 P pilus, fimbrial PapG protein (J96)_class_CU_fimbriae
ATGAAAAAATGGTTCCCTGCTTTTTTATTTTTATCCCTGTCAGGCGGTAATGATGCTTTAGCTGGATGGCACAATGTCATGTTTTATGCTTTTAACGACTATTTAACTACAAATGCTGGTAATGTTAAGGTTATTGACCAACCTCAGCTATATATACCCTGGAATACAGGCTCTGCTACAGCAACTTATTATTCGTGCTCAGGTCCGGAATTTGCGAGTGGAGTGTATTTTCAGGAGTATCTGGCCTGGATGGTTGTTCCTAAACATGTCTATACTAATGAGGGGTTTAATATATTTCTTGATGTTCAGAGCAAATATGGTTGGTCTATGGAGAATGAAAATGACAAAGATTTTTACTTCTTTGTTAATGGTTATGAATGGGATACATGGACAAATAAT…
>papGII_AAN82031 P pilus, fimbrial PapG protein (CFT073)_class_CU_fimbriae
ATGAAAAAATGGTTCCCAGCTTTGTTATTTTCCTTGTGTGTGTCTGGTGAGTCCTCTGCATGGAATAATATTGTCTTTTACTCCCTTGGAAACGTTAACTCTTATCAGGGAGGGAATGTGGTGATTACTCAAAGGCCACAATTTATAACTTCGTGGCGCCCGGGCATTGCTACGGTAACCTGGAATCAGTGTAATGGTCCTGAGTTCGCTGATGGCTCCTGGGCTTACTACAGGGAGTATATTGCGTGGGTAGTATTCCCCAAAAAGGTTATGACCAAAAATGGATATCCCTTATTTATTGAGGTTCATAATAAAGGTAGCTGGAGTGAGGAGAATACTGGTGACAATGACAGCTATTTTTTTCTCAAGGGGTATAAGTGGGATGAGCGGGCCTTTGAT…
>papGIII_ABE1029 P pilus, fimbrial PapG protein (UTI89)_class_CU_fimbriae
ATGAAAAAATGGCTCCCTGCTTTTTTATTTTTATCCCTGTCAGGCTGTAATGATGCTCTGGCTGCAAACCAGAGTACAATGTTTTACTCGTTTAATGATAACATTTATCGTCCTCAACTTAGTGTTAAAGTAACCGATATTGTTCAATTCATAGTGGATATAAACTCCGCATCAAGTACGGCAACTTTAAGCTATGTGGCCTGCAATGGATTTACCTGGACTCATGGTCTTTACTGGTCTGAGTATTTTGCATGGCTGGTTGTTCCTAAACATGTTTCCTATAATGGATATAATATATATCTTGAACTTCAGTCCAGAGGAAGTTTTTCACTTGATGCAGAAGATAATGATAATTACTATCTTACCAAGGGATTTGCATGGGATGAAGTAAACTCATCT…
>hbp/tsh_gi_3288154 haemoglobin protease_class_Autotransporter_T5SS
ATGAACAGAATTTATTCTCTTCGCTACAGCGCTGTGGCCCGGGGCTTTATTGCCGTATCTGAGTTTGCTAGGAAATGTGTTCATAAGTCTGTCAGACGTCTGTGTTTCCCGGTTTTATTACTGATCCCGGTACTATTCTCTGCAGGAAGTCTTGCGGGAACGGTCAATAATGAACTCGGGTATCAGTTATTTCGTGATTTTGCTGAAAATAAGGGGATGTTCCGCCCGGGGGCAACGAATATCGCTATTTATAATAAGCAGGGAGAATTTGTCGGTACGCTGGATAAGGCAGCTATGCCTGATTTCAGTGCTGTGGATTCGGAAATCGGTGTGGCGACACTGATAAACCCGCAGTATATCGCCAGCGTGAAACATAACGGGGGATATACAAACGTTAGC…
>upaG/ehaG_beta barrel domain_class_Autotransporter_T5SS
GCCAGCATGGCCTCTATTGGTGGCGGTACTTACAACGGTGAATCGGCTGTTGCTTTAGGTGTGTCGATGGTGAGCGCCAATGGTCGTTGGGTCTACAAATTACAAGGTAGTACCAATAGCCAGGGTGAATACTCCGCCGCACTCGGTGCCGGTATTCAGTGGTAA
>vat_gi_386605757 vacuolating autotransporter toxin, protease IgA10_class_Autotransporter_T5SS
ATGGGGGGCAACATACATGATCATAGCATCCTGCCCTCTTTTGGAGAGGCCGGCGACAGTGGTTCTCCATTATTTGGCTGGAATACGGCCAAAGGGCAGTGGGAACTGGTCGGTGTTTACTCGGGAGTAGGAGGGGGGACCAATTTGATATATTCTCTTATTCCTCAGAGTTTTCTCTCACAGATCTATTCAGAGGATAATGACGCTCCCGTCTTTTTTAATGCCTCATCCGGCGCCCCCCTGCAATGGAAATTTGACAGCAGCACCGGCACTGGCTCTCTGAAACAGGGTTCCGATGAATATGCCATGCACGGGCAAAAAGGTTCTGACCTGAACGCAGGTAAAAATCTGACATTCCTGGGACATAATGGTCAGATTGACCTGGAAAACTCTGTCACG…
>sat_gi_26249454 secreted auto transpoter toxin, serine protease_class_Autotransporter_T5SS
TTGAGAGAATATATGAATAAAATATACTCCCTTAAATATAGTGCTGCCACTGGCGGACTCATTGCTGTTTCTGAATTAGCGAAAAGAGTTTCTGGTAAAACAAACCGAAAACTTGTAGCAACAATGTTGTCTCTGGCTGTTGCCGGTACAGTAAATGCAGCAAATATTGATATATCAAATGTATGGGCGAGAGACTATCTTGATCTTGCACAAAATAAAGGTATTTTCCAGCCCGGAGCAACAGACGTAACAATCACTTTAAAAAACGGAGATAAATTCTCTTTCCATAATCTCTCAATTCCGGATTTTTCTGGTGCAGCAGCGAGTGGCGCAGCTACCGCAATAGGAGGTTCTTATAGTGTTACTGTTGCACATAACAAAAAGAACCCTCAGGCCGCA…
>ag43a_CFT073 - [Autotransporter]
ATGGCACAGAACAATGCTGACAGACTGGTCATTGACGGCGGCAGGGCAACCGGAAAAACCATCCTGAACCTGGTGAACGCCGGCAACAGTGCGTCGGGGCTGGCGACCAGCGGTAAGGGTATTCAGGTGGTGGAAGCCATTAACGGTGCCACCACGGAGGAAGGGGCCTTTGTCCAGGGGAACAGGCTGCAGGCCGGGGCCTTTAACTACTCCCTCAACCGGGACAGTGATGAGAGCTGGTATCTGCGCAGTGAAAATGCTTATCGTGCAGAAGTCCCCCTGTATGCCTCCATGCTGACACAGGCAATGGACTATGACCGGATTCTGGCAGGCTCACGCAGCCATCAGACCGGTGTAAACGGTGAAAATAACAGCGTCCGTCTCAGCATTCAGGGCGGC…
>ag43-MS7163
CTGACCAGCTGGTGATTAATGGTGGTCAGGCAACCGGCAAAACCTGGCTTGCGTTTACAAATGTCGGAAACAGCAACCTCGGGGTGGCAACCACCGGACAGGGTATCCGGGTTGTGGATGCACAGAATGGCGCCACCACAGAAGAAGGTGCGTTTGCCCTGAGTCGCCCGCTTCAGGCCGGCGCCTTTAACTACACCCTGAACCGTGACAGCGATGAAGACTGGTACCTGCGCAGTGAAAATGCTTATCGTGCTGAAGTCCCCCTGTATGCCTCCATGCTGACACAGGCAATGGACTATGACCGGATTCTGGCAGGCTCCCGCAGCCATCAGACCGGTGTAAACGGTGAAAATAACAGCGTCCGTCTCAGCATTCAGGGCGGTCATCTCGGTCACGATA…
>upaB_ECP_0379 GeneID_4191148 autotransporter_class_Autotransporter_T5SS
ATGAAAAACAGTAAGGCATTTTACCGCAGCGCATTAGCGACAGCTATTGTTATGGCTCTTTCTGCACCAGCATTCGCTGCTGATAACGCGGTATCAACTACACCGGTTACATTGGATAAAGATAAGACGACTCTGGATCAAGATGTTGTTATTAACAATACAGCAGACAAACAGATTACAGCCGTAACAATTAATGCGGCAGATGAAGACCTTAATGTTGATTTTGCTGGTCATGATATTACTGCTGAATCAACGGCAGACAACAAATTCGCTGAAGGTGTAAAAGTTAGCGGTGACAAAAATGTTGTGATTAATGCTACAGGCTCCACCATCACAGCTCAAGGTGAAGGCACCTATGTCCGGACTGCAATGGTCATTGATTCAACTGGCGATGTTGTT…
>upaC/ehaB_VFG045825 autotransporter protein UpaC_class_Autotransporter_T5SS
ATGCACTCCTGGAAAAAGAAACTTGTAGTATCACAATTAGCATTGGCTTGCACTCTGGCTATCACCTCTCAGGCTAATGCAGCAAACTATGATACCTGGGGGTATCATGACAACACCACGACCGATTTAGTTTGGCCGTATGACACTGACAATGATGGAATTGCCGATGCTGGCGGCATGGACCCGATGGGTTCAGACGGTAACTACGTAACTTACAATGGTTTTGTTTACTATAACAATGCCAATGGTGATTTCGACACCGTCTTTAAAGGCGATACTGTTAACGGTACCATTTCTACTTATTACTTGAATCATGATTACGCTAGCGGTTCTGTTAACCAGTTAGATATCAGCAATTCAGTAATTCATGGGTCAATCACTTCTGAACTGCCATTTGGT…
>upaE_c2895 yapH-like protein Escherichia coli O6:K2:H1 CFT073 (UPEC) [Autotransporters]
ATGAATAAAGTATATAAAGTCATTTGGAACCATACAACCCAAAAATGGGATGTTGTTTCAGAATTGACGAGTTGTAGAAA AAAATGTAAATCAACTCGCTTAGGAATTGCTTTATCAGCAATGGTTCTGGGGGGCGCTATTGCAATTAATTGCAATAACG CAATGGCAGATGTCATATTGTCACCAGACTGGCGTCCGGGTACGAATAACTCGGGTGTTGGGGCTGCAACAGTAAGTGGT AAAACCGAATACATCACTGGTCCAAATGTCGTCCAGTCTGGTGGGTCAGGTCTTATCTGGATGACTGTAGAACAGGCAAT TTTAAATGGCTACACCACTGGAGATAATTTATCCGGATTGATTTACGTCAATACCGGAGAAAAAACAAAAACCAT…
>upaI_ECP_2276 GeneID_4191925 adhesin_class_Autotransporter_T5SS
ATGAATATGCGGATTATCTTTCTACGCAAGGAGTATTTATCTTTACTCCCGTCAATGATTGCATCTCTTTTCTCTGGTAACGGTGCCGCAGCGGTCATTGATTCATGTCAGGGATATGATATCAAAGCGAGCTGTCAGGCCAGCAGGCAAAGCCTTTCAGGCAATATGCAGGACTGGAGCATCGCGGATGGGCAATGGTTGATTTTTTCGGGTATGGCCAATAATGCCAGCGGTGGCGCAGTATTTTTGCAGCACAGTGCTGAATTTACGATATCACCACAAAATGAAACAGGGATGACCCTGTTTGCTGATAACTCGGTTAGTGGCGAATATAATAATGGTGGGGCTATCTTTGCTAAAGAAAACTCAACGATAAATCTTGCGAATGTTATTTTCGAC…
>pic_gi_387610008 Pic serine protease precursor, autotransporter_class_Autotransporter_T5SS
GTGAATAAAGTTTATTCTCTTAAATATTGCCCCGTCACCGGGGGGCTTATTGCTGTCTCTGAACTTGCCCGCAGGGTAATAAAAAAGACATGCCGAAGATTAACGCATATTCTTCTGGCTGGCATTCCAGCAATCTGTCTGTGTTACTCTCAGATATCCCAGGCGGGTATTGTCCGTTCCGATATTGCCTATCAGATTTATCGTGATTTCGCCGAAAACAAAGGGCTTTTTGTACCTGGTGCCAATGATATTCCGGTATATGATAAGGACGGAAAACTTGTGGGAAGACTGGGTAAAGCCCCAATGGCCGATTTCAGCAGTGTGAGCTCAAATGGCGTTGCTACGCTTGTATCACCTCAGTATATCGTCAGCGTAAAGCATAACGGAGGATATCGGAGT…
>eibC_gi_7523529 immunoglobulin-binding protein EibC_class_Autotransporter_T5SS
ATGAGTAAAAAGTTTACAATGACACTCCTGTCATCTTCTCTGGCCGGGCTTCTGGTGATGAGTGGTGGGGTGAGTGCGCAGGAAGAAAAATACACAGTGCCGTATGCCATAGGTGAAGGTAAATGGGGGAATACCTATGAAGTTGTAAAGACAGGCGGTAATGGTAACTTCAGATACGAAGTAAAAGAGAAAAACGGCAAGAAGAGGTCACTTTTCACATTTGATTCAAAAGGGGATGTAATAATCAATGGCAGTGGCATTACGTACACAATTCATGACGGTGCGCTGAACGATTTTGCTCAAACAGCTGAGAAAAAAAAGAATGGACAGTCTCAGTCGCACAGAATGACTGATAGCGTTGTTCGTGATGTATATAACAAAGTATACAGTCTGCAGAGA…
>eibE_gi_7523541 immunoglobulin-binding protein EibE_class_Autotransporter_T5SS
ATGAGTAAAAAGTTTACAATGACACTCCTGTCATCTTCTCTGGCCGGGCTTCTGGTGATGAGTGGTGGGGTGAGTGCGCAGGAAGAAAAATACACAGTGCCGTATGCCATAGGTGAAGGTAAATGGGGGAATACCTATGAAGTTGTAAAGACAGGCGGTAATGGTAACTTCAGATACGAAGTAAAAGAGAAAAACGGCAAGAAGAGGTCACTTTTCACATTTGATTCAAAAGGGGATGTAATAATCAATGGCAGTGGCATTACGTACACAATTCATGACGGTGCGCTGAACGATTTTGCTCAAACAGCTGAGAAAAAAAAGAATGGACAGTCTCAGTCGCACAGAATGACTGATAGCGTTGTTCGTGATGTATATAACAAAGTATACAGTCTGCAGAGA…
>eibF_gi_16923467 immunoglobulin-binding protein EibF_class_Autotransporter_T5SS
ATGAGCAAGAAATTTACAAAGACTGTTTTGTCTGCAACTGTAGCAGGAGTTTTGTTTGGGGTTAGCTTTGGGGCTATGGCAGACACGACAAGAAAGAATATAAGTGATAACTATTATATTGAGATTAATAATGGAAATAACCACGGATTAATCAAAGATAAAAAAAATCATCAAGTGGTGATTGGACCATTTGATATTAGAACAGGATATATTACAACATTAAATAGAAGTGAGGCTGTTGAGGCGCTGAAAAAACTTCAGCCTGGCTCTAATCCTAACGTAATACTGAATTCGCTAAGGTATTCAGTATATACTCCAGAATTGGCTCCTGATAATATTAGCAATCTTACAGATTCATCTGTTAACAAGCTTAAAACTCTAATGGATAAGGTTGCAGGA…
>eibG_gi_299150344 immunoglobulin binding protein_class_Autotransporter_T5SS
ATGAGTAAAAAGTTTACAATGACACTTCTGTCATCTTCTCTGGGTGGGCTTCTGCTTGGGATCAGCTCAGGTGTTTTAGCTCAGGAGTTACCTCCTATCAAAGATTCTGGTTTGCCTTTTTATTCAGTGCTGAAAGAGGCAGATGCTTCGCATGTTACATACGGTAGTACTTATCGTATTTACTATAACAAATCCTCTGGTTGGGGAACAATGCGATATGTTCTGAACGGAAAAGATGAGACCCTTTTTAATTTCGATCAGGAGGGTAATATTATAGTATTGAGTAAAGATAACTCAATTGCATATACCGTTCATGAGCCTGTGCTAAAAGACTTTGCCCGTATGGCAGCAGGCCTCAGAACGTCTGACAAAGAAAACGGTAAGCATCAGGTTGATGAG…
>iha_gi_78057505 iron-regulated gene homologue adhesin_class_Iron_uptake
ATGCGAATAACCACTCTGGCTTCCGTAGTCATTCCCTGTCTCGGATTTTCAGCCAGCAGCATAGCTGCTGCAGAGGATGTGATGATTGTCTCGGCATCCGGCTATGAGAAAAAGCTGACTAACGCAGCCGCCAGTGTTTCTGTGATTAGCCAGGAGGAATTGCAGTCCAGCCAGTACCACGATCTGGCGGAGGCTCTGAGATCAGTAGAGGGTGTGGATGTTGAAAGTGGTACGGGTAAAACCGGTGGGCTGGAAATCAGCATCCGAGGAATGCCAGCCAGTTACACGCTGATACTGATTGATGGTGTTCGTCAGGGCGGAAGCAGTGACGTGACTCCCAACGGTTTTTCTGCCATGAATACCGGGTTCATGCCCCCTCTGGCCGCCATTGAGCGTATT…
>fepA_gi_26246561 enterobactin transport system (fep), outer membrane transporter_class_Iron_uptake
ATGAACAAGAAGATTCATTCCCTGGCCTTGTTGGTCAATCTGGGGATTTATGGGGTAGCACAGGCACAAGAGCCGACCGATACTCCTGTTTCACATGACGATACCATTGTCGTTACCGCCGCCGAGCAGAACTTGCAGGCGCCTGGCGTTTCGACCATTACCGCAGATGAAATCCGCAAAAACCCGGTTGCCCGCGATGTATCGGAGATCATTCGTACCATGCCTGGCGTTAACCTGACCGGTAACTCCACCAGTGGTCAGCGTGGTAATAACCGCCAGATTGATATTCGCGGCATGGGTCCGGAAAACACGCTGATTTTGATTGACGGCAAGCCGGTAAGCAGCCGTAACTCTGTGCGTCAGGGCTGGCGTGGCGAGCGCGATACCCGTGGTGATACC…
>fiu_c0890 GeneID_1037863 catecholate siderophore receptor Fiu_class_Iron_uptake
ATGGAAAACAATCGCAATTTCCCTGCCAGACAATTTCATTCGCTCACGTTCTTTGCCGGTCTTTGTATTGGTATTACGCCTGTGGCACAGGCACTCGCTGCCGAAGGGCAAGCTAACGCGGATGACACGCTGGTTGTCGAAGCATCAACGCCTTCGCTTTATGCGCCACAACAATCTGCCGATCCGAAATTCTCGCGTCCGGTAGCGGATACTACCCGCACGATGACGGTGATTTCTGAACAAGTGATTAAAGATCAGGGTGCAACCAACCTTACCGACGCGCTCAAAAACGTCCCCGGCGTGGGTGCGTTTTTTGCGGGTGAGAACGGTAACTCCACCACTGGCGACGCCATTTATATGCGCGGTGCCGATACCTCTAACAGTATTTATATCGATGGC…
>fhuE_b1102 GeneID_945649 ferric-rhodotorulic acid outer membrane transporter_class_Iron_uptake
ATGCTTTCAACACAATTTAACAGGGATAATCAATATCAAGCCATCACCAAACCGTCACTACTTGCCGGTTGCATAGCACTGGCACTATTACCTTCTGCCGCTTTTGCTGCACCAGCCACTGAAGAAACGGTGATTGTTGAGGGTTCAGCCACAGCTCCAGATGATGGCGAAAATGATTACAGCGTAACGTCTACCTCTGCGGGTACCAAAATGCAGATGACTCAACGTGATATTCCTCAGTCGGTCACTATTGTTAGCCAGCAGCGGATGGAAGATCAGCAGTTACAAACGCTGGGCGAAGTGATGGAAAACACGCTGGGGATCAGCAAAAGTCAGGCGGATTCCGATCGTGCTCTTTATTATTCCCGCGGATTCCAGATCGATAACTATATGGTTGAT…
>cirA_AE016763_105 GeneID_1038050 colicin I and catecholate siderophore receptor_class_Iron_uptake_bacteriocin
ATGTTTAGGTTGAACCCTTTCGTACGGGTCGGGCTGTGTTTGTCCGCTATTTCTTGTGCATGGCCTGTGTTAGCGGTCGATGATGATGGCGAAACGATGGTTGTCACTGCATCTTCCGTTGAACAAAACCTTAAAGATGCTCCCGCCAGTATCAGCGTCATTACCCAGGAAGACCTGCAGCGAAAACCGGTACAGAATCTGAAGGATGTCCTCAAAGAAGTGCCTGGCGTACAACTGACGAACGAAGGGGATAACCGTAAGGGCGTAAGTATTCGTGGTCTGGACAGCAGCTACACCCTGATTCTTGTCGACGGTAAACGCGTTAACTCCCGCAATGCCGTCTTCCGCCACAATGATTTCGATCTGAACTGGATCCCGGTCGATTCCATCGAACGTATT…
>iutA_gi_26249458 aerobactin siderophore uptake system, ferric aerobactin receptor_class_Iron_uptake
GTGGCGCAGCGGCAGCCGGAAAAAACCGCAGCCGGAGGCTGCTGCTTTAACTCACTATACAACAAATATTCAGGAATAACGATGATGCGCAAAAAGTATATGCCCCGGGCTCTTGGTCCGCTGCTTCTTGTCGTGCTGTCACCAGCTGTCGCCCAGCAAAACGATGATAATGAGATCATAGTGTCTGCCAGCCGCAGCAATCGAACTGTAGCGGAGATGGCGCAAACCACCTGGGTTATCGAAAATGCCGAACTGGAGCAGCAGATTCAGGGCGGTAAAGAGCTGAAAGACGCACTGGCTCAGTTAATCCCCGGCCTTGATGTCAGCAGCCAGAGCCGAACCAACTACGGTATGAACATGCGTGGCCGCCCGCTGGTTGTCCTGATTGACGGTGTGCGC…
>fhuA_b0150 GeneID_944856 ferrichrome siderophore transport system (fhu), outer membrane transporter_class_Iron_uptake
ATGGCGCGTTCCAAAACTGCTCAGCCAAAACACTCACTGCGTAAAATCGCAGTTGTAGTAGCCACAGCGGTTAGCGGCATGTCTGTTTATGCACAGGCAGCGGTTGAACCGAAAGAAGACACTATCACCGTTACCGCTGCACCTGCGCCGCAAGAAAGCGCATGGGGGCCTGCTGCAACTATTGCGGCGCGACAGTCTGCTACCGGCACTAAAACCGATACGCCGATTCAAAAAGTGCCACAGTCTATTTCTGTTGTGACCGCCGAAGAGATGGCGCTGCATCAGCCGAAGTCGGTAAAAGAAGCGCTTAGCTACACGCCGGGTGTCTCTGTTGGTACGCGTGGCGCATCCAACACCTATGACCACCTGATCATTCGCGGCTTTGCGGCAGAAGGCCAA…
>fyuA_gi_26248288 yersiniabactin (Ybt) siderophore system, pesticin/yersiniabactin TonB-dependent receptor_class_Iron_uptake
ATGAAAATGACACGGCTTTATCCTCTGGCCTTGGGGGGATTATTGCTCCCCGCCATTGCTAATGCCCAGACTTCACAGCAAGACGAAAGCACGCTGGTGGTTACCGCCAGTAAACAATCTTCCCGCTCGGCATCAGCCAACAACGTCTCATCTACTGTTGTCAGCGCGCCGGAATTAAGCGACGCCGGCGTCACCGCCAGCGACAAACTCCCCAGAGTCTTGCCCGGGCTCAATATTGAAAATAGCGGCAACATGCTTTTTTCGACGATCTCGCTACGCGGCGTCTCTTCAGCGCAGGACTTCTATAACCCCGCCGTCACCCTGTATGTCGATGGCGTCCCTCAGCTTTCCACCAACACCATCCAGGCGCTTACCGATGTGCAAAGCGTGGAGTTGCTG…
>chuA_gi_26250130 Chu hemin uptake system, outer membrane heme/hemoglobin receptor_class_Iron_uptake
TTGTTGGCTTTGGCTGTTTCTGCCACCTTGCCAACGTTTGCTTTTGCTACTGAAACCATGACCGTTACGGCAACGGGGAATGCACGTAGTTCCTTCGAAGCGCCTATGATGGTCAGCGTTATCGACACTTCCGCTCCTGAAAATCAAACTGCTACTTCAGCCACTGATTTGCTGCGTCATGTTCCTGGAATTACTCTTGATGGTACCGGACGAACCAACGGTCAGGATGTAAATATGCGTGGCTATGATCATCGCGGCGTGCTGGTTCTTGTCGATGGTGTTCGCCAGGGAACGGATACCGGACACCTGAATGGCACTTTTCTCGATCCGGCGCTGATCAAGCGTGTTGAGATTGTTCGCGGACCTTCAGCATTACTGTATGGCAGTGGCGCGCTGGGT…
>hma_gi_26248334 putative outer membrane receptor for iron compounds or colicin_class_Iron_uptake
ATGTTATATAATATACCTTGTCGAATTTATATCCTTTCCACTCTGTCATTATGCATTTCTGGGATAGTTTCTACTGCAACCGCAACTTCTTCAGAAACAAAAATCAGCAACGAAGAGACGCTCGTCGTGACCACGAATCGTTCGGCAAGCAACCTTTGGGAAAGCCCGGCGACTATACAGGTTATTGACCAACAAACATTGCAGAACTCCACCAATGCCTCCATAGCCGATAATTTGCAGGACATCCCCGGAGTAGAGATAACAGACAACTCCTTGGCAGGCCGTAAACAAATCCGCATTCGTGGCGAAGCATCCTCCCGTGTTTTAATTCTCATTGATGGTCAGGAGGTAACTTATCAGCGCGCCGGAGATAATTATGGTGTGGGACTGTTGATAGAT…
>sitA_gi_386618823 iron ABC transporter sit, substrate-binding protein_class_Iron_uptake
ATGGCCAAAAACGTGGCGGGAGATGCTGCAGAAGTCTCATCCATAACCAAGCCTGGTGCAGAAATTCATGAGTATCAGCCTACCCCTGGCGATATTAAACGTGCGCAGGGGGCACAACTGATTCTCGCCAATGGTATGAATCTGGAATTGTGGTTCCAACGCTTTTACCAGCATCTCAATGGGGTTCCAGAAGTAATTGTCTCTTCGGGTGTGACGCCTGTAGGGATCACCGAAGGACCCTATGAGGGCAAACCTAACCCCCATGCATGGATGTCGCCAGATAATGCTCTGATTTACGTCGATAATATTCGTGATGCGTTGATAAAATACGATCCGGCAAATGCACAAACCTACCAACGCAATGCCGATACTTATAAAGCCAAGATTACCCAAACCCTT…
>fecA_b4291 GeneID_946427 ferric citrate (fec) transport gene cluster, outer membrane transporter_class_Iron_uptake
ATGACGCCGTTACGCGTTTTTCGTAAAACAACACCTTTGGTTAACACCATTCGCCTGAGCCTGCTGCCGCTGGCCGGTCTCTCGTTTTCCGCTTTTGCTGCACAGGTTAATATCGCACCGGGATCGCTCGATAAAGCGCTCAATCAGTATGCCGCACACAGCGGATTTACCCTCTCGGTTGACGCCAGCCTGACGCGCGGCAAGCAGAGCAACGGCCTGCACGGCGATTACGACGTCGAGAGCGGCCTGCAACAACTGCTGGACGGCAGCGGACTGCAGGTAAAACCGCTGGGAAATAACAGCTGGACGCTGGAGCCCGCGCCCGCACCAAAAGAAGATGCCCTGACCGTGGTCGGCGACTGGCTGGGTGATGCGCGTGAAAACGACGTATTTGAACAT…
>ireA_gi_26250982 Putative iron regulated outer membrane virulence protein_class_Iron_uptake
ATGAAGAACAAATATATCATTGCTCCGGGCATTGCCGTGATGTGTTCTGCAGTTATATCATCAGGTTATGCCAGTTCTGATAAAAAAGAAGATACGCTTGTTGTTACTGCCTCCGGGTTCACTCAGCAGCTCAGAAATGCCCCGGCCAGTGTCTCAGTCATTACTTCAGAACAACTGCAAAAAAAACCGGTTTCAGATCTGGTCGATGCAGTAAAAGATGTTGAAGGGATTAGTATCACTGGTGGGAATGAAAAACCGGATATCAGTATACGTGGTCTAAGTGGCGATTACACGCTGATTCTGGTCGATGGACGACGTCAGAGCGGTCGGGAATCCAGACCAAACGGCAGCGGCGGTTTTGAAGCCGGATTTATCCCTCCTGTGGAAGCAATTGAACGC…
>entS_gi_26246570 enterobactin biosynthesis gene cluster, enterobactin exporter, iron-regulated_class_Iron_uptake
ATGAATAAACAATCCTGGCTGCTTAACCTCAGCCTGTTGAAAACGCACCCGGCGTTTCGCGCAGTATTCCTCGCTCGTTTTATCTCAATTGTTTCTCTGGGTTTGCTCGGCGTCGCGGTGCCGGTGCAGATCCAGATGATGACGCATTCCACCTGGCAGGTGGGGCTTTCGGTGACGCTGACCGGCGGCGCGATGTTTGTTGGCCTGATGGTCGGCGGTGTGCTGGCGGATCGCTATGAGCGTAAAAAAGTGATTTTGCTGGCGCGCGGCACCTGTGGCATTGGCTTCATTGGACTGTGCCTGAACGCGCTGCTGCCGGAGCCGTCATTGCTGGCAATCTATTTACTTGGTTTATGGGATGGTTTTTTCGCATCACTTGGCGTTACGGCGCTACTGGCG…
>iroN_gi_26247124 salmochelin siderophore system (iro), TonB dependent outer membrane salmochelin siderophore receptor IroN_class_Iron_uptake
ATGAGAATTAACAAAATCCTCTGGTCGCTAACTGTGCTCCTAGTTGGGTTGAATAGCCAGGTATCAGTAGCCAAATACTCCGACGATGATAATGACGAGACTCTGGTGGTGGAAGCCACCGCTGAGCAGGTATTAAAACAGCAGCCGGGCGTGTCGGTTATTACCAGCGAGGATATTAAAAAGACCCCTCCGGTAAACGACCTTTCAGATATTATTCGTAAAATGCCTGGTGTTAATCTTACCGGCAATAGCGCCTCGGGCACACGCGGTAATAACCGCCAGATCGATATTCGTGGTATGGGGCCGGAAAACACCTTAATTTTAATTGATGGTGTACCGGTGACGTCACGTAACTCCGTGCGTTATAGCTGGCGTGGGGAGCGTGATACCCGCGGTGAC…
>cjrC_UTI89_RS25305 GeneID_3996396 putative outer membrane colicin Js receptor_class_Iron_uptake_bacteriocin
ATGAACGTTATAAAACTGGCTATCGGCTCAGGCATATTATTGCTCAGCTGCGGTGCTTACTCACAATCCATCAGTGAAAAAACTAATTCCGACAAAAAAGGAGCGGCAGAATTCAGTCCGCTCAGCGTTTCTGTCGGGAAGACGACCAGTGAGCAGGAAGCTCTCGAGAAAACAGGCGCGACCAGTTCCCGGACAACGGACAAAAACCTGCAATCACTTGACGCAACAGTGCGTAGTATGCCTGGTACTTATACTCAAATAGATCCTGGTCAGGGAGCAATCAGTGTGAATATTCGAGGCATGAGCGGATTTGGTCGTGTAAACACTATGGTCGATGGTATTACCCAGAGTTTTTACGGAACCTCTACCTCCGGAACAACGACGCATGGTTCAACTAAC…
>eitB_APECO1_RS26190 GeneID_5616609 putative iron transport system, permease component_class_Iron_uptake
ATGAGCGTCGGCGCGATTGAGACGTGCCGCAGCATACTGCTCACCGGCTGGTGTGTACTGGCAGCGATCGTGCTGGCGCTGGTGATCGCTGTGGGCGTCAGCGTTGGCGAGCTGGCCATCCCGCTGCAGAATGTCTTTTATGCTATCAGCAACAGAACCGGCTTAACCGCTGAGCCGCTCAACCGTATCTATGAGAGCGTTATCTGGGATTTCCGCCTCAGCCGCGCGCTGGTCGCCGCCTGCTGCGGCGCCGGCCTCGCTATCTGCGGTGTCGTGCTGCAAAGCTTGCTGAAGAATGCCCTCGCCGAACCCTACGTCCTCGGCGTCTCCGCCGGGGCCTCCACCGGCGCGGTGTCGATCGTGGTGCTGGGCCTTGGCTCTGGCGCAATTTCCCTCTCG…
>kpsD_gi_409035 KpsD_class_Immune_evasion_modulation
ATGAAATTATTTAAATCAATTTTACTGATTGCCGCCTGTCACGCGGCGCAGGCCAGCGCGGCCATTGATATTAACGCTGACCCAAACCTTACAGGAGCCGCGCCGCTTACCGGTATTCTGAACGGGCAACAGTCGGATACGCAAAACATGAGCGGCTTCGACAATACCCCGCCGCCCTCACCGCCGGTGGTAATGAGCCGTATGTTTGGTGCTCAACTTTTCAACGGCACCAGCGCGGATAGCGGTGCGACGGTAGGATTCAACCCTGACTATATTCTGAATCCGGGTGATAGCATTCAGGTTCGCTTGTGGGGTGCGTTCACCTTTGATGGTGCGTTACAGGTTGATCCCAAAGGTAATATTTTCCTGCCGAACGTTGGTCCGGTGAAAGTTGCTGGC…
>iss_SPG000143 increased serum survival gene_class_Immune_evasion_modulation
ATGCAGGATAATAAGATGAAAAAAATGTTATTTTCTGCCGCTCTGGCAATGCTTATTACAGGATGTGCTCAACAAACGTTTACTGTTGGAAACAAACCGACAGCAGTAACACCAAAGGAAACCATCACTCATCATTTCTTCGTTTCGGGAATTGGACAAGAGAAAACTGTTGATGCAGCCAAAATTTGTGGCGGTGCAGAAAATGTTGTTAAAACAGAAACTCAGCAAACATTCGTAAATGGATTGCTCGGTTTTATCACTTTTGGCATCTATACTCCGCTGGAAGCCCGGGTATATTGCTCACAATAG
>sisA_AE016766_93 sisA immunomodulatory protein_class_Immune_evasion_modulation
ATGACTGGCAAATTACGCTTTGAAGTGAACGATAACCAGGGCTGTTTCATATTTCCGGAAACCTGGTTTGGCTCGTTGCTGGATGAGTTTGAAGAACTGATTGATGCATACGATGCGGATGAAATCAGCGAAACAAGTTACATCAACAAACTCAGGCGCCTTGCCCGACAGGAGAATGACTTTATTGATGTACACGCTTACCTGGCATACGTATTTCTGGAGCAGAATGCCCCGCGTAAGGCGCTGAATGCAGCCCTTAAAGGGCTGGCAGTTGGCAATCGTCTTATCCCTGAAGGTTTCAGTGGCAGAATCATCTGGATACATCCTGACAACCGACCTTTTCTTCGTGCCCTCTATGCGGCAATCCTGGCAAATGCACATTTACAGCGTCATCAGGAT…
>traT_SPG000097 complement resistance (Plasmid R100)_class_Immune_evasion_modulation
ATGAAAATGAAAAAATTGATGATGGTTGCACTGGTCAGTTCCACTCTGGCCCTTTCAGGGTGTGGTGCGATGAGCACAGCAATCAAGAAGCGTAACCTTGAGGTGAAGACTCAGATGAGTGAGACCATCTGGCTTGAACCCGCCAGCGAACGCACGGTATTTCTGCAGATCAAAAACACGTCTGATAAAGACATGAGTGGGCTGCAGGGCAAAATTGCTGATGCTGTGAAAGCAAAAGGATATCAGGTGGTGACTTCTCCGGATAAAGCCTACTACTGGATTCAGGCGAATGTGCTGAAGGCCGATAAGATGGATCTGCGGGAGTCTCAGGGATGGCTGAACCGTGGTTATGAAGGCGCAGCAGTTGGTGCAGCGTTAGGTGCCGGTATTACCGGCTAT…
>ompT_SPG000077 E. coli ompT gene for outer membrane protease._class_Immune_evasion_modulation
ATGCGGGCGAAACTTCTGGGAATAGTCCTGACAACCCCTATTGCGATCAGCTCTTTTGCTTCTACCGAGACTTTATCGTTTACTCCTGACAACATAAATGCGGACATTAGTCTTGGAACTCTGAGCGGAAAAACAAAAGAGCGTGTTTATCTAGCCGAAGAAGGAGGCCGAAAAGTCAGTCAACTCGACTGGAAATTCAATAACGCTGCAATTATTAAAGGTGCAATTAATTGGGATTTGATGCCCCAGATATCTATCGGGGCTGCTGGCTGGACAACTCTCGGCAGCCGAGGTGGCAATATGGTCGATCAGGACTGGATGGATTCCAGTAACCCCGGAACCTGGACGGATGAAAGTAGACACCCTGATACACAACTCAATTATGCCAACGAATTTGAT…
>nhaA_GeneID:944758 bacterial envelope integrity and the evasion of complement attack class_other
GTGAAACATCTGCATCGATTCTTTAGCAGTGATGCCTCGGGAGGCATTATTCTTATCATTGCCGCTATCC TGGCGATGATTATGGCCAACAGCGGCGCAACCAGTGGATGGTATCACGACTTTCTGGAGACGCCGGTTCA GCTCCGGGTTGGTTCACTCGAAATCAACAAAAACATGCTGTTATGGATAAATGACGCGCTGATGGCGGTA TTTTTCCTGTTAGTCGGTCTGGAAGTTAAACGTGAACTGATGCAAGGATCGCTAGCCAGCTTACGCCAGG CCGCATTTCCAGTTATCGCCGCTATTGGTGGGATGATTGTGCCGGCATTACTCTATCTGGCTTTTAACTA TGCCGATCCGATTACCCGCGAAGGGTGGGCGATCCCGGCGGCTA…
>NlpI_gi_218560235 lipoprotein NlpI_class_Adhesion_invasion
ATGAAGCCTTTTTTGCGCTGGTGTTTCGTTGCGACAGCACTTACGCTTGCAGGATGCAGTAATACTTCCTGGCGTAAAAGTGAAGTTCTCGCGGTACCATTGCAACCGACTTTACAGCAGGAAGTGATTCTGGCACGTATGGAACAGATCCTTGCCAGTCGGGCTTTAACCGATGACGAACGCGCACAGCTTTTATATGAGCGCGGAGTGTTGTATGATAGTCTCGGTCTGAGGGCATTAGCGCGTAACGATTTTTCGCAAGCGCTGGCAATCCGACCGGATATGCCTGAAGTATTCAATTACTTAGGCATATATTTAACGCAGGCAGGCAATTTTGATGCTGCCTATGAAGCGTTTGATTCTGTACTTGAGCTTGATCCAACTTACAACTACGCGCAC…
>csgE_gi_15801156 curli assembly protein CsgE_class_Adhesion_invasion
ATGAAACGTTATTTACGCTGGATTGTGGCGGCAGAATTTCTGTTCGCCGCAGGGAATCTTCACGCCGTTGAGGTAGAAGTCCCGGGATTGTTAACTGACCATACTGTTTCATCTATTGGCCATGATTTTTACCGAGCCTTTAGTGATAAATGGGAAAGTGACTATACGGGTAACTTAACGATTAATGAAAGGCCCAGTGCACGATGGGGAAGCTGGATCACAATAACGGTCAATCAGGACGTTATTTTCCAGACTTTTTTATTCCCGTTGAAAAGAGACTTCGAAAAAACTGTCGTCTTTGCACTGATTCAAACTGAAGAAGCACTAAATCGTCGCCAGATAAATCAGGCGTTATTAAGTACGGGCGATTTGGCGCATGATGAATTCTAA
>ibeA_gi_18152905 invasion protein IbeA_class_Adhesion_invasion
ATGGAATTTTATCTGGAACCCGCTCGTAATATACCTGTACTGGCAACCACGGAAGTGTTAGTTGTTGGTGGTGGTCCATCGGGTATTGCCGCAGCAATGAGTGCCGCTCGTGAAGGCGCAGCTACTATGCTGATTGAACGTTTCGGTTGTTTTGGCGGAATGATGACAACGGCTGGCGTCGAGTCAATTGCCTGGTGGCGTCATGAAAATACGGTAGAGTCAGGTGGACTGGCACGCGAAATAGAAGAAACGGCAAAATCAATGGGGGCGTCCAGCCCTGAGCCGCAATCGAATAGTCAGGCTATTAACGAAGAGCGTTTCAAACTGGTTGCGGATGCAATGCTTGAACAGGCAGGTGTGCGCCGCGTACTACACATTACCGCCGTTGATGTTATCAAG…
>ibeB_gi_4835717 ibeB/cusC - copper/silver efflux system outer membrane protein CusC_class_Adhesion_invasion
ATGTCTCCTTGTAAAATTTTGCCATTTTGTGTGGCCCTTGCGCTAACCGGTTGTTCAATGGCACCGGATTATCAGCGTTCGGCAATGCCCGTGCCGCACCAGTTCTCACTCAGCCAGAACGGCCTGGTTAACGCAGCAGATAACTATCGGAGCGCGGGCTGGCGCACCTTTTTTGTTGATAATCAGGTGAAGACGCTGATTAGCGAGGCGTTGGTGAATAACCGGGATTTGCGCATGGCGGCGCTGAAAGTGCAGGAAGCGCGGGCGCAATATCGTCTGACCGATGCCGACCGCTACCCACAGTTCAATGGCGAGGACAGCGGCAGCTGGAGCGGCAATCTTAAAGGCGATTCAGCCACGACGCGGGAGTTCTCGACTGGCCTTAACGCCAGCTTTGAT…
>tcpC_gi_26248250 Tir domain containing protein TcpC_class_Adhesion_invasion
GTGATAGCATATGAAAACATAGAATTTTTTATATGCTTGGTGAATGTTTTGGGCAACAATATGTATAATATCCTTTTCTTCATCTTTCTTTCAATAGCAATTCCATTCCTTTTATTCCTCGCATGGAAACAGCACCTAAAAACCAAAGAGATTCGTTCATATCTATTGAAAGAGGGATATAATATTATTTTCAACGGAGAAGGTAACTCATATCTCGCGTTTAATATTAGTAATGCGACATTTCGCGCAGGTAATTTAACTTCCAATGATTATTTTCAAGCATCAATTTCTTATATCCACGATTATAGATGGGAGTGGAAGGAGGTTGAGGCAAAGAAAATAAATAATATATTTATTATTTACATTTCGAATATTGATTTCCCTTCCCAAAAACTATTT…
>ompA_gi_7188818 outer membrane protein A_class_Adhesion_invasion
ATGAAAAAGACAGCTATCGCGATTGCAGTGGCACTGGCTGGTTTCGCTACCGTAGCGCAGGCCGCTCCGAAAGATAACACCTGGTACACTGGTGCTAAACTGGGCTGGTCCCAGTACCATGACACTGGTTTCATCAACAACAATGGTCCGACCCATGAAAACCAACTGGGCGCTGGTGCTTTTGGTGGTTACCAGGTTAACCCGTATGTTGGCTTTGAAATGGGTTATGACTGGTTAGGTCGTATGCCATACAAAGGCAGCGTTGAAAACGGTGCATATAAAGCTCAGGGCGTTCAGCTGACCGCTAAACTGGGTTACCCAATCACTGACGATCTGGACGTATACACTCGTCTGGGTGGTATGGTATGGCGTGCAGACACTAAATCCAACGTTTATGGT…
>hra1_AAC13751 heat resistant agglutinin family protein_class_Adhesion_invasion
ATGAGCAACCCCATTTATCGTTCGGGGAAAGTGATAGCGGAGATGATTGAAATGAATAAGGTTATTGCGGTTTCAGCGCTTGCCATGGCAGGCATGTTTTCGACCCAGGCTCTGGCTGATGAGAGCAAAACAGGCTTTTATGTGACCGGTAAAGCAGGTGCTTCTGTTATGTCACTTGCAGACCAGCGTTTCCTGTCGGGGAATGGAGAGGAAACATCAAAATATAAAGGCGGTGATGGCCATGATACGGTATTCAGTGGCGGTATCGCGGCCGGTTATGATTTTTACCCGCAGTTCAGTATTCCGGTTCGTACGGAACTGGAGTTTTACGCTCGTGGAAAAGCTGATTCGAAGTATAACGTAGATAAAGACAGCTGGTCAGGCGGTTACTGGCGTGAT…
>traJ_gi_150860 TraJ_class_Adhesion_invasion
ATGTGTGCGCTGGATCGTAGAGAAAGGCCACTTAACAGTCAATCTGTAAATAAATACATCCTTAACGTTCAGAATATCTACAGAAATTCTCCCGTTCCGGTTTGTGTCCGTAACAAAAACCGGAAAATCCTTTATGCCAATGGGGCTTTTATTGAACTCTTTTCCAGAGAAGATAAACCCTTATCCGGAGAGAGTTATATACGTCTGCAGGTTGAAATTTTTCTTTCATCACTTGAACTGGAATGCCAGGCTCTTGGACATGGCTCTGCATTTTGTCGTCGTTTTAATTTTCATGGCGAAATCTATCAGATAAGGATGGAGAATGTTTCTTTTTATAATGACGAATCTGTTGTTTTATGGCAAATTAATCCGTTTCCTGATTATCCATTTTTTGCGTTA…
>clbB_gi_112292718 putative hybrid polyketide-non-ribosomal peptide synthetase_class_Toxin
ATGGATAATACCTCTGGAGATTTTCCATGTAATAAGATGGACACGCGTAAGCAGTTACCGCTAACACCAAGTCAACAGGGGTTTTTATTCCATTCCTTAAAGGATAAGAAAAGGAGTAACTACCATGAGCATTTTACATGCATTTTTTCTCAGCATGTAGATAGCGCCCACTTCAAGTGGGCGCTGGAAACGTTATTTCGAAAGCATGAGTGTTTTCGCACTGATTATAACTGGGAGATTGATGAGCGCCCTTGTCAGGTGGTGAAGACCGATGTGTTGCCGGATATATATGTGTTAGACTGTGAGCAAGAGGAAATACGTTTTCTACTAGCTAATGATGACATTATCATTCCTGTCCCGCAGGATGACGGTATTGATGCTATAATTCCTCAACTGCTA…
>cnf1_gi_403299 cytotoxic necrotizing factor 1_class_Toxin
ATGGGTAACCAATGGCAACAAAAATATCTTCTTGAGTACAATGAGTTGGTATCAAATTTCCCTTCACCTGAAAGAGTTGTCAGCGATTACATTAAGAATTGTTTTAAAACTGACTTGCCGTGGTTTAGTCGGATTGATCCTGATAATGCTTATTTCATCTGCTTTTCTCAAAACCGGAGTAATAGCAGATCTTATACTGGATGGGATCATCTTGGGAAATATAAAACAGAAGTACTGACACTCACTCAAGCCGCTCTTATTAATATTGGTTATCGTTTTGATGTTTTTGATGATGCAAATTCAAGCACAGGAATTTATAAAACAAAGAGTGCAGATGTGTTTAACGAAGAAAATGAAGAAAAAATGCTCCCGTCGGAATACCTGCATTTTTTACAAAAG…
>hlyA_gi_386641997 hemolysin A_class_Toxin
ATGAAAATAGACGAACTGATAAAGAAACAAAAATCTGGTAGCAATGTCAGCTCTTCTGAACTGGCAAAAGCGAGTATTGAGCTAATCAACCAACTCGTGGACACAGCTGCCAGCATTAATAATAATGTTAACTCATTTTCTCAACAACTCAATAAGCTGGGAAGTGTATTATCCAATACAAAGCACCTGAACGGTGTTGGTAATAAGTTACAGAATTTACCTAACCTTGATAATATCGGTGCAGGGTTAGATACTGTATCGGGTATTTTATCTGCGATTTCAGCAAGCTTCATTCTGAGCAATGCAGATGCAGATACCGGAACTAAAGCTGCAGCAGGTGTTGAATTAACAACGAAAGTACTGGGTAATGTTGGAAAAGGTATTTCTCAATATATTATC…
>usp_gi_386617620 Uropathogenic specific protein/colicin_class_Toxin
GTGGGCGATATTGTTTACCTGAGAATAATCGGTGAGAAGCAGGGCGATATTTCTTCAGGCTGTGGGACGTATGCGTCGGTTGGTAATCGCTGGCAGGTTGGCCATGAAGATGAAATTTTTGCCTTTGCACTCACCAACGCCATTACCAGTACTGGTAATGGCGTTAATCTACAGGGGCTACAATTTTGCAAACTCATTGATAAAAGCTCACCGCTACTGTCTAATGCCATCAATCAGAATGAGCGGTTATTTATTGAAATCGATTTGTATCGTATAAATAAAAGCGGGCGATGGGAACGGTATTATTATATTCAGCTAAGAAATGCTTCATTAACTGCTATTCATGTAAACATTTCTGACAATAATCTTCCTACCGAATGTGTAACTGTCGATTATGAC…
>tosA_c0363 RTX family exoprotein A gene Escherichia coli O6:K2:H1 CFT073 (UPEC) [Toxins]
ATGAAAATGATTTTTACCGGTAAGGTCAGCGGAGAAAAAACCGTGCTGACTGTCGGAGGTCGTCATACAGTTAAAGCACA GCCCGGGGAGCAGTATGGACTGATCGATGAGGTGACCGGCCTAGTGCCTGACGGTGTTGAGGCGGATCGCTCCGGTGATG ATTTAATTCTGCGTAAAAAGGAAGAAGATACTGAGGTCCGGATAGAGGGATTCTGGGAAGAATGCCAGCCCGGGGAAACA CAGTGTACGGCGGTATTTAATATTGTTGGGGAAGATGGACAGGTCACCGAAGCCGTACTGACTCAGGATGGCCCGGTGCT GGATGATATTACTGCCGGACAATCGGGAACCTTGTCAGATGATGATCGTGGCGGTTTTATATGGTTGGGCGGTCT…
>cdtB_gi_117623644 cytolethal distending toxin B_class_Toxin
ATGAAAAAATTATTATTCCTGTTAATGATTTTGCCGGGTATTTCTTTTGCAGATTTAAGCGACTTTAAAGTTGCAACCTGGAATTTGCAGGGCTCAAATGCACCGACAGAAAATAAATGGAACACACATGTTCGACAACTTGTCACGGGAAGTGGTGCTGTTGATATCCTGATGGTTCAGGAAGCTGGTTCAATACCATCTTCAGCTACACTAACGGAACGTGAATTTCGTACACCAGGTATCCCAATGAATGAGTATATCTGGAATACTGGAACGAATAGCCGTCCACAGCAGCTTTTTATTTATTTTTCGCGAACTGATGCTCTTTCTAATAGAGTAAATTTAGCGATAGTATCTAACAGAAGAGCTGATGAGGTGATTGTATTATCACCTCCAACA…
>fliC(H1)_L07387.1 flagellin H1 class_Flagella
ATGGCACAAGTCATTAATACCAACAGCCTCTCGCTGATCACTCAAAATAATATCAACAAGAACCAGTCTGCGCTGTCGAGTTCTATCGAGCGTCTGTCTTCTGGCTTGCGTATTAACAGCGCGAAGGATGACGCCGCGGGTCAGGCGATTGCTAACCGTTTTACTTCTAACATTAAAGGCCTGACTCAGGCTGCACGTAACGCCAACGACGGTATTTCTGTTGCACAGACCACTGAAGGCGCGCTGTCCGAAATCAACAACAACTTACAGCGTATCCGTGAGCTGACGGTTCAGGCTTCTACCGGGACTAACTCTGATTCGGATCTGGACTCCATTCAGGACGAAATCAAATCCCGTCTCGACGAAATTGACCGCGTATCCGGTCAGACCCAGTTCAAC…
>fliC(H4)_AJ536600.1 flagellin H4 class_Flagella
ATGGCACAAGTCATTAATACCAACAGCCTCTCGCTGATCACTCAGAACAACATCAACAAAAACCAGTCTGCGCTGTCGACTTCTATCGAGCGCCTCTCTTCTGGTCTGCGTATTAACAGCGCTAAAGATGACGCCGCGGGCCAGGCGATTGCTAACCGCTTTACTTCTAACATCAAAGGTCTGACTCAGGCCGCACGTAACGCCAACGACGGTATTTCTCTGGCGCAGACGGCTGAAGGCGCGCTGTCAGAGATTAACAACAACTTGCAGCGTATTCGTGAACTGACCGTTCAGGCCTCTACCGGCACGAACTCTGATTCCGACCTGTCTTCTATTCAGGACGAAATCAAATCCCGTCTTGATGAAATTGACCGTGTATCTGGTCAGACCCAGTTCAAC…
>fliC(H7)_AF228487.1 flagellin H7 class_Flagella
ATGGCACAAGTCATTAATACCAACAGCCTCTCGCTGATCACTCAAAATAATATCAACAAGAACCAGTCTGCGCTGTCGAGTTCTATCGAGCGTCTGTCTTCTGGCTTGCGTATTAACAGCGCGAAGGATGACGCCGCAGGTCAGGCGATTGCTAACCGTTTTACTTCTAACATTAAAGGCCTGACTCAGGCGGCCCGTAACGCCAACGACGGTATTTCTGTTGCGCAGACCACCGAAGGCGCGCTGTCCGAAATCAACAACAACTTACAGCGTATTCGTGAACTGACGGTTCAGGCCACTACAGGGACTAACTCCGATTCTGACCTGGACTCCATCCAGGACGAAATCAAATCTCGTCTTGATGAAATTGACCGCGTATCCGGCCAGACCCAGTTCAAC…
>znuB_AAC74929 zinc uptake transport system_class_Other
ATGATTGAATTATTATTTCCCGGTTGGTTAGCCGGGATCATGCTCGCCTGTGCCGCGGGTCCGCTGGGTTCGTTTGTAGTCTGGCGTCGTATGTCTTATTTCGGTGATACGCTGGCTCATGCCTCATTACTTGGCGTCGCGTTTGGTTTGTTGCTGGACGTGAATCCATTCTATGCGGTGATTGCCGTTACGCTGCTGCTGGCGGGCGGTCTGGTATGGCTGGAGAAGCGTCCACAGCTGGCGATCGACACGTTATTAGGGATTATGGCGCACAGTGCCCTGTCGCTGGGCCTGGTGGTCGTGAGTCTGATGTCTAATATTCGTGTTGATTTGATGGCTTACCTGTTCGGTGATTTGCTGGCAGTGACGCCAGAAGATCTCATCTCTATTGCGATTGGC…
>hlyF_APECO1_O1CoBM189 GeneID_5616697 putative avian hemolysin_class_Toxin
ATGAAATTATTATTACTTACAGGTGCAACAGGATTTCTTGGTGGCGCGGTCCTGGATAAGCTGCTGGATAACTGTAATAATATAAATTTGCTACTTTTAGTACGAGCACCTACTCCACAAGCGGGACTGGAAAGAATTAAAGAAAATATGCGTAAATTTAATGTTTGTGAGGAAAGGTTGCATGCATTAACTAATGATAACATCTTGCCTGGGGATCTAAATAATCCGGAAGCCTTTCTCATGGATCCTCGTCTTGATGAAGTCACTCATGTTATAAACTGTGCGGCTATAGCTTCTTTTGGTAATAATCCTTTTATATGGAATGTGAATGTTACAGGTACACTTGCTTTTGCAAGAAGAATGGCAAAAGTGGCAGGACTGAAACGCTTCCTTCATGTT…
