# Supplementary material for: Emergence of a carbapenem-resistant atypical uropathogenic Escherichia coli clone as an increasing cause of urinary tract infection
Source: Nat Commun. 2025 Sep 2;16:8200. doi: 10.1038/s41467-025-63477-0 (PMC12405470; doi:10.1038/s41467-025-63477-0)
Supplement: Supplementary file 7 — Supplementary Data 5 [file 41467_2025_63477_MOESM7_ESM.xlsx]

## Sheet: Recombinant regions coordinates
Supplementary Data 5: Recombination regions identified
	Start	End
Region A	48730	93452
Region B	586711	736953
Region C	791708	878162
Region D	1386332	1410081
Region E	1600711	1987238
Region F	2687954	2732001
Region G	2994757	3005006
Region H	3637731	3686939
Region I	3873088	3889230
Region J	3959594	4129411
Region K	4324035	4343756

## Sheet: Genomic regions
PHASTEST phage regions
REGION	REGION_LENGTH	COMPLETENESS(score)	REGION_POSITION
1	39.5Kb	intact(150)	1701844-1741345
2	74Kb	intact(150)	2674598-2748597
3	19.5Kb	incomplete(60)	2988367-3007914
4	62.7Kb	intact(150)	3633379-3696145
5	16.1Kb	questionable(70)	4092133-4108330
	Position
GI-selC	48778-93475

## Sheet: Region A CDS
Gene	Product
CBFGIKBE_00048	hypothetical protein
CBFGIKBE_00049	hypothetical protein
CBFGIKBE_00050	hypothetical protein
CBFGIKBE_00051	hypothetical protein
CBFGIKBE_00052	hypothetical protein
CBFGIKBE_00055	hypothetical protein
CBFGIKBE_00056	hypothetical protein
CBFGIKBE_00058	hypothetical protein
CBFGIKBE_00059	hypothetical protein
CBFGIKBE_00060	hypothetical protein
CBFGIKBE_00061	hypothetical protein
CBFGIKBE_00062	hypothetical protein
CBFGIKBE_00064	hypothetical protein
CBFGIKBE_00065	hypothetical protein
CBFGIKBE_00066	hypothetical protein
CBFGIKBE_00067	hypothetical protein
CBFGIKBE_00068	hypothetical protein
CBFGIKBE_00069	hypothetical protein
CBFGIKBE_00070	hypothetical protein
CBFGIKBE_00071	hypothetical protein
CBFGIKBE_00072	hypothetical protein
CBFGIKBE_00073	hypothetical protein
CBFGIKBE_00074	hypothetical protein
CBFGIKBE_00075	hypothetical protein
CBFGIKBE_00076	hypothetical protein
CBFGIKBE_00077	hypothetical protein
CBFGIKBE_00078	hypothetical protein
CBFGIKBE_00080	hypothetical protein
CBFGIKBE_00081	hypothetical protein
CBFGIKBE_00082	hypothetical protein
CBFGIKBE_00083	hypothetical protein
CBFGIKBE_00084	hypothetical protein
CBFGIKBE_00085	hypothetical protein
CBFGIKBE_00086	hypothetical protein
CBFGIKBE_00087	hypothetical protein
CBFGIKBE_00088	hypothetical protein
CBFGIKBE_00089	hypothetical protein
cbeA_1	Cytoskeleton bundling-enhancing antitoxin CbeA
cbtA_1	Cytoskeleton-binding toxin CbtA
der_1	GTPase Der
finO_1	Fertility inhibition protein
intS_1	Prophage integrase IntS
klcA_1	Antirestriction protein KlcA
opgE_1	Phosphoethanolamine transferase OpgE
pagN	Outer membrane protein PagN

## Sheet: Region B CDS
Gene	Product
CBFGIKBE_00572	hypothetical protein
CBFGIKBE_00601	hypothetical protein
CBFGIKBE_00603	hypothetical protein
CBFGIKBE_00604	hypothetical protein
CBFGIKBE_00605	hypothetical protein
CBFGIKBE_00606	hypothetical protein
CBFGIKBE_00608	hypothetical protein
CBFGIKBE_00609	Putative two-component membrane permease
CBFGIKBE_00612	hypothetical protein
CBFGIKBE_00635	hypothetical protein
CBFGIKBE_00636	hypothetical protein
CBFGIKBE_00645	hypothetical protein
CBFGIKBE_00646	hypothetical protein
CBFGIKBE_00653	hypothetical protein
CBFGIKBE_00667	hypothetical protein
CBFGIKBE_00672	hypothetical protein
CBFGIKBE_00696	hypothetical protein
CBFGIKBE_00703	hypothetical protein
aer	Aerotaxis receptor
agaA	N-acetylgalactosamine-6-phosphate deacetylase
agaC_1	N-acetylgalactosamine permease IIC component 1
agaC_2	N-acetylgalactosamine permease IIC component 1
agaS	Putative D-galactosamine-6-phosphate deaminase
alx	Putative membrane-bound redox modulator Alx
argG	Argininosuccinate synthase
cca	Multifunctional CCA protein
dacB	D-alanyl-D-alanine carboxypeptidase DacB
deaD	ATP-dependent RNA helicase DeaD
diaA	DnaA initiator-associating protein DiaA
dlsT	putative serine transporter
dmlR_3	HTH-type transcriptional regulator DmlR
dnaG	DNA primase
ebgA	Evolved beta-galactosidase subunit alpha
ebgC	Evolved beta-galactosidase subunit beta
exuT	Hexuronate transporter
fadH	2,4-dienoyl-CoA reductase
folB	Dihydroneopterin aldolase
folP_1	Dihydropteroate synthase
ftsH	ATP-dependent zinc metalloprotease FtsH
garD	Galactarate dehydratase (L-threo-forming)
garK	Glycerate 2-kinase
garL	5-keto-4-deoxy-D-glucarate aldolase
garP	putative galactarate transporter
garR	2-hydroxy-3-oxopropionate reductase
glgS	Surface composition regulator
glmM	Phosphoglucosamine mutase
glnE	Bifunctional glutamine synthetase
greA	Transcription elongation factor GreA
hldE	Bifunctional protein HldE
ibaG	Acid stress protein IbaG
infB	Translation initiation factor IF-2
iolU	scyllo-inositol 2-dehydrogenase (NADP(+)) IolU
ispB	Octaprenyl diphosphate synthase
kbaY	D-tagatose-1,6-bisphosphate aldolase subunit
kbaZ	D-tagatose-1,6-bisphosphate aldolase subunit
kdsD	Arabinose 5-phosphate isomerase KdsD
lacR	HTH-type transcriptional regulator LacR
levE	PTS system fructose-specific EIIB component
limB	Limonene 1,2-monooxygenase
lldR_2	Putative L-lactate dehydrogenase operon
lpoA	Penicillin-binding protein activator LpoA
manX_1	PTS system mannose-specific EIIAB component
manZ_1	PTS system mannose-specific EIID component
manZ_2	PTS system mannose-specific EIID component
mlaB	putative phospholipid ABC transporter-binding
mlaC	putative phospholipid-binding protein MlaC
mlaD	putative phospholipid ABC transporter-binding
mlaE	putative phospholipid ABC transporter permease
mlaF	putative phospholipid import ATP-binding
mtr	Tryptophan-specific transport protein
mug	G/U mismatch-specific DNA glycosylase
murA	UDP-N-acetylglucosamine
mzrA	Modulator protein MzrA
nagB_1	Glucosamine-6-phosphate deaminase 1
nlpI	Lipoprotein NlpI
nusA	Transcription termination/antitermination
obgE	GTPase ObgE/CgtA
osmY_1	Osmotically-inducible protein Y
papC_1	Outer membrane usher protein PapC
papD_1	Chaperone protein PapD
patA	Putrescine aminotransferase
plsY	putative glycerol-3-phosphate acyltransferase
pnp	Polyribonucleotide nucleotidyltransferase
prlF	Antitoxin PrlF
rbfA	30S ribosome-binding factor
rimP	Ribosome maturation factor RimP
rlmE	Ribosomal RNA large subunit methyltransferase E
rlmG	Ribosomal RNA large subunit methyltransferase G
rplU	50S ribosomal protein L21
rpmA	50S ribosomal protein L27
rpoD	RNA polymerase sigma factor RpoD
rpsO	30S ribosomal protein S15
rpsU	30S ribosomal protein S21
rsmI	Ribosomal RNA small subunit methyltransferase I
secG	Protein-export membrane protein SecG
sorB	PTS system sorbose-specific EIIB component
srlR_1	Glucitol operon repressor
sstT	Serine/threonine transporter SstT
tdcB	L-threonine dehydratase catabolic TdcB
tdcC	Threonine/serine transporter TdcC
tdcD	Propionate kinase
tdcE	PFL-like enzyme TdcE
tdcF	Putative reactive intermediate deaminase TdcF
tdcG	L-serine dehydratase TdcG
truB	tRNA pseudouridine synthase B
tsaD	tRNA N6-adenosine threonylcarbamoyltransferase
tsaR_1	HTH-type transcriptional regulator TsaR
ttdA	L(+)-tartrate dehydratase subunit alpha
ttdB	L(+)-tartrate dehydratase subunit beta
ttdT_1	L-tartrate/succinate antiporter
uppP	Undecaprenyl-diphosphatase
uxaA_1	Altronate dehydratase
uxaC	Uronate isomerase
ybgD_1	putative fimbrial-like protein YbgD
ygiF	Inorganic triphosphatase
ygjH	tRNA-binding protein YgjH
ygjI	Inner membrane transporter YgjI
ygjK	Glucosidase YgjK
ygjP	UTP pyrophosphatase
ygjV	Inner membrane protein YgjV
yhaH	Inner membrane protein YhaH
yhaI	Inner membrane protein YhaI
yhaJ_1	HTH-type transcriptional regulator YhaJ
yhaK	Pirin-like protein YhaK
yhaV	Ribonuclease toxin YhaV
yhbE	putative inner membrane transporter YhbE
yhbO	Protein/nucleic acid deglycase 2
yhbU	putative protease YhbU
yhbX	Putative phosphoethanolamine transferase YhbX
yhbY	RNA-binding protein YhbY
yqiJ	Inner membrane protein YqiJ
yqiK	Inner membrane protein YqiK
yqjA	Inner membrane protein YqjA
yqjC	Protein YqjC
yqjD	putative protein YqjD
yqjE	Inner membrane protein YqjE
yqjF	Inner membrane protein YqjF
yqjG	Glutathionyl-hydroquinone reductase YqjG
yqjH	NADPH-dependent ferric-chelate reductase
yqjI	Transcriptional regulator YqjI
yrbG	Inner membrane protein YrbG

## Sheet: Region C CDS
CBFGIKBE_00774	hypothetical protein
CBFGIKBE_00775	hypothetical protein
CBFGIKBE_00777	hypothetical protein
CBFGIKBE_00780	hypothetical protein
CBFGIKBE_00781	hypothetical protein
CBFGIKBE_00785	hypothetical protein
CBFGIKBE_00792	hypothetical protein
CBFGIKBE_00808	26 kDa periplasmic immunogenic protein
CBFGIKBE_00815	hypothetical protein
CBFGIKBE_00820	hypothetical protein
CBFGIKBE_00828	hypothetical protein
CBFGIKBE_00829	hypothetical protein
ansB	L-asparaginase 2
argK	GTPase ArgK
argO	Arginine exporter protein ArgO
argP	HTH-type transcriptional regulator ArgP
bglA	6-phospho-beta-glucosidase BglA
cmtB	Mannitol-specific cryptic phosphotransferase
coaA_1	Pantothenate kinase
cynR_1	HTH-type transcriptional regulator CynR
dsbC	Thiol:disulfide interchange protein DsbC
endA	Endonuclease-1
epd	D-erythrose-4-phosphate dehydrogenase
fbaA_1	Fructose-bisphosphate aldolase class 2
fldB	Flavodoxin 2
fumE	Fumarase E
galP	Galactose-proton symporter
gcvH	Glycine cleavage system H protein
gcvP	Glycine dehydrogenase (decarboxylating)
gcvT	Aminomethyltransferase
ghxQ	Guanine/hypoxanthine permease GhxQ
gltD_2	Glutamate synthase [NADPH] small chain
gshB	Glutathione synthetase
guaD	Guanine deaminase
hemN_1	Oxygen-independent coproporphyrinogen-III
hyfA_2	Hydrogenase-4 component A
idi	Isopentenyl-diphosphate Delta-isomerase
intS_2	Prophage integrase IntS
loiP	Metalloprotease LoiP
lysS	Lysine--tRNA ligase
metK	S-adenosylmethionine synthase
mltC	Membrane-bound lytic murein transglycosylase C
mscS	Small-conductance mechanosensitive channel
mtlA_2	PTS system mannitol-specific EIICB component
mutY	Adenine DNA glycosylase
nupG	Nucleoside permease NupG
pepP	Xaa-Pro aminopeptidase
pgk	Phosphoglycerate kinase
prfB_1	Peptide chain release factor RF2
rdgB	dITP/XTP pyrophosphatase
recJ	Single-stranded-DNA-specific exonuclease RecJ
rpiA	Ribose-5-phosphate isomerase A
rsmE	Ribosomal RNA small subunit methyltransferase E
scpA	Methylmalonyl-CoA mutase
scpB	Methylmalonyl-CoA decarboxylase
scpC	Propionyl-CoA:succinate CoA transferase
sdhE	FAD assembly factor SdhE
serA	D-3-phosphoglycerate dehydrogenase
speA	Biosynthetic arginine decarboxylase
speB	Agmatinase
speC	Constitutive ornithine decarboxylase
sprT	Protein SprT
tktA	Transketolase 1
trmB	tRNA (guanine-N(7)-)-methyltransferase
uacT	Uric acid transporter UacT
ubiH	2-octaprenyl-6-methoxyphenol hydroxylase
ubiI	2-octaprenylphenol hydroxylase
xanQ	Xanthine permease XanQ
xdhA_1	Putative xanthine dehydrogenase
xerD_1	Tyrosine recombinase XerD
ydfK	putative membrane protein YdfK
ygfA	5-formyltetrahydrofolate cyclo-ligase
ygfX	Inner membrane protein YgfX
ygfZ	tRNA-modifying protein YgfZ
yggF	Fructose-1,6-bisphosphatase 2 class 2
yggP	Mannitol-1-phosphate 5-dehydrogenase
yggR	putative protein YggR
yggS	Pyridoxal phosphate homeostasis protein
yggX	putative Fe(2+)-trafficking protein
yqfG	putative protein YqfG
yqgF	Putative pre-16S rRNA nuclease
zapA	Cell division protein ZapA

## Sheet: Region D CDS
CBFGIKBE_01335	hypothetical protein
CBFGIKBE_01336	hypothetical protein
CBFGIKBE_01340	hypothetical protein
cscB	Sucrose permease
degA	HTH-type transcriptional regulator DegA
dsdA	D-serine dehydratase
dsdX	D-serine transporter DsdX
emrK	putative multidrug resistance protein EmrK
emrY	putative multidrug resistance protein EmrY
evgA	DNA-binding transcriptional activator EvgA
evgS	Sensor protein EvgS
frc	Formyl-CoA:oxalate CoA-transferase
mlaA	putative phospholipid-binding lipoprotein MlaA
oxc	Oxalyl-CoA decarboxylase
sacA_1	Sucrose-6-phosphate hydrolase
scrK	Fructokinase
yfdC	Inner membrane protein YfdC
yfdE	Acetyl-CoA:oxalate CoA-transferase
yfdX	Protein YfdX

## Sheet: Region E CDS
CBFGIKBE_01531	hypothetical protein
CBFGIKBE_01542	hypothetical protein
CBFGIKBE_01543	hypothetical protein
CBFGIKBE_01546	hypothetical protein
CBFGIKBE_01552	hypothetical protein
CBFGIKBE_01559	hypothetical protein
CBFGIKBE_01560	hypothetical protein
CBFGIKBE_01563	hypothetical protein
CBFGIKBE_01571	Beta-glucosidase BoGH3B
CBFGIKBE_01576	hypothetical protein
CBFGIKBE_01580	hypothetical protein
CBFGIKBE_01582	hypothetical protein
CBFGIKBE_01583	hypothetical protein
CBFGIKBE_01584	hypothetical protein
CBFGIKBE_01585	hypothetical protein
CBFGIKBE_01586	hypothetical protein
CBFGIKBE_01588	hypothetical protein
CBFGIKBE_01589	hypothetical protein
CBFGIKBE_01590	hypothetical protein
CBFGIKBE_01591	hypothetical protein
CBFGIKBE_01594	hypothetical protein
CBFGIKBE_01618	hypothetical protein
CBFGIKBE_01620	hypothetical protein
CBFGIKBE_01621	hypothetical protein
CBFGIKBE_01622	hypothetical protein
CBFGIKBE_01623	hypothetical protein
CBFGIKBE_01624	hypothetical protein
CBFGIKBE_01625	hypothetical protein
CBFGIKBE_01626	hypothetical protein
CBFGIKBE_01627	hypothetical protein
CBFGIKBE_01628	hypothetical protein
CBFGIKBE_01629	hypothetical protein
CBFGIKBE_01630	hypothetical protein
CBFGIKBE_01631	hypothetical protein
CBFGIKBE_01632	hypothetical protein
CBFGIKBE_01633	hypothetical protein
CBFGIKBE_01634	hypothetical protein
CBFGIKBE_01635	hypothetical protein
CBFGIKBE_01636	hypothetical protein
CBFGIKBE_01637	hypothetical protein
CBFGIKBE_01638	hypothetical protein
CBFGIKBE_01640	hypothetical protein
CBFGIKBE_01641	hypothetical protein
CBFGIKBE_01642	hypothetical protein
CBFGIKBE_01643	hypothetical protein
CBFGIKBE_01644	hypothetical protein
CBFGIKBE_01645	hypothetical protein
CBFGIKBE_01646	hypothetical protein
CBFGIKBE_01647	hypothetical protein
CBFGIKBE_01648	hypothetical protein
CBFGIKBE_01649	hypothetical protein
CBFGIKBE_01650	hypothetical protein
CBFGIKBE_01653	hypothetical protein
CBFGIKBE_01654	hypothetical protein
CBFGIKBE_01655	hypothetical protein
CBFGIKBE_01656	hypothetical protein
CBFGIKBE_01657	hypothetical protein
CBFGIKBE_01658	hypothetical protein
CBFGIKBE_01661	hypothetical protein
CBFGIKBE_01668	hypothetical protein
CBFGIKBE_01669	hypothetical protein
CBFGIKBE_01670	hypothetical protein
CBFGIKBE_01671	hypothetical protein
CBFGIKBE_01672	hypothetical protein
CBFGIKBE_01678	hypothetical protein
CBFGIKBE_01679	hypothetical protein
CBFGIKBE_01681	hypothetical protein
CBFGIKBE_01682	hypothetical protein
CBFGIKBE_01683	hypothetical protein
CBFGIKBE_01684	hypothetical protein
CBFGIKBE_01685	hypothetical protein
CBFGIKBE_01686	Putative tyrosine-protein kinase in cps region
CBFGIKBE_01688	hypothetical protein
CBFGIKBE_01691	hypothetical protein
CBFGIKBE_01692	hypothetical protein
CBFGIKBE_01693	hypothetical protein
CBFGIKBE_01704	hypothetical protein
CBFGIKBE_01725	hypothetical protein
CBFGIKBE_01727	hypothetical protein
CBFGIKBE_01730	hypothetical protein
CBFGIKBE_01731	hypothetical protein
CBFGIKBE_01732	hypothetical protein
CBFGIKBE_01734	hypothetical protein
CBFGIKBE_01735	hypothetical protein
CBFGIKBE_01736	hypothetical protein
CBFGIKBE_01737	hypothetical protein
CBFGIKBE_01738	hypothetical protein
CBFGIKBE_01742	hypothetical protein
CBFGIKBE_01743	hypothetical protein
CBFGIKBE_01744	hypothetical protein
CBFGIKBE_01745	hypothetical protein
CBFGIKBE_01746	hypothetical protein
CBFGIKBE_01747	hypothetical protein
CBFGIKBE_01748	hypothetical protein
CBFGIKBE_01749	hypothetical protein
CBFGIKBE_01750	hypothetical protein
CBFGIKBE_01751	hypothetical protein
CBFGIKBE_01752	hypothetical protein
CBFGIKBE_01753	hypothetical protein
CBFGIKBE_01754	hypothetical protein
CBFGIKBE_01768	hypothetical protein
CBFGIKBE_01769	hypothetical protein
CBFGIKBE_01770	Invasin
CBFGIKBE_01771	hypothetical protein
CBFGIKBE_01790	hypothetical protein
CBFGIKBE_01793	hypothetical protein
CBFGIKBE_01796	hypothetical protein
CBFGIKBE_01798	hypothetical protein
CBFGIKBE_01803	hypothetical protein
CBFGIKBE_01812	hypothetical protein
CBFGIKBE_01814	hypothetical protein
CBFGIKBE_01815	hypothetical protein
CBFGIKBE_01818	hypothetical protein
CBFGIKBE_01819	hypothetical protein
CBFGIKBE_01832	hypothetical protein
CBFGIKBE_01839	hypothetical protein
CBFGIKBE_01840	hypothetical protein
CBFGIKBE_01841	hypothetical protein
CBFGIKBE_01843	hypothetical protein
CBFGIKBE_01844	hypothetical protein
CBFGIKBE_01845	hypothetical protein
CBFGIKBE_01846	hypothetical protein
CBFGIKBE_01847	hypothetical protein
CBFGIKBE_01848	hypothetical protein
CBFGIKBE_01850	hypothetical protein
CBFGIKBE_01851	hypothetical protein
CBFGIKBE_01852	hypothetical protein
CBFGIKBE_01853	hypothetical protein
CBFGIKBE_01856	hypothetical protein
CBFGIKBE_01858	hypothetical protein
CBFGIKBE_01859	hypothetical protein
CBFGIKBE_01882	hypothetical protein
CBFGIKBE_01891	hypothetical protein
CBFGIKBE_01897	hypothetical protein
acm	Lysozyme M1
alkA	DNA-3-methyladenine glycosylase 2
amn	AMP nucleosidase
amyA	Cytoplasmic alpha-amylase
apbC	Iron-sulfur cluster carrier protein
appA_1	Oligopeptide-binding protein AppA
araF	L-arabinose-binding periplasmic protein
araG_1	Arabinose import ATP-binding protein AraG
argS	Arginine--tRNA ligase
artM_1	Arginine transport ATP-binding protein ArtM
aspS	Aspartate--tRNA ligase
baeR	Transcriptional regulatory protein BaeR
baeS	Signal transduction histidine-protein kinase
btsR	Transcriptional regulatory protein BtsR
btsS	Sensor histidine kinase BtsS
cbeA_2	Cytoskeleton bundling-enhancing antitoxin CbeA
cbl	HTH-type transcriptional regulator cbl
cbtA_2	Cytoskeleton-binding toxin CbtA
cdd	Cytidine deaminase
cheA	Chemotaxis protein CheA
cheB	Chemotaxis response regulator protein-glutamate
cheR	Chemotaxis protein methyltransferase
cheW	Chemotaxis protein CheW
cheY	Chemotaxis protein CheY
cheZ	Protein phosphatase CheZ
cirA	Colicin I receptor
cmoA	Carboxy-S-adenosyl-L-methionine synthase
cmoB	tRNA U34 carboxymethyltransferase
cobS	Adenosylcobinamide-GDP ribazoletransferase
cobT	Nicotinate-nucleotide--dimethylbenzimidazole
cobU	Bifunctional adenosylcobalamin biosynthesis
cutC_1	Copper homeostasis protein CutC
cysL	HTH-type transcriptional regulator CysL
dacD	D-alanyl-D-alanine carboxypeptidase DacD
dcd	dCTP deaminase
dcm	DNA-cytosine methyltransferase
dcyD	D-cysteine desulfhydrase
dgcE	putative diguanylate cyclase DgcE
dgcQ_1	putative diguanylate cyclase DgcQ
dld	Quinone-dependent D-lactate dehydrogenase
dnaK_1	Chaperone protein DnaK
draG	ADP-ribosyl-[dinitrogen reductase]
dsrB	Protein DsrB
dusC	tRNA-dihydrouridine(16) synthase
emrE_1	Multidrug transporter EmrE
era_2	GTPase Era
erfK	putative L,D-transpeptidase ErfK/SrfK
fabG_1	3-oxoacyl-[acyl-carrier-protein] reductase FabG
fbaB	Fructose-bisphosphate aldolase class 1
flhA_1	Flagellar biosynthesis protein FlhA
flhB	Flagellar biosynthetic protein FlhB
flhC	Flagellar transcriptional regulator FlhC
flhD	Flagellar transcriptional regulator FlhD
flhE	Flagellar protein FlhE
fliA	RNA polymerase sigma factor FliA
fliC	Flagellin
fliD	Flagellar hook-associated protein 2
fliE	Flagellar hook-basal body complex protein FliE
fliF	Flagellar M-ring protein
fliG	Flagellar motor switch protein FliG
fliH	Flagellar assembly protein FliH
fliI	Flagellum-specific ATP synthase
fliJ	Flagellar FliJ protein
fliK	Flagellar hook-length control protein
fliM	Flagellar motor switch protein FliM
fliN	Flagellar motor switch protein FliN
fliO	Flagellar protein FliO
fliP	Flagellar biosynthetic protein FliP
fliS	Flagellar secretion chaperone FliS
fliT	Flagellar protein FliT
fliY	L-cystine-binding protein FliY
fliZ	Regulator of sigma S factor FliZ
flu_1	Antigen 43
folE	GTP cyclohydrolase 1
fruA_1	PTS system fructose-specific EIIB'BC component
fruB	Multiphosphoryl transfer protein
ftnA_1	Bacterial non-heme ferritin
ftnA_2	Bacterial non-heme ferritin
galF_1	UTP--glucose-1-phosphate uridylyltransferase
galS	HTH-type transcriptional regulator GalS
gatA	PTS system galactitol-specific EIIA component
gatB	PTS system galactitol-specific EIIB component
gatC	PTS system galactitol-specific EIIC component
gatD	Galactitol 1-phosphate 5-dehydrogenase
gatY	D-tagatose-1,6-bisphosphate aldolase subunit
gatZ	D-tagatose-1,6-bisphosphate aldolase subunit
glgM	Alpha-maltose-1-phosphate synthase
gltC_3	HTH-type transcriptional regulator GltC
gnd_1	6-phosphogluconate dehydrogenase,
gpFI	Putative prophage major tail sheath protein
hchA	Protein/nucleic acid deglycase 1
hisA	1-(5-phosphoribosyl)-5-[(5-
hisB	Histidine biosynthesis bifunctional protein
hisC	Histidinol-phosphate aminotransferase
hisD	Histidinol dehydrogenase
hisF	Imidazole glycerol phosphate synthase subunit
hisG	ATP phosphoribosyltransferase
hisH	Imidazole glycerol phosphate synthase subunit
hisI	Phosphoribosyl-AMP cyclohydrolase
hiuH	5-hydroxyisourate hydrolase
hsdR_1	Type-1 restriction enzyme R protein
htrA	Serine protease Do-like HtrA
kanE	Alpha-D-kanosaminyltransferase
kdgK_2	2-dehydro-3-deoxygluconokinase
klcA_2	Antirestriction protein KlcA
lacC	Tagatose-6-phosphate kinase
lpxT	Lipid A 1-diphosphate synthase
ltrA_1	Group II intron-encoded protein LtrA
lysP	Lysine-specific permease
mdtA	Multidrug resistance protein MdtA
mdtB	Multidrug resistance protein MdtB
mdtC	Multidrug resistance protein MdtC
mdtD	Putative multidrug resistance protein MdtD
mepS_1	Murein DD-endopeptidase MepS/Murein
metG	Methionine--tRNA ligase
mfpsA	Mannosylfructose-phosphate synthase
mglA_2	Galactose/methyl galactoside import ATP-binding
mglB	D-galactose-binding periplasmic protein
mglC	Galactoside transport system permease protein
mlrA	HTH-type transcriptional regulator MlrA
motA	Motility protein A
motB	Motility protein B
msrP	Protein-methionine-sulfoxide reductase
msrQ	Protein-methionine-sulfoxide reductase
mtfA	Protein MtfA
mtlK	Mannitol 2-dehydrogenase
nfo	Endonuclease 4
nudB	Dihydroneopterin triphosphate diphosphatase
nupX	Putative nucleoside permease NupX
oatA_1	O-acetyltransferase OatA
oatA_2	O-acetyltransferase OatA
ompN_1	Outer membrane protein N
otsA	Trehalose-6-phosphate synthase
otsB	Trehalose-6-phosphate phosphatase
pbpG	D-alanyl-D-alanine endopeptidase
pdeN	putative cyclic di-GMP phosphodiesterase PdeN
pduV_2	Propanediol utilization protein PduV
pglI	GalNAc(5)-diNAcBac-PP-undecaprenol
pgsA	CDP-diacylglycerol--glycerol-3-phosphate
pimB	GDP-mannose-dependent
plaP	Low-affinity putrescine importer PlaP
preA	NAD-dependent dihydropyrimidine dehydrogenase
preT	NAD-dependent dihydropyrimidine dehydrogenase
psuG	Pseudouridine-5'-phosphate glycosidase
psuK_1	Pseudouridine kinase
psuK_2	Pseudouridine kinase
psuT	Putative pseudouridine transporter
rbsC_2	Ribose import permease protein RbsC
rcnA	Nickel/cobalt efflux system RcnA
rcnB	Nickel/cobalt homeostasis protein RcnB
rcnR	Transcriptional repressor RcnR
rcsA	Transcriptional regulatory protein RcsA
rfbC	dTDP-4-dehydrorhamnose 3,5-epimerase
rfbD	dTDP-4-dehydrorhamnose reductase
rffG_1	dTDP-glucose 4,6-dehydratase 2
rffH_1	Glucose-1-phosphate thymidylyltransferase 2
rihB	Pyrimidine-specific ribonucleoside hydrolase
rrrD_1	Lysozyme RrrD
ruvA	Holliday junction ATP-dependent DNA helicase
ruvB	Holliday junction ATP-dependent DNA helicase
ruvC	Crossover junction endodeoxyribonuclease RuvC
sbcB	Exodeoxyribonuclease I
sbmC_2	DNA gyrase inhibitor
sdiA	Regulatory protein SdiA
secA_1	Protein translocase subunit SecA
setB	Sugar efflux transporter B
spaR_2	Surface presentation of antigens protein SpaR
srlR_3	Glucitol operon repressor
srpC	Solvent efflux pump outer membrane protein SrpC
tap	Methyl-accepting chemotaxis protein IV
tar	Methyl-accepting chemotaxis protein II
tfaE	Prophage tail fiber assembly protein TfaE
thiD	Hydroxymethylpyrimidine/phosphomethylpyrimidine
thiM	Hydroxyethylthiazole kinase
torY	Cytochrome c-type protein TorY
torZ	Trimethylamine-N-oxide reductase 2
tuaB	Teichuronic acid biosynthesis protein TuaB
tyrP	Tyrosine-specific transport protein
udk	Uridine kinase
ugd	UDP-glucose 6-dehydrogenase
ureR_2	Urease operon transcriptional activator
uspC	Universal stress protein C
uvrC	UvrABC system protein C
uvrY	Response regulator UvrY
vsr	Very short patch repair protein
wbbL	Rhamnosyltransferase WbbL
wcaJ	UDP-glucose:undecaprenyl-phosphate
xerD_2	Tyrosine recombinase XerD
ydcP_1	putative protease YdcP
yebC	putative transcriptional regulatory protein
yecD	Isochorismatase family protein YecD
yecM	Protein YecM
yecN	Inner membrane protein YecN
yecS	L-cystine transport system permease protein
yedA_1	putative inner membrane transporter YedA
yedF	Putative sulfur carrier protein YedF
yedI	Inner membrane protein YedI
yedJ	putative protein YedJ
yedK	Putative SOS response-associated peptidase YedK
yedP	Mannosyl-3-phosphoglycerate phosphatase
yedR	Inner membrane protein YedR
yedV	putative sensor-like histidine kinase YedV
yedW	putative transcriptional regulatory protein
yeeA	Inner membrane protein YeeA
yeeN	putative transcriptional regulatory protein
yeeO	putative FMN/FAD exporter YeeO
yeeR_1	Inner membrane protein YeeR
yeeZ	Protein YeeZ
yefM	Antitoxin YefM
yegS	Lipid kinase YegS
yegT	Putative nucleoside transporter YegT
yehA	putative fimbrial-like protein YehA
yehB_1	Outer membrane usher protein YehB
yehC	putative fimbrial chaperone YehC
yehD	putative fimbrial-like protein YehD
yehL	putative protein YehL
yehR	putative lipoprotein YehR
yehW	Glycine betaine uptake system permease protein
yehX	Glycine betaine uptake system ATP-binding
yehY	Glycine betaine uptake system permease protein
yehZ	Glycine betaine-binding protein YehZ
yeiG	S-formylglutathione hydrolase YeiG
yeiL	Regulatory protein YeiL
yeiP	Elongation factor P-like protein
yeiR	Zinc-binding GTPase YeiR
yhaJ_2	HTH-type transcriptional regulator YhaJ
yhjE_2	Inner membrane metabolite transport protein
yodB	Cytochrome b561
yoeB	Toxin YoeB
yohC	Inner membrane protein YohC
yohD	Inner membrane protein YohD
yohK	Inner membrane protein YohK
yvoA	HTH-type transcriptional repressor YvoA
zinT	Metal-binding protein ZinT
znuB	High-affinity zinc uptake system membrane

## Sheet: Region F CDS
CBFGIKBE_02569	hypothetical protein
CBFGIKBE_02570	Insertion element IS6110 uncharacterized 12.0
CBFGIKBE_02571	hypothetical protein
CBFGIKBE_02573	hypothetical protein
CBFGIKBE_02574	hypothetical protein
CBFGIKBE_02576	hypothetical protein
CBFGIKBE_02577	hypothetical protein
CBFGIKBE_02579	hypothetical protein
CBFGIKBE_02580	hypothetical protein
CBFGIKBE_02581	hypothetical protein
CBFGIKBE_02582	hypothetical protein
CBFGIKBE_02583	hypothetical protein
CBFGIKBE_02584	hypothetical protein
CBFGIKBE_02585	hypothetical protein
CBFGIKBE_02586	hypothetical protein
CBFGIKBE_02587	hypothetical protein
CBFGIKBE_02588	hypothetical protein
CBFGIKBE_02589	hypothetical protein
CBFGIKBE_02590	hypothetical protein
CBFGIKBE_02591	hypothetical protein
CBFGIKBE_02592	hypothetical protein
CBFGIKBE_02593	hypothetical protein
CBFGIKBE_02594	hypothetical protein
CBFGIKBE_02595	hypothetical protein
CBFGIKBE_02596	hypothetical protein
CBFGIKBE_02599	hypothetical protein
CBFGIKBE_02600	hypothetical protein
CBFGIKBE_02605	hypothetical protein
CBFGIKBE_02607	hypothetical protein
CBFGIKBE_02608	hypothetical protein
CBFGIKBE_02609	hypothetical protein
CBFGIKBE_02610	hypothetical protein
CBFGIKBE_02611	hypothetical protein
CBFGIKBE_02612	hypothetical protein
CBFGIKBE_02613	hypothetical protein
CBFGIKBE_02614	hypothetical protein
CBFGIKBE_02616	hypothetical protein
CBFGIKBE_02617	hypothetical protein
CBFGIKBE_02618	hypothetical protein
CBFGIKBE_02619	hypothetical protein
CBFGIKBE_02620	hypothetical protein
dnaJ_1	Chaperone protein DnaJ
hokC_1	Toxic protein HokC
iraM	Anti-adapter protein IraM
lexA_1	LexA repressor
ltrA_2	Group II intron-encoded protein LtrA
mec_1	CysO-cysteine peptidase
ompX_1	Outer membrane protein X
recE	Exodeoxyribonuclease 8
rrrD_2	Lysozyme RrrD
rusA_1	Crossover junction endodeoxyribonuclease RusA
ydfR	putative protein YdfR

## Sheet: Region G CDS
CBFGIKBE_02865	hypothetical protein
CBFGIKBE_02866	hypothetical protein
CBFGIKBE_02867	hypothetical protein
CBFGIKBE_02868	hypothetical protein
CBFGIKBE_02869	hypothetical protein
CBFGIKBE_02871	hypothetical protein
CBFGIKBE_02872	hypothetical protein
CBFGIKBE_02873	hypothetical protein
CBFGIKBE_02874	hypothetical protein
CBFGIKBE_02875	hypothetical protein
CBFGIKBE_02876	hypothetical protein
intS_3	Prophage integrase IntS
ssb_1	Single-stranded DNA-binding protein

## Sheet: Region H CDS
CBFGIKBE_03469	putative type I restriction enzymeP M protein
CBFGIKBE_03470	hypothetical protein
CBFGIKBE_03472	hypothetical protein
CBFGIKBE_03473	hypothetical protein
CBFGIKBE_03475	hypothetical protein
CBFGIKBE_03476	hypothetical protein
CBFGIKBE_03477	hypothetical protein
CBFGIKBE_03478	hypothetical protein
CBFGIKBE_03480	hypothetical protein
CBFGIKBE_03481	hypothetical protein
CBFGIKBE_03483	hypothetical protein
CBFGIKBE_03484	hypothetical protein
CBFGIKBE_03485	hypothetical protein
CBFGIKBE_03486	hypothetical protein
CBFGIKBE_03487	hypothetical protein
CBFGIKBE_03488	hypothetical protein
CBFGIKBE_03489	hypothetical protein
CBFGIKBE_03490	hypothetical protein
CBFGIKBE_03491	hypothetical protein
CBFGIKBE_03492	hypothetical protein
CBFGIKBE_03493	hypothetical protein
CBFGIKBE_03494	hypothetical protein
CBFGIKBE_03496	hypothetical protein
CBFGIKBE_03497	hypothetical protein
CBFGIKBE_03498	hypothetical protein
CBFGIKBE_03499	hypothetical protein
CBFGIKBE_03501	hypothetical protein
CBFGIKBE_03502	hypothetical protein
CBFGIKBE_03503	hypothetical protein
CBFGIKBE_03504	hypothetical protein
CBFGIKBE_03505	hypothetical protein
CBFGIKBE_03506	hypothetical protein
CBFGIKBE_03507	hypothetical protein
CBFGIKBE_03508	hypothetical protein
CBFGIKBE_03509	hypothetical protein
CBFGIKBE_03512	hypothetical protein
CBFGIKBE_03513	hypothetical protein
CBFGIKBE_03514	hypothetical protein
CBFGIKBE_03515	hypothetical protein
CBFGIKBE_03516	hypothetical protein
CBFGIKBE_03517	hypothetical protein
CBFGIKBE_03518	putative HTH-type transcriptional regulator
CBFGIKBE_03519	hypothetical protein
CBFGIKBE_03520	hypothetical protein
CBFGIKBE_03521	hypothetical protein
CBFGIKBE_03522	hypothetical protein
CBFGIKBE_03523	hypothetical protein
CBFGIKBE_03524	hypothetical protein
era_3	GTPase Era
flu_2	Antigen 43
hin	DNA-invertase hin
hsdR_2	Type I restriction enzyme EcoR124II R protein
lexA_2	LexA repressor
mec_2	CysO-cysteine peptidase
ompX_3	Outer membrane protein X
rusA_2	Crossover junction endodeoxyribonuclease RusA
sppA_2	Putative signal peptide peptidase SppA
ydfO_2	putative protein YdfO

[truncated: 3 more sheets: Region I CDS, Region J CDS, Region K CDS]
