# Supplementary material for: Emergence of a carbapenem-resistant atypical uropathogenic Escherichia coli clone as an increasing cause of urinary tract infection
Source: Nat Commun. 2025 Sep 2;16:8200. doi: 10.1038/s41467-025-63477-0 (PMC12405470; doi:10.1038/s41467-025-63477-0)
Supplement: Supplementary file 8 — Supplementary Data 6 [file 41467_2025_63477_MOESM8_ESM.xlsx]

## Sheet: Sheet1
		Supplementary Data 6: BEAST analysis
		Clock Rate Model	Population Model	Chain length for each triplicate	Mean Clock Rate (95% HPD)	Mean Tree Likelihood	Median Clock Rate
		Relaxed Exponential	Coalescent Bayesian Skyline	300 Million	1.0721E-3 [9.4436E-4, 1.2137E-3]	-39473.5	0.0010698
		Relaxed Exponential	Coalescent exponential	300 Million	1.1207E-3 [9.865E-4, 1.2649E-3]	-39476.9	0.0011185
		Relaxed Exponential	Coalescent constant	300 Million	1.0941E-3 [9.5372E-4, 1.2389E-3]	-39480.8	0.0010909
		Relaxed Log Normal	Coalescent Bayesian Skyline	300 Million	1.086E-3 [9.3444E-4, 1.2445E-3]	-39490.2	0.0010823
		Relaxed Log Normal	Coalescent exponential	300 Million	1.1042E-3 [9.6196E-3, 1.2437E-3]	-39490.8	0.0011022
		Relaxed Log Normal	Coalescent constant	300 Million	1.0995E-3 [9.5747E-4, 1.2468E-3]	-39491.8	0.0010982
		Strict clock	Coalescent constant	300 Million	7.7168E-4 [7.71683E-4, 8.2621E-4]	-40318.9	0.00077138
		Strict clock	Coalescent exponential	300 Million	7.809E-4 [7.242E-4, 8.3548E-4]	-40320.8	0.00078073
		Strict clock	Coalescent Bayesian Skyline	300 Million	7.7065E-4 [7.1372 E-4, 8.9365E-4	-40324	0.00077083
