# Supplementary material for: Emergence of a carbapenem-resistant atypical uropathogenic Escherichia coli clone as an increasing cause of urinary tract infection
Source: Nat Commun. 2025 Sep 2;16:8200. doi: 10.1038/s41467-025-63477-0 (PMC12405470; doi:10.1038/s41467-025-63477-0)
Supplement: Supplementary file 9 — Supplementary Data 7 [file 41467_2025_63477_MOESM9_ESM.xlsx]

## Sheet: Meta-analysis
Supplementary Data 7: Carbapenem resistant E. coli meta-analysis
Title of paper	DOI	PMID	Origin	Collection years	Specimen type	Information	Total number of CREC isolates	ST167	ST410	ST131	ST405	ST38	ST10	ST617	ST648	ST361	ST69	ST95	ST73	ST1193	ST117	Other
The emergence of highly resistant and hypervirulent Escherichia coli ST405 clone in a tertiary hospital over 8 years	10.1080/22221751.2025.2479048	40071947	China	2015-2022	Clinical isolates	35% of ST167 came from urine, 39% from sputum, 1 isoalte (4%) from blood	123	23	18	3	24	2	2	4		9					3
Population-Based Study of Emergence and Spread of Escherichia coli Producing OXA-48-Like Carbapenemases, Israel, 2007-2023	10.3201/eid3101.240722	39714269	Israel	2007-2023	Rectal swab	Only looked at bla-OXA-48 like	63					17	12		3		4
Emergence of Carbapenem-Resistant Uropathogenic Escherichia coli (ST405 and ST167) Strains Carrying blaCTX-M-15, blaNDM-5 and Diverse Virulence Factors in Hospitalized Patients	10.3390/pathogens13110964	39599517	Pakistan	2023-2024	Urine samples from suspected UTI	Looked at CREC from urine Only took samples from patients that developed symptoms of UTI after being in the hospital for 48 hours	118	25	4	8	42		11		5
Emergence of Escherichia coli ST131 carrying carbapenemase genes, European Union/European Economic Area, August 2012 to May 2024	10.2807/1560-7917.ES.2024.29.47.2400727	39574387	EU	2012-2024	Not defined	Only looked at ST131	594			594
Predominance of bla(NDM)- and bla(IMP)-Harboring Escherichia coli Belonging to Clonal Complexes 131 and 23 in a Major University Hospital.	10.3390/medicina60091528	39336569	Pakistan	2020-2022	Various clinical samples	Apparently all they found from screening 1100 urine isolates were CREC from CC131 and CC23	155			38
Oxacillinase-484–Producing Enterobacterales, France, 2018–2023	10.3201/eid3010.240814	39320334	France	2018-2023	Clinical isoaltes		64	1	29	1	1		1				1
Characterizing carbapenemase-producing Escherichia coli isolates from Spain: high genetic heterogeneity and wide geographical spread	10.3389/fcimb.2024.1390966	38817448	Spain	2015-2020	Clinical isoaltes	Representative isolates from surviellance program in spain	90	4	2	14	2	3	2	3	1		1			4
National genomic epidemiology investigation revealed the spread of carbapenem-resistant Escherichia coli in healthy populations and the impact on public health	10.1186/s13073-024-01310-x	38627827	China	2020-2022	Stool samples	Stool samples from a healthy population	147		8				5	3	2	2	1				2
Molecular Epidemiology of Escherichia coli Resistant to Carbapenems, Fluoroquinolones, and Aminoglycosides Isolated from One of the Largest Hospitals in Vietnam in 2014–2019	10.1155/2024/2711353	38328340	Vietnam	2014-2019	MDR isolates from clinical setting	Hospital in Vietnam	67	7	12	4	10	2	1	3		1	1
Global emergence of a hypervirulent carbapenem-resistant Escherichia coli ST410 clone	10.1038/s41467-023-43854-3	38216585	China	2017-2021	Various clinical samples	Hospitals across 26 Chinese provinces Isolates from clinical sites - ST167 mainly from urine and sputum	388	41	109	12	11	2	10	12	6	8	10	1		5	2
Deciphering mechanisms of bla NDM gene transmission between human and animals: a genomics study of bacterial isolates from various sources in China, 2015 to 2017	10.2807/1560-7917.ES.2023.28.37.2200925	37707983	China	2015-2017	Various	From clinical, animal and food sources Only looked at bla producing Had to count the tree manually The tree has both positive and negative on the same graph	130	13	4	5		2	10	4	1
Rapid cross-border emergence of NDM-5-producing Escherichia coli in the European Union/European Economic Area, 2012 to June 2022	10.2807/1560-7917.ES.2023.28.19.2300209	37166762	EU	2012-2022	Not defined	Only looked at NDM	874	200	96		115				65	70
Dissemination of carbapenemase-producing Enterobacterales in Ireland from 2012 to 2017: a retrospective genomic surveillance study	10.1099/mgen.0.000924	36916881	Ireland	2012-2017	Various samples	Ireland national surviellance	191	5	6	23	3	16	14	2	2	1	3	3	2	2
Molecular surveillance reveals the emergence and dissemination of NDM-5-producing Escherichia coli high-risk clones in Germany, 2013 to 2019	10.2807/1560-7917.ES.2023.28.10.2200509	36892470	Germany	2013-2019	Not defined	NDM-5 producing	222	57	26	1	23	3	2	13	12	16	2			1
Population genomic analysis reveals the emergence of high-risk carbapenem-resistant Escherichia coli among ICU patients in China	10.1016/j.jinf.2023.02.004	36764393	China	2018 and 2020	Anal and nasopharyngeal swabs	From ICU patients	113	8	9	34	5	1		2	6	1				1
Persistence and molecular epidemiology of blaNDM-positive Gram-negative bacteria in three broiler farms: A longitudinal study (2015-2021)	10.1016/j.jhazmat.2023.130725	36630875	China	2015-2021	Broiler farm samples	Broiler farm NDM producing	336		33				7	4							1
Clonal Lineages and Virulence Factors of Carbapenem Resistant E. coli in Alameda County, California, 2017-2019	10.3390/antibiotics11121794	36551451	US	2017-2019	Clinical isolates	California	82	5	4	17	12	2	3		4		4	1	1
Characterization of Genomic Diversity among Carbapenem-Resistant Escherichia coli Clinical Isolates and Antibacterial Efficacy of Silver Nanoparticles from Pakistan	10.3390/microorganisms10112283	36422353	Pakistan	2019-2020	Clinical isolates	NDM-psoitive strains only	72			21	32		7		5
Molecular Epidemiology of New Delhi Metallo- β-Lactamase-Producing Escherichia coli in Food-Producing Animals in China	10.3389/fmicb.2022.912260	35847092	China	2015-2017	Animal feacal samples and environmental isolates	NDM from food and animals	72	2	1		4		2	2
Dissemination of carbapenemase-producing Enterobacterales in the community of Rawalpindi, Pakistan	10.1371/journal.pone.0270707	35802735	Pakistan	2018-2019	Rectal swab	Community - 24 hours after admission to hospital - rectal swab	55	14	1		10	1		5	6	1	1
Diversity of carbapenemase-producing Enterobacterales in England as revealed by whole-genome sequencing of isolates referred to a national reference laboratory over a 30-month period	10.1099/jmm.0.001518	35604946	UK	2014-2016	Not defined	Terrible at presenting the number of CREC per ST - instead show number of genomes per ST per carbapenem gene (with more than 10 isolates) - no supp data to confirm if numbers are correct	723	47	61	32	46	155			13
Genomic Epidemiology of Global Carbapenemase-Producing Escherichia coli, 2015-2017	10.3201/eid2805.212535	35451367	Global	2015-2017	Clinical isolates	From two global surveillance programs (SMART AND INFORM)	229	17	45	26	11	10			8	9				2
Nationwide surveillance in Thailand revealed genotype-dependent dissemination of carbapenem-resistant Enterobacterales	10.1099/mgen.0.000797	35438076	Thailand	2015-2017 - one hospital started at 2012	Clinical isolates	National surveillance of Thailand 11 hospitals in 11 provinces	170	5	83	8	17	2	2			18				3
Carbapenemase-Producing Extraintestinal Pathogenic Escherichia coli From Argentina: Clonal Diversity and Predominance of Hyperepidemic Clones CC10 and CC131	10.3389/fmicb.2022.830209	35369469	Argentina	2008-2017	Not defined	Argentina reference laboratory	71	1	2	9		5	8	1	2		2		1	4
Escherichia coli Isolates Harboring blaNDM Variants and 16S Methylases Belonging to Clonal Complex 131 in Southern Punjab, Pakistan	10.1089/mdr.2021.0315	35363080	Pakistan	2019-2020	Clinical isolates	Only Bla-NDM positive strains	57			21
Molecular Characterization of Carbapenem-Resistant Enterobacterales Collected in the United States	10.1089/mdr.2021.0106	35172110	US	2011-2015	Clinical isolates	I had to check the biosample in R to find the ST prevalences	50		4	15	2	4		3	2	1
Specificities and Commonalities of Carbapenemase-Producing Escherichia coli Isolated in France from 2012 to 2015	10.1128/msystems.01169-21	35014866	Mainly France	2012-2015	Not defined	French National Reference Center (F-NRC) laboratory	691	34	64	17	15	92	67	14	14	2	16	3	1	3
Genetic characterization of Carbapenem-Resistant Escherichia coli from China, 2015-2017	10.1186/s12866-021-02307-x	34535075	China	2015-2017	Clinical isolates	10 cities across China - isolates from urine, sputum, blood, bile, drainage fluid, secretion, ascites, puncture fluid, pus	144	43	14	9	8	5	3	7	2	2	1	1		2
Longitudinal Genomic Characterization of Carbapenemase-producing Enterobacteriaceae (CPE) Reveals Changing Pattern of CPE Isolated in Hong Kong Hospitals	10.1016/j.ijantimicag.2021.106430	34525401	Hong Kong	2011-2017	Clinical isolates		78	3	2	6	6	1	2	1	1			1
Global molecular epidemiology of carbapenem-resistant Escherichia coli (2002-2017)	10.1007/s10096-021-04310-6	34278542	Global	2002-2017	Clinical isolates	Doesn't describe other STs other than those 3	343			88	25				29
Molecular Epidemiology of mcr-1, bla KPC-2, and bla NDM-1 Harboring Clinically Isolated Escherichia coli from Pakistan	10.2147/IDR.S302687	33888998	Pakistan	2018-2019	Clinical isolates	Looks at bla KPC and NDM1	120			25	7
Emergence and Polyclonal Dissemination of OXA-244-Producing Escherichia coli, France	10.3201/eid2704.204459	33755001	France	2016-2019	Not defined	Only looked at OXA-244	97	11		2		37	8	1	2	17	12			1
Rapid spread of OXA-244-producing Escherichia coli ST38 in Germany: insights from an integrated molecular surveillance approach; 2017 to January 2020	10.2807/1560-7917.ES.2020.25.25.2000923	32613940	Germany	2017-2020	Not defined	Looked at OXA-244	148	4		6		100	2		3	5	11
							6877	570	637	1039	431	462	181	84	194	163	70	10	5	28	8	2995
Search term: carbapenem* resistant E. coli sequence type*
