# Supplementary material for: Emergence of a carbapenem-resistant atypical uropathogenic Escherichia coli clone as an increasing cause of urinary tract infection
Source: Nat Commun. 2025 Sep 2;16:8200. doi: 10.1038/s41467-025-63477-0 (PMC12405470; doi:10.1038/s41467-025-63477-0)
Supplement: Supplementary file 10 — Supplementary Data 8 [file 41467_2025_63477_MOESM10_ESM.xlsx]

## Sheet: Sheet1
Supplementary Data 8: Information on contributing sequencing projects in EnteroBase dataset
					Number of isolates per continent
	Year	Number of UTI/Urine human isolates	Number of contributing sequencing projects and number of isolates	Unknown sequencing projects (number of isolates)	North America	Europe	Asia	Oceania	Africa	South America	Unknown	Sequencing projects contributing each year (2010-2024) with the number of isolates
	2010	232	12 Projects contributed 212 isoaltes	20	130	30	13	21	1	2	33	PRJNA530580 = 83, PRJEB2974 = 33, PRJNA578285 = 31, NA = 20, PRJEB2968 = 15, PRJNA297860 = 11, PRJNA564992 = 11, PRJNA705804 = 11, PRJNA493523 = 6, PRJNA505407 = 6, PRJEB13304 = 3, PRJNA253300 = 1, PRJNA736690 = 1
	2011	267	25 Projects contributed 250 isolates	17	168	25	39	13	1	5	16	PRJNA530580 = 53, PRJNA578285 = 44, PRJNA592372 = 39, PRJNA295914 = 20, NA = 17, PRJEB2974 = 16, PRJNA564992 = 15, PRJNA613174 = 11, PRJNA297860 = 9, PRJNA433633 = 6, PRJNA493523 = 6, PRJNA380635 = 4, PRJDB17054 = 3, PRJEB21464 = 3, PRJEB2968 = 3, PRJNA448593 = 3, PRJNA784589 = 3, PRJNA980932 = 3, PRJNA705804 = 2, PRJEB13304 = 1, PRJEB27274 = 1, PRJNA246471 = 1, PRJNA511988 = 1, PRJNA649574 = 1, …
	2012	1507	28 Projects contributed 1466 isolates	41	1355	86	41	22	1	2	0	PRJNA407956 = 1002, PRJNA307689 = 183, PRJNA516477 = 63, PRJNA578285 = 50, NA = 41, PRJNA448593 = 29, PRJNA530580 = 27, PRJNA613174 = 20, PRJNA493523 = 15, PRJEB38235 = 13, PRJNA295914 = 12, PRJDB17054 = 10, PRJNA433633 = 9, PRJNA342583 = 7, PRJNA564992 = 4, PRJNA288601 = 3, PRJEB31090 = 2, PRJEB7575 = 2, PRJNA1132711 = 2, PRJNA224116 = 2, PRJNA230969 = 2, PRJNA514844 = 2, PRJEB27274 = 1, PRJNA21…
	2013	442	44 Projects contributed 427 isolates	15	303	87	26	14	0	8	4	PRJNA516477 = 141, PRJNA578285 = 44, PRJNA558173 = 43, PRJNA530580 = 35, PRJEB31090 = 28, PRJNA448593 = 28, NA = 15, PRJNA429066 = 14, PRJNA288601 = 11, PRJDB17054 = 10, PRJNA564992 = 10, PRJNA478607 = 8, PRJNA514844 = 6, PRJEB38235 = 5, PRJNA707347 = 5, PRJNA980932 = 4, PRJEB27274 = 3, PRJNA224116 = 3, PRJEB23663 = 2, PRJNA361032 = 2, PRJEB53051 = 1, PRJNA1132711 = 1, PRJNA234124 = 1, PRJNA23413…
	2014	667	34 Projects contributed 639 isolates	28	277	311	33	31	3	8	4	PRJEB29576 = 172, PRJNA516477 = 140, PRJNA288601 = 45, PRJNA517788 = 44, NA = 28, PRJEB31090 = 25, PRJNA429066 = 25, PRJNA564992 = 23, PRJNA701152 = 23, PRJNA592372 = 19, PRJNA269984 = 18, PRJEB17503 = 17, PRJNA448593 = 15, PRJNA381936 = 13, PRJEB23663 = 8, PRJNA478607 = 6, PRJNA784589 = 6, PRJEB27274 = 5, PRJNA1132711 = 4, PRJNA231221 = 4, PRJNA530580 = 4, PRJNA1133668 = 3, PRJNA845120 = 3, PRJN…
	2015	395	40 Projects contributed 384 isolates	11	140	134	92	7	0	20	2	PRJNA551371 = 77, PRJEB46895 = 44, PRJNA516477 = 39, PRJNA278886 = 30, PRJEB50614 = 25, PRJNA288601 = 16, PRJNA448593 = 15, PRJEB31090 = 14, PRJNA511007 = 11, NA = 11, PRJNA478607 = 10, PRJNA381936 = 9, PRJNA564992 = 9, PRJNA592140 = 9, PRJNA784589 = 8, PRJNA600954 = 6, PRJNA656934 = 6, PRJNA845120 = 6, PRJNA667655 = 5, PRJDB17054 = 4, PRJEB56146 = 4, PRJNA224116 = 4, PRJNA269675 = 4, Muscat = 3,…
	2016	478	48 Projects contributed 450 isolates	28	169	162	97	13	2	28	7	PRJNA551371 = 85, PRJNA278886 = 45, PRJNA288601 = 40, NA = 28, PRJEB50614 = 27, PRJNA819016 = 23, PRJNA578368 = 22, PRJDB15596 = 20, PRJNA658369 = 20, PRJEB46895 = 18, PRJNA716285 = 18, PRJNA564992 = 17, PRJNA389557 = 11, PRJNA845120 = 10, PRJNA269675 = 8, PRJNA592140 = 8, PRJNA975897 = 8, PRJNA448593 = 6, PRJEB31090 = 5, PRJNA389368 = 5, PRJNA600954 = 5, PRJNA408214 = 4, PRJNA784589 = 4, PRJEB56…
	2017	1150	50 Projects contributed 892 isolates	258	345	565	39	61	16	21	103	NA = 258, PRJNA615384 = 225, PRJNA288601 = 147, PRJNA814829 = 98, PRJNA551371 = 53, PRJNA530794 = 51, PRJNA475751 = 45, PRJNA658369 = 41, PRJNA565795 = 33, PRJNA278886 = 25, PRJNA592372 = 24, PRJNA564992 = 18, PRJNA529744 = 17, PRJNA578368 = 10, PRJNA845120 = 10, PRJNA587095 = 9, PRJNA592140 = 9, PRJNA656934 = 9, PRJNA1014190 = 6, PRJNA606985 = 6, PRJNA784589 = 6, PRJNA485654 = 5, PRJNA269675 = 4…
	2018	1615	48 Projects contributed 1565 isolates	50	123	1002	103	276	27	15	69	PRJEB37711 = 639, PRJEB55855 = 292, PRJNA565795 = 223, NA = 50, PRJNA475751 = 47, PRJNA797179 = 43, PRJNA529744 = 31, PRJNA599369 = 29, PRJNA288601 = 27, PRJNA658369 = 26, PRJNA606985 = 22, PRJDB15596 = 20, PRJNA592372 = 19, PRJNA613174 = 18, PRJNA845120 = 16, PRJNA564992 = 11, PRJNA1153025 = 8, PRJEB56146 = 7, PRJNA1104118 = 7, PRJNA625502 = 7, PRJNA931432 = 7, PRJEB38850 = 5, PRJNA544583 = 4, P…
	2019	3659	60 Projects contributed 3503 isolates	156	1447	571	1186	202	56	16	181	PRJDB10842 = 1132, PRJNA891712 = 576, PRJNA809394 = 521, PRJEB55855 = 361, PRJNA288601 = 175, NA = 156, PRJNA1077717 = 148, PRJNA797179 = 129, PRJNA924840 = 75, PRJNA529744 = 49, PRJNA754858 = 43, PRJNA475751 = 30, PRJNA819016 = 24, PRJNA1040333 = 23, PRJNA293225 = 20, PRJNA845120 = 20, PRJNA855633 = 19, PRJNA919072 = 19, PRJNA772899 = 17, PRJNA931432 = 13, PRJNA659498 = 9, PRJNA578368 = 8, PRJEB…
	2020	3112	38 Projects contributed 3060 isolates	52	1620	389	689	79	186	112	37	PRJNA809394 = 1411, PRJEB56918 = 594, PRJDB10842 = 477, PRJEB55855 = 135, PRJNA288601 = 70, NA = 52, PRJNA318591 = 42, PRJNA293225 = 36, PRJNA819016 = 32, PRJNA749142 = 31, PRJNA976817 = 31, PRJNA1040333 = 20, PRJNA919072 = 20, PRJNA931432 = 20, PRJEB60854 = 18, PRJNA797179 = 18, PRJEB56146 = 16, PRJNA529744 = 16, PRJEB55220 = 12, PRJNA772899 = 12, PRJEB55215 = 7, PRJNA659498 = 7, PRJNA855633 = 7…
	2021	910	31 Projects contributed 905 isolates	5	470	188	115	0	82	0	55	PRJEB60854 = 174, PRJNA288601 = 157, PRJNA819016 = 145, PRJEB71714 = 76, PRJNA975897 = 75, PRJNA318591 = 49, PRJNA976817 = 41, PRJNA357722 = 34, PRJNA749142 = 29, PRJNA931432 = 18, PRJDB15596 = 16, PRJNA839356 = 15, PRJNA659498 = 12, PRJNA919072 = 11, PRJNA475751 = 10, PRJEB56146 = 9, PRJNA815927 = 5, NA = 5, PRJNA776024 = 4, PRJNA797179 = 4, PRJEB56918 = 3, PRJNA1076266 = 3, PRJEB58617 = 2, PRJE…
	2022	665	22 Projects contributed 507 isolates	158	458	166	11	30	0	0	0	PRJNA288601 = 258, NA = 158, PRJNA278886 = 113, PRJNA475751 = 61, PRJEB60854 = 22, PRJNA975897 = 12, PRJNA1037559 = 10, PRJNA1115113 = 6, PRJNA1049017 = 5, PRJNA909323 = 5, PRJNA1127607 = 2, PRJNA971108 = 2, PRJNA1013156 = 1, PRJNA1062314 = 1, PRJNA1063618 = 1, PRJNA1063623 = 1, PRJNA1076266 = 1, PRJNA1101420 = 1, PRJNA1105233 = 1, PRJNA1133624 = 1, PRJNA659498 = 1, PRJNA860827 = 1, PRJNA939963 =…
	2023	790	11 Projects contributed 667 isolates	123	666	122	1	0	0	0	0	PRJNA288601 = 466, NA = 123, PRJNA278886 = 97, PRJNA475751 = 82, PRJNA1004324 = 9, PRJNA1049017 = 4, PRJNA324565 = 4, PRJNA1105230 = 1, PRJNA1127607 = 1, PRJNA1133624 = 1, PRJNA715470 = 1, PRJNA971158 = 1
	2024	453	8 projects contributed 453 isolates	0	447	2	2	0	0	0	2	PRJNA288601 = 394, PRJNA278886 = 22, PRJNA1004324 = 19, PRJNA1127607 = 13, PRJNA1133624 = 2, PRJNA1098495 = 1, PRJNA1113145 = 1, PRJNA1152113 = 1
	2020-2024	5930	77 projects contributed 5592	338	3661	867	818	109	268	112	95	PRJNA809394 = 1411, PRJNA288601 = 1345, PRJEB56918 = 597, PRJDB10842 = 477, NA = 338, PRJNA278886 = 232, PRJEB60854 = 214, PRJNA819016 = 177, PRJNA475751 = 153, PRJEB55855 = 135, PRJNA318591 = 91, PRJNA975897 = 87, PRJEB71714 = 76, PRJNA976817 = 72, PRJNA749142 = 60, PRJNA931432 = 38, PRJNA293225 = 36, PRJNA357722 = 34, PRJNA919072 = 31, PRJNA1004324 = 28, PRJEB56146 = 25, PRJNA797179 = 22, PRJNA…
