# Supplementary material for: Emergence of a carbapenem-resistant atypical uropathogenic Escherichia coli clone as an increasing cause of urinary tract infection
Source: Nat Commun. 2025 Sep 2;16:8200. doi: 10.1038/s41467-025-63477-0 (PMC12405470; doi:10.1038/s41467-025-63477-0)
Supplement: Supplementary file 13 — Source data [file 41467_2025_63477_MOESM13_ESM.xlsx]

## Sheet: Figure 2a
Figure 2a - VF heatmap
#FILE	ST	phylogroup	pixC_gi_30524679	ecpC_gi_15799996	fimD_gi_15804892	yadV_b0140	yqiH_c3793	uclC_ABE10308	afaC/draC/daaC_VFG045796	yfcV_b2339	yehC_b2110	papC_gi_26249425	papGII_AAN82031	hbp/tsh_gi_3288154	upaG/ehaG_beta	upaI_ECP_2276	iha_gi_78057505	fepA_gi_26246561	fiu_c0890	fhuE_b1102	cirA_AE016763_105	iutA_gi_26249458	fhuA_b0150	fyuA_gi_26248288	sitA_gi_386618823	fecA_b4291	ireA_gi_26250982	entS_gi_26246570	iroN_gi_26247124	cjrC_UTI89_RS25305	eitB_APECO1_RS26190	iss_SPG000143	sisA_AE016766_93	traT_SPG000097	ompT_SPG000077	nhaA_GeneID:944758	NlpI_gi_218560235	csgE_gi_15801156	ibeB_gi_4835717	ompA_gi_7188818	hra1_AAC13751	traJ_gi_150860	hlyA_gi_386641997	fliC(H4)_AJ536600.1	znuB_AAC74929	hlyF_APECO1_O1CoBM189
ESC_AA8584AA_AS	167	A	NA	100	NA	100	NA	NA	NA	100	100	NA	NA	NA	NA	NA	NA	100	100	100	100	NA	100	100	100	100	NA	100	NA	NA	NA	99.68	100	100	NA	100	100	100	99.93	100	NA	NA	NA	NA	100	NA
ESC_AA9102AA_AS	167	A	NA	100	NA	100	NA	NA	NA	100	100	NA	NA	NA	NA	NA	NA	100	100	100	100	NA	100	100	NA	100	NA	100	NA	NA	NA	99.68	100	100	NA	100	100	100	99.93	100	NA	NA	NA	NA	100	NA
ESC_AA9624AA_AS	167	A	NA	100	NA	100	NA	NA	100	100	100	NA	NA	NA	NA	NA	NA	100	100	100	100	NA	100	100	100	100	NA	100	NA	NA	NA	99.68	100	100	NA	100	100	100	99.93	100	NA	NA	NA	NA	100	NA
ESC_AB1619AA_AS	167	A	NA	100	NA	100	NA	NA	NA	100	100	NA	NA	NA	NA	NA	NA	100	100	100	100	NA	100	100	100	100	NA	100	100	NA	NA	NA	100	100	NA	100	100	100	99.93	100	NA	NA	NA	NA	100	100
ESC_AC1490AA_AS	167	A	NA	100	100	100	NA	NA	NA	84.4	100	NA	NA	NA	NA	NA	NA	100	100	100	100	NA	100	100	NA	100	NA	100	NA	NA	NA	NA	NA	NA	NA	100	100	100	99.93	100	NA	NA	NA	NA	100	NA
ESC_AC1589AA_AS	167	A	NA	100	NA	100	NA	NA	NA	100	100	NA	NA	NA	NA	NA	NA	100	100	100	100	NA	100	NA	NA	100	NA	100	NA	NA	NA	99.68	NA	100	NA	100	100	100	99.93	100	99.62	NA	NA	NA	100	NA
ESC_AC2968AA_AS	167	A	NA	100	NA	100	NA	NA	NA	100	100	NA	NA	NA	NA	NA	NA	100	100	100	99.3	NA	100	100	NA	100	NA	100	NA	NA	NA	99.68	NA	100	NA	100	100	100	99.93	100	99.62	NA	NA	NA	100	NA
ESC_AC2970AA_AS	167	A	NA	100	NA	100	NA	NA	NA	100	100	NA	NA	NA	NA	NA	NA	100	100	100	99.3	NA	100	100	NA	100	NA	100	NA	NA	NA	99.68	NA	100	NA	100	100	100	99.93	100	99.62	NA	NA	NA	100	NA
ESC_AC2972AA_AS	167	A	NA	100	NA	100	NA	NA	NA	100	100	NA	NA	NA	NA	NA	NA	100	100	100	99.3	NA	100	100	NA	100	NA	100	NA	NA	NA	99.68	NA	100	NA	100	100	100	99.93	100	99.62	NA	NA	NA	100	NA
ESC_AC2973AA_AS	167	A	NA	100	NA	100	NA	NA	NA	100	100	NA	NA	NA	NA	NA	NA	100	100	100	99.3	NA	100	100	NA	100	NA	100	NA	NA	NA	99.68	NA	100	NA	100	100	100	99.93	100	99.62	NA	NA	NA	100	NA
ESC_AC2974AA_AS	167	A	NA	100	NA	100	NA	NA	NA	100	100	NA	NA	NA	NA	NA	NA	100	100	100	99.3	NA	100	100	NA	100	NA	100	NA	NA	NA	99.68	NA	100	NA	100	100	100	99.93	100	99.62	NA	NA	NA	100	NA
ESC_AC2975AA_AS	167	A	NA	100	NA	100	NA	NA	NA	100	100	NA	NA	NA	NA	NA	NA	100	100	100	99.3	NA	100	100	NA	100	NA	100	NA	NA	NA	99.68	NA	100	NA	100	100	100	99.93	100	99.62	NA	NA	NA	100	NA
ESC_AC2976AA_AS	167	A	NA	100	NA	100	NA	NA	NA	100	100	NA	NA	NA	NA	NA	NA	100	100	100	99.3	NA	100	100	NA	100	NA	100	NA	NA	NA	99.68	NA	100	NA	100	100	100	99.93	100	99.62	NA	NA	NA	100	NA
ESC_AC2977AA_AS	167	A	NA	100	NA	100	NA	NA	NA	100	100	NA	NA	NA	NA	NA	NA	100	100	100	99.3	NA	100	100	NA	100	NA	100	NA	NA	NA	99.68	NA	86.34	NA	100	100	100	99.93	100	99.62	NA	NA	NA	100	NA
ESC_AC3364AA_AS	167	A	NA	100	NA	100	NA	NA	NA	100	100	NA	NA	NA	NA	NA	NA	100	100	100	100	NA	100	NA	NA	100	NA	100	NA	NA	NA	99.68	NA	100	NA	100	100	100	99.93	100	NA	NA	NA	NA	100	NA
ESC_AC3394AA_AS	167	A	NA	100	NA	100	NA	NA	NA	100	100	NA	NA	NA	NA	NA	NA	NA	100	100	100	NA	100	NA	NA	100	NA	100	NA	NA	NA	99.68	NA	100	NA	100	100	100	99.93	100	99.62	NA	NA	NA	100	NA
ESC_AC3397AA_AS	167	A	NA	100	NA	100	NA	NA	NA	100	100	NA	NA	NA	NA	NA	NA	100	100	100	100	NA	100	NA	NA	100	NA	100	NA	NA	NA	99.68	NA	100	NA	100	100	100	99.93	100	NA	NA	NA	NA	100	NA
ESC_AC3398AA_AS	167	A	NA	100	NA	100	NA	NA	NA	100	100	NA	NA	NA	NA	NA	NA	100	100	100	100	NA	100	NA	NA	100	NA	100	NA	NA	NA	99.68	NA	100	NA	100	100	100	99.93	100	NA	NA	NA	NA	100	NA
ESC_AC3400AA_AS	167	A	NA	100	NA	100	NA	NA	NA	100	100	NA	NA	NA	NA	NA	NA	100	100	100	100	NA	100	NA	NA	100	NA	100	NA	NA	NA	99.68	NA	100	NA	100	100	100	99.93	100	NA	NA	NA	NA	100	NA
ESC_AC3402AA_AS	167	A	NA	100	NA	100	NA	NA	NA	100	100	NA	NA	NA	NA	NA	NA	100	100	100	100	NA	100	NA	NA	100	NA	100	NA	NA	NA	99.68	NA	100	NA	100	100	100	99.93	100	99.62	NA	NA	NA	100	NA
ESC_AC3403AA_AS	167	A	NA	100	NA	100	NA	NA	NA	100	100	NA	NA	NA	NA	NA	NA	100	100	100	100	NA	100	NA	NA	100	NA	100	NA	NA	NA	99.68	NA	100	NA	100	100	100	99.93	100	99.62	NA	NA	NA	100	NA
ESC_AC3563AA_AS	167	A	NA	100	NA	100	NA	NA	NA	100	100	NA	NA	NA	NA	NA	NA	100	100	100	99.3	100	100	NA	NA	100	NA	100	NA	NA	NA	99.68	NA	100	NA	100	100	100	99.93	100	99.62	NA	NA	NA	100	NA
ESC_AC3609AA_AS	167	A	NA	100	NA	100	NA	NA	NA	100	100	NA	NA	NA	NA	NA	NA	100	100	100	100	NA	100	100	100	100	NA	100	NA	NA	NA	NA	NA	100	NA	100	100	100	99.93	100	99.62	NA	NA	NA	100	NA
ESC_AC3624AA_AS	167	A	NA	100	NA	100	NA	NA	NA	100	100	NA	NA	NA	NA	NA	NA	100	100	100	99.3	100	100	NA	NA	100	NA	100	NA	NA	NA	99.68	NA	100	NA	100	100	100	99.93	100	99.62	NA	NA	NA	100	NA
ESC_AC4063AA_AS	167	A	NA	100	NA	100	NA	NA	NA	100	100	NA	NA	NA	NA	NA	NA	100	100	100	100	NA	100	NA	NA	100	NA	100	NA	NA	NA	99.68	NA	100	NA	100	100	100	99.93	100	99.62	NA	NA	NA	100	NA
ESC_AC4156AA_AS	167	A	NA	100	NA	100	NA	NA	NA	100	100	NA	NA	NA	NA	NA	NA	100	100	100	NA	NA	100	100	100	100	NA	100	NA	NA	NA	99.68	100	NA	NA	100	100	100	99.93	100	NA	NA	NA	NA	100	NA
ESC_AC4160AA_AS	167	A	NA	100	NA	100	NA	NA	NA	100	100	NA	NA	NA	NA	NA	NA	100	100	100	100	NA	100	NA	NA	100	NA	100	NA	NA	NA	99.68	NA	100	NA	100	100	100	99.93	100	99.62	NA	NA	NA	100	NA
ESC_AC4162AA_AS	167	A	NA	100	NA	100	NA	NA	NA	100	100	NA	NA	NA	NA	NA	NA	100	100	100	NA	NA	100	100	100	100	NA	100	NA	NA	NA	99.68	100	NA	NA	100	100	100	99.93	100	NA	NA	NA	NA	100	NA
ESC_AC4164AA_AS	167	A	NA	100	NA	100	NA	NA	NA	100	100	NA	NA	NA	NA	NA	NA	100	100	100	100	NA	100	100	NA	100	NA	100	NA	NA	NA	99.68	NA	100	NA	100	100	100	99.93	100	NA	NA	NA	NA	100	NA
ESC_AC4184AA_AS	167	A	NA	100	NA	100	NA	NA	NA	100	100	NA	NA	NA	NA	NA	NA	100	100	100	100	NA	100	100	NA	100	NA	100	NA	NA	NA	99.68	NA	100	NA	100	100	100	99.93	100	NA	NA	NA	NA	100	NA
ESC_AC4191AA_AS	167	A	NA	100	NA	100	NA	NA	NA	100	100	NA	NA	NA	NA	NA	NA	100	100	100	100	NA	100	NA	NA	100	NA	100	NA	NA	NA	99.68	NA	100	NA	100	100	100	99.93	100	99.62	NA	NA	NA	100	NA
ESC_AC4196AA_AS	167	A	NA	100	100	100	NA	NA	NA	100	NA	NA	NA	NA	NA	NA	NA	100	100	100	100	NA	100	100	NA	100	NA	100	NA	NA	NA	NA	NA	100	NA	100	100	100	99.93	100	NA	NA	NA	NA	100	NA
ESC_AC4497AA_AS	167	A	NA	100	100	100	NA	NA	NA	100	100	100	NA	NA	NA	NA	NA	100	100	100	100	NA	100	NA	100	100	100	100	100	NA	NA	100	NA	100	NA	100	100	100	99.93	100	NA	NA	NA	NA	100	100
ESC_AC4725AA_AS	167	A	NA	100	NA	100	NA	NA	NA	100	100	NA	NA	NA	NA	NA	NA	100	100	100	100	NA	100	100	100	100	NA	100	NA	NA	NA	99.68	100	100	NA	100	100	100	99.93	100	NA	NA	NA	NA	100	NA
ESC_AC4758AA_AS	167	A	NA	100	NA	100	NA	NA	NA	100	100	NA	NA	NA	NA	NA	NA	100	100	100	100	NA	100	NA	100	100	NA	100	NA	100	NA	99.68	100	100	NA	100	100	100	99.93	100	NA	NA	NA	NA	100	NA
ESC_AC5142AA_AS	167	A	NA	100	NA	100	NA	NA	NA	100	100	NA	NA	NA	NA	NA	NA	100	100	100	99.3	NA	100	100	100	100	NA	100	NA	NA	NA	99.68	NA	100	NA	100	100	100	99.93	100	99.62	NA	NA	NA	100	100
ESC_AC5146AA_AS	167	A	NA	100	NA	100	NA	NA	NA	100	100	NA	NA	NA	NA	NA	NA	100	100	100	99.3	NA	100	100	100	100	NA	100	NA	NA	NA	99.68	NA	100	NA	100	100	100	99.93	100	99.62	NA	NA	NA	100	100
ESC_AC5148AA_AS	167	A	NA	100	NA	100	NA	NA	NA	100	100	NA	NA	NA	NA	NA	NA	100	100	100	99.3	NA	100	100	100	100	NA	100	NA	NA	NA	99.68	NA	100	NA	100	100	100	99.93	100	99.62	NA	NA	NA	100	100
ESC_AC5542AA_AS	167	A	NA	100	NA	100	NA	NA	NA	100	100	NA	NA	NA	NA	NA	NA	100	100	100	100	NA	100	NA	NA	100	NA	100	NA	NA	NA	99.68	NA	100	NA	100	100	100	99.93	100	99.62	NA	NA	NA	100	NA
ESC_AC5544AA_AS	167	A	NA	100	NA	100	NA	NA	NA	100	100	NA	NA	NA	NA	NA	NA	100	100	100	100	NA	100	NA	NA	100	NA	100	NA	NA	NA	99.68	NA	100	NA	100	100	100	99.93	100	99.62	NA	NA	NA	100	NA
ESC_AC5548AA_AS	167	A	NA	100	NA	100	NA	NA	NA	100	100	NA	NA	NA	NA	NA	NA	NA	100	100	100	NA	100	NA	NA	100	NA	100	NA	NA	NA	99.68	NA	100	NA	100	100	100	99.93	100	99.62	NA	NA	NA	100	NA
ESC_AC5551AA_AS	167	A	NA	100	NA	100	NA	NA	NA	100	100	NA	NA	NA	NA	NA	NA	100	100	100	100	NA	100	NA	NA	100	NA	100	NA	NA	NA	99.68	NA	100	NA	100	100	100	99.93	100	99.62	NA	NA	NA	100	NA
ESC_AC5552AA_AS	167	A	NA	100	NA	100	NA	NA	NA	100	100	NA	NA	NA	NA	NA	NA	NA	100	100	100	NA	100	NA	NA	100	NA	100	NA	NA	NA	99.68	NA	100	NA	100	100	100	99.93	100	99.62	NA	NA	NA	100	NA
ESC_AC5654AA_AS	167	A	NA	100	NA	100	NA	NA	NA	100	100	100	NA	NA	NA	NA	100	100	100	100	99.95	NA	100	100	NA	100	100	100	NA	NA	NA	NA	100	NA	100	100	100	100	99.93	100	94.84	NA	NA	NA	100	NA
ESC_AC5891AA_AS	167	A	NA	100	NA	100	NA	NA	NA	100	100	NA	NA	NA	NA	NA	NA	100	100	100	100	NA	100	NA	NA	100	NA	100	NA	NA	NA	99.68	NA	100	NA	100	100	100	99.93	100	99.62	NA	NA	NA	100	NA
ESC_AC5893AA_AS	167	A	NA	100	NA	100	NA	NA	NA	100	100	NA	NA	NA	NA	NA	NA	100	100	100	100	NA	100	NA	NA	100	NA	100	NA	NA	NA	99.68	NA	100	NA	100	100	100	99.93	100	99.62	NA	NA	NA	100	NA
ESC_AC6613AA_AS	167	A	NA	100	NA	100	NA	NA	NA	100	100	NA	NA	NA	NA	NA	NA	100	100	100	100	NA	100	100	100	100	NA	100	NA	100	NA	99.68	NA	100	NA	100	100	100	99.93	100	NA	NA	NA	NA	100	NA
ESC_AC9532AA_AS	167	A	NA	100	NA	100	NA	NA	NA	100	100	NA	NA	NA	NA	NA	NA	100	100	100	99.3	NA	100	100	NA	100	NA	100	NA	NA	NA	99.68	NA	100	NA	100	100	100	99.93	100	99.62	NA	NA	NA	100	NA
ESC_BA1564AA_AS	167	A	NA	100	NA	100	NA	NA	NA	100	100	NA	NA	NA	NA	NA	NA	100	100	100	100	NA	100	100	100	100	NA	100	NA	100	NA	99.68	100	100	NA	100	100	100	99.93	100	NA	NA	NA	NA	100	NA
ESC_BA1845AA_AS	167	A	NA	100	NA	100	NA	NA	NA	100	100	NA	NA	NA	NA	NA	NA	100	100	100	100	NA	100	NA	NA	100	NA	100	NA	NA	NA	99.68	100	100	NA	100	100	100	99.93	100	NA	NA	NA	NA	100	NA
ESC_BA4333AA_AS	167	A	NA	100	NA	100	NA	NA	NA	100	100	NA	NA	NA	NA	NA	NA	100	100	100	100	100	100	NA	NA	100	NA	100	NA	NA	NA	99.68	100	NA	NA	100	100	100	99.93	100	NA	NA	NA	NA	100	NA
ESC_BB0592AA_AS	167	A	NA	100	NA	100	NA	NA	NA	100	100	NA	NA	NA	NA	NA	NA	100	100	100	99.3	NA	100	100	NA	100	NA	100	NA	NA	NA	99.68	NA	100	NA	100	100	100	99.93	100	99.62	NA	NA	NA	100	NA
ESC_BB0595AA_AS	167	A	NA	NA	100	100	NA	NA	NA	100	100	NA	NA	NA	NA	NA	NA	100	100	100	100	NA	100	100	NA	100	NA	100	NA	NA	NA	NA	NA	NA	NA	100	100	100	99.93	100	NA	NA	NA	NA	100	NA
ESC_BB2706AA_AS	167	A	NA	100	NA	100	NA	NA	NA	100	100	100	NA	NA	NA	NA	NA	100	100	100	100	NA	100	NA	100	100	NA	100	NA	100	NA	99.68	NA	86.34	NA	100	100	100	99.93	100	NA	NA	NA	NA	100	NA
ESC_BB9302AA_AS	167	A	NA	100	100	100	NA	NA	NA	100	100	NA	NA	100	NA	NA	NA	100	100	100	100	NA	100	100	100	100	NA	100	100	NA	100	100	NA	100	NA	100	100	100	99.93	100	95.47	NA	NA	NA	100	100
ESC_BC0734AA_AS	167	A	NA	100	100	100	NA	NA	NA	100	NA	NA	NA	NA	NA	NA	NA	100	100	100	100	NA	100	100	100	100	NA	100	NA	NA	NA	NA	NA	100	NA	100	100	100	99.93	100	NA	NA	NA	NA	100	NA
ESC_BC5190AA_AS	167	A	NA	100	NA	100	NA	NA	NA	100	100	NA	NA	NA	NA	NA	NA	100	100	100	99.3	NA	100	100	NA	100	NA	100	NA	NA	NA	99.68	NA	100	NA	100	100	100	99.93	100	99.62	NA	NA	NA	100	NA
ESC_BC5485AA_AS	167	A	NA	100	NA	100	NA	NA	NA	100	100	NA	NA	NA	NA	NA	NA	100	100	100	100	NA	100	NA	NA	100	NA	100	NA	NA	NA	99.68	NA	100	NA	100	100	100	99.93	100	NA	NA	NA	NA	100	NA
ESC_BC6418AA_AS	167	A	NA	100	NA	100	NA	NA	NA	100	100	NA	NA	NA	NA	NA	NA	100	100	100	100	NA	100	NA	NA	100	NA	100	NA	NA	NA	99.68	NA	100	NA	100	100	100	99.93	100	99.62	NA	NA	NA	100	NA
ESC_BC7035AA_AS	167	A	NA	100	100	100	NA	NA	NA	100	100	NA	NA	NA	NA	NA	NA	100	100	100	100	NA	100	100	NA	100	NA	100	NA	NA	NA	NA	NA	NA	NA	100	100	100	99.93	100	NA	NA	NA	NA	100	NA
ESC_BC7127AA_AS	167	A	NA	100	NA	100	NA	NA	NA	100	100	NA	NA	NA	NA	NA	NA	100	100	100	100	NA	100	NA	NA	100	NA	100	NA	NA	NA	99.68	NA	100	NA	100	100	100	99.93	100	NA	NA	NA	NA	100	NA
ESC_BC7200AA_AS	167	A	NA	100	100	100	NA	NA	NA	100	NA	NA	NA	NA	NA	NA	NA	100	100	100	100	NA	100	NA	NA	100	NA	100	NA	NA	NA	NA	NA	NA	NA	100	100	100	99.93	100	NA	NA	NA	NA	100	NA
ESC_BC7503AA_AS	167	A	NA	NA	100	100	NA	NA	NA	100	100	NA	NA	NA	NA	NA	NA	100	100	100	100	NA	100	100	NA	100	NA	100	NA	NA	NA	NA	NA	NA	NA	100	100	100	99.93	100	NA	NA	NA	NA	100	NA
ESC_BC7627AA_AS	167	A	NA	100	100	100	NA	NA	NA	100	100	NA	NA	NA	NA	NA	NA	100	100	100	100	NA	100	100	NA	100	NA	100	NA	NA	NA	NA	NA	NA	NA	100	100	100	99.93	100	NA	NA	NA	NA	100	NA
ESC_BC7742AA_AS	167	A	NA	100	NA	100	NA	NA	NA	100	100	NA	NA	NA	NA	NA	NA	100	100	100	100	100	100	NA	NA	100	NA	100	NA	NA	NA	99.68	100	NA	NA	100	100	100	99.93	100	NA	NA	NA	NA	100	NA
ESC_BC8324AA_AS	167	A	NA	100	NA	100	NA	NA	NA	NA	100	NA	NA	NA	NA	NA	NA	100	100	100	100	NA	100	100	100	100	NA	100	NA	NA	NA	NA	100	100	100	100	100	100	99.93	100	NA	NA	NA	NA	100	100
ESC_BC8684AA_AS	167	A	NA	100	NA	100	NA	NA	NA	100	100	NA	NA	NA	NA	NA	NA	100	100	100	100	NA	100	NA	NA	100	NA	100	NA	NA	NA	99.68	NA	100	NA	100	100	100	99.93	100	NA	NA	NA	NA	100	NA
ESC_BC8705AA_AS	167	A	NA	NA	100	100	NA	NA	NA	100	NA	NA	NA	NA	NA	NA	NA	100	100	100	100	NA	100	NA	NA	100	NA	100	NA	NA	NA	NA	NA	100	NA	100	100	100	99.93	100	NA	NA	NA	NA	100	NA
ESC_BC9095AA_AS	167	A	NA	100	100	100	NA	NA	NA	100	NA	100	NA	NA	NA	NA	NA	100	100	100	100	NA	100	100	100	100	NA	100	NA	NA	NA	NA	100	100	NA	100	100	100	99.93	100	94.84	NA	NA	NA	100	100
ESC_BC9588AA_AS	167	A	NA	100	NA	100	NA	NA	NA	100	100	NA	NA	NA	NA	NA	NA	100	100	100	100	NA	100	NA	NA	100	NA	100	NA	NA	NA	99.68	NA	100	NA	100	100	100	NA	100	99.62	NA	NA	NA	100	NA
ESC_CA1214AA_AS	167	A	NA	100	NA	100	NA	NA	NA	100	100	NA	NA	NA	NA	NA	NA	100	100	100	100	NA	100	100	100	100	NA	100	NA	NA	NA	NA	100	100	NA	100	100	100	99.93	100	NA	NA	NA	NA	100	NA
ESC_CA1597AA_AS	167	A	NA	100	NA	100	NA	NA	NA	100	100	NA	NA	NA	NA	NA	NA	100	100	100	100	NA	100	100	100	100	NA	100	100	NA	NA	NA	100	100	NA	100	100	100	NA	100	94.84	NA	NA	NA	100	100
ESC_CA3854AA_AS	167	A	NA	100	NA	100	NA	NA	NA	100	100	NA	NA	NA	NA	NA	NA	100	100	100	100	NA	100	100	100	100	NA	100	NA	NA	NA	99.68	NA	100	NA	100	100	100	99.93	100	NA	NA	NA	NA	100	NA
ESC_CA3988AA_AS	167	A	NA	100	NA	100	NA	NA	NA	100	100	NA	NA	NA	NA	NA	NA	100	100	100	100	NA	100	100	NA	100	NA	100	NA	NA	NA	99.68	NA	100	NA	100	100	100	99.93	100	NA	99.83	NA	NA	100	NA
ESC_CA4072AA_AS	167	A	NA	100	NA	100	NA	NA	NA	100	100	NA	NA	NA	NA	NA	NA	100	100	100	100	NA	100	NA	100	100	NA	100	NA	NA	NA	99.68	100	100	NA	100	100	100	99.93	100	NA	NA	NA	NA	100	NA
ESC_CA5740AA_AS	167	A	NA	100	NA	100	NA	NA	NA	100	100	NA	NA	NA	NA	NA	NA	100	100	100	100	NA	100	100	NA	100	NA	100	NA	NA	NA	99.68	NA	NA	NA	100	100	100	99.93	100	NA	NA	NA	NA	100	NA
ESC_CA6621AA_AS	167	A	NA	100	NA	100	NA	NA	NA	100	100	NA	NA	NA	NA	NA	NA	100	100	100	100	100	100	100	NA	100	NA	100	NA	NA	NA	99.68	100	NA	NA	100	100	100	99.93	100	98.87	NA	NA	NA	100	NA
ESC_CB0740AA_AS	167	A	NA	100	NA	100	NA	NA	NA	100	100	NA	NA	NA	NA	NA	NA	100	100	100	99.3	100	100	NA	NA	100	NA	100	NA	NA	NA	99.68	NA	100	NA	100	100	100	99.93	100	99.62	NA	NA	NA	100	NA
ESC_CB1966AA_AS	167	A	NA	100	NA	100	NA	NA	NA	100	NA	NA	NA	NA	NA	NA	NA	100	100	100	100	NA	100	NA	100	100	NA	100	NA	NA	NA	99.68	100	100	NA	100	100	100	99.93	100	NA	NA	NA	NA	100	NA
ESC_CB1968AA_AS	167	A	NA	100	NA	100	NA	NA	NA	100	100	NA	NA	NA	NA	NA	NA	100	100	100	100	NA	100	100	NA	100	NA	100	NA	NA	NA	99.68	NA	100	NA	100	100	100	99.93	100	NA	NA	NA	NA	100	NA
ESC_CB2019AA_AS	167	A	NA	100	NA	100	NA	NA	NA	100	100	NA	NA	NA	NA	NA	NA	100	100	100	100	NA	100	NA	100	100	NA	100	NA	NA	NA	99.68	100	100	NA	NA	100	100	99.93	100	NA	NA	NA	NA	100	NA
ESC_CB2413AA_AS	167	A	NA	100	100	100	NA	NA	NA	100	100	100	NA	NA	NA	NA	NA	100	100	100	100	NA	100	NA	100	100	100	100	100	NA	NA	100	100	100	NA	100	100	100	99.93	100	94.84	NA	NA	NA	100	100
ESC_CB3298AA_AS	167	A	NA	100	NA	100	NA	NA	NA	100	100	NA	NA	NA	NA	NA	NA	100	100	100	99.3	NA	100	100	NA	100	NA	100	NA	NA	NA	99.68	NA	100	NA	100	100	100	99.93	100	99.62	NA	NA	NA	100	NA
ESC_CB3301AA_AS	167	A	NA	100	NA	100	NA	NA	NA	100	100	NA	NA	NA	NA	NA	NA	100	100	100	99.3	NA	100	100	NA	100	NA	100	NA	NA	NA	99.68	NA	100	NA	100	100	100	99.93	100	99.62	NA	NA	NA	100	NA
ESC_CB3302AA_AS	167	A	NA	100	NA	100	NA	NA	NA	100	100	NA	NA	NA	NA	NA	NA	100	100	100	99.3	NA	100	100	NA	100	NA	100	NA	NA	NA	99.68	NA	100	NA	100	100	100	99.93	100	99.62	NA	NA	NA	100	NA
ESC_CB3303AA_AS	167	A	NA	100	NA	100	NA	NA	NA	100	100	NA	NA	NA	NA	NA	NA	100	100	100	99.3	NA	100	100	NA	100	NA	100	NA	NA	NA	99.68	NA	100	NA	100	100	100	99.93	100	99.62	NA	NA	NA	100	NA
ESC_CB3304AA_AS	167	A	NA	100	NA	100	NA	NA	NA	100	100	NA	NA	NA	NA	NA	NA	100	100	100	99.3	NA	100	100	NA	100	NA	100	NA	NA	NA	99.68	NA	100	NA	100	100	100	99.93	100	99.62	NA	NA	NA	100	NA
ESC_CB3305AA_AS	167	A	NA	100	NA	100	NA	NA	NA	100	100	NA	NA	NA	NA	NA	NA	100	100	100	99.3	NA	100	100	NA	100	NA	100	NA	NA	NA	99.68	NA	100	NA	100	100	100	99.93	100	99.62	NA	NA	NA	100	NA
ESC_CB3308AA_AS	167	A	NA	100	NA	100	NA	NA	NA	100	100	NA	NA	NA	NA	NA	NA	100	100	100	99.3	NA	100	100	NA	100	NA	100	NA	NA	NA	99.68	NA	100	NA	100	100	100	99.93	100	99.62	NA	NA	NA	100	NA
ESC_CB3309AA_AS	167	A	NA	100	NA	100	NA	NA	NA	100	100	NA	NA	NA	NA	NA	NA	100	100	100	99.3	NA	100	100	NA	100	NA	100	NA	NA	NA	99.68	NA	100	NA	100	100	100	99.93	100	99.62	NA	NA	NA	100	NA
ESC_CB3310AA_AS	167	A	NA	100	NA	100	NA	NA	NA	100	100	NA	NA	NA	NA	NA	NA	100	100	100	99.3	NA	100	100	NA	100	NA	100	NA	NA	NA	99.68	NA	100	NA	100	100	100	99.93	100	99.62	NA	NA	NA	100	NA
ESC_CB3311AA_AS	167	A	NA	100	NA	100	NA	NA	NA	100	100	NA	NA	NA	NA	NA	NA	100	100	100	99.3	NA	100	100	NA	100	NA	100	NA	NA	NA	99.68	NA	100	NA	100	100	100	99.93	100	99.62	NA	NA	NA	100	NA
ESC_CB3312AA_AS	167	A	NA	100	NA	100	NA	NA	NA	100	100	NA	NA	NA	NA	NA	NA	100	100	100	99.3	NA	100	100	NA	100	NA	100	NA	NA	NA	99.68	NA	100	NA	100	100	100	99.93	100	99.62	NA	NA	NA	100	NA
ESC_CB3313AA_AS	167	A	NA	100	NA	100	NA	NA	NA	100	100	NA	NA	NA	NA	NA	NA	100	100	100	99.3	NA	100	100	NA	100	NA	100	NA	NA	NA	99.68	NA	100	NA	100	100	100	99.93	100	99.62	NA	NA	NA	100	NA
ESC_CB3314AA_AS	167	A	NA	100	NA	100	NA	NA	NA	100	100	NA	NA	NA	NA	NA	NA	100	100	100	99.3	NA	100	100	NA	100	NA	100	NA	NA	NA	99.68	NA	100	NA	100	100	100	99.93	100	99.62	NA	NA	NA	100	NA
ESC_CB3315AA_AS	167	A	NA	100	NA	100	NA	NA	NA	100	100	NA	NA	NA	NA	NA	NA	100	100	100	99.3	NA	100	100	NA	100	NA	100	NA	NA	NA	99.68	NA	100	NA	100	100	100	99.93	100	99.62	NA	NA	NA	100	NA
ESC_CB3343AA_AS	167	A	NA	NA	NA	100	NA	NA	NA	100	100	NA	NA	NA	NA	NA	NA	100	100	100	100	NA	100	NA	NA	100	NA	100	NA	NA	NA	99.68	NA	NA	NA	100	100	100	99.93	100	NA	NA	NA	NA	100	NA
ESC_CB3867AA_AS	167	A	NA	100	100	100	NA	NA	NA	100	NA	NA	NA	NA	NA	NA	NA	100	100	100	100	NA	100	NA	NA	100	NA	100	NA	NA	NA	NA	NA	100	NA	100	100	100	99.93	100	NA	NA	NA	NA	100	NA
ESC_CB3908AA_AS	167	A	NA	100	100	100	NA	NA	NA	100	NA	NA	NA	NA	NA	NA	NA	100	100	100	100	NA	100	NA	NA	100	NA	100	NA	NA	NA	99.68	NA	100	92.45	100	100	100	99.93	100	97.99	NA	NA	NA	100	NA
ESC_CB3911AA_AS	167	A	NA	100	100	100	NA	NA	NA	100	NA	NA	NA	NA	NA	NA	NA	100	100	100	100	NA	100	NA	NA	NA	NA	100	NA	NA	NA	99.68	NA	100	NA	100	100	100	99.93	100	NA	NA	NA	NA	100	NA
ESC_CB3916AA_AS	167	A	NA	100	100	100	NA	NA	NA	100	NA	NA	NA	NA	NA	NA	NA	100	100	100	100	NA	100	NA	NA	100	NA	100	NA	NA	NA	99.68	NA	100	NA	100	100	100	99.93	100	NA	NA	NA	NA	100	NA
ESC_CB3936AA_AS	167	A	NA	100	100	100	NA	NA	NA	100	NA	NA	NA	NA	NA	NA	NA	100	100	100	100	NA	100	NA	NA	100	NA	100	NA	NA	NA	NA	NA	100	NA	100	100	100	99.93	100	NA	NA	NA	NA	100	NA
ESC_CB3947AA_AS	167	A	NA	100	100	100	NA	NA	NA	100	NA	NA	NA	NA	NA	NA	NA	100	100	100	100	NA	100	NA	NA	100	NA	100	NA	NA	NA	NA	NA	100	NA	100	100	100	99.93	100	NA	NA	NA	NA	100	NA
ESC_CB3965AA_AS	167	A	NA	NA	100	100	NA	NA	NA	100	100	NA	NA	NA	NA	NA	NA	100	100	100	100	NA	100	100	NA	100	NA	100	NA	NA	NA	NA	NA	NA	NA	100	100	100	99.93	100	NA	NA	NA	NA	100	NA
ESC_CB3979AA_AS	167	A	NA	100	100	100	NA	NA	NA	100	NA	NA	NA	NA	NA	NA	NA	100	100	100	100	NA	100	NA	NA	100	NA	100	NA	NA	NA	NA	NA	100	NA	100	100	100	99.93	100	99.62	NA	NA	NA	100	NA
ESC_CB3980AA_AS	167	A	NA	100	100	100	NA	NA	NA	100	NA	NA	NA	NA	NA	NA	NA	100	100	100	100	NA	100	NA	NA	100	NA	100	NA	NA	NA	NA	NA	100	NA	100	100	100	99.93	100	99.62	NA	NA	NA	100	NA
ESC_CB3988AA_AS	167	A	NA	100	100	100	NA	NA	NA	100	NA	NA	NA	NA	NA	NA	NA	100	100	100	100	NA	100	NA	NA	100	NA	100	NA	NA	NA	99.68	NA	100	NA	100	100	100	99.93	100	NA	NA	NA	NA	100	NA
ESC_CB4061AA_AS	167	A	NA	100	100	100	NA	NA	NA	100	NA	NA	NA	NA	NA	NA	NA	100	100	100	100	NA	100	NA	NA	100	NA	100	NA	NA	NA	99.68	NA	100	92.45	100	100	100	99.93	100	97.99	NA	NA	NA	100	NA
ESC_CB4063AA_AS	167	A	NA	NA	100	100	NA	NA	NA	100	100	NA	NA	NA	NA	NA	NA	100	100	100	100	NA	100	100	NA	100	NA	100	NA	NA	NA	NA	NA	NA	NA	100	100	100	99.93	100	NA	NA	NA	NA	100	NA
ESC_CB4064AA_AS	167	A	NA	100	100	100	NA	NA	NA	100	NA	NA	NA	NA	NA	NA	NA	100	100	100	100	NA	100	NA	NA	100	NA	100	NA	NA	NA	NA	NA	100	NA	100	100	100	99.93	100	99.62	NA	NA	NA	100	NA
ESC_CB4112AA_AS	167	A	NA	100	NA	100	NA	NA	NA	100	100	NA	NA	NA	NA	NA	NA	100	100	100	100	NA	100	NA	100	100	100	100	NA	NA	NA	99.68	100	NA	NA	100	100	100	99.93	100	NA	NA	NA	NA	100	NA
ESC_CB7175AA_AS	167	A	NA	100	NA	100	NA	NA	NA	100	100	NA	NA	NA	NA	NA	NA	100	100	100	100	NA	100	NA	NA	100	NA	100	NA	NA	NA	99.68	NA	NA	NA	100	100	100	99.93	100	NA	NA	NA	NA	100	NA
ESC_CB7192AA_AS	167	A	NA	100	NA	100	NA	NA	NA	100	100	NA	NA	NA	NA	NA	NA	100	100	100	99.3	NA	100	NA	NA	100	NA	100	NA	NA	NA	99.68	NA	NA	NA	100	100	100	99.93	100	99.62	NA	NA	NA	100	NA
ESC_CC0061AA_AS	167	A	NA	100	NA	100	NA	NA	NA	100	100	NA	NA	NA	NA	NA	NA	100	100	100	100	NA	100	NA	NA	NA	NA	100	NA	NA	NA	99.68	NA	100	NA	100	100	100	99.93	100	99.62	NA	NA	NA	100	NA
ESC_CC0140AA_AS	167	A	NA	100	NA	100	NA	NA	NA	100	100	NA	NA	NA	NA	NA	NA	100	100	100	99.3	NA	100	100	NA	100	NA	100	NA	NA	NA	99.68	NA	100	NA	100	100	100	99.93	100	99.62	NA	NA	NA	100	NA
ESC_CC0163AA_AS	167	A	NA	100	NA	100	NA	NA	NA	100	100	NA	NA	NA	NA	NA	NA	100	100	100	99.3	NA	100	100	NA	100	NA	100	NA	NA	NA	99.68	NA	100	NA	100	100	100	99.93	100	99.62	NA	NA	NA	100	NA
ESC_CC0180AA_AS	167	A	NA	100	NA	100	NA	NA	NA	100	100	NA	NA	NA	NA	NA	NA	100	100	100	100	NA	100	100	NA	100	NA	100	NA	NA	NA	99.68	NA	NA	NA	100	100	100	99.93	100	NA	NA	NA	NA	100	NA
ESC_CC0217AA_AS	167	A	NA	100	NA	100	NA	NA	NA	100	100	NA	NA	NA	NA	NA	NA	100	100	100	99.3	NA	100	NA	NA	100	NA	100	NA	NA	NA	99.68	NA	100	NA	100	100	100	99.93	100	99.62	NA	NA	NA	100	NA
ESC_CC0222AA_AS	167	A	NA	100	NA	100	NA	NA	NA	100	100	NA	NA	NA	NA	NA	NA	100	100	100	100	NA	100	100	NA	100	NA	100	NA	NA	NA	99.68	NA	100	NA	100	100	100	99.93	100	NA	NA	NA	NA	100	NA
ESC_CC0230AA_AS	167	A	NA	100	NA	100	NA	NA	NA	100	100	NA	NA	NA	NA	NA	NA	100	100	100	100	NA	100	100	NA	100	NA	100	NA	NA	NA	99.68	100	100	NA	100	100	100	99.93	100	NA	NA	NA	NA	100	NA
ESC_CC0234AA_AS	167	A	NA	100	NA	100	NA	NA	NA	100	100	NA	NA	NA	NA	NA	NA	100	100	100	99.3	NA	100	100	NA	100	NA	100	NA	NA	NA	99.68	NA	100	NA	100	100	100	99.93	100	99.62	NA	NA	NA	100	NA
ESC_CC0285AA_AS	167	A	NA	100	NA	100	NA	NA	NA	100	100	NA	NA	NA	NA	NA	NA	100	100	100	100	NA	100	100	NA	100	NA	100	NA	NA	NA	99.68	100	100	NA	100	100	100	99.93	100	NA	NA	NA	NA	100	NA
ESC_CC0429AA_AS	167	A	NA	100	NA	100	NA	NA	NA	100	100	NA	NA	NA	NA	NA	NA	100	100	100	99.3	NA	100	100	100	100	NA	100	NA	NA	NA	99.68	NA	100	NA	100	100	100	99.93	100	99.62	99.83	NA	NA	100	NA
ESC_CC0504AA_AS	167	A	NA	100	NA	100	NA	NA	NA	100	100	NA	NA	NA	NA	NA	NA	100	100	100	99.3	NA	100	NA	NA	100	NA	100	NA	NA	NA	99.68	NA	100	NA	100	100	100	99.93	100	99.62	NA	NA	NA	100	NA
ESC_CC0516AA_AS	167	A	NA	100	NA	100	NA	NA	NA	100	100	NA	NA	NA	NA	NA	NA	100	100	100	100	NA	100	100	NA	100	NA	100	NA	NA	NA	99.68	NA	100	NA	100	100	100	99.93	100	NA	NA	NA	NA	100	NA
ESC_CC0541AA_AS	167	A	NA	100	NA	100	NA	NA	NA	100	100	NA	NA	NA	NA	NA	NA	100	100	100	99.3	NA	100	NA	NA	100	NA	100	NA	NA	NA	99.68	NA	100	NA	100	99.89	100	99.93	100	99.62	NA	NA	NA	100	NA
ESC_CC0554AA_AS	167	A	NA	100	NA	100	NA	NA	NA	100	100	NA	NA	NA	NA	NA	NA	100	100	100	99.3	NA	100	100	100	100	NA	100	NA	NA	NA	99.68	NA	100	NA	100	100	100	99.93	100	99.62	NA	NA	NA	100	NA
ESC_CC0579AA_AS	167	A	NA	100	NA	100	NA	NA	NA	100	100	NA	NA	NA	NA	NA	NA	100	100	100	99.3	NA	100	NA	NA	100	NA	100	NA	NA	NA	99.68	NA	100	NA	100	100	100	99.93	100	99.62	NA	NA	NA	100	NA
ESC_CC0610AA_AS	167	A	NA	100	NA	100	NA	NA	NA	100	100	NA	NA	NA	NA	NA	NA	100	100	100	99.3	NA	100	NA	NA	100	NA	100	NA	NA	NA	99.68	NA	100	NA	100	100	100	99.93	100	99.62	NA	NA	NA	100	NA
ESC_CC1231AA_AS	167	A	NA	100	NA	100	NA	NA	NA	100	100	NA	NA	NA	NA	NA	NA	100	100	100	100	NA	100	100	NA	100	NA	100	NA	NA	NA	99.68	NA	100	NA	100	100	100	99.93	100	NA	NA	NA	NA	100	NA
ESC_CC1380AA_AS	167	A	NA	100	NA	100	NA	NA	NA	100	100	NA	NA	NA	NA	NA	NA	100	100	100	99.3	NA	100	NA	NA	100	NA	100	NA	NA	NA	99.68	NA	100	NA	100	100	100	99.93	100	99.62	NA	NA	NA	100	NA
ESC_CC1554AA_AS	167	A	NA	100	NA	100	NA	NA	NA	100	100	NA	NA	NA	NA	NA	NA	100	100	100	99.3	NA	100	100	NA	100	NA	100	NA	NA	NA	99.68	NA	100	NA	100	100	100	99.93	100	99.62	NA	NA	NA	100	NA
ESC_CC1918AA_AS	167	A	NA	100	NA	100	NA	NA	NA	100	100	NA	NA	100	NA	NA	NA	100	100	100	100	NA	100	100	100	100	NA	100	100	NA	NA	NA	100	100	100	100	100	100	99.93	100	NA	NA	NA	NA	100	100
ESC_CC2455AA_AS	167	A	NA	100	NA	100	NA	NA	NA	100	100	NA	NA	NA	NA	NA	NA	100	100	100	100	NA	100	NA	NA	100	NA	100	NA	NA	NA	99.68	NA	100	NA	100	100	100	99.93	100	99.62	NA	NA	NA	100	NA
ESC_CC3113AA_AS	167	A	NA	100	NA	100	NA	NA	NA	100	100	NA	NA	NA	NA	NA	NA	100	100	100	87.6	NA	100	100	100	100	NA	100	NA	NA	NA	99.68	NA	100	NA	100	100	100	99.93	100	NA	NA	NA	NA	100	NA
ESC_CC3144AA_AS	167	A	NA	100	NA	100	NA	NA	NA	100	100	NA	NA	NA	NA	NA	NA	100	100	100	99.3	NA	100	NA	NA	100	NA	100	NA	NA	NA	99.68	NA	100	NA	100	100	100	99.93	100	99.62	NA	NA	NA	100	NA
ESC_CC3145AA_AS	167	A	NA	100	NA	100	NA	NA	NA	100	100	NA	NA	NA	NA	NA	NA	100	100	100	100	NA	100	NA	NA	100	NA	100	NA	NA	NA	99.68	NA	100	NA	100	100	100	99.93	100	99.62	NA	NA	NA	100	NA
ESC_CC3157AA_AS	167	A	NA	100	NA	100	NA	NA	NA	100	100	NA	NA	NA	NA	NA	NA	100	100	100	99.3	NA	100	NA	NA	100	NA	100	NA	NA	NA	99.68	NA	100	NA	100	100	100	99.93	100	99.62	NA	NA	NA	100	NA
ESC_CC3158AA_AS	167	A	NA	100	NA	100	NA	NA	NA	100	100	NA	NA	NA	NA	NA	NA	100	100	100	99.3	NA	100	NA	NA	100	NA	100	NA	NA	NA	99.68	NA	100	NA	100	100	100	99.93	100	99.62	NA	NA	NA	100	NA
ESC_CC3159AA_AS	167	A	NA	100	NA	100	NA	NA	NA	100	100	NA	NA	NA	NA	NA	NA	100	100	100	99.3	NA	100	NA	NA	100	NA	100	NA	NA	NA	99.68	NA	100	NA	100	100	100	99.93	100	99.62	NA	NA	NA	100	NA
ESC_CC3839AA_AS	167	A	NA	100	NA	100	NA	NA	100	100	100	NA	NA	NA	NA	NA	100	100	100	100	NA	NA	100	100	100	100	NA	100	NA	NA	NA	99.68	NA	100	NA	100	100	100	99.93	100	NA	NA	NA	NA	100	NA
ESC_CC4241AA_AS	167	A	NA	100	100	100	NA	NA	NA	100	NA	NA	NA	NA	NA	NA	NA	100	100	100	100	NA	100	NA	NA	100	NA	100	NA	NA	NA	NA	NA	80.46	NA	100	100	100	99.93	100	NA	NA	NA	NA	100	NA
ESC_CC4621AA_AS	167	A	NA	100	NA	100	NA	NA	NA	100	100	NA	NA	NA	NA	NA	NA	100	100	100	99.3	NA	100	100	NA	100	NA	100	NA	NA	NA	99.68	NA	100	NA	100	100	100	99.93	100	99.62	NA	NA	NA	100	NA
ESC_CC4624AA_AS	167	A	NA	100	NA	100	NA	NA	NA	100	100	NA	NA	NA	NA	NA	NA	100	100	100	100	NA	100	NA	NA	100	NA	100	NA	NA	NA	99.68	NA	100	NA	100	100	100	NA	100	99.62	NA	NA	NA	100	NA
ESC_CC4625AA_AS	167	A	NA	100	NA	100	NA	NA	NA	100	100	NA	NA	NA	NA	NA	NA	100	100	100	100	NA	100	NA	NA	100	NA	100	NA	NA	NA	99.68	NA	100	NA	100	100	100	99.93	100	99.62	NA	NA	NA	100	NA
ESC_CC4634AA_AS	167	A	NA	100	NA	100	NA	100	NA	100	100	100	100	NA	NA	NA	NA	100	100	100	99.3	NA	100	100	100	100	NA	100	NA	NA	NA	99.68	NA	100	NA	100	100	100	99.93	100	94.84	NA	NA	NA	100	NA
ESC_CC4732AA_AS	167	A	NA	100	NA	100	NA	NA	NA	100	100	NA	NA	NA	NA	NA	NA	100	100	100	100	NA	100	NA	NA	100	NA	100	NA	NA	NA	99.68	NA	100	NA	100	100	100	99.93	100	99.62	NA	NA	NA	100	NA
ESC_CC4745AA_AS	167	A	NA	100	NA	100	NA	NA	NA	100	100	NA	NA	NA	NA	NA	NA	100	100	100	99.3	NA	100	100	NA	100	NA	100	NA	NA	NA	99.68	NA	100	NA	100	100	100	99.93	100	99.62	NA	NA	NA	100	NA
ESC_CC4935AA_AS	167	A	NA	100	NA	100	NA	NA	NA	100	100	NA	NA	NA	NA	NA	NA	100	100	100	99.3	NA	100	100	NA	100	NA	100	NA	NA	NA	99.68	NA	100	NA	100	100	100	99.93	100	99.62	NA	NA	NA	100	NA
ESC_CC4936AA_AS	167	A	NA	100	NA	100	NA	NA	NA	100	100	NA	NA	NA	NA	NA	NA	100	100	100	99.3	NA	100	100	NA	100	NA	100	NA	NA	NA	99.68	NA	100	NA	100	100	100	99.93	100	99.62	NA	NA	NA	100	NA
ESC_CC4941AA_AS	167	A	NA	100	NA	100	NA	NA	NA	100	100	NA	NA	NA	NA	NA	NA	100	100	100	99.3	NA	100	NA	NA	100	NA	100	NA	NA	NA	99.68	NA	100	NA	100	100	100	99.93	100	99.62	NA	NA	NA	100	NA
ESC_CC4943AA_AS	167	A	NA	100	NA	100	NA	NA	NA	100	100	NA	NA	NA	NA	NA	NA	100	100	100	99.3	100	100	NA	NA	100	NA	100	NA	NA	NA	99.68	NA	100	NA	100	100	100	99.93	100	99.62	NA	NA	NA	100	NA
ESC_CC4950AA_AS	167	A	NA	100	NA	100	NA	NA	NA	100	100	NA	NA	NA	NA	NA	NA	NA	100	100	100	NA	100	NA	NA	100	NA	100	NA	NA	NA	99.68	NA	100	NA	100	100	100	99.93	100	99.62	NA	NA	NA	100	NA
ESC_CC5022AA_AS	167	A	NA	100	NA	100	NA	NA	NA	100	100	NA	NA	NA	NA	NA	NA	100	100	100	100	NA	100	NA	NA	100	NA	100	NA	NA	NA	99.68	NA	100	NA	100	100	100	99.93	100	99.62	NA	NA	NA	100	NA
ESC_CC5029AA_AS	167	A	NA	100	NA	100	NA	NA	NA	100	100	NA	NA	NA	NA	NA	NA	100	100	100	99.3	NA	100	100	NA	100	NA	100	NA	NA	NA	99.68	NA	100	NA	100	100	100	99.93	100	99.62	NA	NA	NA	100	NA
ESC_CC7955AA_AS	167	A	NA	100	NA	100	NA	NA	NA	100	100	NA	NA	NA	NA	NA	NA	100	100	100	100	NA	100	100	100	100	NA	100	NA	NA	NA	99.68	NA	100	NA	100	100	100	99.93	100	NA	NA	NA	NA	100	NA
ESC_CC8118AA_AS	167	A	NA	100	100	100	NA	NA	NA	100	NA	NA	NA	NA	NA	NA	NA	100	100	100	100	NA	100	NA	NA	100	NA	100	NA	NA	NA	99.68	NA	100	NA	100	100	100	99.93	100	NA	99.83	NA	NA	100	NA
ESC_CC8123AA_AS	167	A	NA	100	100	100	NA	NA	NA	100	NA	NA	NA	NA	NA	NA	NA	100	100	100	100	NA	100	NA	NA	100	NA	100	NA	NA	NA	NA	NA	NA	NA	100	100	100	99.93	100	NA	NA	NA	NA	100	NA
ESC_CC8364AA_AS	167	A	NA	100	NA	100	NA	NA	NA	100	100	NA	NA	NA	NA	NA	NA	100	100	100	99.3	100	100	NA	NA	100	NA	100	NA	NA	NA	99.68	NA	100	NA	100	100	100	99.93	100	99.62	NA	NA	NA	100	NA
ESC_CC8366AA_AS	167	A	NA	100	NA	100	NA	NA	NA	100	100	NA	NA	NA	NA	NA	NA	100	100	100	100	NA	100	NA	NA	100	NA	100	NA	NA	NA	99.68	NA	100	NA	100	100	100	99.93	100	NA	NA	NA	NA	100	NA
ESC_CC8605AA_AS	167	A	NA	100	NA	100	NA	NA	NA	100	100	NA	NA	NA	NA	NA	NA	100	100	100	99.3	NA	100	NA	NA	100	NA	100	NA	NA	NA	99.68	NA	100	NA	100	100	100	99.93	100	99.62	99.83	NA	NA	100	NA
ESC_CC8621AA_AS	167	A	NA	100	NA	100	NA	NA	NA	100	100	NA	NA	NA	NA	NA	NA	100	100	100	100	NA	100	NA	NA	100	NA	100	NA	NA	NA	99.68	NA	86.34	NA	100	100	100	99.93	100	99.62	NA	NA	NA	100	NA
ESC_CC8624AA_AS	167	A	NA	100	NA	100	NA	NA	NA	100	100	NA	NA	NA	NA	NA	NA	100	100	100	100	NA	100	NA	NA	100	NA	100	NA	NA	NA	99.68	NA	100	NA	100	100	100	99.93	100	99.62	NA	NA	NA	100	NA
ESC_CC8626AA_AS	167	A	NA	100	NA	100	NA	NA	NA	100	100	NA	NA	NA	NA	NA	NA	100	100	100	100	NA	100	NA	NA	100	NA	100	NA	NA	NA	99.68	NA	86.34	NA	100	100	100	99.93	100	99.62	NA	NA	NA	100	NA
ESC_CC8730AA_AS	167	A	NA	NA	100	100	NA	NA	NA	100	NA	NA	NA	NA	NA	NA	NA	100	100	100	100	NA	100	100	NA	100	NA	100	NA	NA	NA	NA	NA	100	NA	100	100	100	99.93	100	NA	NA	NA	NA	100	NA
ESC_CC8734AA_AS	167	A	NA	NA	100	100	NA	NA	NA	100	NA	NA	NA	NA	NA	NA	NA	100	100	100	100	NA	100	100	NA	100	NA	100	NA	NA	NA	NA	NA	100	NA	100	100	100	99.93	100	NA	NA	NA	NA	100	NA
ESC_CC8759AA_AS	167	A	NA	NA	100	100	NA	NA	NA	100	NA	NA	NA	NA	NA	NA	NA	100	100	100	100	NA	100	NA	NA	100	NA	100	NA	NA	NA	NA	NA	100	NA	100	100	100	99.93	100	NA	NA	NA	NA	100	NA
ESC_CC8788AA_AS	167	A	NA	NA	100	100	NA	NA	NA	100	NA	NA	NA	NA	NA	NA	NA	100	100	100	100	NA	100	100	NA	100	NA	100	NA	NA	NA	NA	NA	97.54	NA	100	100	100	99.93	100	NA	NA	NA	NA	100	NA
ESC_CC8811AA_AS	167	A	NA	100	NA	100	NA	NA	NA	100	100	NA	NA	NA	NA	NA	NA	100	100	100	99.3	NA	100	100	NA	100	NA	100	NA	NA	NA	99.68	NA	100	NA	100	100	100	99.93	100	99.62	NA	NA	NA	100	NA
ESC_CC8816AA_AS	167	A	NA	100	NA	100	NA	NA	NA	100	100	NA	NA	NA	NA	NA	NA	100	100	100	99.3	100	100	NA	NA	100	NA	100	NA	NA	NA	99.68	NA	100	NA	100	100	100	99.93	100	99.62	NA	NA	NA	100	NA
ESC_CC8817AA_AS	167	A	NA	100	NA	100	NA	NA	NA	100	100	NA	NA	NA	NA	NA	NA	100	100	100	99.3	100	100	NA	NA	100	NA	100	NA	NA	NA	99.68	NA	100	NA	100	100	100	99.93	100	99.62	NA	NA	NA	100	NA
ESC_CC8824AA_AS	167	A	NA	100	NA	100	NA	NA	NA	100	100	NA	NA	NA	NA	NA	NA	100	100	100	99.3	NA	100	NA	NA	100	NA	100	NA	NA	NA	99.68	NA	100	NA	100	100	100	99.93	100	99.62	99.83	NA	NA	100	NA
ESC_CC8829AA_AS	167	A	NA	100	NA	100	NA	NA	NA	100	100	NA	NA	NA	NA	NA	NA	100	100	100	99.3	NA	100	NA	NA	100	NA	100	NA	NA	NA	99.68	NA	100	NA	100	100	100	99.93	100	99.62	NA	NA	NA	100	NA
ESC_CC8834AA_AS	167	A	NA	100	NA	100	NA	NA	NA	100	100	NA	NA	NA	NA	NA	NA	100	100	100	99.3	NA	100	100	NA	100	NA	100	NA	NA	NA	99.68	NA	100	NA	100	100	100	99.93	100	99.62	NA	NA	NA	100	NA
ESC_CC8909AA_AS	167	A	NA	100	NA	100	NA	NA	NA	100	100	NA	NA	NA	NA	NA	NA	100	100	100	100	NA	100	NA	NA	100	NA	100	NA	NA	NA	99.68	NA	100	NA	100	100	100	99.93	100	NA	NA	NA	NA	100	NA
ESC_CC9059AA_AS	167	A	NA	NA	NA	100	NA	NA	NA	100	100	NA	NA	NA	NA	NA	NA	100	100	100	99.3	NA	100	NA	NA	100	NA	100	NA	NA	NA	99.68	NA	NA	NA	100	100	100	99.93	100	99.62	NA	NA	NA	100	NA
ESC_CC9066AA_AS	167	A	NA	100	NA	100	NA	NA	NA	100	100	NA	NA	NA	NA	NA	NA	100	100	100	99.3	NA	100	NA	NA	100	NA	100	NA	NA	NA	99.68	NA	100	NA	100	100	100	99.93	100	NA	NA	NA	NA	100	NA
ESC_CC9357AA_AS	167	A	NA	NA	NA	100	NA	NA	NA	100	100	NA	NA	NA	NA	NA	NA	100	100	100	100	NA	100	NA	NA	100	NA	100	NA	NA	NA	99.68	NA	NA	NA	100	100	100	99.93	100	NA	NA	NA	NA	100	NA
ESC_CC9756AA_AS	167	A	NA	100	NA	100	NA	NA	NA	100	100	NA	NA	NA	NA	NA	NA	100	100	100	99.3	NA	100	100	NA	100	NA	100	NA	NA	NA	99.68	NA	100	NA	100	100	100	99.93	100	99.62	NA	NA	NA	100	NA
ESC_CC9962AA_AS	167	A	NA	100	NA	100	NA	NA	NA	100	100	NA	NA	NA	NA	NA	NA	100	100	100	100	NA	100	NA	NA	100	NA	100	NA	NA	NA	99.68	NA	87.57	NA	100	100	100	99.93	100	99.62	NA	NA	NA	100	NA
ESC_CC9964AA_AS	167	A	NA	100	NA	100	NA	NA	NA	100	99.72	NA	NA	NA	NA	NA	NA	100	100	100	99.4	NA	100	100	NA	100	NA	100	NA	NA	NA	99.68	100	80.6	NA	100	100	100	99.93	100	99.62	99.83	NA	NA	100	NA
ESC_DC0183AA_AS	167	A	NA	100	NA	100	NA	NA	NA	100	100	NA	NA	NA	NA	NA	NA	100	100	100	100	NA	100	NA	NA	100	NA	100	NA	NA	NA	99.68	NA	100	NA	100	100	100	99.93	100	99.62	NA	NA	NA	100	NA
ESC_DC0373AA_AS	167	A	NA	100	NA	100	NA	NA	NA	100	100	NA	NA	NA	NA	NA	NA	100	100	100	99.3	NA	NA	100	NA	100	NA	100	NA	NA	NA	99.68	NA	100	NA	100	100	100	NA	100	NA	99.83	NA	NA	100	NA
ESC_DC0374AA_AS	167	A	NA	100	NA	100	NA	100	NA	100	100	100	100	NA	NA	NA	NA	100	100	100	99.3	NA	100	100	NA	100	NA	100	NA	NA	NA	99.68	NA	100	NA	100	100	100	99.93	100	NA	NA	NA	NA	100	NA
ESC_DC0376AA_AS	167	A	NA	100	NA	100	NA	NA	NA	100	100	NA	NA	NA	NA	NA	NA	100	100	100	100	NA	100	NA	NA	100	NA	100	NA	NA	NA	99.68	NA	100	NA	100	100	100	99.93	100	99.62	NA	NA	NA	100	NA
ESC_DC0462AA_AS	167	A	NA	100	NA	100	NA	NA	NA	100	100	NA	NA	NA	NA	NA	NA	100	100	100	99.3	100	100	NA	NA	100	NA	100	NA	NA	NA	99.68	NA	100	NA	100	100	100	99.93	100	99.62	NA	NA	NA	100	NA
ESC_DC0699AA_AS	167	A	NA	100	100	100	NA	NA	NA	100	NA	NA	NA	NA	NA	NA	NA	100	100	100	100	NA	100	NA	NA	NA	NA	100	NA	NA	NA	NA	NA	NA	NA	100	100	100	99.93	100	NA	NA	NA	NA	100	NA
ESC_DC0709AA_AS	167	A	NA	NA	100	100	NA	NA	NA	100	NA	NA	NA	NA	NA	NA	NA	100	100	100	100	NA	100	100	NA	100	NA	100	NA	NA	NA	NA	NA	100	NA	100	100	100	99.93	100	NA	NA	NA	NA	100	NA
ESC_DC1329AA_AS	167	A	NA	100	NA	100	NA	NA	NA	100	100	NA	NA	NA	NA	NA	NA	100	100	100	99.3	100	100	NA	NA	100	NA	100	NA	NA	NA	99.68	NA	100	NA	100	100	100	99.93	100	99.62	NA	NA	NA	100	NA
ESC_DC1549AA_AS	167	A	NA	100	NA	100	NA	NA	NA	100	100	NA	NA	NA	NA	NA	NA	100	100	100	100	NA	100	100	100	100	NA	100	NA	NA	NA	99.68	100	100	NA	100	100	100	99.93	100	NA	NA	NA	NA	100	NA
ESC_DC1694AA_AS	167	A	NA	100	NA	100	NA	NA	NA	100	100	NA	NA	NA	NA	NA	NA	100	100	100	87.6	NA	100	100	100	100	NA	100	NA	NA	NA	99.68	NA	100	NA	100	100	100	99.93	100	NA	NA	NA	NA	100	NA
ESC_DC1817AA_AS	167	A	NA	100	NA	100	NA	NA	NA	100	100	NA	NA	NA	NA	NA	NA	85.94	100	100	100	NA	100	100	100	100	NA	100	NA	NA	NA	99.68	NA	100	NA	100	100	100	99.93	100	NA	NA	NA	NA	100	NA
ESC_DC1866AA_AS	167	A	NA	100	100	100	NA	NA	NA	100	NA	NA	NA	NA	NA	NA	NA	100	100	100	100	NA	100	NA	100	100	NA	100	NA	NA	NA	NA	NA	100	NA	100	100	100	99.93	100	NA	NA	NA	NA	100	100
ESC_DC1902AA_AS	167	A	NA	NA	NA	100	NA	NA	NA	100	100	NA	NA	NA	NA	NA	NA	100	100	100	100	NA	100	NA	NA	100	NA	100	NA	NA	NA	99.68	100	100	NA	100	100	100	99.93	100	NA	NA	NA	NA	100	NA
ESC_DC1983AA_AS	167	A	NA	100	NA	100	NA	NA	NA	100	100	NA	NA	NA	NA	NA	NA	100	100	100	100	NA	100	NA	NA	100	NA	100	NA	NA	NA	99.68	NA	100	NA	100	100	100	99.93	100	NA	NA	NA	NA	100	NA
ESC_DC1990AA_AS	167	A	NA	100	NA	100	NA	NA	NA	100	100	NA	NA	NA	NA	NA	NA	100	100	100	100	NA	100	100	NA	100	NA	100	NA	NA	NA	99.68	100	100	NA	100	100	100	99.93	100	NA	NA	NA	100	100	NA
ESC_DC1992AA_AS	167	A	NA	100	NA	100	NA	NA	NA	100	100	NA	NA	NA	NA	NA	NA	100	100	100	99.3	NA	100	100	NA	100	NA	100	NA	NA	NA	99.68	NA	100	NA	100	100	100	99.93	100	99.62	99.83	NA	NA	100	NA
ESC_DC1996AA_AS	167	A	NA	100	NA	100	NA	NA	NA	100	100	NA	NA	NA	NA	NA	NA	100	100	100	100	NA	100	NA	NA	100	NA	100	NA	NA	NA	99.68	NA	100	NA	100	100	100	99.93	100	NA	NA	NA	NA	100	NA
ESC_DC1998AA_AS	167	A	NA	100	NA	100	NA	NA	NA	100	100	NA	NA	NA	NA	NA	NA	100	100	100	99.3	NA	100	100	NA	100	NA	100	NA	NA	NA	99.68	NA	100	NA	100	100	100	99.93	100	NA	99.83	NA	NA	100	NA
ESC_DC1999AA_AS	167	A	NA	100	NA	100	NA	NA	NA	100	100	NA	NA	NA	NA	NA	NA	100	100	100	100	NA	100	100	NA	100	NA	100	NA	NA	NA	99.68	NA	100	NA	100	100	100	99.93	100	NA	NA	NA	NA	100	NA
ESC_DC2007AA_AS	167	A	NA	100	NA	100	NA	NA	NA	100	100	NA	NA	NA	NA	NA	NA	100	100	100	100	NA	100	100	NA	100	NA	100	NA	NA	NA	99.68	NA	100	NA	100	100	100	99.93	100	NA	NA	NA	NA	100	NA
ESC_DC2008AA_AS	167	A	NA	100	NA	100	NA	NA	NA	100	100	NA	NA	NA	NA	NA	NA	100	100	100	99.3	NA	100	100	NA	100	NA	100	NA	NA	NA	99.68	NA	100	NA	100	100	100	99.93	100	99.62	NA	NA	NA	100	NA
ESC_DC2011AA_AS	167	A	NA	97.86	NA	100	NA	NA	NA	100	100	NA	NA	NA	NA	NA	NA	100	100	100	100	NA	100	100	100	100	NA	100	NA	NA	NA	99.68	100	100	NA	100	100	100	99.93	100	NA	NA	NA	100	100	NA
ESC_DC2015AA_AS	167	A	NA	100	NA	100	NA	NA	NA	100	100	NA	NA	NA	NA	NA	NA	100	100	100	100	NA	100	NA	NA	100	NA	100	NA	NA	NA	99.68	NA	100	NA	100	100	100	99.93	100	NA	NA	NA	NA	100	NA
ESC_DC2023AA_AS	167	A	NA	100	NA	100	NA	100	NA	100	100	100	100	NA	NA	NA	NA	100	100	100	99.3	NA	100	100	100	100	NA	100	NA	NA	NA	99.68	NA	100	NA	100	100	100	99.93	100	94.84	NA	NA	NA	100	NA
ESC_DC2024AA_AS	167	A	NA	100	NA	100	NA	NA	NA	100	100	NA	NA	NA	NA	NA	NA	100	100	100	100	NA	100	NA	NA	100	NA	100	NA	NA	NA	99.68	NA	100	NA	100	100	100	99.93	100	NA	NA	NA	NA	100	NA
ESC_DC2025AA_AS	167	A	NA	100	NA	100	NA	NA	NA	100	100	NA	NA	NA	NA	NA	NA	100	100	100	100	NA	100	NA	NA	NA	NA	100	NA	NA	NA	99.68	NA	100	NA	100	100	100	99.93	100	99.62	NA	NA	NA	100	NA
ESC_DC2031AA_AS	167	A	NA	100	NA	100	NA	NA	NA	100	100	NA	NA	NA	NA	NA	NA	100	100	100	99.3	NA	100	100	NA	100	NA	100	NA	NA	NA	99.68	NA	100	NA	100	100	100	99.93	100	99.62	NA	NA	NA	100	NA
ESC_DC2032AA_AS	167	A	NA	100	NA	100	NA	NA	NA	100	100	NA	NA	NA	NA	NA	NA	100	100	100	99.3	NA	100	100	NA	100	NA	100	NA	NA	NA	99.68	NA	100	NA	100	100	100	99.93	100	99.62	NA	NA	NA	100	NA
ESC_DC2034AA_AS	167	A	NA	100	NA	100	NA	NA	NA	100	100	NA	NA	NA	NA	NA	NA	100	100	100	100	NA	100	NA	NA	100	NA	100	NA	NA	NA	99.68	NA	100	NA	100	100	100	99.93	100	NA	NA	NA	NA	100	NA
ESC_DC2035AA_AS	167	A	NA	100	NA	100	NA	NA	NA	100	100	NA	NA	NA	NA	NA	NA	100	100	100	99.3	NA	100	100	100	100	NA	100	NA	NA	NA	99.68	NA	100	NA	100	100	100	99.93	100	99.62	99.83	NA	NA	100	NA
ESC_DC2039AA_AS	167	A	NA	100	NA	100	NA	NA	NA	100	100	NA	NA	NA	NA	NA	NA	100	100	100	100	NA	100	NA	NA	100	NA	100	NA	NA	NA	99.68	NA	100	NA	100	100	100	99.93	100	NA	NA	NA	NA	100	NA
ESC_DC2044AA_AS	167	A	NA	100	NA	100	NA	NA	NA	100	100	NA	NA	NA	NA	NA	NA	100	100	100	99.3	NA	100	100	NA	100	NA	100	NA	NA	NA	99.68	NA	100	NA	100	100	100	99.93	100	99.62	NA	NA	NA	100	NA
ESC_DC2051AA_AS	167	A	NA	100	NA	100	NA	NA	NA	100	100	NA	NA	NA	NA	NA	NA	100	100	100	99.3	NA	100	100	NA	100	NA	100	NA	NA	NA	99.68	NA	100	NA	100	100	100	99.93	100	99.62	NA	NA	NA	100	NA
ESC_DC2052AA_AS	167	A	NA	100	NA	100	NA	NA	NA	100	100	NA	NA	NA	NA	NA	NA	100	100	100	99.3	NA	100	100	NA	100	NA	100	NA	NA	NA	99.68	NA	100	NA	100	100	100	99.93	100	99.62	NA	NA	NA	100	NA
ESC_DC2066AA_AS	167	A	NA	100	NA	100	NA	NA	NA	100	100	NA	NA	NA	NA	NA	NA	100	100	100	100	NA	100	NA	NA	100	NA	100	NA	NA	NA	99.68	NA	100	NA	100	100	100	99.93	100	99.62	NA	NA	NA	100	NA
ESC_DC2067AA_AS	167	A	NA	100	NA	100	NA	NA	NA	100	100	NA	NA	NA	NA	NA	NA	100	100	100	100	NA	100	NA	NA	100	NA	100	NA	NA	NA	99.68	NA	100	NA	100	100	100	99.93	100	NA	NA	NA	NA	100	NA
ESC_DC2070AA_AS	167	A	NA	100	NA	100	NA	NA	NA	100	100	NA	NA	NA	NA	NA	NA	100	100	100	100	NA	100	NA	NA	100	NA	100	NA	NA	NA	99.68	NA	100	NA	100	100	100	99.93	100	NA	NA	NA	NA	100	NA
ESC_DC2081AA_AS	167	A	NA	100	NA	100	NA	NA	NA	100	100	NA	NA	NA	NA	NA	NA	100	100	100	100	NA	100	100	NA	100	NA	100	NA	NA	NA	99.68	NA	100	NA	100	100	100	99.93	100	NA	NA	NA	NA	100	NA
ESC_DC2088AA_AS	167	A	NA	100	NA	100	NA	NA	NA	100	100	NA	NA	NA	NA	NA	NA	100	100	100	100	NA	100	NA	NA	100	NA	100	NA	NA	NA	99.68	NA	100	NA	100	100	100	99.93	100	NA	NA	NA	NA	100	NA
ESC_DC2089AA_AS	167	A	NA	100	NA	100	NA	NA	NA	100	100	NA	NA	NA	NA	NA	NA	100	100	100	99.3	NA	100	NA	NA	100	NA	100	NA	NA	NA	99.68	NA	NA	NA	100	100	100	99.93	100	NA	NA	NA	NA	100	NA
ESC_DC2090AA_AS	167	A	NA	100	NA	100	NA	NA	NA	100	100	NA	NA	NA	NA	NA	NA	100	100	100	100	NA	100	NA	NA	100	NA	100	NA	NA	NA	99.68	NA	100	NA	100	100	100	99.93	100	NA	NA	NA	NA	100	NA
ESC_DC2091AA_AS	167	A	NA	100	NA	100	NA	NA	NA	100	100	NA	NA	NA	NA	NA	NA	100	100	100	100	NA	100	NA	NA	100	NA	100	NA	NA	NA	99.68	NA	100	NA	100	100	100	99.93	100	NA	NA	NA	NA	100	NA
ESC_DC2092AA_AS	167	A	NA	100	NA	100	NA	NA	NA	100	100	NA	NA	NA	NA	NA	NA	100	100	100	100	NA	100	NA	NA	100	NA	100	NA	NA	NA	99.68	NA	100	NA	100	100	100	99.93	100	NA	NA	NA	NA	100	NA
ESC_DC2344AA_AS	167	A	NA	100	NA	100	NA	NA	NA	100	100	NA	NA	NA	NA	NA	NA	100	100	100	99.3	100	100	NA	NA	100	NA	100	NA	NA	NA	99.68	NA	100	NA	100	100	100	99.93	100	99.62	NA	NA	NA	100	NA
ESC_DC2513AA_AS	167	A	NA	100	NA	100	NA	NA	NA	100	100	NA	NA	NA	NA	NA	NA	100	100	100	100	NA	100	NA	NA	100	NA	100	NA	NA	NA	99.68	NA	100	NA	100	100	100	99.93	100	99.62	NA	NA	NA	100	NA
ESC_DC2531AA_AS	167	A	NA	100	NA	100	NA	NA	NA	100	100	NA	NA	NA	NA	NA	NA	100	100	100	100	NA	100	NA	NA	100	NA	100	NA	NA	NA	99.68	NA	100	NA	100	100	100	99.93	100	99.62	NA	NA	NA	100	NA
ESC_DC2534AA_AS	167	A	NA	100	NA	100	NA	NA	NA	100	100	NA	NA	NA	NA	NA	NA	100	100	100	100	NA	100	NA	NA	100	NA	100	NA	NA	NA	99.68	NA	100	NA	100	100	100	99.93	100	99.62	NA	NA	NA	100	NA
ESC_DC2535AA_AS	167	A	NA	100	NA	100	NA	NA	NA	100	100	NA	NA	NA	NA	NA	NA	100	100	100	100	NA	100	NA	NA	100	NA	100	NA	NA	NA	99.68	NA	100	NA	100	100	100	99.93	100	99.62	NA	NA	NA	100	NA
ESC_DC2600AA_AS	167	A	NA	100	NA	100	NA	NA	NA	100	100	NA	NA	NA	NA	NA	NA	100	100	100	100	NA	100	NA	NA	100	NA	100	NA	NA	NA	99.68	NA	100	NA	100	100	100	99.93	100	NA	NA	NA	NA	100	NA
ESC_DC2601AA_AS	167	A	NA	100	NA	100	NA	NA	NA	100	100	NA	NA	NA	NA	NA	NA	100	100	100	100	NA	100	NA	NA	100	NA	100	NA	NA	NA	99.68	NA	100	NA	100	100	100	99.93	100	99.62	NA	NA	NA	100	NA
ESC_DC2628AA_AS	167	A	NA	100	NA	100	NA	NA	NA	100	100	NA	NA	NA	NA	NA	NA	100	100	100	99.3	NA	100	100	NA	100	NA	100	NA	NA	NA	99.68	NA	100	NA	100	100	100	99.93	100	99.62	NA	NA	NA	100	NA
ESC_DC2672AA_AS	167	A	NA	100	NA	100	NA	NA	NA	100	100	NA	NA	NA	NA	NA	NA	100	100	100	100	100	100	NA	NA	100	NA	100	NA	NA	NA	99.68	100	100	NA	100	100	100	99.93	100	NA	99.83	NA	NA	100	NA
ESC_DC2694AA_AS	167	A	NA	100	NA	100	NA	NA	NA	100	100	NA	NA	NA	NA	NA	NA	100	100	100	100	100	100	NA	NA	100	NA	100	NA	NA	NA	99.68	100	100	NA	100	100	100	99.93	100	NA	99.83	NA	NA	100	NA
ESC_DC2714AA_AS	167	A	NA	100	NA	100	NA	NA	NA	100	100	NA	NA	NA	NA	NA	NA	100	100	100	100	NA	100	NA	NA	100	NA	100	NA	NA	NA	99.68	NA	86.34	NA	100	100	100	99.93	100	99.62	NA	NA	NA	100	NA
ESC_DC2715AA_AS	167	A	NA	100	NA	100	NA	NA	NA	100	100	NA	NA	NA	NA	NA	NA	100	100	100	100	NA	100	NA	NA	100	NA	100	NA	NA	NA	99.68	NA	100	NA	100	100	100	99.93	100	99.62	NA	NA	NA	100	NA
ESC_DC2716AA_AS	167	A	NA	100	NA	100	NA	NA	NA	100	100	NA	NA	NA	NA	NA	NA	100	100	100	100	NA	100	NA	NA	100	NA	100	NA	NA	NA	99.68	NA	100	NA	100	100	100	99.93	100	99.62	NA	NA	NA	100	NA
ESC_DC2717AA_AS	167	A	NA	100	NA	100	NA	NA	NA	100	100	NA	NA	NA	NA	NA	NA	100	100	100	100	NA	100	NA	NA	100	NA	100	NA	NA	NA	99.68	NA	100	NA	100	100	100	NA	100	NA	NA	NA	NA	100	NA
ESC_DC2925AA_AS	167	A	NA	100	NA	100	NA	NA	NA	100	100	NA	NA	NA	NA	NA	NA	100	100	100	100	NA	100	NA	NA	100	NA	100	NA	NA	NA	99.68	NA	100	NA	100	100	100	99.93	100	99.62	NA	NA	NA	100	NA
ESC_DC3293AA_AS	167	A	NA	100	NA	100	NA	NA	NA	100	100	NA	NA	NA	NA	NA	NA	100	100	100	100	NA	100	NA	NA	100	NA	100	NA	NA	NA	99.68	NA	85.11	NA	100	100	100	99.93	100	99.62	NA	NA	NA	100	NA
ESC_DC3295AA_AS	167	A	NA	100	NA	100	NA	NA	NA	100	100	NA	NA	NA	NA	NA	NA	100	100	100	100	NA	100	NA	NA	100	NA	100	NA	NA	NA	99.68	NA	100	NA	100	100	100	99.93	100	99.62	NA	NA	NA	100	NA
ESC_DC3359AA_AS	167	A	NA	100	NA	100	NA	NA	NA	100	100	NA	NA	NA	NA	NA	NA	100	100	100	99.3	NA	100	NA	NA	100	NA	100	NA	NA	NA	99.68	NA	100	NA	100	100	100	99.93	100	99.62	NA	NA	NA	100	NA
ESC_DC3463AA_AS	167	A	NA	100	NA	100	NA	NA	NA	100	100	NA	NA	NA	NA	NA	NA	100	100	100	99.3	NA	100	100	NA	100	NA	100	NA	NA	NA	99.68	NA	100	NA	100	100	100	99.93	100	NA	NA	NA	NA	100	NA
ESC_DC4467AA_AS	167	A	NA	100	NA	100	NA	NA	NA	100	100	NA	NA	NA	NA	NA	NA	100	100	100	99.3	NA	100	NA	NA	100	NA	100	NA	NA	NA	99.68	NA	100	NA	100	100	100	99.93	100	99.62	NA	NA	NA	100	NA
ESC_DC4529AA_AS	167	A	NA	100	NA	100	NA	NA	NA	100	100	NA	NA	NA	NA	NA	NA	100	100	100	99.3	NA	100	NA	NA	100	NA	100	NA	NA	NA	99.68	NA	100	NA	100	100	100	99.93	100	99.62	NA	NA	NA	100	NA
ESC_DC4688AA_AS	167	A	NA	NA	NA	100	NA	NA	NA	100	100	NA	NA	NA	NA	NA	NA	100	100	100	99.3	NA	100	NA	NA	100	NA	100	NA	NA	NA	99.68	NA	100	NA	100	100	100	99.93	100	99.62	NA	NA	NA	100	NA
ESC_DC5966AA_AS	167	A	NA	100	100	100	NA	NA	NA	100	100	NA	NA	NA	NA	NA	99.86	100	100	100	100	NA	100	100	NA	100	NA	100	NA	NA	NA	NA	NA	NA	NA	100	100	100	99.93	100	NA	NA	NA	NA	100	NA
ESC_DC6066AA_AS	167	A	NA	100	100	100	NA	NA	NA	100	100	NA	NA	NA	NA	NA	NA	100	100	100	100	NA	100	100	NA	100	NA	100	NA	NA	NA	NA	NA	NA	NA	100	100	100	99.93	100	NA	NA	NA	NA	100	NA
ESC_DC6147AA_AS	167	A	NA	100	NA	100	NA	NA	NA	100	100	NA	NA	NA	NA	NA	NA	100	100	100	100	NA	100	100	100	100	NA	100	NA	NA	NA	99.68	NA	100	NA	100	100	100	99.93	100	NA	NA	NA	NA	100	100
ESC_DC6148AA_AS	167	A	NA	100	NA	100	NA	NA	NA	100	100	NA	NA	NA	NA	NA	NA	100	100	100	100	NA	100	NA	NA	100	NA	100	NA	NA	NA	99.68	NA	100	NA	100	100	100	99.93	100	99.62	NA	NA	NA	100	NA
ESC_DC7332AA_AS	167	A	NA	100	NA	100	NA	NA	NA	100	100	NA	NA	NA	NA	NA	NA	100	100	100	100	NA	100	100	100	100	NA	100	NA	NA	NA	99.68	NA	100	NA	100	100	100	99.93	100	NA	NA	NA	NA	100	NA
ESC_DC7679AA_AS	167	A	99.77	NA	NA	100	NA	NA	NA	100	100	NA	NA	NA	NA	NA	NA	100	100	100	100	NA	100	100	100	100	NA	100	NA	NA	NA	99.68	NA	100	NA	100	100	NA	99.93	100	99.62	NA	NA	NA	100	NA
ESC_DC7814AA_AS	167	A	NA	100	NA	100	NA	NA	NA	100	100	NA	NA	NA	NA	NA	NA	100	100	100	100	NA	100	NA	NA	100	NA	100	NA	NA	NA	99.68	NA	100	NA	100	100	100	99.93	100	NA	NA	NA	NA	100	NA
ESC_DC7816AA_AS	167	A	NA	100	NA	100	NA	NA	NA	100	100	NA	NA	NA	NA	NA	NA	100	100	100	100	NA	100	NA	NA	100	NA	100	NA	NA	NA	99.68	NA	100	NA	100	100	100	99.93	100	99.62	NA	NA	NA	100	NA
ESC_DC7912AA_AS	167	A	NA	100	NA	100	NA	NA	NA	100	100	NA	NA	NA	NA	NA	NA	100	100	100	100	NA	100	100	100	100	NA	100	NA	NA	NA	99.68	100	100	NA	100	100	100	99.93	100	NA	NA	NA	100	100	NA
ESC_DC8559AA_AS	167	A	NA	100	NA	100	NA	100	NA	100	100	100	100	NA	NA	NA	NA	100	100	100	99.3	NA	100	100	NA	100	NA	100	NA	NA	NA	99.68	NA	100	NA	100	100	100	99.93	100	NA	NA	NA	NA	100	NA
ESC_DC8560AA_AS	167	A	NA	100	NA	100	NA	100	NA	100	100	100	100	NA	NA	NA	NA	100	100	100	99.3	NA	100	100	NA	100	NA	100	NA	NA	NA	99.68	NA	100	NA	100	100	100	99.93	100	NA	NA	NA	NA	100	NA
ESC_DC8794AA_AS	167	A	NA	100	NA	100	NA	NA	NA	100	100	NA	NA	NA	NA	NA	NA	100	100	100	100	NA	100	NA	NA	100	NA	100	NA	NA	NA	99.68	NA	100	NA	100	100	100	99.93	100	99.62	NA	NA	NA	100	NA
ESC_DC9328AA_AS	167	A	NA	100	NA	100	NA	NA	NA	100	100	NA	NA	NA	NA	NA	NA	100	100	100	100	NA	100	NA	NA	100	NA	100	NA	NA	NA	99.68	NA	100	NA	100	100	100	99.93	100	99.62	NA	NA	NA	100	NA
ESC_DC9517AA_AS	167	A	NA	100	100	100	NA	NA	NA	100	NA	NA	NA	NA	NA	NA	NA	100	100	100	100	NA	100	100	NA	100	NA	100	NA	NA	NA	NA	NA	100	NA	100	100	100	99.93	100	99.62	NA	NA	NA	100	NA
ESC_EB0803AA_AS	167	A	NA	100	NA	100	NA	NA	NA	100	100	NA	NA	NA	NA	NA	NA	100	100	100	100	NA	100	NA	NA	100	NA	100	NA	NA	NA	99.68	100	NA	NA	100	100	100	99.93	100	NA	NA	NA	NA	100	NA
ESC_EB0814AA_AS	167	A	NA	100	NA	100	NA	NA	NA	100	100	NA	NA	NA	NA	NA	NA	100	100	100	99.3	NA	100	100	NA	100	NA	100	NA	NA	NA	99.68	NA	100	NA	100	100	100	99.93	100	99.62	NA	NA	NA	100	NA
ESC_EB0821AA_AS	167	A	NA	100	NA	100	NA	NA	NA	100	100	NA	NA	NA	NA	NA	NA	100	100	100	99.3	NA	100	NA	NA	100	NA	100	NA	NA	NA	99.68	NA	100	NA	100	100	100	99.93	100	99.62	NA	NA	NA	100	NA
ESC_EB0825AA_AS	167	A	NA	100	NA	100	NA	NA	NA	100	100	NA	NA	NA	NA	NA	NA	100	100	100	100	NA	100	NA	NA	100	NA	100	NA	NA	NA	99.68	NA	100	NA	100	100	100	99.93	100	NA	NA	NA	NA	100	NA
ESC_EB0827AA_AS	167	A	NA	100	NA	100	NA	NA	NA	100	100	NA	NA	NA	NA	NA	NA	100	100	100	99.3	NA	100	NA	NA	100	NA	100	NA	NA	NA	99.68	NA	100	NA	100	100	100	99.93	100	99.62	NA	NA	NA	100	NA
ESC_EB0829AA_AS	167	A	NA	100	NA	100	NA	NA	NA	100	100	NA	NA	NA	NA	NA	NA	100	100	100	100	NA	100	100	NA	100	NA	100	NA	NA	NA	99.68	NA	100	NA	100	100	100	99.93	100	NA	NA	NA	NA	100	NA
ESC_EB0838AA_AS	167	A	NA	100	NA	100	NA	NA	NA	100	100	NA	NA	NA	NA	NA	NA	100	100	100	99.3	NA	100	NA	NA	100	NA	100	NA	NA	NA	99.68	NA	100	NA	100	100	100	99.93	99.14	99.62	NA	NA	NA	100	NA
ESC_EB0841AA_AS	167	A	NA	100	NA	100	NA	NA	NA	100	100	NA	NA	NA	NA	NA	NA	100	100	100	100	NA	100	100	NA	100	NA	100	NA	NA	NA	99.68	NA	100	NA	100	100	100	99.93	100	NA	NA	NA	NA	100	NA
ESC_EB0842AA_AS	167	A	NA	100	NA	100	NA	NA	NA	100	100	NA	NA	NA	NA	NA	NA	100	100	100	99.3	NA	100	100	NA	100	NA	100	NA	NA	NA	99.68	NA	100	NA	100	100	100	99.93	100	99.62	NA	NA	NA	100	NA
ESC_EB0843AA_AS	167	A	NA	100	NA	100	NA	NA	NA	100	100	NA	NA	NA	NA	NA	NA	100	100	100	99.3	NA	100	NA	NA	100	NA	100	NA	NA	NA	99.68	NA	100	NA	100	100	100	99.93	100	99.62	NA	NA	NA	100	NA
ESC_EB1482AA_AS	167	A	NA	100	NA	100	NA	NA	NA	100	100	NA	NA	NA	NA	NA	NA	100	100	100	100	NA	100	NA	NA	100	NA	100	NA	NA	NA	99.68	100	NA	NA	100	100	100	99.93	100	NA	NA	NA	NA	100	NA
ESC_EB1489AA_AS	167	A	NA	100	NA	100	NA	NA	NA	100	NA	NA	NA	NA	NA	NA	NA	100	100	100	100	NA	100	100	NA	100	NA	100	NA	NA	NA	99.68	NA	100	NA	100	100	100	99.93	100	NA	NA	NA	NA	100	NA
ESC_EB5314AA_AS	167	A	NA	100	NA	100	NA	NA	NA	100	100	NA	NA	NA	NA	NA	NA	100	100	100	99.3	NA	100	100	NA	100	NA	100	NA	NA	NA	99.68	NA	100	NA	100	100	100	99.93	100	99.62	NA	NA	NA	100	NA
ESC_EB5394AA_AS	167	A	NA	100	NA	100	NA	NA	NA	100	100	NA	NA	NA	NA	NA	NA	100	100	100	99.3	NA	100	NA	NA	100	NA	100	NA	NA	NA	99.68	NA	NA	NA	100	100	100	99.93	100	99.62	NA	NA	NA	100	NA
ESC_EB5397AA_AS	167	A	NA	100	NA	100	NA	NA	NA	100	100	NA	NA	NA	NA	NA	NA	100	100	100	99.3	NA	100	NA	NA	100	NA	100	NA	NA	NA	99.68	NA	100	NA	100	100	100	99.93	100	99.62	NA	NA	NA	100	NA
ESC_EB5400AA_AS	167	A	NA	100	NA	100	NA	NA	NA	100	100	NA	NA	NA	NA	NA	NA	100	100	100	99.3	NA	100	100	NA	100	NA	100	NA	NA	NA	99.68	NA	100	NA	100	100	100	99.93	100	99.62	NA	NA	NA	100	NA
ESC_EB5403AA_AS	167	A	NA	100	NA	100	NA	NA	NA	100	100	NA	NA	NA	NA	NA	NA	100	100	100	99.3	NA	100	100	NA	100	NA	100	NA	NA	NA	99.68	NA	100	NA	100	100	100	99.93	100	99.62	NA	NA	NA	100	NA
ESC_EB5406AA_AS	167	A	NA	100	NA	100	NA	NA	NA	100	100	NA	NA	NA	NA	NA	NA	100	100	100	99.3	NA	100	NA	NA	100	NA	100	NA	NA	NA	99.68	NA	100	NA	100	100	100	99.93	100	99.62	NA	NA	NA	100	NA
ESC_EB5407AA_AS	167	A	NA	100	NA	100	NA	NA	NA	100	100	NA	NA	NA	NA	NA	NA	100	100	100	100	NA	100	NA	NA	100	NA	100	NA	NA	NA	99.68	NA	100	NA	100	100	100	99.93	100	99.62	NA	NA	NA	100	NA
ESC_EB5412AA_AS	167	A	NA	100	NA	100	NA	NA	NA	100	100	NA	NA	NA	NA	NA	NA	100	100	100	99.3	NA	100	100	NA	100	NA	100	NA	NA	NA	99.68	NA	100	NA	100	100	100	99.93	100	99.62	NA	NA	NA	100	NA
ESC_EB5413AA_AS	167	A	NA	100	NA	100	NA	NA	NA	100	100	NA	NA	NA	NA	NA	NA	100	100	100	99.3	NA	100	100	NA	100	NA	100	NA	NA	NA	99.68	NA	100	NA	100	100	100	99.93	100	99.62	NA	NA	NA	100	NA
ESC_EB5416AA_AS	167	A	NA	100	NA	100	NA	NA	NA	100	100	NA	NA	NA	NA	NA	NA	100	100	100	99.3	NA	100	100	NA	100	NA	100	NA	NA	NA	NA	NA	100	NA	100	100	100	99.93	100	99.62	NA	NA	NA	100	NA
ESC_EC0845AA_AS	167	A	NA	100	100	100	NA	NA	NA	100	100	100	NA	NA	NA	NA	NA	100	100	100	100	NA	100	NA	100	100	100	100	100	NA	NA	100	NA	100	100	100	100	100	99.93	100	95.47	NA	NA	NA	100	100
ESC_EC0957AA_AS	167	A	NA	100	NA	100	NA	NA	NA	100	100	NA	NA	NA	NA	NA	NA	100	100	100	100	NA	100	NA	NA	100	NA	100	NA	NA	NA	99.68	NA	100	NA	100	100	100	99.93	100	99.62	NA	NA	NA	100	NA
ESC_EC1824AA_AS	167	A	NA	100	NA	100	NA	NA	NA	100	100	NA	NA	NA	NA	NA	NA	100	100	100	100	NA	100	100	NA	100	NA	100	NA	NA	NA	99.68	NA	100	NA	100	100	100	NA	100	NA	NA	NA	NA	100	NA
ESC_EC2082AA_AS	167	A	NA	100	NA	100	NA	NA	NA	100	100	NA	NA	NA	NA	NA	NA	100	100	100	99.3	NA	100	NA	NA	100	NA	100	NA	NA	NA	99.68	NA	100	NA	100	100	100	99.93	100	99.62	NA	NA	NA	100	NA
ESC_EC3832AA_AS	167	A	NA	100	NA	100	NA	NA	NA	100	100	NA	NA	NA	NA	NA	NA	100	100	100	100	NA	100	NA	NA	100	NA	100	NA	NA	NA	99.68	NA	100	NA	100	100	100	99.93	100	NA	NA	NA	NA	100	NA
ESC_EC3833AA_AS	167	A	NA	100	NA	100	NA	NA	NA	100	100	NA	NA	NA	NA	NA	NA	100	100	100	100	NA	100	NA	NA	100	NA	100	NA	NA	NA	99.68	NA	NA	NA	100	100	100	99.93	100	NA	NA	NA	NA	100	NA
ESC_EC3834AA_AS	167	A	NA	100	NA	100	NA	NA	NA	100	100	NA	NA	NA	NA	NA	NA	100	100	100	100	NA	100	NA	NA	100	NA	100	NA	NA	NA	99.68	NA	100	NA	100	100	100	99.93	100	NA	NA	NA	NA	100	NA
ESC_EC4723AA_AS	167	A	NA	100	NA	100	NA	NA	NA	100	99.72	NA	NA	NA	NA	NA	NA	100	100	100	99.4	NA	100	100	NA	100	NA	100	NA	NA	NA	99.68	100	100	NA	100	100	100	99.93	100	99.62	NA	NA	NA	100	NA
ESC_EC4728AA_AS	167	A	NA	100	NA	100	NA	NA	NA	100	99.72	NA	NA	NA	NA	NA	NA	100	100	100	99.4	NA	100	100	NA	100	NA	100	NA	NA	NA	99.68	100	100	NA	100	100	100	99.93	100	99.62	NA	NA	NA	100	NA
ESC_EC4736AA_AS	167	A	NA	100	100	100	NA	NA	NA	100	NA	NA	NA	NA	NA	NA	NA	NA	100	100	100	NA	100	NA	NA	100	NA	100	NA	NA	NA	NA	NA	100	NA	100	100	100	99.93	100	NA	NA	NA	NA	100	NA
ESC_EC4744AA_AS	167	A	NA	100	NA	100	NA	NA	NA	100	99.72	NA	NA	NA	NA	NA	NA	100	100	100	99.4	NA	100	100	NA	100	NA	100	NA	NA	NA	99.68	100	100	NA	100	100	100	99.93	100	99.62	NA	NA	NA	100	NA
ESC_EC4745AA_AS	167	A	NA	100	NA	100	NA	NA	NA	100	99.72	NA	NA	NA	NA	NA	NA	100	100	100	99.4	NA	100	100	NA	100	NA	100	NA	NA	NA	99.68	100	100	NA	100	100	100	99.93	100	99.62	NA	NA	NA	100	NA
ESC_EC4747AA_AS	167	A	NA	100	NA	100	NA	NA	NA	100	99.72	NA	NA	NA	NA	NA	NA	100	100	100	99.4	NA	100	100	NA	100	NA	100	NA	NA	NA	99.68	100	100	NA	100	100	100	99.93	100	99.62	NA	NA	NA	100	NA
ESC_EC4759AA_AS	167	A	NA	100	NA	100	NA	NA	NA	100	100	NA	NA	NA	NA	NA	NA	100	100	100	99.3	NA	100	NA	NA	100	NA	100	NA	NA	NA	99.68	NA	NA	NA	100	100	100	99.93	100	99.62	NA	NA	NA	100	NA
ESC_EC4763AA_AS	167	A	NA	100	NA	100	NA	NA	NA	100	100	NA	NA	NA	NA	NA	NA	100	100	100	99.3	NA	100	NA	100	100	NA	100	NA	100	NA	99.68	NA	100	NA	100	100	100	99.93	100	99.62	NA	NA	NA	100	NA
ESC_EC4764AA_AS	167	A	NA	100	NA	100	NA	NA	NA	100	100	NA	NA	NA	NA	NA	NA	100	100	100	99.3	NA	100	NA	NA	100	NA	100	NA	NA	NA	99.68	NA	NA	NA	100	100	100	99.93	100	99.62	NA	NA	NA	100	NA
ESC_EC4766AA_AS	167	A	NA	100	NA	100	NA	NA	NA	100	100	NA	NA	NA	NA	NA	NA	100	100	100	99.3	NA	100	NA	NA	100	NA	100	NA	NA	NA	99.68	NA	NA	NA	100	100	100	99.93	100	99.62	NA	NA	NA	100	NA
ESC_EC4769AA_AS	167	A	NA	100	NA	100	NA	NA	NA	100	99.72	NA	NA	NA	NA	NA	NA	100	100	100	99.4	NA	100	100	NA	100	NA	100	NA	NA	NA	99.68	100	100	NA	100	100	100	99.93	100	99.62	NA	NA	NA	100	NA
ESC_EC4770AA_AS	167	A	NA	100	NA	100	NA	NA	NA	100	99.72	NA	NA	NA	NA	NA	NA	100	100	100	99.4	NA	100	100	NA	100	NA	100	NA	NA	NA	99.68	100	100	NA	100	100	100	99.93	100	99.62	NA	NA	NA	100	NA
ESC_EC4771AA_AS	167	A	NA	100	NA	100	NA	NA	NA	100	99.72	NA	NA	NA	NA	NA	NA	100	100	100	99.4	NA	100	100	NA	100	NA	100	NA	NA	NA	99.68	100	100	NA	100	100	100	99.93	100	99.62	NA	NA	NA	100	NA
ESC_EC4772AA_AS	167	A	NA	100	NA	100	NA	NA	NA	100	99.72	NA	NA	NA	NA	NA	NA	100	100	100	99.4	NA	100	100	NA	100	NA	100	NA	NA	NA	99.68	100	100	NA	100	100	100	99.93	100	99.62	NA	NA	NA	100	NA
ESC_EC4773AA_AS	167	A	NA	100	NA	100	NA	NA	NA	100	99.72	NA	NA	NA	NA	NA	NA	100	100	100	99.4	NA	100	100	NA	100	NA	100	NA	NA	NA	99.68	100	100	NA	100	100	100	99.93	100	99.62	NA	NA	NA	100	NA
ESC_EC4774AA_AS	167	A	NA	100	NA	100	NA	NA	NA	100	99.72	NA	NA	NA	NA	NA	NA	100	100	100	99.4	NA	100	100	NA	100	NA	100	NA	NA	NA	99.68	100	100	NA	100	100	100	99.93	100	99.62	NA	NA	NA	100	NA
ESC_EC4775AA_AS	167	A	NA	100	NA	100	NA	NA	NA	100	99.72	NA	NA	NA	NA	NA	NA	100	100	100	99.4	NA	100	100	NA	100	NA	100	NA	NA	NA	99.68	100	100	NA	100	100	100	99.93	100	NA	NA	NA	NA	100	NA
ESC_EC4776AA_AS	167	A	NA	100	NA	100	NA	NA	NA	100	100	NA	NA	NA	NA	NA	NA	100	100	100	99.3	NA	100	NA	NA	100	NA	100	NA	NA	NA	99.68	NA	NA	NA	100	100	100	99.93	100	99.62	NA	NA	NA	100	NA
ESC_EC4777AA_AS	167	A	NA	100	NA	100	NA	NA	NA	100	100	NA	NA	NA	NA	NA	NA	100	100	100	99.3	NA	100	NA	NA	100	NA	100	NA	NA	NA	NA	NA	100	NA	100	100	100	99.93	100	99.62	NA	NA	NA	100	NA
ESC_EC4778AA_AS	167	A	NA	100	NA	100	NA	NA	NA	100	100	NA	NA	NA	NA	NA	NA	100	100	100	99.3	NA	100	NA	NA	100	NA	100	NA	NA	NA	99.68	NA	100	NA	100	100	100	99.93	100	99.62	NA	NA	NA	100	NA
ESC_EC4779AA_AS	167	A	NA	100	NA	100	NA	NA	NA	100	100	NA	NA	NA	NA	NA	NA	100	100	100	99.3	NA	100	100	NA	100	NA	100	NA	NA	NA	99.68	NA	100	NA	100	100	100	99.93	100	99.62	NA	NA	NA	100	NA
ESC_EC4780AA_AS	167	A	NA	100	NA	100	NA	NA	NA	100	100	NA	NA	NA	NA	NA	NA	100	100	100	99.3	NA	100	100	NA	100	NA	100	NA	NA	NA	99.68	NA	100	NA	100	100	100	99.93	100	99.62	NA	NA	NA	100	NA
ESC_EC4781AA_AS	167	A	NA	100	NA	100	NA	NA	NA	100	100	NA	NA	NA	NA	NA	NA	100	100	100	99.3	NA	100	NA	NA	100	NA	100	NA	NA	NA	99.68	NA	100	NA	100	100	100	99.93	100	99.62	NA	NA	NA	100	NA
ESC_EC4782AA_AS	167	A	NA	100	NA	100	NA	NA	NA	100	100	NA	NA	NA	NA	NA	NA	100	100	100	99.3	NA	100	100	NA	100	NA	100	NA	NA	NA	99.68	NA	100	NA	100	100	100	99.93	100	99.62	NA	NA	NA	100	NA
ESC_EC5484AA_AS	167	A	NA	100	NA	100	NA	NA	NA	100	100	100	NA	NA	NA	NA	NA	100	100	100	99.95	NA	100	NA	100	100	100	100	NA	NA	NA	NA	NA	100	100	100	100	100	99.93	100	NA	NA	NA	NA	100	NA
ESC_EC5547AA_AS	167	A	NA	100	NA	100	NA	NA	NA	100	100	100	NA	NA	NA	NA	100	100	100	100	100	NA	100	NA	100	100	100	100	NA	NA	NA	99.68	100	100	NA	100	100	100	99.93	100	94.84	NA	NA	NA	100	NA
ESC_EC5577AA_AS	167	A	NA	100	NA	100	NA	NA	NA	100	100	100	NA	NA	NA	NA	NA	100	100	100	100	NA	100	NA	100	100	100	100	NA	NA	NA	99.68	100	100	NA	100	100	100	99.93	100	94.84	99.83	NA	NA	100	NA
ESC_EC5588AA_AS	167	A	NA	100	NA	100	NA	NA	NA	100	100	100	NA	NA	NA	NA	100	100	100	100	100	NA	100	NA	100	100	100	100	NA	100	NA	99.68	100	100	NA	100	100	100	99.93	100	94.84	NA	NA	NA	100	NA
ESC_EC5590AA_AS	167	A	NA	100	NA	100	NA	NA	NA	100	100	NA	NA	NA	NA	NA	NA	100	100	100	100	NA	100	100	100	100	NA	100	NA	100	NA	99.68	NA	100	NA	100	100	100	99.93	100	NA	NA	NA	NA	100	NA
ESC_EC5606AA_AS	167	A	NA	100	NA	100	NA	NA	NA	100	100	NA	NA	NA	NA	NA	NA	100	100	100	100	NA	100	100	100	100	NA	100	NA	NA	NA	99.68	NA	100	NA	100	100	100	99.93	100	NA	NA	NA	NA	100	NA
ESC_EC5613AA_AS	167	A	NA	100	NA	100	NA	NA	NA	100	100	NA	NA	NA	NA	NA	NA	100	100	100	100	NA	100	100	100	100	NA	100	NA	100	NA	99.68	100	NA	NA	100	100	100	99.93	100	94.84	99.83	NA	NA	100	NA
ESC_EC5641AA_AS	167	A	NA	100	NA	100	NA	NA	NA	100	100	NA	NA	NA	NA	NA	NA	100	100	100	100	NA	100	NA	100	100	NA	100	NA	NA	NA	99.68	100	100	NA	100	100	100	99.93	100	NA	NA	NA	NA	100	NA
ESC_EC5642AA_AS	167	A	NA	100	NA	100	NA	NA	NA	100	100	100	NA	NA	NA	NA	NA	100	100	100	99.95	NA	100	NA	100	100	100	100	NA	NA	NA	NA	NA	100	100	100	100	100	99.93	100	NA	NA	NA	NA	100	NA
ESC_EC5645AA_AS	167	A	NA	100	NA	100	NA	NA	NA	100	100	NA	NA	NA	NA	NA	NA	100	100	100	100	NA	100	NA	100	100	100	100	NA	NA	NA	99.68	100	100	NA	100	100	100	99.93	100	NA	NA	NA	NA	100	NA
ESC_EC5651AA_AS	167	A	NA	100	NA	100	NA	NA	NA	100	100	NA	NA	NA	NA	NA	NA	100	100	100	100	NA	100	NA	100	100	NA	100	NA	100	NA	99.68	100	100	NA	100	100	100	99.93	100	NA	NA	NA	NA	100	NA
ESC_EC5657AA_AS	167	A	NA	100	NA	100	NA	NA	NA	100	100	100	NA	NA	NA	NA	100	100	100	100	100	NA	100	NA	100	100	NA	100	NA	NA	NA	NA	100	100	100	100	100	100	99.93	100	NA	NA	NA	NA	100	NA
ESC_EC5707AA_AS	167	A	NA	100	NA	100	NA	NA	NA	100	100	NA	NA	NA	NA	NA	NA	100	100	100	100	NA	100	NA	NA	100	NA	100	NA	NA	NA	99.68	NA	NA	NA	100	100	100	99.93	100	NA	NA	NA	NA	100	NA
ESC_EC5751AA_AS	167	A	NA	100	NA	100	NA	NA	NA	100	100	100	NA	NA	NA	NA	NA	100	100	100	99.95	NA	100	NA	100	100	100	100	NA	NA	100	NA	NA	86.34	100	100	100	100	99.93	100	NA	NA	NA	NA	100	NA
ESC_EC5756AA_AS	167	A	NA	100	NA	100	NA	NA	NA	100	100	94.25	100	NA	NA	NA	NA	100	100	100	100	NA	100	100	100	100	100	100	NA	NA	100	99.68	100	86.34	NA	100	100	100	99.93	100	94.84	NA	NA	NA	100	NA
ESC_EC5763AA_AS	167	A	NA	100	NA	100	NA	NA	NA	100	100	100	100	NA	NA	NA	NA	100	100	100	100	NA	100	100	100	100	100	100	NA	NA	100	99.68	NA	86.34	NA	100	100	100	99.93	100	NA	NA	NA	NA	100	NA
ESC_EC5799AA_AS	167	A	NA	100	NA	100	NA	NA	NA	100	100	100	100	NA	NA	NA	NA	100	100	100	100	NA	100	100	100	100	100	100	NA	NA	100	99.68	100	86.34	NA	100	100	100	99.93	100	94.84	NA	NA	NA	100	NA
ESC_EC5800AA_AS	167	A	NA	100	NA	100	NA	NA	NA	100	100	NA	NA	NA	NA	NA	NA	100	100	100	100	NA	100	100	100	100	NA	100	NA	100	NA	99.68	100	86.34	NA	100	100	100	99.93	100	NA	NA	NA	NA	100	NA
ESC_EC5821AA_AS	167	A	NA	100	NA	100	NA	NA	NA	100	100	NA	NA	NA	NA	NA	NA	100	100	100	100	NA	100	NA	100	100	NA	100	NA	NA	100	99.68	NA	100	NA	100	100	100	99.93	100	98.49	NA	NA	NA	100	NA
ESC_EC5822AA_AS	167	A	99.77	100	NA	100	NA	NA	NA	100	100	100	NA	NA	NA	NA	NA	100	100	100	99.95	NA	100	NA	NA	100	100	100	NA	NA	100	NA	NA	100	100	100	100	100	99.93	100	NA	NA	NA	NA	100	NA
ESC_EC5831AA_AS	167	A	NA	NA	NA	100	NA	NA	NA	100	100	NA	NA	NA	NA	NA	NA	100	100	100	100	NA	100	100	100	100	NA	100	100	NA	NA	NA	NA	100	NA	100	100	100	99.93	100	NA	NA	NA	NA	100	100
ESC_EC5835AA_AS	167	A	NA	NA	NA	100	NA	NA	NA	100	100	100	NA	NA	NA	NA	NA	100	100	100	100	NA	100	100	NA	100	100	100	NA	NA	NA	NA	NA	100	NA	100	100	100	99.93	100	NA	99.83	NA	NA	100	NA
ESC_EC5838AA_AS	167	A	NA	100	NA	100	NA	NA	NA	100	100	NA	NA	NA	NA	NA	NA	100	100	100	100	NA	100	100	NA	100	NA	100	NA	NA	NA	NA	NA	100	NA	100	100	100	99.93	100	NA	NA	NA	NA	100	NA
ESC_EC5879AA_AS	167	A	NA	100	NA	100	NA	NA	NA	100	100	NA	NA	NA	NA	NA	NA	100	100	100	99.3	NA	100	NA	NA	100	NA	100	NA	NA	NA	99.68	NA	100	NA	100	100	100	99.93	100	99.62	NA	NA	NA	100	NA
ESC_EC5917AA_AS	167	A	NA	100	NA	100	NA	NA	NA	100	100	NA	NA	NA	NA	NA	NA	100	100	100	NA	NA	100	NA	NA	100	NA	100	NA	100	NA	99.68	100	100	NA	100	100	100	99.93	100	NA	NA	NA	NA	100	NA
ESC_EC5923AA_AS	167	A	NA	100	NA	100	NA	NA	NA	100	100	NA	NA	NA	NA	NA	NA	100	100	100	100	NA	100	100	100	100	NA	100	NA	NA	NA	99.68	100	100	NA	100	100	100	99.93	100	NA	NA	NA	NA	100	NA
ESC_EC5968AA_AS	167	A	NA	100	NA	100	NA	NA	NA	100	100	100	NA	NA	NA	NA	100	100	100	100	100	NA	100	100	100	100	NA	100	NA	NA	100	99.68	100	100	NA	100	100	100	99.93	100	94.84	NA	NA	NA	100	NA
ESC_EC5976AA_AS	167	A	NA	100	NA	100	NA	NA	NA	100	100	100	NA	NA	NA	NA	NA	100	100	100	100	NA	100	NA	100	100	100	100	NA	100	NA	NA	100	100	100	100	100	100	99.93	100	94.84	NA	NA	NA	100	NA
ESC_EC5980AA_AS	167	A	NA	100	NA	100	NA	NA	NA	100	100	100	NA	NA	NA	NA	NA	100	100	100	99.95	NA	100	NA	81.19	100	100	100	NA	NA	NA	NA	NA	100	100	100	100	100	99.93	100	NA	NA	NA	NA	100	NA
ESC_EC6024AA_AS	167	A	NA	100	NA	100	NA	NA	NA	100	100	100	NA	NA	NA	NA	NA	100	100	100	99.95	NA	100	NA	NA	100	100	100	NA	NA	NA	NA	NA	NA	100	100	100	100	99.93	100	NA	NA	NA	NA	100	NA
ESC_EC6029AA_AS	167	A	NA	100	NA	100	NA	NA	NA	100	100	100	NA	NA	NA	NA	NA	100	100	100	99.95	NA	100	NA	100	100	100	100	100	NA	100	NA	NA	86.34	100	100	100	100	99.93	100	NA	NA	NA	NA	100	100
ESC_EC6033AA_AS	167	A	NA	100	100	100	NA	NA	NA	100	100	100	NA	NA	NA	NA	NA	100	100	100	100	NA	100	NA	100	100	100	100	100	NA	NA	NA	NA	100	100	100	100	100	99.93	100	95.47	NA	NA	NA	100	100
ESC_EC6091AA_AS	167	A	NA	100	100	100	NA	NA	NA	100	100	100	NA	NA	NA	NA	NA	100	100	100	100	NA	100	NA	100	100	100	100	100	NA	NA	100	100	100	NA	100	100	100	99.93	100	94.84	NA	NA	NA	100	100
ESC_EC6105AA_AS	167	A	NA	100	NA	100	NA	NA	NA	100	100	100	NA	NA	NA	NA	NA	100	100	100	100	NA	100	NA	100	100	100	100	NA	NA	NA	99.68	100	100	NA	100	100	100	99.93	100	94.84	NA	NA	NA	100	NA
ESC_EC6127AA_AS	167	A	NA	100	NA	100	NA	NA	NA	100	100	100	NA	NA	NA	NA	NA	100	100	100	100	NA	100	NA	100	100	NA	100	NA	100	100	99.68	NA	86.34	NA	100	100	100	99.93	100	NA	NA	NA	NA	100	NA
ESC_EC6139AA_AS	167	A	NA	100	NA	100	NA	NA	NA	100	100	NA	NA	NA	NA	NA	NA	100	100	100	NA	NA	100	NA	NA	100	NA	100	NA	80.59	NA	99.68	100	100	NA	100	100	100	99.93	100	NA	NA	NA	NA	100	NA
ESC_EC6157AA_AS	167	A	NA	100	NA	100	NA	NA	NA	100	100	NA	NA	NA	NA	NA	NA	100	100	100	NA	NA	100	NA	NA	100	NA	100	NA	80.59	NA	99.68	100	100	NA	100	100	100	99.93	100	NA	NA	NA	NA	100	NA
ESC_EC6192AA_AS	167	A	NA	100	NA	100	NA	NA	NA	100	100	100	NA	NA	NA	NA	NA	100	100	100	99.95	NA	100	NA	100	100	100	100	NA	NA	100	NA	NA	83.74	100	100	100	100	99.93	100	NA	NA	NA	NA	100	NA
ESC_EC6196AA_AS	167	A	NA	100	NA	100	NA	NA	NA	100	100	100	NA	NA	NA	NA	NA	100	100	100	100	NA	100	NA	100	100	NA	100	NA	100	100	99.68	NA	86.34	NA	100	100	100	99.93	100	NA	NA	NA	NA	100	NA
ESC_EC6197AA_AS	167	A	NA	100	NA	100	NA	NA	NA	100	100	NA	NA	NA	NA	NA	NA	100	100	100	100	NA	100	100	100	100	NA	100	NA	NA	NA	99.68	100	100	NA	100	100	100	99.93	100	NA	NA	NA	NA	100	NA
ESC_EC6210AA_AS	167	A	NA	100	NA	100	NA	NA	NA	100	100	94.25	100	NA	NA	NA	NA	100	100	100	100	NA	100	100	100	100	100	100	NA	NA	NA	99.68	100	NA	NA	100	100	100	99.93	100	94.84	NA	NA	NA	100	NA
ESC_EC6712AA_AS	167	A	NA	100	NA	100	NA	NA	NA	100	100	NA	NA	NA	NA	NA	NA	100	100	100	100	NA	100	NA	100	100	NA	100	NA	NA	NA	99.68	100	100	NA	100	100	100	99.93	100	NA	NA	NA	NA	100	100
ESC_EC6745AA_AS	167	A	NA	100	NA	100	NA	NA	NA	100	100	NA	NA	NA	NA	NA	NA	100	100	100	100	NA	100	100	100	100	NA	100	NA	NA	NA	99.68	100	100	NA	100	100	100	99.93	100	NA	NA	NA	NA	100	NA
ESC_EC6764AA_AS	167	A	NA	NA	NA	100	NA	NA	NA	100	100	NA	NA	NA	NA	NA	NA	100	100	100	100	NA	100	NA	NA	100	NA	100	NA	100	NA	99.68	100	100	NA	100	100	100	NA	100	NA	NA	NA	NA	100	NA
ESC_EC6774AA_AS	167	A	NA	100	NA	100	NA	NA	NA	100	100	NA	NA	NA	NA	NA	NA	90.18	100	100	100	NA	100	100	100	100	NA	100	NA	NA	NA	99.68	100	100	NA	100	100	100	99.93	100	NA	NA	NA	NA	100	NA
ESC_EC6811AA_AS	167	A	NA	100	NA	100	NA	NA	NA	100	100	NA	NA	NA	NA	NA	NA	100	100	100	100	NA	100	100	100	100	NA	100	NA	NA	NA	99.68	100	100	NA	100	100	100	99.93	100	NA	NA	NA	NA	100	NA
ESC_EC6875AA_AS	167	A	NA	100	NA	100	NA	NA	NA	100	100	NA	NA	NA	NA	NA	NA	100	100	100	99.3	NA	100	100	NA	100	NA	100	NA	NA	NA	NA	NA	NA	NA	100	100	100	99.93	100	99.62	NA	NA	NA	100	NA
ESC_EC7404AA_AS	167	A	NA	100	NA	100	NA	NA	NA	100	100	NA	NA	NA	NA	NA	NA	100	100	100	100	NA	100	NA	NA	100	NA	100	NA	NA	NA	99.68	NA	100	NA	100	100	100	99.93	100	99.62	NA	NA	NA	100	NA
ESC_EC7414AA_AS	167	A	NA	100	NA	100	NA	NA	NA	100	100	NA	NA	NA	NA	NA	NA	100	100	100	99.3	NA	100	NA	NA	100	NA	100	NA	NA	NA	99.68	NA	100	NA	100	100	NA	99.93	100	99.62	NA	NA	NA	100	NA
ESC_EC7419AA_AS	167	A	NA	100	NA	100	NA	NA	NA	100	100	NA	NA	NA	NA	NA	NA	100	100	100	100	NA	100	NA	NA	100	NA	100	NA	NA	NA	99.68	NA	100	NA	100	100	100	99.93	100	99.62	NA	NA	NA	100	NA
ESC_EC7421AA_AS	167	A	NA	100	NA	100	NA	NA	NA	100	100	NA	NA	NA	NA	NA	NA	100	100	100	100	NA	100	NA	NA	100	NA	100	NA	NA	NA	99.68	NA	100	NA	100	100	100	99.93	100	99.62	NA	NA	NA	100	NA
ESC_EC7423AA_AS	167	A	NA	100	NA	100	NA	NA	NA	100	100	NA	NA	NA	NA	NA	NA	100	100	100	99.3	NA	100	NA	NA	100	NA	100	NA	NA	NA	99.68	NA	100	NA	100	100	100	99.93	100	99.62	NA	NA	NA	100	NA
ESC_EC7427AA_AS	167	A	NA	100	NA	100	NA	NA	NA	100	100	NA	NA	NA	NA	NA	NA	100	100	100	100	NA	100	100	NA	100	NA	100	NA	NA	NA	99.68	NA	100	NA	100	100	100	99.93	100	NA	NA	NA	NA	100	NA
ESC_EC7428AA_AS	167	A	NA	100	NA	100	NA	NA	NA	100	100	NA	NA	NA	NA	NA	NA	100	100	100	100	NA	100	NA	NA	100	NA	100	NA	NA	NA	99.68	NA	100	NA	100	100	100	99.93	100	99.62	NA	NA	NA	100	NA
ESC_EC7443AA_AS	167	A	NA	100	NA	100	NA	NA	NA	100	100	NA	NA	NA	NA	NA	NA	100	100	100	100	NA	100	NA	NA	100	NA	100	NA	NA	NA	99.68	NA	86.34	NA	100	100	100	99.93	100	99.62	NA	NA	NA	100	NA
ESC_EC7449AA_AS	167	A	NA	100	NA	100	NA	NA	NA	100	100	NA	NA	NA	NA	NA	NA	100	100	100	99.3	100	100	NA	NA	100	NA	100	NA	NA	NA	99.68	NA	100	NA	100	100	100	99.93	100	99.62	NA	NA	NA	100	NA
ESC_EC7462AA_AS	167	A	NA	100	NA	100	NA	NA	NA	100	100	NA	NA	NA	NA	NA	NA	100	100	100	100	NA	100	100	100	100	NA	100	NA	NA	NA	99.68	100	100	NA	100	100	100	99.93	100	NA	NA	NA	100	100	NA
ESC_EC7467AA_AS	167	A	NA	100	NA	100	NA	NA	NA	100	100	NA	NA	NA	NA	NA	NA	100	100	100	99.3	NA	100	NA	NA	100	NA	100	NA	NA	NA	99.68	NA	100	NA	100	100	100	99.93	100	99.62	NA	NA	NA	100	NA
ESC_EC7474AA_AS	167	A	NA	100	NA	100	NA	NA	NA	100	100	NA	NA	NA	NA	NA	NA	100	100	100	100	NA	100	100	NA	100	NA	100	NA	NA	NA	99.68	NA	100	NA	100	100	100	99.93	100	NA	NA	NA	NA	100	NA
ESC_EC7488AA_AS	167	A	NA	100	NA	100	NA	NA	NA	100	100	NA	NA	NA	NA	NA	NA	100	100	100	100	NA	100	NA	NA	100	NA	100	NA	NA	NA	99.68	NA	86.34	NA	100	100	100	99.93	100	99.62	NA	NA	NA	100	NA
ESC_EC7504AA_AS	167	A	NA	100	NA	100	NA	NA	NA	100	100	NA	NA	NA	NA	NA	NA	100	100	100	100	100	100	100	NA	100	NA	100	NA	NA	NA	99.68	100	100	NA	100	100	100	97.18	100	NA	99.83	NA	NA	100	NA
ESC_EC7512AA_AS	167	A	NA	100	NA	100	NA	NA	NA	100	100	NA	NA	NA	NA	NA	NA	100	100	100	99.3	NA	100	100	NA	100	NA	100	NA	NA	NA	99.68	NA	100	NA	100	100	100	99.93	100	99.62	NA	NA	NA	100	NA
ESC_EC7517AA_AS	167	A	NA	100	NA	100	NA	NA	NA	100	100	NA	NA	NA	NA	NA	NA	100	100	100	100	NA	100	100	NA	100	NA	100	NA	NA	NA	99.68	100	100	NA	100	100	100	99.93	100	NA	NA	NA	100	100	NA
ESC_EC7548AA_AS	167	A	NA	100	NA	100	NA	NA	NA	100	100	NA	NA	NA	NA	NA	NA	100	100	100	100	NA	100	100	NA	100	NA	100	NA	NA	NA	99.68	NA	100	NA	100	100	100	99.93	100	NA	NA	NA	NA	100	NA
ESC_EC7846AA_AS	167	A	NA	100	NA	100	NA	NA	NA	100	100	NA	NA	NA	NA	NA	NA	100	100	100	100	NA	100	100	NA	100	NA	100	NA	NA	NA	99.68	NA	NA	NA	100	100	100	99.93	100	NA	NA	NA	NA	100	NA
ESC_EC7929AA_AS	167	A	NA	100	NA	100	NA	NA	NA	100	100	NA	NA	NA	NA	NA	NA	100	100	100	100	NA	100	100	NA	100	NA	100	NA	NA	NA	99.68	NA	100	NA	100	100	100	99.93	100	NA	NA	NA	NA	100	NA
ESC_EC8472AA_AS	167	A	NA	100	NA	100	NA	NA	NA	100	100	NA	NA	NA	NA	NA	NA	100	100	100	99.3	NA	100	100	NA	100	NA	100	NA	NA	NA	99.68	NA	100	NA	100	100	100	99.93	100	99.62	NA	NA	NA	100	NA
ESC_EC8933AA_AS	167	A	NA	100	100	100	NA	NA	NA	100	NA	NA	NA	NA	NA	NA	NA	100	100	100	100	NA	100	100	NA	100	NA	100	NA	NA	NA	NA	NA	100	NA	100	100	100	99.93	100	NA	NA	NA	NA	100	NA
ESC_EC9116AA_AS	167	A	NA	100	100	100	NA	NA	NA	100	100	NA	NA	NA	NA	NA	99.86	100	100	100	100	NA	100	100	NA	100	NA	100	NA	NA	NA	NA	NA	NA	NA	100	100	100	99.93	100	NA	NA	NA	NA	100	NA
ESC_EC9169AA_AS	167	A	NA	100	100	100	NA	NA	NA	100	100	NA	NA	NA	NA	NA	99.86	100	100	100	100	NA	100	100	NA	100	NA	100	NA	NA	NA	NA	NA	NA	NA	100	100	100	99.93	100	NA	NA	NA	NA	100	NA
ESC_EC9208AA_AS	167	A	NA	100	100	100	NA	NA	NA	100	100	NA	NA	NA	NA	NA	NA	100	100	100	100	NA	100	100	NA	100	NA	100	NA	NA	NA	NA	NA	NA	NA	100	100	100	99.93	100	NA	NA	NA	NA	100	NA
ESC_EC9491AA_AS	167	A	NA	100	100	100	NA	NA	NA	100	100	NA	NA	NA	NA	NA	NA	100	100	100	100	NA	100	NA	NA	100	NA	100	NA	NA	NA	NA	NA	100	NA	100	100	100	99.93	100	NA	99.83	NA	NA	100	NA
ESC_EC9502AA_AS	167	A	NA	100	100	100	NA	NA	NA	100	100	NA	NA	NA	NA	NA	NA	100	100	100	100	NA	100	NA	NA	100	NA	100	NA	NA	NA	NA	NA	100	NA	100	100	100	99.93	100	NA	99.83	NA	NA	100	NA
ESC_EC9536AA_AS	167	A	NA	100	NA	100	NA	NA	NA	100	100	NA	NA	NA	NA	NA	NA	100	100	100	99.3	NA	100	100	100	100	NA	100	100	NA	NA	NA	NA	100	NA	100	100	100	99.93	100	99.62	NA	NA	NA	100	100
ESC_EC9537AA_AS	167	A	NA	100	NA	100	NA	NA	NA	100	100	NA	NA	NA	NA	NA	NA	100	100	100	99.3	NA	100	100	100	100	NA	100	100	NA	NA	NA	NA	100	NA	100	100	100	99.93	100	99.62	NA	NA	NA	100	100
ESC_EC9539AA_AS	167	A	NA	100	NA	100	NA	NA	NA	100	100	NA	NA	NA	NA	NA	NA	100	100	100	99.3	NA	100	100	NA	100	NA	100	NA	NA	NA	99.68	NA	100	NA	100	100	100	99.93	100	99.62	NA	NA	NA	100	NA
ESC_EC9541AA_AS	167	A	NA	100	NA	100	NA	NA	NA	100	100	NA	NA	NA	NA	NA	NA	100	100	100	99.3	NA	100	100	100	100	NA	100	100	NA	NA	NA	NA	100	NA	100	100	100	99.93	100	99.62	NA	NA	NA	100	99.82
ESC_EC9544AA_AS	167	A	NA	100	100	100	NA	NA	NA	100	NA	NA	NA	NA	NA	NA	NA	100	100	100	100	NA	100	NA	NA	100	NA	100	NA	NA	NA	NA	NA	100	NA	100	100	100	99.93	100	NA	NA	NA	NA	100	NA
ESC_FA9662AA_AS	167	A	NA	100	100	100	NA	NA	NA	100	NA	NA	NA	NA	NA	NA	NA	100	100	100	100	NA	100	100	NA	100	NA	100	NA	NA	NA	NA	NA	100	NA	100	100	100	99.93	100	NA	NA	NA	NA	100	NA
ESC_FA9692AA_AS	167	A	NA	100	NA	100	NA	NA	NA	100	100	NA	NA	NA	NA	NA	NA	100	100	100	100	NA	100	100	NA	100	NA	100	NA	NA	NA	99.68	100	100	NA	100	100	100	99.93	100	NA	NA	NA	100	100	NA
ESC_FB0875AA_AS	167	A	NA	100	NA	100	NA	NA	NA	100	100	NA	NA	NA	NA	NA	NA	100	100	100	100	NA	100	NA	NA	100	NA	100	NA	NA	NA	99.68	NA	100	NA	100	100	100	99.93	100	99.62	NA	NA	NA	100	NA
ESC_FB0880AA_AS	167	A	NA	100	NA	100	NA	NA	NA	100	100	NA	NA	NA	NA	NA	NA	100	100	100	99.3	NA	100	100	NA	100	NA	100	NA	NA	NA	99.68	NA	100	NA	100	100	100	99.93	100	99.62	NA	NA	NA	100	NA
ESC_FB0888AA_AS	167	A	NA	100	NA	100	NA	NA	NA	100	100	NA	NA	NA	NA	NA	NA	100	100	100	99.3	NA	100	100	NA	100	NA	100	NA	NA	NA	99.68	NA	100	NA	100	100	100	99.93	100	99.62	NA	NA	NA	100	NA
ESC_FB1306AA_AS	167	A	NA	100	NA	100	NA	NA	NA	100	100	NA	NA	NA	NA	NA	NA	100	100	100	100	NA	100	NA	NA	100	NA	100	NA	NA	NA	99.68	100	NA	NA	100	100	100	99.93	100	NA	NA	NA	NA	100	NA
ESC_FB1309AA_AS	167	A	NA	100	NA	100	NA	NA	NA	100	100	NA	NA	NA	NA	NA	NA	100	100	100	100	NA	100	NA	NA	100	NA	100	NA	NA	NA	99.68	100	NA	NA	100	100	100	99.93	100	NA	NA	NA	NA	100	NA
ESC_FB1310AA_AS	167	A	NA	100	NA	100	NA	NA	NA	100	100	NA	NA	NA	NA	NA	NA	100	100	100	99.3	NA	100	100	NA	100	NA	100	NA	NA	NA	99.68	NA	100	NA	100	100	100	99.93	100	99.62	NA	NA	NA	100	NA
ESC_FB1313AA_AS	167	A	NA	100	NA	100	NA	NA	NA	100	100	NA	NA	NA	NA	NA	NA	100	100	100	100	NA	100	NA	NA	100	NA	100	NA	NA	NA	99.68	100	NA	NA	100	100	100	99.93	100	NA	NA	NA	NA	100	NA
ESC_FB1317AA_AS	167	A	NA	100	NA	100	NA	NA	NA	100	100	NA	NA	NA	NA	NA	NA	100	100	100	99.3	NA	100	100	NA	100	NA	100	NA	NA	NA	99.68	NA	100	NA	100	100	100	99.93	100	99.62	NA	NA	NA	100	NA
ESC_FB1318AA_AS	167	A	NA	100	NA	100	NA	NA	NA	100	100	NA	NA	NA	NA	NA	NA	100	100	100	99.3	NA	100	100	NA	100	NA	100	NA	NA	NA	99.68	NA	100	NA	100	100	100	99.93	100	99.62	NA	NA	NA	100	NA
ESC_FB1319AA_AS	167	A	NA	100	NA	100	NA	NA	NA	100	NA	NA	NA	NA	NA	NA	NA	100	100	100	99.3	NA	100	100	NA	100	NA	100	NA	NA	NA	99.68	NA	100	NA	100	100	100	99.93	100	99.62	NA	NA	NA	100	NA
ESC_FB1333AA_AS	167	A	NA	100	NA	100	NA	NA	NA	100	100	NA	NA	NA	NA	NA	NA	100	100	100	99.3	NA	100	100	NA	100	NA	100	NA	NA	NA	99.68	NA	100	NA	100	100	100	99.93	100	99.62	NA	NA	NA	100	NA
ESC_FB1337AA_AS	167	A	NA	100	NA	100	NA	NA	NA	100	80.14	NA	NA	NA	NA	NA	NA	100	100	100	100	NA	100	100	NA	100	NA	100	NA	NA	NA	99.68	NA	NA	NA	100	100	100	99.93	100	NA	NA	NA	NA	100	NA
ESC_FB1367AA_AS	167	A	NA	100	NA	100	NA	NA	NA	100	100	NA	NA	NA	NA	NA	NA	100	100	100	99.3	NA	100	100	NA	100	NA	100	NA	NA	NA	99.68	NA	100	NA	100	100	100	99.93	100	99.62	NA	NA	NA	100	NA
ESC_FB1368AA_AS	167	A	NA	100	NA	100	NA	NA	NA	100	100	NA	NA	NA	NA	NA	NA	100	100	100	99.3	NA	100	100	NA	100	NA	100	NA	NA	NA	99.68	NA	100	NA	100	100	100	99.93	100	99.62	NA	NA	NA	100	NA
ESC_FB1369AA_AS	167	A	NA	100	NA	100	NA	NA	NA	100	100	NA	NA	NA	NA	NA	NA	100	100	100	99.3	NA	100	100	NA	100	NA	100	NA	NA	NA	99.68	NA	100	NA	100	100	100	99.93	100	99.62	NA	NA	NA	100	NA
ESC_FB1370AA_AS	167	A	NA	100	NA	100	NA	NA	NA	100	100	NA	NA	NA	NA	NA	NA	100	100	100	99.3	NA	100	NA	NA	100	NA	100	NA	NA	NA	99.68	NA	NA	NA	100	100	100	99.93	100	99.62	NA	NA	NA	100	NA
ESC_FB1371AA_AS	167	A	NA	100	NA	100	NA	NA	NA	100	100	NA	NA	NA	NA	NA	NA	100	100	100	99.3	NA	100	100	NA	100	NA	100	NA	NA	NA	99.68	NA	100	NA	100	100	100	99.93	100	99.62	NA	NA	NA	100	NA
ESC_FB1398AA_AS	167	A	NA	100	NA	100	NA	NA	NA	100	100	NA	NA	NA	NA	NA	NA	100	100	100	100	NA	100	100	NA	100	NA	100	NA	NA	NA	99.68	NA	100	NA	100	100	100	99.93	100	NA	NA	NA	NA	100	NA
ESC_FB1405AA_AS	167	A	NA	100	NA	100	NA	NA	NA	100	100	NA	NA	NA	NA	NA	NA	100	100	100	100	NA	100	NA	NA	100	NA	100	NA	NA	NA	99.68	NA	100	NA	100	100	100	99.93	100	99.62	NA	NA	NA	100	NA
ESC_FB1406AA_AS	167	A	NA	100	NA	100	NA	NA	NA	100	100	NA	NA	NA	NA	NA	NA	100	100	100	100	NA	100	NA	NA	100	NA	100	NA	NA	NA	99.68	NA	NA	NA	100	100	100	99.93	100	99.62	NA	NA	NA	100	NA
ESC_FB1426AA_AS	167	A	NA	100	NA	100	NA	NA	NA	100	100	NA	NA	NA	NA	NA	NA	100	100	100	99.3	NA	100	100	NA	100	NA	100	NA	NA	NA	99.68	NA	100	NA	100	100	100	99.93	100	99.62	NA	NA	NA	100	NA
ESC_FB1428AA_AS	167	A	NA	100	NA	100	NA	NA	NA	100	100	NA	NA	100	NA	NA	NA	100	100	100	100	NA	100	NA	100	100	NA	100	100	NA	NA	NA	100	100	NA	100	100	100	99.93	100	NA	NA	NA	NA	100	100
ESC_FB1589AA_AS	167	A	NA	99.96	NA	100	NA	NA	NA	100	100	NA	NA	NA	NA	NA	NA	100	100	100	100	100	100	NA	100	100	NA	100	NA	NA	NA	99.68	100	86.34	NA	100	100	100	99.93	100	NA	NA	NA	NA	100	NA
ESC_FB1650AA_AS	167	A	NA	100	NA	100	NA	NA	NA	100	99.72	NA	NA	NA	NA	NA	NA	100	100	100	99.4	NA	100	100	NA	100	NA	100	NA	NA	NA	99.68	NA	100	NA	100	100	100	99.93	100	99.62	NA	NA	NA	100	NA
ESC_FB1651AA_AS	167	A	NA	100	NA	100	NA	NA	NA	100	99.72	NA	NA	NA	NA	NA	NA	100	100	100	99.4	NA	100	100	NA	100	NA	100	NA	NA	NA	99.68	NA	100	NA	100	100	100	99.93	100	99.62	NA	NA	NA	100	NA
ESC_FB1970AA_AS	167	A	NA	100	NA	100	NA	NA	NA	100	100	NA	NA	NA	NA	NA	NA	100	100	100	100	98.77	100	100	100	100	NA	100	NA	NA	NA	99.68	100	100	NA	100	100	100	99.93	100	94.84	NA	NA	NA	100	NA
ESC_FB3096AA_AS	167	A	NA	100	NA	100	NA	NA	NA	100	100	NA	NA	NA	NA	NA	NA	100	100	100	100	NA	100	100	100	100	NA	100	NA	NA	NA	99.68	100	100	NA	100	100	100	99.93	100	NA	NA	NA	NA	100	NA
ESC_FB3610AA_AS	167	A	NA	100	100	100	100	NA	NA	100	94.31	NA	NA	NA	NA	NA	NA	100	100	100	100	NA	100	100	100	100	NA	100	100	NA	NA	100	NA	100	NA	100	100	100	99.93	100	NA	NA	NA	NA	100	100
ESC_FB3835AA_AS	167	A	NA	100	NA	100	NA	NA	NA	100	100	NA	NA	NA	NA	NA	NA	100	100	100	100	NA	100	100	100	100	NA	100	NA	NA	NA	99.68	100	100	NA	100	100	100	99.93	100	NA	NA	NA	100	100	NA
ESC_FB4755AA_AS	167	A	NA	100	NA	100	NA	NA	NA	100	100	NA	NA	NA	NA	NA	NA	100	100	100	100	NA	100	NA	100	100	NA	100	100	NA	NA	NA	100	100	NA	100	100	100	99.93	100	NA	NA	NA	NA	100	100
ESC_FB4811AA_AS	167	A	NA	100	NA	100	NA	NA	NA	100	100	NA	NA	NA	NA	NA	NA	100	100	100	100	NA	100	NA	100	100	NA	100	100	NA	NA	NA	100	100	NA	100	100	100	99.93	100	NA	NA	NA	NA	100	100
ESC_FB5047AA_AS	167	A	NA	100	100	100	NA	NA	NA	100	NA	NA	NA	NA	NA	NA	NA	100	100	100	100	NA	100	NA	NA	100	NA	100	NA	NA	NA	NA	NA	100	NA	100	100	100	99.93	100	NA	NA	NA	NA	100	NA
ESC_FB5376AA_AS	167	A	NA	100	NA	100	NA	NA	NA	100	100	NA	NA	NA	NA	NA	NA	90.18	100	100	100	NA	100	100	100	100	NA	100	NA	NA	NA	99.68	100	100	NA	100	100	100	99.93	100	NA	NA	NA	NA	100	NA
ESC_FB5560AA_AS	167	A	NA	100	100	100	NA	NA	NA	100	NA	NA	NA	NA	NA	NA	NA	100	100	100	100	NA	100	100	NA	100	NA	100	NA	NA	NA	NA	NA	NA	NA	100	100	100	99.93	100	NA	NA	NA	NA	100	NA
ESC_FB5758AA_AS	167	A	NA	NA	NA	100	NA	NA	NA	100	100	NA	NA	NA	NA	NA	NA	100	100	100	100	NA	100	NA	NA	100	NA	100	NA	100	NA	99.68	100	100	NA	100	100	100	NA	100	NA	NA	NA	NA	100	NA
ESC_FB5846AA_AS	167	A	NA	100	100	100	100	NA	NA	100	99.86	NA	NA	NA	NA	NA	NA	100	100	100	100	NA	100	100	100	100	NA	100	NA	NA	NA	100	NA	100	NA	100	100	100	99.93	100	99.62	NA	NA	NA	100	100
ESC_FB5874AA_AS	167	A	NA	100	NA	100	NA	NA	NA	100	100	NA	NA	NA	NA	NA	NA	100	100	100	100	NA	100	100	100	100	NA	100	NA	NA	NA	99.68	100	100	100	100	100	100	99.93	100	NA	NA	NA	NA	100	NA
ESC_FB5911AA_AS	167	A	NA	100	NA	100	NA	NA	NA	100	100	NA	NA	NA	NA	NA	NA	100	100	100	99.3	NA	100	100	NA	100	NA	100	NA	NA	NA	99.68	NA	100	NA	100	100	100	99.93	100	99.62	NA	NA	NA	100	NA
ESC_FB6517AA_AS	167	A	NA	100	NA	100	NA	NA	NA	100	100	NA	NA	NA	NA	NA	NA	100	100	100	100	NA	100	100	100	100	NA	100	NA	NA	NA	99.68	100	100	NA	100	100	100	99.93	100	NA	NA	NA	NA	100	NA
ESC_FB7739AA_AS	167	A	NA	100	NA	100	NA	NA	NA	100	100	NA	NA	NA	NA	NA	NA	100	100	100	100	NA	100	NA	100	100	NA	100	NA	NA	NA	99.68	100	100	NA	100	100	100	99.93	100	NA	NA	NA	NA	100	100
ESC_FB7845AA_AS	167	A	NA	100	NA	100	NA	NA	NA	100	100	NA	NA	NA	NA	NA	NA	100	100	100	100	NA	100	NA	100	100	NA	100	NA	NA	NA	99.68	100	86.34	NA	100	100	100	99.93	100	NA	NA	NA	NA	100	NA
ESC_FB7884AA_AS	167	A	NA	100	NA	100	NA	NA	NA	100	100	NA	NA	NA	NA	NA	NA	100	100	100	100	NA	100	100	100	100	NA	100	NA	NA	NA	NA	100	100	100	100	100	100	99.93	100	NA	NA	NA	NA	100	NA
ESC_FB9392AA_AS	167	A	NA	100	NA	100	NA	NA	NA	NA	100	NA	NA	NA	NA	NA	NA	100	87.17	100	NA	NA	100	100	100	100	NA	100	NA	100	100	99.68	100	NA	NA	100	100	100	99.93	100	NA	NA	NA	NA	100	NA
ESC_FB9445AA_AS	167	A	NA	100	NA	100	NA	NA	NA	100	100	NA	NA	NA	NA	NA	NA	NA	100	100	NA	NA	100	100	100	100	NA	87.53	NA	NA	NA	NA	NA	100	NA	100	100	100	NA	100	NA	NA	NA	NA	100	NA
ESC_FB9647AA_AS	167	A	NA	100	NA	100	NA	NA	NA	100	100	NA	NA	NA	NA	NA	NA	100	100	100	100	NA	100	100	100	100	NA	100	NA	100	NA	99.68	100	100	NA	100	100	100	99.93	100	NA	NA	NA	NA	100	NA
ESC_FC0050AA_AS	167	A	NA	100	100	100	NA	NA	NA	100	100	NA	NA	NA	NA	NA	NA	100	100	100	100	NA	100	100	NA	100	NA	100	NA	NA	NA	NA	NA	100	NA	100	100	100	99.93	100	NA	99.83	NA	NA	100	NA
ESC_FC0340AA_AS	167	A	NA	100	100	100	NA	NA	NA	100	NA	NA	NA	100	NA	NA	NA	100	100	100	100	NA	100	NA	100	100	NA	100	100	NA	100	100	NA	88.52	NA	100	100	100	99.93	100	NA	99.83	NA	NA	100	100
ESC_FC0341AA_AS	167	A	NA	100	NA	100	NA	NA	NA	100	100	NA	NA	100	NA	NA	NA	100	100	100	100	NA	100	100	100	100	NA	100	100	NA	NA	NA	NA	93.17	NA	100	100	100	99.93	100	NA	99.83	NA	NA	100	100
ESC_FC0959AA_AS	167	A	NA	100	NA	100	NA	NA	NA	100	100	NA	NA	100	NA	NA	NA	100	100	100	100	NA	100	100	100	100	NA	100	100	NA	NA	NA	NA	100	NA	100	100	100	99.93	100	NA	NA	NA	NA	100	100
ESC_FC1958AA_AS	167	A	NA	100	NA	100	NA	NA	NA	100	100	NA	NA	NA	NA	NA	NA	100	100	100	100	NA	100	NA	NA	100	NA	100	NA	NA	NA	99.68	NA	86.34	NA	100	100	100	99.93	100	99.62	NA	NA	NA	100	NA
ESC_FC3328AA_AS	167	A	NA	100	NA	100	NA	NA	NA	100	100	NA	NA	NA	NA	NA	NA	100	100	100	100	NA	100	NA	NA	100	NA	100	NA	NA	NA	99.68	NA	100	NA	100	100	100	99.93	100	99.62	NA	NA	NA	100	NA
ESC_FC3329AA_AS	167	A	NA	100	NA	100	NA	NA	NA	100	100	NA	NA	NA	NA	NA	NA	100	100	100	100	NA	100	NA	NA	100	NA	100	NA	NA	NA	99.68	NA	NA	NA	100	100	100	99.93	100	99.62	NA	NA	NA	100	NA
ESC_FC3333AA_AS	167	A	NA	100	NA	100	NA	NA	NA	100	100	NA	NA	NA	NA	NA	NA	100	100	100	100	NA	100	NA	NA	100	NA	100	NA	NA	NA	99.68	NA	100	NA	100	100	100	99.93	100	NA	NA	NA	NA	100	NA
ESC_FC3894AA_AS	167	A	NA	100	NA	100	NA	NA	NA	100	100	NA	NA	NA	NA	NA	NA	100	100	100	100	NA	100	NA	NA	100	NA	100	NA	NA	NA	99.68	NA	100	NA	100	100	100	99.93	100	NA	NA	NA	NA	100	NA
ESC_FC4167AA_AS	167	A	NA	100	NA	100	NA	NA	NA	100	100	NA	NA	100	NA	NA	NA	100	100	100	100	NA	100	NA	NA	100	NA	100	NA	NA	NA	99.68	NA	100	NA	100	100	100	99.93	100	99.62	99.83	NA	NA	100	NA
ESC_FC4333AA_AS	167	A	NA	100	NA	100	NA	NA	NA	100	100	NA	NA	NA	NA	NA	NA	100	100	100	99.3	NA	100	100	100	100	NA	100	NA	NA	NA	99.68	NA	NA	NA	100	100	100	99.93	100	99.62	NA	NA	NA	100	NA
ESC_FC4334AA_AS	167	A	NA	100	NA	100	NA	NA	NA	100	100	NA	NA	NA	NA	NA	NA	100	100	100	100	NA	100	NA	NA	100	NA	100	NA	NA	NA	99.68	NA	86.34	NA	100	100	100	99.93	100	NA	NA	NA	NA	100	NA
ESC_FC4376AA_AS	167	A	NA	100	NA	100	NA	NA	NA	100	100	NA	NA	NA	NA	NA	NA	100	100	100	99.3	NA	100	100	100	100	NA	100	NA	NA	NA	99.68	NA	NA	NA	100	100	100	99.93	100	99.62	NA	NA	NA	100	NA
ESC_FC4404AA_AS	167	A	NA	100	NA	100	NA	NA	NA	100	100	NA	NA	NA	NA	NA	NA	100	100	100	100	NA	100	NA	NA	100	NA	100	NA	NA	NA	99.68	NA	100	NA	100	100	100	99.93	100	99.62	NA	NA	NA	100	NA
ESC_FC4410AA_AS	167	A	NA	100	NA	100	NA	NA	NA	100	100	NA	NA	NA	NA	NA	NA	100	100	100	100	NA	100	NA	NA	100	NA	100	NA	NA	NA	99.68	NA	100	NA	100	100	100	99.93	100	99.62	NA	NA	NA	100	NA
ESC_FC4415AA_AS	167	A	NA	100	NA	100	NA	NA	NA	100	100	NA	NA	NA	NA	NA	NA	100	100	100	100	NA	100	NA	NA	100	NA	100	NA	NA	NA	99.68	NA	100	NA	100	100	100	99.93	100	99.62	NA	NA	NA	100	NA
ESC_FC4418AA_AS	167	A	NA	100	NA	100	NA	NA	NA	100	100	NA	NA	NA	NA	NA	NA	100	100	100	100	NA	100	NA	NA	100	NA	100	NA	NA	NA	99.68	NA	100	NA	100	100	100	99.93	100	99.62	NA	NA	NA	100	NA
ESC_FC4420AA_AS	167	A	NA	100	NA	100	NA	NA	NA	100	100	NA	NA	NA	NA	NA	NA	100	100	100	100	NA	100	NA	NA	100	NA	100	NA	NA	NA	99.68	NA	100	NA	100	100	100	99.93	100	99.62	NA	NA	NA	100	NA
ESC_FC4430AA_AS	167	A	NA	100	NA	100	NA	NA	NA	100	100	NA	NA	NA	NA	NA	NA	100	100	100	100	NA	100	NA	NA	100	NA	100	NA	NA	NA	99.68	NA	100	NA	100	100	100	99.93	100	99.62	NA	NA	NA	100	NA
ESC_FC4615AA_AS	167	A	NA	NA	NA	100	NA	NA	NA	100	100	NA	NA	NA	NA	NA	NA	100	100	100	100	NA	100	100	NA	100	NA	100	NA	NA	NA	NA	NA	100	NA	100	100	100	NA	100	NA	NA	NA	NA	100	NA
ESC_FC4621AA_AS	167	A	NA	100	NA	100	NA	NA	NA	100	100	94.25	100	NA	NA	NA	NA	100	100	100	100	NA	100	100	100	100	100	100	NA	NA	100	99.68	100	86.34	NA	100	100	100	99.93	100	94.84	NA	NA	NA	100	NA
ESC_FC5302AA_AS	167	A	NA	100	NA	100	NA	NA	NA	100	100	NA	NA	NA	NA	NA	NA	100	100	100	100	NA	100	NA	NA	100	NA	100	NA	NA	NA	99.68	NA	100	NA	100	100	100	99.93	100	NA	NA	NA	NA	100	NA
ESC_FC5634AA_AS	167	A	NA	100	NA	100	NA	NA	NA	100	99.72	NA	NA	NA	NA	NA	NA	100	100	100	99.4	NA	100	100	NA	100	NA	100	NA	NA	NA	99.68	NA	100	NA	100	100	100	99.93	100	99.62	NA	NA	NA	100	NA
ESC_FC5636AA_AS	167	A	99.77	100	NA	100	NA	NA	NA	100	100	NA	NA	NA	NA	NA	NA	100	100	100	99.3	NA	100	100	NA	100	NA	100	NA	NA	NA	99.68	NA	100	NA	100	100	100	99.93	100	NA	NA	NA	NA	100	NA
ESC_FC5639AA_AS	167	A	NA	100	NA	100	NA	NA	NA	100	100	NA	NA	NA	NA	NA	NA	100	100	100	99.3	NA	100	100	NA	100	NA	100	NA	NA	NA	99.68	NA	100	NA	100	100	100	99.93	100	99.62	NA	NA	NA	100	NA
ESC_FC5640AA_AS	167	A	NA	100	NA	100	NA	NA	NA	100	100	NA	NA	NA	NA	NA	NA	100	100	100	100	NA	100	NA	NA	100	NA	100	NA	NA	NA	99.68	NA	100	NA	100	100	100	99.93	100	NA	NA	NA	NA	100	NA
ESC_FC6191AA_AS	167	A	NA	100	NA	100	NA	NA	NA	100	100	NA	NA	NA	NA	NA	NA	100	100	100	99.3	NA	100	100	NA	100	NA	100	NA	NA	NA	99.68	NA	NA	NA	100	100	100	99.93	100	99.62	NA	NA	NA	100	NA
ESC_FC7668AA_AS	167	A	NA	100	NA	100	NA	NA	NA	100	100	NA	NA	NA	NA	NA	NA	100	100	100	100	NA	100	100	100	100	NA	100	NA	NA	NA	99.68	100	100	NA	100	100	100	99.93	100	NA	NA	NA	NA	100	NA
ESC_FC7671AA_AS	167	A	NA	100	NA	100	NA	NA	NA	100	100	NA	NA	NA	NA	NA	NA	100	100	100	100	NA	100	100	NA	100	NA	100	NA	NA	NA	99.68	NA	100	100	100	100	100	99.93	100	NA	NA	NA	NA	100	NA
ESC_FC7904AA_AS	167	A	NA	100	NA	100	NA	NA	NA	100	100	NA	NA	NA	NA	NA	NA	100	100	100	99.3	NA	100	100	NA	100	NA	100	NA	NA	NA	99.68	NA	100	NA	100	100	100	99.93	100	99.62	NA	NA	NA	100	NA
ESC_FC8411AA_AS	167	A	NA	100	NA	100	NA	NA	NA	100	100	NA	NA	NA	NA	NA	NA	100	100	100	99.3	NA	100	100	NA	100	NA	100	NA	NA	NA	99.68	NA	100	NA	100	100	100	99.93	100	99.62	NA	NA	NA	100	NA
ESC_GA0061AA_AS	167	A	NA	100	NA	100	NA	NA	NA	100	100	NA	NA	NA	NA	NA	NA	NA	100	100	100	NA	100	NA	NA	100	NA	NA	NA	NA	NA	99.68	100	100	NA	100	100	100	NA	100	NA	NA	NA	NA	100	NA
ESC_GA0305AA_AS	167	A	NA	100	NA	100	NA	NA	NA	100	100	NA	NA	NA	NA	NA	NA	100	100	100	100	NA	100	NA	100	100	NA	100	NA	NA	NA	99.68	NA	100	NA	100	100	100	99.93	100	NA	NA	NA	100	100	NA
ESC_GA5755AA_AS	167	A	NA	100	NA	100	NA	NA	100	100	100	NA	NA	NA	NA	NA	NA	100	100	100	100	100	100	100	100	100	NA	100	NA	NA	NA	99.68	100	100	NA	100	100	100	99.93	100	NA	NA	NA	NA	100	NA
ESC_GA5756AA_AS	167	A	NA	100	NA	100	NA	NA	100	100	100	NA	NA	NA	NA	NA	NA	100	100	100	100	100	100	100	100	100	NA	100	NA	NA	NA	99.68	100	100	NA	100	100	100	99.93	100	NA	NA	NA	NA	100	NA
ESC_GA5757AA_AS	167	A	NA	100	NA	100	NA	NA	100	100	100	NA	NA	NA	NA	NA	NA	100	100	100	100	100	100	100	100	100	NA	100	NA	NA	NA	99.68	100	100	NA	100	100	100	99.93	100	NA	NA	NA	NA	100	NA
ESC_GA5758AA_AS	167	A	NA	100	NA	100	NA	NA	100	100	100	NA	NA	NA	NA	NA	NA	100	100	100	100	100	100	100	100	100	NA	100	NA	NA	NA	99.68	100	100	NA	100	100	100	99.93	100	NA	NA	NA	NA	100	NA
ESC_GA5759AA_AS	167	A	NA	100	NA	100	NA	NA	100	100	100	NA	NA	NA	NA	NA	NA	100	100	100	100	100	100	100	100	100	NA	100	NA	NA	NA	99.68	100	100	NA	100	100	100	99.93	100	NA	NA	NA	NA	100	NA
ESC_GA6911AA_AS	167	A	NA	100	100	100	NA	NA	NA	100	100	NA	NA	NA	NA	NA	NA	100	100	100	100	NA	100	NA	100	100	NA	100	NA	100	NA	99.68	100	100	NA	100	100	100	99.93	100	NA	NA	NA	NA	100	NA
ESC_GA8888AA_AS	167	A	NA	100	NA	100	NA	NA	NA	100	100	NA	NA	NA	NA	NA	NA	100	100	100	100	NA	100	100	NA	NA	NA	100	NA	NA	NA	NA	NA	100	NA	100	100	100	99.93	100	NA	NA	NA	NA	100	NA
ESC_GB1558AA_AS	167	A	NA	100	NA	100	NA	NA	NA	100	100	NA	NA	NA	NA	NA	NA	100	100	100	99.3	NA	100	100	100	100	NA	100	NA	NA	NA	99.68	NA	100	NA	100	100	100	99.93	100	99.62	NA	NA	NA	100	NA
ESC_GB1914AA_AS	167	A	NA	100	NA	100	NA	NA	NA	100	100	NA	NA	NA	NA	NA	NA	100	100	100	99.3	NA	100	100	NA	100	NA	100	NA	NA	NA	99.68	NA	100	NA	100	100	100	99.93	100	99.62	NA	NA	NA	100	NA
ESC_GB2136AA_AS	167	A	NA	100	NA	100	NA	NA	NA	100	100	NA	NA	NA	NA	NA	NA	100	100	100	100	NA	100	100	NA	100	NA	100	NA	NA	NA	99.68	100	100	NA	100	100	100	99.93	100	NA	NA	NA	NA	100	NA
ESC_GB2141AA_AS	167	A	NA	NA	NA	100	NA	NA	NA	100	100	NA	NA	NA	NA	NA	NA	100	100	100	100	NA	100	NA	NA	100	NA	100	NA	NA	NA	99.68	NA	NA	NA	100	100	100	99.93	100	NA	NA	NA	NA	100	NA
ESC_GB4188AA_AS	167	A	NA	100	NA	100	NA	NA	NA	100	100	NA	NA	NA	NA	NA	NA	100	100	100	99.3	NA	100	100	NA	100	NA	100	NA	NA	NA	99.68	NA	100	NA	100	100	100	99.93	100	99.62	NA	NA	NA	100	NA
ESC_GB4191AA_AS	167	A	NA	100	NA	100	NA	NA	NA	100	100	NA	NA	NA	NA	NA	NA	100	100	100	99.3	NA	100	100	NA	100	NA	100	NA	NA	NA	99.68	NA	100	NA	100	100	100	99.93	100	99.62	NA	NA	NA	100	NA
ESC_GB4195AA_AS	167	A	NA	100	NA	100	NA	NA	NA	100	100	NA	NA	NA	NA	NA	NA	100	100	100	99.3	NA	100	100	NA	100	NA	100	NA	NA	NA	99.68	NA	100	NA	100	100	100	99.93	100	99.62	NA	NA	NA	100	NA
ESC_GB4202AA_AS	167	A	NA	100	NA	100	NA	NA	NA	100	100	NA	NA	NA	NA	NA	NA	100	100	100	99.3	NA	100	100	NA	100	NA	100	NA	NA	NA	99.68	NA	86.34	NA	100	100	100	99.93	100	99.62	NA	NA	NA	100	NA
ESC_GB4203AA_AS	167	A	NA	100	NA	100	NA	NA	NA	100	100	NA	NA	NA	NA	NA	NA	100	100	100	99.3	NA	100	100	NA	100	NA	100	NA	NA	NA	99.68	NA	100	NA	100	100	100	99.93	100	99.62	NA	NA	NA	100	NA
ESC_GB4204AA_AS	167	A	NA	100	NA	100	NA	NA	NA	100	100	NA	NA	NA	NA	NA	NA	100	100	100	99.3	NA	100	100	NA	100	NA	100	NA	NA	NA	99.68	NA	86.34	NA	100	100	100	99.93	100	99.62	NA	NA	NA	100	NA
ESC_GB4209AA_AS	167	A	NA	100	NA	100	NA	NA	NA	100	100	NA	NA	NA	NA	NA	NA	100	100	100	99.3	NA	100	100	NA	100	NA	100	NA	NA	NA	99.68	NA	100	NA	100	100	100	99.93	100	99.62	NA	NA	NA	100	NA
ESC_GB4212AA_AS	167	A	NA	100	NA	100	NA	NA	NA	100	100	NA	NA	NA	NA	NA	NA	100	100	100	99.3	NA	100	100	NA	100	NA	100	NA	NA	NA	99.68	NA	100	NA	100	100	100	99.93	100	99.62	NA	NA	NA	100	NA
ESC_GB4216AA_AS	167	A	NA	100	NA	100	NA	NA	NA	100	100	NA	NA	NA	NA	NA	NA	100	100	100	99.3	NA	100	100	NA	100	NA	100	NA	NA	NA	99.68	NA	86.34	NA	100	100	100	99.93	100	99.62	NA	NA	NA	100	NA
ESC_GB4225AA_AS	167	A	NA	100	NA	100	NA	NA	NA	100	100	NA	NA	NA	NA	NA	NA	100	100	100	99.3	NA	100	100	NA	100	NA	100	NA	NA	NA	99.68	NA	86.34	NA	100	100	100	99.93	100	99.62	NA	NA	NA	100	NA
ESC_GB6461AA_AS	167	A	NA	100	NA	100	NA	NA	NA	100	100	NA	NA	NA	NA	NA	NA	100	100	100	100	NA	100	NA	NA	100	NA	100	NA	NA	NA	NA	NA	NA	NA	100	100	100	99.93	100	NA	NA	NA	NA	100	NA
ESC_GB6566AA_AS	167	A	NA	100	100	100	NA	NA	NA	100	NA	NA	NA	NA	NA	NA	NA	100	100	100	100	NA	100	100	NA	NA	NA	100	NA	NA	NA	NA	NA	100	NA	100	100	100	99.93	100	99.62	NA	NA	NA	100	NA
ESC_GB7097AA_AS	167	A	NA	NA	100	100	NA	NA	NA	100	NA	NA	NA	NA	NA	NA	NA	100	100	100	100	NA	100	NA	NA	100	NA	100	NA	NA	NA	NA	NA	100	NA	100	100	100	99.93	100	NA	NA	NA	NA	100	NA
ESC_GB7098AA_AS	167	A	NA	NA	100	100	NA	NA	NA	100	NA	NA	NA	NA	NA	NA	NA	100	100	100	100	NA	100	NA	NA	100	NA	100	NA	NA	NA	NA	NA	100	NA	100	100	100	99.93	100	NA	NA	NA	NA	100	NA
ESC_GB8817AA_AS	167	A	NA	100	100	100	NA	NA	NA	100	100	NA	NA	NA	100	NA	NA	100	100	100	100	100	100	NA	NA	100	NA	100	NA	NA	NA	NA	100	86.34	NA	100	100	100	99.93	100	NA	NA	NA	NA	100	NA
ESC_GB8820AA_AS	167	A	NA	100	NA	100	NA	NA	NA	100	100	NA	NA	NA	100	NA	NA	100	100	100	100	100	100	NA	NA	100	NA	100	NA	NA	NA	99.68	100	86.34	NA	100	100	100	99.93	100	NA	NA	NA	NA	100	NA
ESC_GB8854AA_AS	167	A	NA	100	NA	100	NA	NA	NA	100	100	NA	NA	NA	NA	NA	NA	100	100	100	100	100	100	NA	NA	100	NA	100	NA	NA	NA	99.68	100	86.34	NA	100	100	100	99.93	100	NA	NA	NA	NA	100	NA
ESC_GB8855AA_AS	167	A	NA	100	NA	100	NA	NA	NA	100	100	NA	NA	NA	NA	NA	NA	100	100	100	100	100	100	NA	NA	100	NA	100	NA	NA	NA	99.68	100	86.34	NA	100	100	100	99.93	100	NA	NA	NA	NA	100	NA
ESC_GB8857AA_AS	167	A	NA	100	NA	100	NA	NA	NA	100	100	NA	NA	NA	NA	NA	NA	100	100	100	100	100	100	NA	NA	100	NA	100	NA	NA	NA	99.68	100	86.34	NA	100	100	100	99.93	100	NA	NA	NA	NA	100	NA
ESC_GB8858AA_AS	167	A	NA	100	NA	100	NA	NA	NA	100	100	NA	NA	NA	NA	NA	NA	100	100	100	100	100	100	NA	NA	100	NA	100	NA	NA	NA	99.68	100	86.34	NA	100	100	100	99.93	100	NA	NA	NA	NA	100	NA
ESC_GB9020AA_AS	167	A	NA	100	NA	100	NA	NA	NA	100	100	NA	NA	NA	NA	NA	NA	100	100	100	100	NA	100	NA	NA	100	NA	100	NA	NA	NA	99.68	NA	100	NA	100	100	100	99.93	100	NA	NA	NA	NA	100	NA
ESC_GB9313AA_AS	167	A	NA	100	NA	100	NA	NA	NA	100	100	NA	NA	NA	NA	NA	NA	100	100	100	100	NA	100	100	100	100	NA	100	NA	NA	NA	99.68	NA	100	NA	100	100	100	NA	100	NA	NA	NA	NA	100	NA
ESC_GB9835AA_AS	167	A	NA	100	NA	100	NA	NA	NA	100	100	NA	NA	NA	NA	NA	NA	100	100	100	99.3	NA	100	100	NA	100	NA	100	NA	NA	NA	99.68	NA	100	NA	100	100	100	99.93	100	99.62	NA	NA	NA	100	NA
ESC_GB9836AA_AS	167	A	NA	100	NA	100	NA	NA	NA	100	100	NA	NA	NA	NA	NA	NA	100	100	100	99.3	NA	100	100	NA	100	NA	100	NA	NA	NA	99.68	NA	100	NA	100	100	100	99.93	100	99.62	NA	NA	NA	100	NA
ESC_GB9841AA_AS	167	A	NA	100	NA	100	NA	NA	NA	100	100	NA	NA	NA	NA	NA	NA	100	100	100	99.3	NA	100	100	NA	100	NA	100	NA	NA	NA	99.68	NA	100	NA	100	100	100	99.93	100	99.62	NA	NA	NA	100	NA
ESC_GB9842AA_AS	167	A	NA	100	NA	100	NA	NA	NA	100	100	NA	NA	NA	NA	NA	NA	100	100	100	99.3	NA	100	100	NA	100	NA	100	NA	NA	NA	99.68	NA	100	NA	100	100	100	99.93	100	99.62	NA	NA	NA	100	NA
ESC_GB9853AA_AS	167	A	NA	100	100	100	NA	NA	NA	100	NA	NA	NA	NA	NA	NA	NA	100	100	100	100	NA	100	NA	100	100	NA	100	NA	NA	NA	NA	NA	96.17	NA	100	100	100	99.93	100	NA	NA	NA	NA	100	100
ESC_GB9909AA_AS	167	A	NA	100	100	100	NA	NA	NA	100	NA	NA	NA	NA	NA	NA	NA	100	100	100	100	NA	100	NA	100	100	NA	100	NA	NA	NA	NA	NA	100	NA	100	100	100	99.93	100	NA	NA	NA	NA	100	100
ESC_GC0023AA_AS	167	A	NA	100	NA	100	NA	NA	NA	100	100	NA	NA	NA	NA	NA	NA	100	100	100	100	NA	100	NA	NA	100	NA	100	NA	NA	NA	99.68	NA	100	NA	100	100	100	99.93	100	99.62	NA	NA	NA	100	NA
ESC_GC0036AA_AS	167	A	NA	100	NA	100	NA	NA	NA	100	100	NA	NA	NA	NA	NA	NA	100	100	100	100	NA	100	NA	NA	100	NA	100	NA	NA	NA	99.68	NA	100	NA	100	100	100	99.93	100	99.62	NA	NA	NA	100	NA
ESC_GC0061AA_AS	167	A	NA	100	NA	100	NA	NA	NA	100	100	NA	NA	NA	NA	NA	NA	100	100	100	100	NA	100	100	NA	100	NA	100	NA	NA	NA	99.68	NA	98.77	NA	100	100	100	99.93	100	NA	NA	NA	NA	100	NA
ESC_GC0076AA_AS	167	A	NA	100	NA	100	NA	NA	NA	100	100	NA	NA	NA	NA	NA	NA	100	100	100	99.3	NA	100	NA	NA	100	NA	100	NA	NA	NA	99.68	NA	100	NA	100	100	100	99.93	100	99.62	NA	NA	NA	100	NA
ESC_GC0091AA_AS	167	A	NA	100	NA	100	NA	NA	NA	100	100	NA	NA	NA	NA	NA	NA	100	100	100	99.3	NA	100	100	NA	100	NA	100	NA	NA	NA	99.68	NA	100	NA	100	100	100	99.93	100	99.62	NA	NA	NA	100	NA
ESC_GC0093AA_AS	167	A	NA	100	NA	100	NA	NA	NA	100	100	NA	NA	NA	NA	NA	NA	100	100	100	100	NA	100	NA	NA	100	NA	100	NA	NA	NA	99.68	NA	100	NA	100	100	100	99.93	100	99.62	NA	NA	NA	100	NA
ESC_GC0102AA_AS	167	A	NA	100	NA	100	NA	NA	NA	100	100	NA	NA	NA	NA	NA	NA	100	100	100	99.3	NA	100	NA	NA	100	NA	100	NA	NA	NA	99.68	NA	100	NA	100	100	100	99.93	100	99.62	NA	NA	NA	100	NA
ESC_GC0109AA_AS	167	A	NA	100	NA	100	NA	NA	NA	100	100	NA	NA	NA	NA	NA	NA	100	100	100	99.3	NA	100	NA	NA	100	NA	100	NA	NA	NA	99.68	NA	100	NA	100	100	100	99.93	100	99.62	NA	NA	NA	100	NA
ESC_GC0145AA_AS	167	A	NA	100	NA	100	NA	NA	NA	100	100	NA	NA	NA	NA	NA	NA	100	100	100	100	NA	100	NA	NA	100	NA	100	NA	NA	NA	99.68	NA	100	NA	100	100	100	99.93	100	99.62	NA	NA	NA	100	NA
ESC_GC0149AA_AS	167	A	NA	100	NA	100	NA	NA	NA	100	100	NA	NA	NA	NA	NA	NA	100	100	100	100	NA	100	NA	NA	100	NA	100	NA	NA	NA	99.68	NA	100	NA	100	100	100	99.93	100	99.62	NA	NA	NA	100	NA
ESC_GC0151AA_AS	167	A	NA	100	NA	100	NA	NA	NA	100	100	NA	NA	NA	NA	NA	NA	100	100	100	100	NA	100	100	NA	100	NA	100	NA	NA	NA	99.68	NA	100	NA	100	100	100	99.93	100	NA	NA	NA	NA	100	NA
ESC_GC0155AA_AS	167	A	NA	100	NA	100	NA	NA	NA	100	100	NA	NA	NA	NA	NA	NA	100	100	100	99.3	NA	100	100	100	100	NA	100	NA	NA	NA	99.68	NA	NA	NA	100	100	100	99.93	100	99.62	NA	NA	NA	100	NA
ESC_GC0158AA_AS	167	A	NA	100	NA	100	NA	NA	NA	100	100	NA	NA	NA	NA	NA	NA	100	100	100	100	NA	100	100	NA	100	NA	100	NA	NA	NA	99.68	NA	100	NA	100	100	100	99.93	100	NA	NA	NA	NA	100	NA
ESC_GC0159AA_AS	167	A	NA	100	NA	100	NA	NA	NA	100	100	NA	NA	NA	NA	NA	NA	100	100	100	99.3	NA	100	100	NA	100	NA	100	NA	NA	NA	99.68	NA	100	NA	100	100	100	99.93	100	99.62	NA	NA	NA	100	NA
ESC_GC0163AA_AS	167	A	NA	100	NA	100	NA	NA	NA	100	100	NA	NA	NA	NA	NA	NA	100	100	100	99.3	NA	100	NA	NA	100	NA	100	NA	NA	NA	99.68	NA	100	NA	100	100	100	99.93	100	99.62	NA	NA	NA	100	NA
ESC_GC0173AA_AS	167	A	NA	100	NA	100	NA	NA	NA	100	100	NA	NA	NA	NA	NA	NA	100	100	100	100	NA	100	NA	NA	100	NA	100	NA	NA	NA	99.68	NA	100	NA	100	100	100	99.93	100	99.62	NA	NA	NA	100	NA
ESC_GC0177AA_AS	167	A	NA	100	100	100	NA	NA	NA	100	NA	NA	NA	NA	NA	NA	NA	100	100	100	100	NA	100	100	NA	100	NA	100	NA	NA	NA	NA	NA	NA	NA	100	100	100	99.93	100	NA	NA	NA	NA	100	NA
ESC_GC0196AA_AS	167	A	NA	100	100	100	NA	NA	NA	100	NA	NA	NA	NA	NA	NA	NA	100	100	100	100	NA	100	NA	NA	100	NA	100	NA	NA	NA	NA	NA	100	NA	100	100	100	99.93	100	NA	NA	NA	NA	100	NA
ESC_GC0198AA_AS	167	A	NA	100	NA	100	NA	NA	NA	100	100	NA	NA	NA	NA	NA	NA	100	100	100	99.3	NA	100	100	NA	100	NA	100	NA	NA	NA	99.68	NA	100	NA	100	100	100	99.93	100	99.62	NA	NA	NA	100	NA
ESC_GC0205AA_AS	167	A	NA	100	NA	100	NA	NA	NA	100	100	NA	NA	NA	NA	NA	NA	100	100	100	99.3	NA	100	100	NA	100	NA	100	NA	NA	NA	99.68	NA	100	NA	100	100	100	99.93	100	99.62	NA	NA	NA	100	NA
ESC_GC0228AA_AS	167	A	NA	100	100	100	NA	NA	NA	100	100	NA	NA	NA	NA	NA	NA	100	100	100	99.3	NA	100	100	NA	100	NA	100	NA	NA	NA	99.68	NA	100	NA	100	100	100	99.93	100	99.62	NA	NA	NA	100	NA
ESC_GC0236AA_AS	167	A	NA	100	NA	100	NA	NA	NA	100	100	NA	NA	NA	NA	NA	NA	100	100	100	99.3	NA	100	100	NA	100	NA	100	NA	NA	NA	99.68	NA	100	NA	100	100	100	99.93	100	99.62	NA	NA	NA	100	NA
ESC_GC0249AA_AS	167	A	NA	100	NA	100	NA	NA	NA	100	100	NA	NA	NA	NA	NA	NA	100	100	100	99.3	NA	100	100	NA	100	NA	100	NA	NA	NA	99.68	NA	100	NA	100	100	100	99.93	100	99.62	NA	NA	NA	100	NA
ESC_GC0254AA_AS	167	A	NA	100	NA	100	NA	NA	NA	100	100	NA	NA	NA	NA	NA	NA	100	100	100	100	NA	100	100	NA	100	NA	100	NA	NA	NA	99.68	NA	100	NA	100	100	100	99.93	100	99.62	NA	NA	NA	100	NA
ESC_GC0260AA_AS	167	A	NA	100	NA	100	NA	NA	NA	100	100	NA	NA	NA	NA	NA	NA	100	100	100	99.3	NA	100	NA	NA	100	NA	100	NA	NA	NA	99.68	NA	100	NA	100	100	100	99.93	100	99.62	NA	NA	NA	100	NA
ESC_GC0290AA_AS	167	A	NA	100	NA	100	NA	NA	NA	100	100	NA	NA	NA	NA	NA	NA	100	100	100	100	NA	100	NA	NA	100	NA	100	NA	NA	NA	99.68	NA	100	NA	100	100	100	99.93	100	99.62	NA	NA	NA	100	NA
ESC_GC1450AA_AS	167	A	NA	100	100	100	NA	NA	NA	100	100	NA	NA	NA	NA	NA	NA	100	100	100	100	NA	100	100	NA	100	NA	100	NA	NA	NA	NA	NA	NA	NA	100	100	100	NA	100	NA	NA	NA	NA	100	NA
ESC_GC1517AA_AS	167	A	NA	100	100	100	NA	NA	NA	100	NA	NA	NA	NA	NA	NA	NA	100	100	100	100	NA	100	100	NA	100	NA	100	NA	NA	NA	NA	NA	80.46	NA	100	100	100	99.93	100	NA	99.83	100	NA	100	NA
ESC_GC1562AA_AS	167	A	NA	100	100	100	NA	NA	NA	100	NA	NA	NA	NA	NA	NA	NA	100	100	100	100	NA	100	NA	100	100	NA	100	NA	NA	NA	NA	NA	100	NA	100	100	100	99.93	100	NA	NA	NA	NA	100	100
ESC_GC1657AA_AS	167	A	NA	100	NA	100	NA	NA	NA	100	100	NA	NA	NA	NA	NA	NA	100	100	100	100	NA	100	100	100	100	NA	100	NA	NA	NA	99.68	100	100	NA	100	100	100	99.93	100	NA	NA	NA	NA	100	100
ESC_GC1713AA_AS	167	A	NA	100	100	100	NA	NA	NA	100	NA	NA	NA	NA	NA	NA	NA	100	100	100	100	NA	100	100	NA	100	NA	100	NA	NA	NA	NA	NA	100	NA	100	100	100	99.93	100	NA	NA	NA	NA	100	NA
ESC_GC1781AA_AS	167	A	NA	100	100	100	NA	NA	NA	100	100	NA	NA	NA	NA	NA	NA	100	100	100	100	NA	100	100	NA	100	NA	100	NA	NA	NA	NA	NA	NA	NA	100	100	100	99.93	100	NA	NA	NA	NA	100	NA
ESC_GC1783AA_AS	167	A	NA	100	100	100	NA	NA	NA	100	100	NA	NA	NA	NA	NA	NA	100	100	100	100	NA	100	100	NA	100	NA	100	NA	NA	NA	NA	NA	100	NA	100	100	100	99.93	100	NA	NA	NA	NA	100	NA
ESC_GC1959AA_AS	167	A	NA	100	NA	100	NA	NA	NA	100	100	NA	NA	NA	NA	NA	NA	100	100	100	99.3	NA	100	100	NA	100	NA	100	NA	NA	NA	99.68	NA	100	NA	100	100	100	99.93	100	99.62	NA	NA	NA	100	NA
ESC_GC1963AA_AS	167	A	NA	100	NA	100	NA	NA	NA	100	100	NA	NA	NA	NA	NA	NA	100	100	100	99.3	NA	100	100	NA	100	NA	100	NA	NA	NA	99.68	NA	100	NA	100	100	100	99.93	100	99.62	NA	NA	NA	100	NA
ESC_GC2299AA_AS	167	A	NA	100	NA	100	NA	NA	NA	100	100	NA	NA	NA	NA	NA	NA	100	100	100	100	NA	100	NA	NA	100	NA	100	NA	NA	NA	99.68	NA	100	NA	100	100	100	99.93	100	99.62	NA	NA	NA	100	NA
ESC_GC2303AA_AS	167	A	NA	100	NA	100	NA	NA	NA	100	100	NA	NA	NA	NA	NA	NA	100	100	100	99.3	100	100	100	NA	100	NA	100	NA	NA	NA	99.68	NA	100	NA	100	100	100	99.93	100	99.62	NA	NA	NA	100	NA
ESC_GC2304AA_AS	167	A	NA	100	NA	100	NA	NA	NA	100	100	NA	NA	NA	NA	NA	NA	100	100	100	100	NA	100	NA	NA	100	NA	100	NA	NA	NA	99.68	NA	100	NA	100	100	100	99.93	100	99.62	NA	NA	NA	100	NA
ESC_GC2572AA_AS	167	A	NA	100	NA	100	NA	NA	NA	100	100	NA	NA	NA	NA	NA	NA	100	100	100	99.4	NA	100	100	NA	100	NA	100	NA	NA	NA	99.68	NA	97.54	NA	100	100	100	99.93	100	99.62	NA	NA	NA	100	NA
ESC_GC2599AA_AS	167	A	NA	100	NA	100	NA	NA	NA	100	100	NA	NA	NA	NA	NA	NA	100	100	100	99.3	NA	100	100	NA	100	NA	100	NA	NA	NA	99.68	NA	100	NA	100	100	100	99.93	100	99.62	NA	NA	NA	100	NA
ESC_GC2604AA_AS	167	A	NA	100	NA	100	NA	NA	NA	100	100	100	NA	NA	NA	NA	NA	100	100	100	100	NA	100	NA	100	100	100	100	NA	NA	NA	99.68	100	100	NA	100	100	100	99.93	100	94.84	NA	NA	NA	100	NA
ESC_GC2612AA_AS	167	A	NA	100	NA	100	NA	NA	NA	100	100	NA	NA	NA	NA	NA	NA	100	100	100	99.3	NA	100	NA	NA	100	NA	100	NA	NA	NA	99.68	NA	100	NA	100	100	100	99.93	100	99.62	NA	NA	NA	100	NA
ESC_GC2730AA_AS	167	A	NA	100	100	100	NA	NA	NA	100	100	NA	NA	NA	NA	NA	NA	100	100	100	100	NA	100	100	100	100	NA	100	NA	NA	NA	99.68	100	100	NA	100	100	100	99.93	100	NA	NA	NA	NA	100	NA
ESC_GC2765AA_AS	167	A	NA	100	NA	100	NA	NA	NA	100	100	NA	NA	NA	NA	NA	NA	100	100	100	100	NA	100	100	100	100	NA	100	NA	NA	NA	99.68	100	100	NA	100	100	100	99.93	100	NA	NA	NA	NA	100	NA
ESC_GC2789AA_AS	167	A	NA	100	NA	100	NA	NA	NA	100	100	100	NA	NA	NA	NA	NA	100	100	100	100	NA	100	NA	100	100	100	100	NA	100	NA	NA	100	100	100	100	100	100	99.93	100	94.84	NA	NA	NA	100	NA
ESC_GC3464AA_AS	167	A	NA	100	NA	100	NA	NA	NA	100	100	NA	NA	NA	NA	NA	NA	100	100	100	100	NA	100	NA	NA	100	NA	100	NA	NA	NA	99.68	NA	100	NA	100	100	100	99.93	100	NA	NA	NA	NA	100	NA
ESC_GC3775AA_AS	167	A	NA	100	NA	100	NA	NA	NA	100	100	NA	NA	NA	NA	NA	NA	100	100	100	100	NA	100	NA	NA	100	NA	100	NA	NA	NA	99.68	NA	100	NA	100	100	100	99.93	100	NA	NA	NA	NA	100	NA
ESC_GC3778AA_AS	167	A	NA	100	NA	100	NA	NA	NA	100	100	NA	NA	NA	NA	NA	NA	100	100	100	100	NA	100	NA	NA	100	NA	100	NA	NA	NA	99.68	NA	100	NA	100	100	100	99.93	100	NA	NA	NA	NA	100	NA
ESC_GC3840AA_AS	167	A	NA	100	NA	100	NA	NA	NA	100	100	NA	NA	NA	NA	NA	NA	100	100	100	99.3	NA	100	100	100	100	NA	100	100	NA	NA	NA	NA	100	NA	100	100	100	99.93	100	99.62	NA	NA	NA	100	100
ESC_GC4015AA_AS	167	A	NA	100	NA	100	NA	NA	NA	100	100	NA	NA	NA	NA	NA	NA	100	100	100	100	NA	100	100	NA	100	NA	100	NA	NA	NA	99.68	NA	100	NA	100	100	100	NA	100	NA	NA	NA	NA	100	NA
ESC_GC5590AA_AS	167	A	NA	100	NA	100	NA	NA	NA	100	100	NA	NA	NA	NA	NA	NA	100	100	100	100	NA	100	NA	NA	100	NA	100	NA	NA	NA	99.68	NA	100	NA	100	100	100	99.93	100	99.62	NA	NA	NA	100	NA
ESC_GC6810AA_AS	167	A	NA	100	NA	100	NA	NA	NA	100	100	NA	NA	NA	NA	NA	NA	100	100	100	100	NA	100	NA	NA	100	NA	100	NA	NA	NA	99.68	NA	100	NA	100	100	100	99.93	100	99.62	NA	NA	NA	100	NA
ESC_GC6816AA_AS	167	A	NA	100	NA	100	NA	NA	NA	100	100	NA	NA	NA	NA	NA	NA	100	100	100	99.3	NA	100	100	NA	100	NA	100	NA	NA	NA	99.68	NA	100	NA	100	100	100	99.93	100	99.62	NA	NA	NA	100	NA
ESC_GC6881AA_AS	167	A	NA	100	NA	100	NA	NA	NA	100	100	NA	NA	NA	NA	NA	NA	100	100	100	100	NA	100	NA	NA	100	NA	100	NA	NA	NA	99.68	NA	100	NA	100	100	100	99.93	100	NA	NA	NA	NA	100	NA
ESC_GC6882AA_AS	167	A	NA	100	NA	100	NA	NA	NA	100	100	NA	NA	NA	NA	NA	NA	100	100	100	100	NA	100	NA	NA	100	NA	100	NA	NA	NA	99.68	NA	100	NA	100	100	100	99.93	100	99.62	NA	NA	NA	100	NA
ESC_GC7107AA_AS	167	A	NA	100	NA	100	NA	NA	NA	100	100	NA	NA	NA	NA	NA	NA	100	100	100	100	NA	100	NA	NA	100	NA	100	NA	NA	NA	99.68	NA	100	NA	100	100	100	99.93	100	99.62	NA	NA	NA	100	NA
ESC_GC7134AA_AS	167	A	NA	100	NA	100	NA	NA	NA	100	100	NA	NA	NA	NA	NA	NA	100	100	100	99.3	NA	100	100	100	100	NA	100	NA	NA	NA	99.68	NA	NA	NA	100	100	100	99.93	100	99.62	NA	NA	NA	100	NA
ESC_GC7338AA_AS	167	A	NA	100	NA	100	NA	NA	NA	100	100	NA	NA	NA	NA	NA	NA	100	100	100	100	NA	100	NA	NA	100	NA	100	NA	NA	NA	99.68	NA	100	NA	100	100	100	99.93	100	NA	NA	NA	NA	100	NA
ESC_GC7506AA_AS	167	A	NA	100	NA	100	NA	NA	NA	100	100	NA	NA	NA	NA	NA	NA	100	100	100	100	NA	100	NA	NA	100	NA	100	NA	NA	NA	99.68	NA	100	NA	100	100	100	99.93	100	99.62	NA	NA	NA	100	NA
ESC_GC8440AA_AS	167	A	NA	100	NA	100	NA	NA	NA	100	100	NA	NA	NA	NA	NA	NA	100	100	100	99.3	100	100	NA	NA	100	NA	100	NA	NA	NA	99.68	NA	100	NA	100	100	100	99.93	100	99.62	NA	NA	NA	100	NA
ESC_GC8441AA_AS	167	A	NA	100	NA	100	NA	NA	NA	100	100	NA	NA	NA	NA	NA	NA	100	100	100	100	NA	100	NA	NA	NA	NA	100	NA	NA	NA	99.68	NA	100	NA	100	100	100	99.93	100	NA	99.83	NA	NA	100	NA
ESC_GC8442AA_AS	167	A	NA	100	NA	100	NA	NA	NA	100	100	NA	NA	NA	NA	NA	NA	100	100	100	99.3	NA	100	100	NA	100	NA	100	NA	NA	NA	99.68	NA	100	NA	100	100	100	99.93	100	99.62	NA	NA	NA	100	NA
ESC_GC8462AA_AS	167	A	NA	100	NA	100	NA	NA	NA	100	100	NA	NA	NA	NA	NA	NA	100	100	100	99.3	NA	100	100	NA	100	NA	100	NA	NA	NA	NA	NA	100	NA	100	100	100	99.93	100	99.62	NA	NA	NA	100	NA
ESC_GC9787AA_AS	167	A	NA	100	NA	100	NA	NA	NA	100	100	NA	NA	NA	NA	NA	NA	100	100	100	100	NA	100	NA	NA	100	NA	100	NA	NA	NA	99.68	NA	100	NA	100	100	100	99.93	100	99.62	NA	NA	NA	100	NA
ESC_HA1964AA_AS	167	A	NA	100	NA	100	NA	NA	NA	100	100	NA	NA	NA	NA	NA	NA	100	100	100	100	100	100	NA	NA	100	NA	100	NA	NA	NA	99.68	100	98.77	NA	100	100	100	99.93	100	NA	NA	NA	NA	100	NA
ESC_HA1966AA_AS	167	A	NA	100	NA	100	NA	NA	NA	100	100	NA	NA	NA	NA	NA	NA	100	100	100	100	100	100	NA	NA	100	NA	100	NA	NA	NA	99.68	100	100	NA	100	100	100	99.93	100	NA	NA	NA	NA	100	NA
ESC_HA2215AA_AS	167	A	NA	100	NA	100	NA	NA	NA	100	100	NA	NA	NA	NA	NA	NA	100	100	100	100	NA	100	100	NA	100	NA	100	NA	NA	NA	NA	NA	NA	100	100	100	100	99.93	100	NA	NA	NA	NA	100	NA
ESC_HA3081AA_AS	167	A	NA	100	NA	100	NA	NA	NA	100	100	NA	NA	100	NA	NA	NA	100	100	100	99.3	NA	100	100	100	100	NA	100	100	NA	NA	NA	NA	100	NA	100	100	100	99.93	100	NA	NA	NA	NA	100	100
ESC_HA3719AA_AS	167	A	NA	100	100	100	NA	NA	NA	100	100	NA	NA	NA	NA	NA	NA	100	100	100	100	NA	100	NA	100	100	NA	100	NA	NA	NA	99.68	NA	100	NA	100	100	100	99.93	100	NA	NA	NA	NA	100	NA
ESC_HA3782AA_AS	167	A	NA	100	NA	100	NA	NA	NA	100	100	NA	NA	NA	NA	NA	NA	100	100	100	100	NA	100	100	100	100	NA	100	NA	100	NA	99.68	100	100	NA	100	100	100	99.93	100	NA	NA	NA	NA	100	NA
ESC_HA3790AA_AS	167	A	NA	100	NA	100	NA	NA	NA	100	100	NA	NA	NA	NA	NA	NA	100	100	100	100	NA	100	100	100	100	NA	100	NA	100	NA	99.68	100	100	NA	100	100	100	99.93	100	NA	NA	NA	NA	100	NA
ESC_HA5187AA_AS	167	A	NA	100	NA	100	NA	NA	NA	100	100	NA	NA	NA	NA	NA	NA	100	100	100	100	NA	100	100	NA	100	NA	100	NA	NA	NA	99.68	NA	100	NA	100	100	100	99.93	100	99.62	NA	NA	NA	100	NA
ESC_HA5191AA_AS	167	A	NA	100	100	100	100	NA	NA	100	99.86	NA	NA	NA	NA	NA	NA	100	100	100	100	NA	100	100	NA	100	NA	100	NA	NA	NA	NA	NA	100	NA	100	100	100	99.93	100	NA	99.83	NA	NA	100	NA
ESC_HA5210AA_AS	167	A	NA	100	NA	100	NA	NA	NA	100	99.72	NA	NA	NA	NA	NA	NA	100	100	100	NA	NA	100	100	100	100	NA	100	NA	NA	NA	99.68	100	NA	NA	100	100	100	99.93	100	NA	99.83	NA	NA	100	NA
ESC_HA5534AA_AS	167	A	NA	100	NA	100	NA	NA	NA	100	100	NA	NA	NA	NA	NA	NA	100	100	100	100	NA	100	100	NA	100	NA	100	NA	NA	NA	99.68	NA	100	NA	100	100	100	99.93	100	NA	NA	NA	NA	100	NA
ESC_HA6306AA_AS	167	A	NA	100	NA	100	NA	NA	NA	100	100	NA	NA	NA	NA	NA	NA	100	100	100	99.3	NA	100	NA	NA	100	NA	100	NA	NA	NA	99.68	NA	100	NA	100	100	100	99.93	100	99.62	NA	NA	NA	100	NA
ESC_HA7064AA_AS	167	A	NA	100	NA	100	NA	NA	NA	100	100	NA	NA	NA	NA	NA	NA	100	100	100	100	NA	100	NA	NA	100	NA	100	NA	NA	NA	99.68	100	100	NA	100	100	100	99.93	100	NA	NA	NA	NA	100	NA
ESC_HA7184AA_AS	167	A	NA	100	NA	100	NA	NA	NA	100	100	NA	NA	NA	NA	NA	NA	100	100	100	100	NA	100	NA	NA	100	NA	100	NA	100	NA	99.68	100	100	NA	100	100	100	99.93	100	NA	NA	NA	NA	100	NA
ESC_HA7187AA_AS	167	A	NA	100	NA	100	NA	NA	NA	100	100	NA	NA	NA	NA	NA	100	100	100	100	100	NA	100	NA	NA	100	NA	100	NA	100	NA	99.68	100	100	NA	100	100	100	99.93	100	NA	NA	NA	NA	100	NA
ESC_HA9546AA_AS	167	A	NA	100	NA	100	NA	NA	NA	100	100	NA	NA	NA	NA	NA	NA	100	100	100	NA	NA	100	100	100	100	NA	100	NA	NA	NA	99.68	100	100	NA	100	100	100	99.93	100	NA	NA	NA	100	100	NA
ESC_HA9547AA_AS	167	A	NA	100	NA	100	NA	NA	NA	100	100	NA	NA	NA	NA	NA	NA	100	100	100	NA	NA	100	100	100	100	NA	100	NA	NA	NA	99.68	100	100	NA	100	100	100	99.93	100	NA	NA	NA	100	100	NA
ESC_HA9600AA_AS	167	A	NA	100	NA	100	NA	NA	NA	100	100	NA	NA	100	NA	NA	NA	100	100	100	100	NA	100	100	100	100	NA	100	100	NA	NA	NA	100	100	NA	100	100	100	99.93	100	NA	NA	NA	NA	100	100
ESC_HA9650AA_AS	167	A	NA	100	NA	100	NA	NA	NA	100	100	100	NA	NA	NA	NA	100	NA	100	100	100	NA	100	NA	100	100	100	100	NA	NA	NA	99.68	NA	NA	NA	100	100	100	99.93	100	NA	99.83	NA	NA	100	NA
ESC_HA9720AA_AS	167	A	NA	100	NA	100	NA	NA	NA	100	100	100	NA	NA	NA	NA	NA	100	100	100	100	NA	100	NA	100	100	100	100	NA	NA	NA	99.68	100	100	NA	100	100	NA	99.93	100	94.84	NA	NA	NA	100	NA
ESC_HB6080AA_AS	167	A	NA	100	NA	100	NA	NA	NA	100	100	NA	NA	NA	NA	NA	NA	100	100	100	99.3	NA	100	100	NA	100	NA	100	NA	NA	NA	99.68	NA	100	NA	100	100	100	99.93	100	99.62	NA	NA	NA	100	NA
ESC_HB6081AA_AS	167	A	NA	100	NA	100	NA	NA	NA	100	100	NA	NA	NA	NA	NA	NA	100	100	100	99.3	NA	100	100	NA	100	NA	100	NA	NA	NA	99.68	NA	100	NA	100	100	100	99.93	100	99.62	NA	NA	NA	100	NA
ESC_HB6083AA_AS	167	A	NA	100	NA	100	NA	NA	NA	100	100	NA	NA	NA	NA	NA	NA	100	100	100	99.3	NA	100	100	NA	100	NA	100	NA	NA	NA	99.68	NA	100	NA	100	100	100	99.93	100	99.62	NA	NA	NA	100	NA
ESC_HB6084AA_AS	167	A	NA	100	NA	100	NA	NA	NA	100	100	NA	NA	NA	NA	NA	NA	100	100	100	99.3	NA	100	100	NA	100	NA	100	NA	NA	NA	99.68	NA	100	NA	100	100	100	99.93	100	99.62	NA	NA	NA	100	NA
ESC_HB6086AA_AS	167	A	NA	100	NA	100	NA	NA	NA	100	100	NA	NA	NA	NA	NA	NA	100	100	100	99.3	NA	100	100	NA	100	NA	100	NA	NA	NA	99.68	NA	100	NA	100	100	100	99.93	100	99.62	NA	NA	NA	100	NA
ESC_HB6087AA_AS	167	A	NA	100	NA	100	NA	NA	NA	100	100	NA	NA	NA	NA	NA	NA	100	100	100	99.3	NA	100	100	NA	100	NA	100	NA	NA	NA	99.68	NA	100	NA	100	100	100	99.93	100	99.62	NA	NA	NA	100	NA
ESC_HB6088AA_AS	167	A	NA	100	NA	100	NA	NA	NA	100	100	NA	NA	NA	NA	NA	NA	100	100	100	99.3	NA	100	100	NA	100	NA	100	NA	NA	NA	99.68	NA	100	NA	100	100	100	99.93	100	99.62	NA	NA	NA	100	NA
ESC_HB6092AA_AS	167	A	NA	100	NA	100	NA	NA	NA	100	100	NA	NA	NA	NA	NA	NA	100	100	100	99.3	NA	100	100	NA	100	NA	100	NA	NA	NA	99.68	NA	100	NA	100	100	100	99.93	100	99.62	NA	NA	NA	100	NA
ESC_HB6093AA_AS	167	A	NA	100	NA	100	NA	NA	NA	100	100	NA	NA	NA	NA	NA	NA	100	100	100	99.3	NA	100	100	NA	100	NA	100	NA	NA	NA	99.68	NA	100	NA	100	100	100	99.93	100	99.62	NA	NA	NA	100	NA
ESC_HB6094AA_AS	167	A	NA	100	NA	100	NA	NA	NA	100	100	NA	NA	NA	NA	NA	NA	100	100	100	99.3	NA	100	100	NA	100	NA	100	NA	NA	NA	99.68	NA	100	NA	100	100	100	99.93	100	99.62	NA	NA	NA	100	NA
ESC_HB6095AA_AS	167	A	NA	100	NA	100	NA	NA	NA	100	100	NA	NA	NA	NA	NA	NA	100	100	100	99.3	NA	100	100	NA	100	NA	100	NA	NA	NA	99.68	NA	86.34	NA	100	100	100	99.93	100	99.62	NA	NA	NA	100	NA
ESC_HB6096AA_AS	167	A	NA	100	NA	100	NA	NA	NA	100	100	NA	NA	NA	NA	NA	NA	100	100	100	99.3	NA	100	100	NA	100	NA	100	NA	NA	NA	99.68	NA	100	NA	100	100	100	99.93	100	99.62	NA	NA	NA	100	NA
ESC_HB7227AA_AS	167	A	NA	100	NA	100	NA	NA	NA	100	100	NA	NA	NA	NA	NA	NA	100	100	100	99.3	NA	100	100	NA	100	NA	100	NA	NA	NA	99.68	NA	100	NA	100	100	100	99.93	100	99.62	NA	NA	NA	100	NA
ESC_HB7228AA_AS	167	A	NA	100	NA	100	NA	NA	NA	100	100	NA	NA	NA	NA	NA	NA	100	100	100	99.3	NA	100	100	NA	100	NA	100	NA	NA	NA	99.68	NA	100	NA	100	100	100	99.93	100	99.62	NA	NA	NA	100	NA
ESC_HB7229AA_AS	167	A	NA	100	NA	100	NA	NA	NA	100	100	NA	NA	NA	NA	NA	NA	100	100	100	99.3	NA	100	100	NA	100	NA	100	NA	NA	NA	99.68	NA	100	NA	100	100	100	99.93	100	99.62	NA	NA	NA	100	NA
ESC_HB7230AA_AS	167	A	NA	100	NA	100	NA	NA	NA	100	100	NA	NA	NA	NA	NA	NA	100	100	100	99.3	NA	100	100	NA	100	NA	100	NA	NA	NA	99.68	NA	100	NA	100	100	100	99.93	100	99.62	NA	NA	NA	100	NA
ESC_HB7233AA_AS	167	A	NA	100	NA	100	NA	NA	NA	100	100	NA	NA	NA	NA	NA	NA	100	100	100	99.3	NA	100	100	NA	100	NA	100	NA	NA	NA	99.68	NA	100	NA	100	100	100	99.93	100	99.62	NA	NA	NA	100	NA
ESC_HB7478AA_AS	167	A	NA	100	100	100	NA	NA	NA	100	100	NA	NA	NA	NA	NA	NA	100	100	100	100	NA	100	100	100	100	NA	100	NA	NA	NA	NA	100	100	NA	100	100	100	99.93	100	NA	NA	NA	NA	100	NA
ESC_HC0093AA_AS	167	A	NA	100	NA	100	NA	NA	NA	90.25	100	NA	NA	NA	NA	NA	NA	NA	100	100	99.3	NA	100	100	NA	100	NA	100	NA	NA	NA	99.68	NA	100	NA	100	100	100	99.93	100	99.62	NA	NA	NA	100	NA
ESC_HC0094AA_AS	167	A	NA	100	NA	100	NA	NA	NA	90.25	100	NA	NA	NA	NA	NA	NA	NA	100	100	99.3	NA	100	100	NA	100	NA	100	NA	NA	NA	99.68	NA	100	NA	100	100	100	99.93	100	99.62	NA	NA	NA	100	NA
ESC_HC0119AA_AS	167	A	NA	100	NA	100	NA	NA	NA	100	100	NA	NA	NA	NA	NA	NA	100	100	100	NA	NA	100	99.21	100	100	100	100	100	NA	NA	NA	NA	NA	100	100	100	100	99.93	100	NA	NA	NA	NA	100	100
ESC_HC0188AA_AS	167	A	NA	100	NA	88.8	NA	NA	NA	100	100	NA	NA	NA	NA	NA	NA	100	100	100	100	NA	100	100	100	100	NA	100	NA	NA	NA	NA	NA	100	100	100	100	100	99.93	100	NA	NA	NA	NA	100	NA
ESC_HC0206AA_AS	167	A	NA	100	NA	100	NA	NA	NA	90.25	100	NA	NA	NA	NA	NA	NA	100	100	100	99.3	NA	100	100	NA	100	NA	100	NA	NA	NA	99.68	NA	100	NA	100	100	100	99.93	100	99.62	NA	NA	NA	100	NA
ESC_HC0218AA_AS	167	A	NA	100	NA	100	NA	NA	NA	100	100	NA	NA	NA	NA	NA	NA	100	100	100	NA	NA	100	99.21	100	100	100	100	100	NA	NA	NA	NA	NA	100	100	100	100	99.93	100	NA	NA	NA	NA	100	100
ESC_HC0638AA_AS	167	A	NA	100	NA	100	NA	NA	NA	100	100	NA	NA	NA	NA	NA	NA	100	100	100	99.3	NA	100	100	NA	100	NA	100	NA	NA	NA	99.68	NA	100	NA	100	100	100	99.93	100	99.62	NA	NA	NA	100	NA
ESC_HC0639AA_AS	167	A	NA	100	NA	100	NA	NA	NA	100	100	NA	NA	NA	NA	NA	NA	100	100	100	99.3	NA	100	100	NA	100	NA	100	NA	NA	NA	99.68	NA	100	NA	100	100	100	99.93	100	99.62	NA	NA	NA	100	NA
ESC_HC0642AA_AS	167	A	NA	100	NA	100	NA	NA	NA	100	100	NA	NA	NA	NA	NA	NA	100	100	100	99.3	100	100	NA	NA	100	NA	100	NA	NA	NA	99.68	NA	100	NA	100	100	100	99.93	100	99.62	NA	NA	NA	100	NA
ESC_HC0643AA_AS	167	A	NA	100	NA	100	NA	NA	NA	100	100	NA	NA	NA	NA	NA	NA	100	100	100	100	NA	100	NA	NA	NA	NA	100	NA	NA	NA	99.68	NA	100	NA	100	100	100	99.93	100	NA	99.83	NA	NA	100	NA
ESC_HC0644AA_AS	167	A	NA	100	NA	100	NA	NA	NA	100	100	NA	NA	NA	NA	NA	NA	100	100	100	100	NA	100	NA	NA	NA	NA	100	NA	NA	NA	99.68	NA	100	NA	100	100	100	99.93	100	NA	99.83	NA	NA	100	NA
ESC_HC0645AA_AS	167	A	NA	100	NA	100	NA	NA	NA	100	100	NA	NA	NA	NA	NA	NA	100	100	100	99.3	NA	100	100	NA	100	NA	100	NA	NA	NA	99.68	NA	100	NA	100	100	100	99.93	100	99.62	NA	NA	NA	100	NA
ESC_HC0675AA_AS	167	A	NA	100	NA	100	NA	NA	NA	100	100	NA	NA	NA	NA	NA	NA	100	100	100	100	NA	100	100	NA	100	NA	100	NA	NA	NA	99.68	NA	100	NA	100	100	100	NA	100	NA	NA	NA	NA	100	NA
ESC_HC0921AA_AS	167	A	NA	100	100	100	NA	NA	NA	100	NA	NA	NA	NA	NA	NA	NA	100	100	100	100	NA	100	100	100	100	NA	100	NA	NA	NA	NA	NA	100	NA	100	100	100	99.93	100	NA	NA	NA	NA	100	NA
ESC_HC1080AA_AS	167	A	NA	100	100	100	NA	NA	NA	100	NA	NA	NA	NA	NA	NA	NA	100	100	100	100	NA	100	100	NA	100	NA	100	NA	NA	NA	NA	NA	100	NA	100	100	100	99.93	100	99.62	NA	NA	NA	100	NA
ESC_HC1128AA_AS	167	A	NA	100	NA	100	NA	NA	NA	100	100	NA	NA	NA	NA	NA	NA	100	100	100	100	NA	100	100	NA	100	NA	100	NA	NA	NA	99.68	NA	100	NA	100	100	100	99.93	100	NA	NA	NA	NA	100	NA
ESC_HC1151AA_AS	167	A	NA	100	100	100	NA	NA	NA	100	100	NA	NA	NA	NA	NA	NA	100	100	100	100	NA	100	100	NA	100	NA	100	NA	NA	NA	NA	NA	100	NA	100	100	100	99.93	100	NA	NA	NA	NA	100	NA
ESC_HC1153AA_AS	167	A	NA	100	100	100	NA	NA	NA	100	100	NA	NA	NA	NA	NA	NA	100	100	100	100	NA	100	100	NA	100	NA	100	NA	NA	NA	NA	NA	NA	NA	100	100	100	99.93	100	NA	NA	NA	NA	100	NA
ESC_HC1234AA_AS	167	A	NA	100	NA	100	NA	NA	NA	100	100	NA	NA	NA	NA	NA	NA	NA	100	100	100	NA	100	100	NA	100	NA	100	NA	NA	NA	99.68	NA	100	NA	100	100	100	99.93	100	NA	NA	NA	NA	100	NA
ESC_HC1457AA_AS	167	A	NA	100	100	100	NA	NA	NA	100	NA	NA	NA	NA	NA	NA	NA	100	100	100	100	NA	100	NA	NA	NA	NA	100	NA	NA	NA	99.68	NA	100	NA	100	100	100	99.93	100	NA	NA	NA	NA	100	NA
ESC_HC1464AA_AS	167	A	NA	100	100	100	NA	NA	NA	100	100	NA	NA	NA	NA	NA	NA	100	100	100	100	NA	100	100	NA	100	NA	100	NA	NA	NA	NA	NA	NA	NA	100	100	100	99.93	100	NA	NA	NA	NA	100	NA
ESC_HC1584AA_AS	167	A	NA	100	100	100	NA	NA	NA	100	100	NA	NA	NA	NA	NA	NA	100	100	100	100	NA	100	100	NA	100	NA	100	NA	NA	NA	NA	NA	100	NA	100	100	100	99.93	100	NA	NA	NA	NA	100	NA
ESC_HC1780AA_AS	167	A	NA	100	NA	100	NA	NA	NA	100	99.72	NA	NA	NA	NA	NA	NA	100	100	100	99.4	NA	100	100	NA	100	NA	100	NA	NA	NA	99.68	100	100	NA	100	100	100	99.93	100	99.62	NA	NA	NA	100	NA
ESC_HC1864AA_AS	167	A	NA	100	100	100	NA	NA	NA	100	NA	NA	NA	NA	NA	NA	NA	100	100	100	100	NA	100	NA	NA	100	NA	100	NA	NA	NA	NA	NA	NA	NA	100	100	100	99.93	100	NA	NA	NA	NA	100	NA
ESC_HC1884AA_AS	167	A	NA	NA	100	100	NA	NA	NA	100	100	NA	NA	NA	NA	NA	NA	100	100	100	100	NA	100	100	NA	100	NA	100	NA	NA	NA	NA	NA	NA	NA	100	100	100	99.93	100	NA	NA	NA	NA	100	NA
ESC_HC1921AA_AS	167	A	99.77	NA	100	100	NA	NA	NA	100	NA	NA	NA	NA	NA	NA	NA	100	100	100	100	NA	100	100	NA	100	NA	100	NA	NA	NA	NA	NA	100	NA	100	100	100	99.93	100	NA	NA	NA	NA	100	NA
ESC_HC1922AA_AS	167	A	NA	NA	100	100	NA	NA	NA	100	NA	NA	NA	NA	NA	NA	NA	100	100	100	100	NA	100	NA	NA	100	NA	100	NA	NA	NA	99.68	NA	100	NA	100	100	100	99.93	100	NA	NA	NA	NA	100	NA
ESC_HC2004AA_AS	167	A	NA	100	NA	100	NA	NA	NA	100	100	NA	NA	NA	NA	NA	NA	100	100	100	100	NA	100	NA	NA	100	NA	100	NA	NA	NA	99.68	NA	100	NA	100	100	100	99.93	100	NA	NA	NA	NA	100	NA
ESC_HC3086AA_AS	167	A	NA	100	NA	100	NA	NA	NA	100	100	NA	NA	NA	NA	NA	NA	100	100	100	100	NA	100	NA	NA	100	NA	100	NA	NA	NA	99.68	NA	100	NA	100	100	100	99.93	100	99.62	NA	NA	NA	100	NA
ESC_HC3087AA_AS	167	A	NA	100	NA	100	NA	NA	NA	100	100	NA	NA	NA	NA	NA	NA	100	100	100	100	NA	100	NA	NA	100	NA	100	NA	NA	NA	99.68	NA	100	NA	100	100	100	99.93	100	99.62	NA	NA	NA	100	NA
ESC_HC4467AA_AS	167	A	NA	100	NA	100	NA	NA	NA	100	100	NA	NA	NA	NA	NA	NA	100	100	100	100	NA	100	NA	NA	100	NA	100	NA	NA	NA	99.68	NA	100	NA	100	100	100	99.93	100	99.62	NA	NA	NA	100	NA
ESC_HC4617AA_AS	167	A	NA	100	NA	100	NA	100	NA	100	100	100	100	NA	NA	NA	NA	100	100	100	99.3	NA	100	100	100	100	NA	100	NA	NA	NA	99.68	NA	NA	NA	100	100	100	99.93	100	NA	NA	NA	NA	100	NA
ESC_HC4685AA_AS	167	A	NA	100	NA	100	NA	NA	NA	100	100	NA	NA	NA	NA	NA	NA	100	100	100	99.3	NA	100	100	NA	100	NA	100	NA	NA	NA	99.68	NA	100	NA	100	100	100	99.93	100	99.62	NA	NA	NA	100	NA
ESC_HC5412AA_AS	167	A	NA	100	NA	100	NA	NA	NA	100	100	NA	NA	NA	NA	NA	NA	100	100	100	100	NA	100	NA	NA	100	NA	100	NA	NA	NA	99.68	NA	100	NA	100	100	100	99.93	100	99.62	NA	NA	NA	100	NA
ESC_HC6676AA_AS	167	A	NA	100	NA	100	NA	NA	NA	100	100	NA	NA	NA	NA	NA	NA	100	100	100	100	NA	100	NA	NA	100	NA	100	NA	NA	NA	99.68	NA	100	NA	100	100	100	99.93	100	99.62	NA	NA	NA	100	NA
ESC_HC6677AA_AS	167	A	NA	100	NA	100	NA	NA	NA	100	100	NA	NA	NA	NA	NA	NA	100	100	100	100	NA	100	NA	NA	100	NA	100	NA	NA	NA	99.68	NA	86.34	NA	100	100	100	99.93	100	99.62	NA	NA	NA	100	NA
ESC_HC6678AA_AS	167	A	NA	100	NA	100	NA	NA	NA	100	100	NA	NA	NA	NA	NA	NA	100	100	100	100	NA	100	NA	NA	100	NA	100	NA	NA	NA	99.68	NA	100	NA	100	100	100	99.93	100	99.62	NA	NA	NA	100	NA
ESC_HC6679AA_AS	167	A	NA	NA	NA	100	NA	NA	NA	100	100	NA	NA	NA	NA	NA	NA	100	100	100	100	NA	100	NA	NA	100	NA	100	NA	NA	NA	99.68	NA	100	NA	100	100	100	99.93	100	99.62	NA	NA	NA	100	NA
ESC_HC6680AA_AS	167	A	NA	100	NA	100	NA	NA	NA	100	100	NA	NA	NA	NA	NA	NA	100	100	100	100	NA	100	NA	NA	100	NA	100	NA	NA	NA	99.68	NA	100	NA	100	100	100	99.93	100	99.62	NA	NA	NA	100	NA
ESC_HC6683AA_AS	167	A	NA	100	NA	100	NA	NA	NA	100	100	NA	NA	NA	NA	NA	NA	100	100	100	100	NA	100	NA	NA	100	NA	100	NA	NA	NA	99.68	NA	100	NA	100	100	100	99.93	100	99.62	99.83	NA	NA	100	NA
ESC_HC6685AA_AS	167	A	NA	100	NA	100	NA	NA	NA	100	100	NA	NA	NA	NA	NA	NA	100	100	100	100	NA	100	NA	NA	100	NA	100	NA	NA	NA	99.68	NA	100	NA	100	100	100	99.93	100	99.62	NA	NA	NA	100	NA
ESC_HC6686AA_AS	167	A	NA	100	NA	100	NA	NA	NA	100	100	NA	NA	NA	NA	NA	NA	100	100	100	100	NA	100	NA	NA	100	NA	100	NA	NA	NA	99.68	NA	100	NA	100	100	100	99.93	100	99.62	NA	NA	NA	100	NA
ESC_HC6689AA_AS	167	A	NA	100	NA	100	NA	NA	NA	100	100	NA	NA	NA	NA	NA	NA	100	100	100	100	NA	100	NA	NA	100	NA	100	NA	NA	NA	99.68	NA	100	NA	100	100	100	99.93	100	99.62	NA	NA	NA	100	NA
ESC_HC6796AA_AS	167	A	NA	100	NA	100	NA	NA	NA	100	100	NA	NA	NA	NA	NA	NA	100	100	100	100	NA	100	NA	NA	100	NA	100	NA	NA	NA	99.68	NA	86.34	NA	100	100	100	99.93	100	99.62	NA	NA	NA	100	NA
ESC_HC6797AA_AS	167	A	NA	100	NA	100	NA	NA	NA	100	100	NA	NA	NA	NA	NA	NA	100	100	100	100	NA	100	NA	NA	100	NA	100	NA	NA	NA	99.68	NA	100	NA	100	100	100	99.93	100	99.62	NA	NA	NA	100	NA
ESC_HC7060AA_AS	167	A	NA	100	NA	100	NA	NA	NA	100	100	NA	NA	NA	NA	NA	NA	100	100	100	100	NA	100	NA	NA	100	NA	100	NA	NA	NA	99.68	NA	100	NA	NA	100	100	99.93	100	NA	NA	NA	NA	100	NA
ESC_HC7299AA_AS	167	A	NA	100	100	100	NA	NA	NA	100	NA	NA	NA	NA	NA	NA	NA	100	100	100	100	NA	99.96	NA	NA	100	NA	100	NA	NA	NA	NA	NA	100	NA	100	100	100	99.93	100	99.62	NA	NA	NA	100	NA
ESC_HC7810AA_AS	167	A	NA	100	NA	100	NA	NA	NA	100	100	NA	NA	NA	NA	NA	NA	100	100	100	100	NA	100	NA	NA	100	NA	99.92	NA	NA	NA	99.68	NA	100	NA	100	100	100	99.93	100	99.62	NA	NA	NA	100	NA
ESC_HC7933AA_AS	167	A	NA	100	NA	100	NA	NA	NA	100	100	NA	NA	NA	NA	NA	NA	100	100	100	100	NA	100	100	NA	100	NA	100	NA	NA	NA	NA	NA	100	100	100	100	100	99.93	100	NA	NA	NA	NA	100	NA
ESC_HC7934AA_AS	167	A	NA	100	NA	100	NA	NA	NA	100	100	NA	NA	NA	NA	NA	NA	100	100	100	100	NA	100	NA	NA	100	NA	100	NA	NA	NA	99.68	NA	100	NA	100	100	100	99.93	100	99.62	NA	NA	NA	100	NA
ESC_HC8093AA_AS	167	A	NA	100	NA	100	NA	NA	NA	100	100	NA	NA	NA	NA	NA	NA	100	100	100	NA	NA	100	NA	NA	100	NA	100	NA	NA	NA	99.68	NA	100	NA	100	100	100	99.93	100	99.62	NA	NA	NA	100	NA
ESC_HC8308AA_AS	167	A	NA	100	NA	100	NA	NA	NA	100	100	NA	NA	NA	NA	NA	NA	100	100	100	100	NA	100	NA	NA	100	NA	100	NA	NA	NA	99.68	NA	100	NA	100	100	100	99.93	100	99.62	NA	NA	NA	100	NA
ESC_HC8309AA_AS	167	A	NA	100	NA	100	NA	NA	NA	100	100	NA	NA	NA	NA	NA	NA	100	100	100	100	NA	100	NA	NA	100	NA	100	NA	NA	NA	99.68	NA	100	NA	100	100	100	99.93	100	99.62	NA	NA	NA	100	NA
ESC_HC8345AA_AS	167	A	NA	100	NA	100	NA	NA	NA	100	100	NA	NA	NA	NA	NA	NA	100	100	100	100	NA	100	100	NA	100	NA	100	NA	NA	NA	NA	NA	100	100	100	100	100	99.93	100	NA	NA	NA	NA	100	NA
ESC_HC8411AA_AS	167	A	NA	100	NA	100	NA	NA	NA	100	100	NA	NA	NA	NA	NA	NA	100	100	100	100	NA	100	NA	NA	100	NA	100	NA	NA	NA	99.68	NA	100	NA	100	100	100	99.93	100	99.62	NA	NA	NA	100	NA
ESC_HC8412AA_AS	167	A	NA	100	NA	100	NA	NA	NA	100	100	NA	NA	NA	NA	NA	NA	100	100	100	99.3	NA	100	100	NA	100	NA	100	NA	NA	NA	99.68	NA	100	NA	100	100	100	99.93	100	99.62	NA	NA	NA	100	NA
ESC_HC8413AA_AS	167	A	NA	NA	NA	100	NA	NA	NA	100	100	NA	NA	NA	NA	NA	NA	100	100	100	NA	NA	100	NA	NA	100	NA	100	NA	NA	NA	99.68	NA	100	NA	100	100	100	99.93	100	99.62	NA	NA	NA	100	NA
ESC_HC8439AA_AS	167	A	NA	100	NA	100	NA	NA	NA	100	100	NA	NA	NA	NA	NA	NA	100	100	100	99.3	100	100	100	NA	100	NA	100	NA	NA	NA	99.68	NA	100	NA	100	100	100	99.93	100	99.62	NA	NA	NA	100	NA
ESC_HC8440AA_AS	167	A	NA	100	NA	100	NA	NA	NA	100	100	NA	NA	NA	NA	NA	NA	100	100	100	100	NA	100	NA	NA	100	NA	100	NA	NA	NA	99.68	NA	100	NA	100	100	100	99.93	100	NA	NA	NA	NA	100	NA
ESC_HC8466AA_AS	167	A	NA	100	NA	100	NA	NA	NA	100	100	NA	NA	NA	NA	NA	NA	100	100	100	99.3	100	100	NA	NA	100	NA	100	NA	NA	NA	99.68	NA	100	NA	100	100	100	99.93	100	99.62	NA	NA	NA	100	NA
ESC_HC8470AA_AS	167	A	NA	100	89.91	100	NA	NA	NA	100	100	NA	NA	NA	NA	NA	NA	100	100	100	100	NA	100	100	NA	100	NA	100	NA	NA	NA	NA	NA	NA	NA	100	100	100	99.93	100	NA	NA	NA	NA	100	NA
ESC_HC8471AA_AS	167	A	NA	100	NA	100	NA	NA	NA	100	100	NA	NA	NA	NA	NA	NA	100	100	100	100	NA	100	NA	NA	100	NA	100	NA	NA	NA	99.68	NA	100	NA	100	100	100	99.93	100	99.62	NA	NA	NA	100	NA
ESC_HC8744AA_AS	167	A	NA	100	NA	100	NA	NA	NA	100	100	NA	NA	NA	NA	NA	NA	100	100	100	100	NA	100	100	NA	100	NA	100	NA	NA	NA	99.68	NA	100	NA	100	100	100	99.93	100	NA	NA	NA	NA	100	NA
ESC_HC9293AA_AS	167	A	NA	100	NA	100	NA	NA	NA	100	100	NA	NA	NA	NA	NA	NA	100	100	100	99.3	NA	100	100	NA	100	NA	100	NA	NA	NA	99.68	NA	100	NA	100	100	100	99.93	100	99.62	99.83	NA	NA	100	NA
ESC_HC9316AA_AS	167	A	NA	100	NA	100	NA	NA	NA	100	100	NA	NA	NA	NA	NA	NA	100	100	100	99.3	NA	100	100	100	100	NA	100	NA	NA	NA	99.68	NA	100	NA	100	100	100	99.93	100	99.62	NA	NA	NA	100	NA
ESC_HC9354AA_AS	167	A	NA	100	NA	100	NA	NA	NA	100	100	NA	NA	NA	NA	NA	NA	100	100	100	100	NA	100	NA	NA	100	NA	100	NA	NA	NA	99.68	100	100	NA	100	100	100	99.93	100	99.62	NA	NA	NA	100	NA
ESC_HC9356AA_AS	167	A	NA	100	NA	100	NA	NA	NA	100	100	NA	NA	NA	NA	NA	NA	100	100	100	100	NA	100	NA	NA	100	NA	100	NA	NA	NA	99.68	NA	100	NA	100	100	100	99.93	100	99.62	NA	NA	NA	100	NA
ESC_HC9364AA_AS	167	A	NA	100	100	100	NA	NA	NA	100	NA	NA	NA	NA	NA	NA	NA	100	100	100	100	NA	100	NA	NA	100	NA	100	NA	NA	NA	NA	NA	100	NA	100	100	100	99.93	100	NA	NA	NA	NA	100	NA
ESC_HC9371AA_AS	167	A	NA	100	NA	100	NA	NA	NA	100	100	NA	NA	NA	NA	NA	NA	100	100	100	99.3	NA	100	100	NA	100	NA	100	NA	NA	NA	99.68	NA	100	NA	100	99.89	100	99.93	100	99.62	NA	NA	NA	100	NA
ESC_HC9399AA_AS	167	A	NA	100	NA	100	NA	NA	NA	100	100	NA	NA	NA	NA	NA	NA	100	100	100	100	NA	100	NA	NA	100	NA	100	NA	NA	NA	99.68	NA	100	NA	100	100	100	99.93	100	99.62	NA	NA	NA	100	NA
ESC_HC9402AA_AS	167	A	NA	100	NA	100	NA	NA	NA	100	100	NA	NA	NA	NA	NA	NA	100	100	100	100	NA	100	100	NA	100	NA	100	NA	NA	NA	NA	NA	100	100	100	100	100	99.93	100	NA	NA	NA	NA	100	NA
ESC_HC9436AA_AS	167	A	NA	100	NA	100	NA	NA	NA	100	100	NA	NA	NA	NA	NA	NA	100	100	100	99.3	NA	100	100	100	100	NA	100	NA	NA	NA	99.68	NA	NA	NA	100	100	100	99.93	100	99.62	NA	NA	NA	100	NA
ESC_HC9469AA_AS	167	A	NA	100	NA	100	NA	NA	NA	100	100	NA	NA	NA	NA	NA	NA	100	100	100	99.3	NA	100	100	100	100	NA	100	NA	NA	NA	99.68	NA	100	NA	100	100	100	99.93	100	NA	NA	NA	NA	100	100
ESC_HC9517AA_AS	167	A	NA	100	NA	100	NA	NA	NA	100	100	NA	NA	NA	NA	NA	NA	100	100	100	100	NA	100	NA	NA	100	NA	100	NA	NA	NA	99.68	NA	100	NA	100	100	100	99.93	100	NA	NA	NA	NA	100	NA
ESC_HC9519AA_AS	167	A	NA	100	NA	100	NA	NA	NA	100	100	NA	NA	NA	NA	NA	NA	100	100	100	100	NA	100	NA	NA	100	NA	100	NA	NA	NA	99.68	NA	100	NA	100	100	100	99.93	100	NA	NA	NA	NA	100	NA
ESC_HC9946AA_AS	167	A	NA	100	100	100	NA	NA	NA	100	100	NA	NA	NA	NA	NA	NA	100	100	100	100	NA	100	100	NA	100	NA	100	NA	NA	NA	NA	NA	100	NA	100	100	100	99.93	100	NA	NA	NA	NA	100	NA
ESC_HC9954AA_AS	167	A	NA	100	NA	100	NA	NA	NA	100	100	NA	NA	NA	NA	NA	NA	100	100	100	100	NA	100	NA	NA	100	NA	100	NA	NA	NA	99.68	NA	100	NA	100	100	100	99.93	100	99.62	NA	NA	NA	100	NA
ESC_HC9957AA_AS	167	A	NA	100	NA	100	NA	NA	NA	100	100	NA	NA	NA	NA	NA	NA	100	100	100	99.3	NA	100	100	NA	100	NA	100	NA	NA	NA	99.68	NA	100	NA	100	100	100	99.93	100	99.62	NA	NA	NA	100	NA
ESC_IA0211AA_AS	167	A	NA	100	NA	100	NA	NA	NA	100	100	NA	NA	NA	NA	NA	NA	100	100	100	100	NA	100	100	NA	100	NA	100	NA	NA	NA	99.68	100	100	NA	100	100	100	99.93	100	NA	NA	NA	NA	100	NA
ESC_IA0226AA_AS	167	A	NA	100	NA	100	NA	NA	NA	100	100	NA	NA	NA	NA	NA	NA	100	100	100	100	NA	100	100	100	100	NA	100	NA	100	NA	99.68	100	100	NA	100	100	100	99.93	100	NA	NA	NA	NA	100	NA
ESC_IA3291AA_AS	167	A	NA	100	NA	100	NA	NA	NA	100	100	NA	NA	NA	NA	NA	NA	100	100	100	100	NA	100	100	100	100	NA	100	NA	100	NA	99.68	NA	100	NA	100	100	100	99.93	100	NA	NA	NA	NA	100	NA
ESC_IA6359AA_AS	167	A	NA	100	NA	100	NA	NA	100	100	100	NA	NA	NA	NA	NA	NA	100	100	100	100	NA	100	100	100	100	NA	100	NA	NA	NA	99.68	100	100	NA	100	100	100	99.93	100	NA	NA	NA	NA	100	NA
ESC_IA7512AA_AS	167	A	NA	100	NA	100	NA	NA	NA	100	100	NA	NA	NA	NA	NA	NA	100	100	100	100	NA	100	NA	NA	100	NA	100	NA	NA	NA	99.68	100	NA	NA	100	100	100	99.93	100	NA	NA	NA	NA	100	NA
ESC_IA7977AA_AS	167	A	NA	100	NA	100	NA	NA	NA	100	100	NA	NA	NA	NA	NA	NA	100	100	100	99.3	NA	100	NA	NA	100	NA	100	NA	NA	NA	99.68	NA	100	NA	100	100	100	99.93	100	99.62	NA	NA	NA	100	NA
ESC_IA7980AA_AS	167	A	NA	100	NA	100	NA	NA	NA	100	100	NA	NA	NA	NA	NA	NA	100	100	100	99.3	NA	100	NA	NA	100	NA	100	NA	NA	NA	99.68	NA	93.17	NA	100	100	100	99.93	100	99.62	99.83	NA	NA	100	NA
ESC_IA7994AA_AS	167	A	NA	100	NA	100	NA	NA	NA	100	100	NA	NA	NA	NA	NA	NA	100	100	100	99.3	NA	100	NA	NA	100	NA	100	NA	NA	NA	99.68	NA	100	NA	100	100	100	99.93	100	99.62	NA	NA	NA	100	NA
ESC_IA8066AA_AS	167	A	NA	100	100	100	NA	NA	NA	100	NA	NA	NA	NA	NA	NA	NA	100	100	100	100	NA	100	NA	100	100	NA	100	100	NA	NA	100	NA	100	NA	100	100	100	99.93	100	NA	NA	NA	NA	100	100
ESC_IA9005AA_AS	167	A	NA	100	NA	100	NA	NA	NA	100	100	NA	NA	NA	NA	NA	NA	100	100	100	100	NA	100	100	100	100	NA	100	NA	NA	NA	99.68	100	100	NA	100	100	100	99.93	100	NA	NA	NA	NA	100	NA
ESC_IA9006AA_AS	167	A	NA	100	NA	100	NA	NA	NA	100	100	NA	NA	NA	NA	NA	NA	100	100	100	100	NA	100	100	100	100	NA	100	NA	NA	NA	99.68	100	100	NA	100	100	100	99.93	100	NA	NA	NA	NA	100	NA
ESC_IA9132AA_AS	167	A	NA	100	NA	100	NA	NA	NA	100	100	NA	NA	NA	NA	NA	NA	100	100	100	100	100	100	100	100	100	NA	100	NA	NA	NA	99.68	100	100	NA	100	100	NA	99.93	100	NA	NA	NA	NA	100	NA
ESC_IA9720AA_AS	167	A	NA	100	NA	100	NA	NA	NA	100	100	NA	NA	NA	NA	NA	NA	100	100	100	100	NA	100	100	100	100	NA	100	NA	NA	NA	99.68	100	100	NA	100	100	100	99.93	100	NA	NA	NA	NA	100	NA
ESC_IA9725AA_AS	167	A	NA	100	NA	100	NA	NA	NA	100	100	NA	NA	NA	NA	NA	NA	100	100	100	100	NA	100	100	100	100	NA	100	NA	NA	NA	99.68	100	100	NA	100	100	100	99.93	100	NA	NA	NA	NA	100	NA
ESC_IA9760AA_AS	167	A	NA	100	NA	NA	NA	NA	NA	100	100	NA	NA	NA	NA	NA	NA	100	100	100	100	NA	100	100	NA	100	NA	100	NA	NA	NA	99.68	NA	NA	NA	100	100	100	99.93	100	NA	NA	NA	NA	100	NA
ESC_IA9974AA_AS	167	A	NA	100	NA	100	NA	NA	NA	100	100	NA	NA	NA	NA	NA	NA	100	100	100	100	NA	100	NA	100	100	NA	100	NA	NA	NA	99.68	100	100	NA	100	100	100	99.93	100	NA	NA	NA	NA	100	NA
ESC_IB0389AA_AS	167	A	NA	100	NA	100	NA	NA	100	NA	100	NA	NA	NA	NA	NA	NA	100	100	100	100	NA	100	100	100	100	NA	100	NA	NA	NA	99.68	NA	100	NA	100	100	100	99.93	100	NA	NA	NA	NA	100	NA
ESC_IB6007AA_AS	167	A	NA	100	NA	100	NA	NA	NA	100	100	NA	NA	NA	NA	NA	NA	100	100	100	100	NA	100	100	NA	100	NA	100	NA	NA	NA	99.68	NA	100	NA	100	100	100	99.93	100	NA	NA	NA	NA	100	NA
ESC_IB6023AA_AS	167	A	NA	100	NA	100	NA	NA	NA	100	100	NA	NA	NA	NA	NA	NA	100	100	100	100	NA	100	NA	100	100	NA	100	NA	NA	NA	99.68	100	100	NA	100	100	100	99.93	100	NA	NA	NA	NA	100	NA
ESC_IB6055AA_AS	167	A	NA	100	NA	100	NA	NA	NA	100	100	NA	NA	NA	NA	NA	NA	100	100	100	99.3	NA	100	NA	NA	100	NA	100	NA	NA	NA	99.68	NA	100	NA	100	100	100	99.93	100	99.62	NA	NA	NA	100	NA
ESC_IB6057AA_AS	167	A	NA	100	NA	100	NA	NA	NA	100	100	NA	NA	NA	NA	NA	NA	100	100	100	99.3	NA	100	NA	NA	100	NA	100	NA	NA	NA	99.68	NA	100	NA	100	100	100	99.93	100	99.62	NA	NA	NA	100	NA
ESC_IB6061AA_AS	167	A	NA	100	NA	100	NA	NA	NA	100	100	NA	NA	NA	NA	NA	NA	100	100	100	99.3	NA	100	NA	NA	100	NA	100	NA	NA	NA	99.68	NA	100	NA	100	100	100	99.93	100	99.62	NA	NA	NA	100	NA
ESC_IB6063AA_AS	167	A	NA	100	NA	100	NA	NA	NA	100	100	NA	NA	NA	NA	NA	NA	100	100	100	99.3	NA	100	100	NA	100	NA	100	NA	NA	NA	99.68	NA	100	NA	100	100	100	99.93	100	99.62	NA	NA	NA	100	NA
ESC_IB6065AA_AS	167	A	NA	100	NA	100	NA	NA	NA	100	100	NA	NA	NA	NA	NA	NA	100	100	100	100	NA	100	100	NA	100	NA	100	NA	NA	NA	99.68	NA	100	NA	100	100	100	99.93	100	NA	NA	NA	NA	100	NA
ESC_IB6071AA_AS	167	A	NA	100	NA	100	NA	NA	NA	100	100	NA	NA	NA	NA	NA	NA	100	100	100	99.3	NA	100	NA	NA	100	NA	100	NA	NA	NA	99.68	NA	NA	NA	100	100	100	99.93	100	99.62	NA	NA	NA	100	NA
ESC_IB6101AA_AS	167	A	NA	100	NA	100	NA	NA	NA	100	100	NA	NA	NA	NA	NA	NA	100	100	100	99.3	NA	100	NA	NA	100	NA	100	NA	NA	NA	99.68	NA	100	NA	100	100	100	99.93	100	99.62	NA	NA	NA	100	NA
ESC_IB6124AA_AS	167	A	NA	100	NA	100	NA	NA	NA	100	100	NA	NA	NA	NA	NA	NA	100	100	100	99.3	NA	100	100	NA	100	NA	100	NA	NA	NA	99.68	NA	100	NA	100	100	100	99.93	100	99.62	NA	NA	NA	100	NA
ESC_IB6134AA_AS	167	A	NA	100	NA	100	NA	NA	NA	100	100	NA	NA	NA	NA	NA	NA	100	100	100	99.3	NA	100	NA	NA	100	NA	100	NA	NA	NA	99.68	NA	100	NA	100	100	100	99.93	100	99.62	NA	NA	NA	100	NA
ESC_IB6143AA_AS	167	A	NA	100	NA	100	NA	NA	NA	100	100	NA	NA	NA	NA	NA	NA	100	100	100	100	NA	100	100	NA	100	NA	100	NA	NA	NA	99.68	NA	NA	NA	100	100	100	99.93	100	NA	NA	NA	NA	100	NA
ESC_IB6146AA_AS	167	A	NA	100	NA	100	NA	NA	NA	100	100	NA	NA	NA	NA	NA	NA	100	100	100	99.3	NA	100	NA	NA	100	NA	100	NA	NA	NA	99.68	NA	100	NA	100	100	100	99.93	100	99.62	NA	NA	NA	100	NA
ESC_IB6151AA_AS	167	A	NA	100	NA	100	NA	NA	NA	100	100	NA	NA	NA	NA	NA	NA	100	100	100	99.3	NA	100	NA	NA	100	NA	100	NA	NA	NA	99.68	NA	NA	NA	100	100	100	99.93	100	99.62	NA	NA	NA	100	NA
ESC_IB6158AA_AS	167	A	NA	100	NA	100	NA	NA	NA	100	100	NA	NA	NA	NA	NA	NA	100	100	100	99.3	NA	100	100	NA	100	NA	100	NA	NA	NA	99.68	NA	100	NA	100	100	100	99.93	100	99.62	NA	NA	NA	100	NA
ESC_IB6161AA_AS	167	A	NA	100	NA	100	NA	NA	NA	100	100	NA	NA	NA	NA	NA	NA	100	100	100	99.3	NA	100	100	NA	100	NA	100	NA	NA	NA	99.68	NA	87.57	NA	100	100	100	99.93	100	NA	NA	NA	NA	100	NA
ESC_IB6172AA_AS	167	A	NA	100	NA	100	NA	NA	NA	100	100	NA	NA	NA	NA	NA	NA	100	100	100	100	NA	100	100	100	100	NA	100	NA	NA	NA	NA	NA	100	NA	100	100	100	99.93	100	NA	99.83	NA	NA	100	NA
ESC_IB6179AA_AS	167	A	NA	100	NA	100	NA	NA	NA	100	100	NA	NA	NA	NA	NA	NA	100	100	100	99.3	NA	100	100	NA	100	NA	100	NA	NA	NA	99.68	NA	100	NA	100	100	100	99.93	100	99.62	NA	NA	NA	100	NA
ESC_IB6181AA_AS	167	A	NA	100	NA	100	NA	NA	NA	100	100	NA	NA	NA	NA	NA	NA	100	100	100	99.3	NA	100	100	NA	100	NA	100	NA	NA	NA	99.68	NA	100	NA	100	100	100	99.93	100	99.62	NA	NA	NA	100	NA
ESC_IB6214AA_AS	167	A	NA	100	NA	100	NA	NA	NA	100	100	NA	NA	NA	NA	NA	NA	100	100	100	99.3	NA	100	NA	NA	100	NA	100	NA	NA	NA	99.68	NA	100	NA	100	100	100	99.93	100	99.62	NA	NA	NA	100	NA
ESC_IB6226AA_AS	167	A	NA	100	100	100	NA	NA	NA	100	NA	NA	NA	NA	NA	NA	NA	100	100	100	100	NA	100	NA	NA	100	NA	100	NA	NA	NA	NA	NA	100	NA	100	100	100	99.93	100	NA	NA	NA	NA	100	NA
ESC_IB6250AA_AS	167	A	NA	100	NA	100	NA	NA	NA	100	99.72	NA	NA	NA	NA	NA	NA	100	100	100	99.4	NA	100	100	NA	100	NA	100	NA	NA	NA	99.68	100	100	NA	100	100	100	99.93	100	99.62	NA	NA	NA	100	NA
ESC_IB6497AA_AS	167	A	NA	100	100	100	NA	NA	NA	100	NA	NA	NA	NA	NA	NA	NA	100	100	100	100	NA	100	100	NA	100	NA	100	NA	NA	NA	NA	NA	100	NA	100	100	100	99.93	100	NA	NA	NA	NA	100	NA
ESC_IB6498AA_AS	167	A	NA	100	100	100	NA	NA	NA	100	NA	NA	NA	NA	NA	NA	NA	100	100	100	100	NA	100	100	NA	100	NA	100	NA	NA	NA	NA	NA	100	NA	100	100	100	99.93	100	NA	NA	NA	NA	100	NA
ESC_IB6499AA_AS	167	A	NA	100	100	100	NA	NA	NA	100	NA	NA	NA	NA	NA	NA	NA	100	100	100	100	NA	100	100	NA	100	NA	100	NA	NA	NA	NA	NA	100	NA	100	100	100	99.93	100	NA	NA	NA	NA	100	NA
ESC_IB6500AA_AS	167	A	NA	100	100	100	NA	NA	NA	100	NA	NA	NA	NA	NA	NA	NA	100	100	100	100	NA	100	100	NA	100	NA	100	NA	NA	NA	NA	NA	100	NA	100	100	100	99.93	100	NA	NA	NA	NA	100	NA
ESC_IB6501AA_AS	167	A	NA	100	100	100	NA	NA	NA	100	NA	NA	NA	NA	NA	NA	NA	100	100	100	100	NA	100	100	NA	100	NA	100	NA	NA	NA	NA	NA	100	NA	100	100	100	99.93	100	NA	NA	NA	NA	100	NA
ESC_IB7897AA_AS	167	A	NA	100	NA	100	NA	NA	NA	100	100	NA	NA	NA	NA	NA	NA	100	100	100	99.95	NA	100	100	100	100	NA	100	NA	NA	NA	NA	100	100	100	100	100	100	99.93	100	94.84	NA	NA	NA	100	NA
ESC_IB7910AA_AS	167	A	NA	100	NA	100	NA	NA	NA	100	100	NA	NA	NA	NA	NA	NA	100	100	100	99.95	NA	100	100	100	100	NA	100	NA	NA	NA	NA	100	100	100	100	100	100	99.93	100	94.84	NA	NA	NA	100	NA
ESC_IC0144AA_AS	167	A	NA	100	NA	100	NA	NA	NA	100	100	NA	NA	NA	NA	NA	NA	100	100	100	100	NA	100	NA	NA	100	NA	100	NA	NA	NA	99.68	NA	100	NA	100	100	100	99.93	100	NA	NA	NA	NA	100	NA
ESC_IC0194AA_AS	167	A	NA	100	NA	100	NA	NA	NA	100	100	NA	NA	NA	NA	NA	NA	100	100	100	100	NA	100	NA	NA	100	NA	100	NA	NA	NA	99.68	NA	100	NA	100	100	100	99.93	100	99.62	NA	NA	NA	100	NA
ESC_IC0653AA_AS	167	A	NA	100	NA	100	NA	NA	NA	100	100	NA	NA	NA	NA	NA	NA	100	100	100	99.3	NA	100	100	NA	100	NA	100	NA	NA	NA	99.68	NA	100	NA	100	100	100	99.93	100	99.62	NA	NA	NA	100	NA
ESC_IC0654AA_AS	167	A	NA	100	NA	100	NA	NA	NA	100	100	NA	NA	NA	NA	NA	NA	100	100	100	100	NA	100	NA	NA	100	NA	100	NA	NA	NA	99.68	NA	100	NA	100	100	100	99.93	100	99.62	NA	NA	NA	100	NA
ESC_IC0655AA_AS	167	A	NA	100	NA	100	NA	NA	NA	100	100	NA	NA	NA	NA	NA	NA	100	100	100	100	NA	100	NA	NA	100	NA	100	NA	NA	NA	99.68	NA	100	NA	100	100	100	99.93	100	NA	NA	NA	NA	100	NA
ESC_IC0680AA_AS	167	A	NA	NA	NA	100	NA	NA	NA	100	100	NA	NA	NA	NA	NA	NA	100	100	100	100	NA	100	NA	NA	100	NA	100	NA	NA	NA	99.68	NA	100	NA	100	100	100	99.93	100	99.62	NA	NA	NA	100	NA
ESC_IC0681AA_AS	167	A	NA	100	NA	100	NA	NA	NA	100	100	NA	NA	NA	NA	NA	NA	100	100	100	100	NA	100	NA	NA	100	NA	100	NA	NA	NA	99.68	NA	100	NA	100	100	100	99.93	100	99.62	99.83	NA	NA	100	NA
ESC_IC0704AA_AS	167	A	NA	100	NA	100	NA	NA	NA	100	100	NA	NA	NA	NA	NA	NA	100	100	100	99.3	NA	100	NA	NA	100	NA	100	NA	NA	NA	99.68	NA	NA	NA	100	100	100	99.93	100	99.62	NA	NA	NA	100	NA
ESC_IC1881AA_AS	167	A	NA	100	NA	100	NA	NA	NA	100	100	NA	NA	NA	NA	NA	NA	100	100	100	99.3	NA	100	100	NA	100	NA	100	NA	NA	NA	99.68	NA	NA	NA	100	100	100	99.93	100	99.62	NA	NA	NA	100	NA
ESC_IC1882AA_AS	167	A	NA	100	NA	100	NA	NA	NA	100	100	NA	NA	NA	NA	NA	NA	100	100	100	100	NA	100	NA	NA	100	NA	100	NA	NA	NA	99.68	NA	100	NA	100	100	100	99.93	100	NA	NA	NA	NA	100	NA
ESC_IC1883AA_AS	167	A	NA	100	NA	100	NA	NA	NA	100	100	NA	NA	NA	NA	NA	NA	100	100	100	100	NA	100	NA	NA	100	NA	100	NA	NA	NA	99.68	NA	100	NA	100	100	100	99.93	100	99.62	NA	NA	NA	100	NA
ESC_IC2079AA_AS	167	A	NA	100	NA	100	NA	NA	NA	100	100	NA	NA	NA	NA	NA	NA	100	100	100	99.3	NA	100	100	100	100	NA	100	100	NA	NA	NA	NA	100	NA	100	100	100	99.93	100	99.62	NA	NA	NA	100	NA
ESC_IC2130AA_AS	167	A	NA	100	NA	100	NA	NA	NA	100	100	NA	NA	NA	NA	NA	NA	100	100	100	100	NA	100	100	NA	100	NA	100	NA	NA	NA	99.68	NA	100	NA	100	100	100	99.93	100	NA	NA	NA	NA	100	NA
ESC_IC2752AA_AS	167	A	NA	100	NA	100	NA	NA	NA	100	100	NA	NA	NA	NA	NA	NA	100	100	100	99.3	100	100	100	NA	100	NA	100	NA	NA	NA	99.68	NA	100	NA	100	100	100	99.93	100	99.62	NA	NA	NA	100	NA
ESC_IC2805AA_AS	167	A	NA	100	NA	100	NA	NA	NA	100	100	NA	NA	86.21	NA	NA	NA	100	100	100	100	NA	100	100	NA	100	NA	100	NA	NA	NA	99.68	NA	100	NA	100	100	100	99.93	100	NA	NA	NA	NA	100	NA
ESC_IC2869AA_AS	167	A	NA	100	NA	100	NA	NA	NA	100	100	NA	NA	NA	NA	NA	NA	100	100	100	100	NA	100	NA	NA	100	NA	100	NA	NA	NA	99.68	NA	100	NA	100	100	100	NA	100	99.62	NA	NA	NA	100	NA
ESC_IC2870AA_AS	167	A	NA	100	NA	100	NA	NA	NA	100	100	NA	NA	NA	NA	NA	NA	100	100	100	99.3	NA	100	100	NA	100	NA	100	NA	NA	NA	99.68	NA	NA	NA	100	100	100	99.93	100	99.62	NA	NA	NA	100	NA
ESC_IC3268AA_AS	167	A	NA	100	NA	100	NA	NA	NA	100	100	NA	NA	NA	NA	NA	NA	100	100	100	99.3	NA	100	100	NA	100	NA	100	NA	NA	NA	NA	NA	NA	NA	100	100	100	99.93	100	99.62	NA	NA	NA	100	NA
ESC_IC3750AA_AS	167	A	NA	100	NA	100	NA	NA	NA	100	100	NA	NA	NA	NA	NA	NA	100	100	100	99.3	100	100	NA	NA	100	NA	100	NA	NA	NA	99.68	NA	100	NA	100	100	100	99.93	100	99.62	NA	NA	NA	100	NA
ESC_IC3752AA_AS	167	A	NA	100	NA	100	NA	NA	NA	100	100	NA	NA	NA	NA	NA	NA	100	100	100	99.3	100	100	NA	NA	100	NA	100	NA	NA	NA	99.68	NA	100	NA	100	100	100	99.93	100	99.62	NA	NA	NA	100	NA
ESC_IC4213AA_AS	167	A	NA	100	NA	100	NA	NA	NA	100	100	NA	NA	NA	NA	NA	NA	100	100	100	100	NA	100	NA	NA	100	NA	100	NA	NA	NA	99.68	NA	100	NA	100	100	100	99.93	100	99.62	NA	NA	NA	100	NA
ESC_IC4214AA_AS	167	A	NA	100	NA	100	NA	NA	NA	100	100	NA	NA	NA	NA	NA	NA	100	100	100	100	NA	100	NA	NA	100	NA	100	NA	NA	NA	99.68	NA	100	NA	100	100	100	99.93	100	NA	NA	NA	NA	100	NA
ESC_IC4238AA_AS	167	A	NA	100	NA	100	NA	100	NA	100	100	100	100	NA	NA	NA	NA	100	100	100	99.3	NA	100	100	100	100	NA	100	NA	NA	NA	99.68	NA	100	NA	100	100	100	99.93	100	94.84	NA	NA	NA	100	NA
ESC_IC4257AA_AS	167	A	NA	100	NA	100	NA	NA	NA	100	100	NA	NA	NA	NA	NA	NA	100	100	100	100	NA	100	NA	NA	100	NA	100	NA	NA	NA	99.68	NA	86.34	NA	100	100	100	99.93	100	99.62	NA	NA	NA	100	NA
ESC_IC4477AA_AS	167	A	NA	100	NA	100	NA	NA	NA	100	100	NA	NA	NA	NA	NA	NA	100	100	100	100	NA	100	100	NA	100	NA	100	NA	NA	NA	99.68	NA	100	NA	100	100	100	99.93	100	NA	NA	NA	NA	100	NA
ESC_IC4637AA_AS	167	A	NA	100	NA	100	NA	NA	NA	100	100	NA	NA	NA	NA	NA	NA	100	100	100	99.3	NA	100	100	NA	100	NA	100	NA	NA	NA	99.68	NA	NA	NA	100	100	100	99.93	100	99.62	NA	NA	NA	100	NA
ESC_IC4638AA_AS	167	A	NA	100	NA	100	NA	NA	NA	100	100	NA	NA	NA	NA	NA	NA	100	100	100	100	NA	100	NA	NA	100	NA	100	NA	NA	NA	99.68	NA	100	NA	100	100	100	99.93	100	NA	NA	NA	NA	100	NA
ESC_IC5312AA_AS	167	A	NA	100	NA	100	NA	NA	NA	100	100	NA	NA	NA	NA	NA	NA	100	100	100	100	NA	100	NA	NA	100	NA	100	NA	NA	NA	99.68	NA	100	NA	100	100	100	99.93	100	NA	NA	NA	NA	100	NA
ESC_IC5338AA_AS	167	A	NA	100	NA	100	NA	NA	NA	100	100	NA	NA	NA	NA	NA	NA	100	100	100	100	NA	100	NA	NA	100	NA	100	NA	NA	NA	99.68	NA	100	NA	100	100	100	99.93	100	NA	NA	NA	NA	100	NA
ESC_IC5449AA_AS	167	A	NA	100	NA	100	NA	NA	NA	100	100	NA	NA	NA	NA	NA	NA	100	100	100	99.3	NA	100	NA	NA	100	NA	100	NA	NA	NA	99.68	NA	100	NA	100	100	100	99.93	100	99.62	NA	NA	NA	100	NA
ESC_IC5646AA_AS	167	A	NA	100	NA	100	NA	NA	NA	100	100	NA	NA	NA	NA	NA	NA	100	100	100	100	NA	100	100	NA	100	NA	100	NA	NA	NA	99.68	NA	100	NA	100	100	100	99.93	100	NA	99.83	NA	NA	100	NA
ESC_IC5831AA_AS	167	A	NA	100	100	100	NA	NA	NA	100	NA	NA	NA	NA	NA	NA	NA	100	100	100	100	NA	100	100	100	100	NA	100	NA	NA	NA	NA	NA	100	NA	100	100	100	99.93	100	NA	NA	NA	NA	100	NA
ESC_IC6476AA_AS	167	A	NA	100	NA	100	NA	NA	NA	100	100	NA	NA	NA	NA	NA	NA	100	100	100	99.3	NA	100	NA	NA	100	NA	100	NA	NA	NA	99.68	NA	100	NA	100	100	100	99.93	100	99.62	NA	NA	NA	100	NA
ESC_IC6479AA_AS	167	A	NA	100	NA	100	NA	NA	NA	100	100	NA	NA	NA	NA	NA	NA	100	100	100	100	NA	100	NA	NA	100	NA	100	NA	NA	NA	99.68	100	NA	NA	100	100	100	99.93	100	NA	NA	NA	NA	100	NA
ESC_IC6481AA_AS	167	A	NA	100	NA	100	NA	NA	NA	100	100	NA	NA	NA	NA	NA	NA	100	100	100	100	NA	100	NA	NA	100	NA	100	NA	NA	NA	99.68	100	NA	NA	100	100	100	99.93	100	NA	NA	NA	NA	100	NA
ESC_IC6482AA_AS	167	A	NA	100	NA	100	NA	NA	NA	100	100	NA	NA	NA	NA	NA	NA	100	100	100	99.3	NA	100	100	NA	100	NA	100	NA	NA	NA	99.68	NA	100	NA	100	100	100	99.93	100	99.62	NA	NA	NA	100	NA
ESC_IC6485AA_AS	167	A	NA	100	NA	100	NA	NA	NA	100	100	NA	NA	NA	NA	NA	NA	100	100	100	100	NA	100	NA	NA	100	NA	100	NA	NA	NA	99.68	100	NA	NA	100	100	100	99.93	100	NA	NA	NA	NA	100	NA
ESC_IC6495AA_AS	167	A	NA	100	NA	100	NA	NA	NA	100	100	NA	NA	NA	NA	NA	NA	100	100	100	99.3	NA	100	100	NA	100	NA	100	NA	NA	NA	99.68	NA	100	NA	100	100	100	99.93	100	99.62	NA	NA	NA	100	NA
ESC_IC6498AA_AS	167	A	NA	100	NA	100	NA	NA	NA	100	NA	NA	NA	NA	NA	NA	NA	100	100	100	99.3	NA	100	100	NA	100	NA	100	NA	NA	NA	99.68	NA	100	NA	100	100	100	99.93	100	99.62	NA	NA	NA	100	NA
ESC_IC6504AA_AS	167	A	NA	100	NA	100	NA	NA	NA	100	100	NA	NA	NA	NA	NA	NA	100	100	100	100	NA	100	100	NA	100	NA	100	NA	NA	NA	99.68	NA	100	NA	100	100	100	99.93	100	NA	NA	NA	NA	100	NA
ESC_IC6505AA_AS	167	A	NA	100	NA	100	NA	NA	NA	100	100	NA	NA	NA	NA	NA	NA	100	100	100	100	NA	100	100	NA	100	NA	100	NA	NA	NA	99.68	NA	100	NA	100	100	100	99.93	100	NA	NA	NA	NA	100	NA
ESC_IC6507AA_AS	167	A	NA	100	NA	100	NA	NA	NA	100	100	NA	NA	NA	NA	NA	NA	100	100	100	99.3	NA	100	NA	NA	100	NA	100	NA	NA	NA	99.68	NA	100	NA	100	100	100	99.93	100	99.62	NA	NA	NA	100	NA
ESC_IC6732AA_AS	167	A	NA	100	NA	100	NA	NA	NA	100	100	NA	NA	NA	NA	NA	NA	100	100	100	99.3	NA	100	100	NA	100	NA	100	NA	NA	NA	99.68	NA	100	NA	100	100	100	99.93	100	99.62	NA	NA	NA	100	NA
ESC_IC6735AA_AS	167	A	NA	100	NA	100	NA	NA	NA	100	NA	NA	NA	NA	NA	NA	NA	100	100	100	99.3	NA	100	NA	NA	100	NA	100	NA	NA	NA	99.68	NA	100	NA	100	100	100	99.93	100	99.62	NA	NA	NA	100	NA
ESC_IC6737AA_AS	167	A	NA	100	NA	100	NA	NA	NA	100	100	NA	NA	NA	NA	NA	NA	100	100	100	100	NA	100	NA	NA	100	NA	100	NA	NA	NA	99.68	100	NA	NA	100	100	100	99.93	100	NA	NA	NA	NA	100	NA
ESC_IC6779AA_AS	167	A	NA	100	NA	100	NA	NA	NA	100	100	NA	NA	NA	NA	NA	NA	100	100	100	99.3	NA	100	100	NA	100	NA	100	NA	NA	NA	99.68	NA	100	NA	100	100	100	99.93	100	99.62	NA	NA	NA	100	NA
ESC_IC6781AA_AS	167	A	NA	100	NA	100	NA	NA	NA	100	100	NA	NA	NA	NA	NA	NA	100	100	100	99.3	NA	100	100	NA	100	NA	100	NA	NA	NA	99.68	NA	100	NA	100	100	100	99.93	100	99.62	NA	NA	NA	100	NA
ESC_IC6783AA_AS	167	A	NA	100	NA	100	NA	NA	NA	100	100	NA	NA	NA	NA	NA	NA	100	100	100	99.3	NA	100	NA	NA	100	NA	100	NA	NA	NA	99.68	NA	NA	NA	100	100	100	99.93	100	99.62	NA	NA	NA	100	NA
ESC_IC6785AA_AS	167	A	NA	100	NA	100	NA	NA	NA	100	100	NA	NA	NA	NA	NA	NA	100	100	100	99.3	NA	100	NA	NA	100	NA	100	NA	NA	NA	99.68	NA	NA	NA	100	100	100	99.93	100	99.62	NA	NA	NA	100	NA
ESC_IC6786AA_AS	167	A	NA	100	NA	100	NA	NA	NA	100	100	NA	NA	NA	NA	NA	NA	100	100	100	99.3	NA	100	100	NA	100	NA	100	NA	NA	NA	99.68	NA	100	NA	100	100	100	99.93	100	99.62	NA	NA	NA	100	NA
ESC_IC6806AA_AS	167	A	NA	100	NA	100	NA	NA	NA	100	100	NA	NA	NA	NA	NA	NA	100	100	100	99.3	NA	100	100	NA	100	NA	100	NA	NA	NA	99.68	NA	100	NA	100	100	100	99.93	100	99.62	NA	NA	NA	100	NA
ESC_IC6811AA_AS	167	A	NA	100	NA	100	NA	NA	NA	100	80.14	NA	NA	NA	NA	NA	NA	100	100	100	100	NA	100	100	NA	100	NA	100	NA	NA	NA	99.68	NA	NA	NA	100	100	100	99.93	100	NA	NA	NA	NA	100	NA
ESC_IC6817AA_AS	167	A	NA	100	NA	100	NA	NA	NA	100	100	NA	NA	NA	NA	NA	NA	100	100	100	99.3	NA	100	100	NA	100	NA	100	NA	NA	NA	99.68	NA	100	NA	100	100	100	99.93	100	99.62	NA	NA	NA	100	NA
ESC_IC6820AA_AS	167	A	NA	100	NA	100	NA	NA	NA	100	100	NA	NA	NA	NA	NA	NA	100	100	100	99.3	NA	100	100	NA	100	NA	100	NA	NA	NA	99.68	NA	100	NA	100	100	100	99.93	100	99.62	NA	NA	NA	100	NA
ESC_IC6821AA_AS	167	A	NA	100	NA	100	NA	NA	NA	100	100	NA	NA	NA	NA	NA	NA	100	100	100	99.3	NA	100	100	NA	100	NA	100	NA	NA	NA	99.68	NA	100	NA	100	100	100	99.93	100	99.62	NA	NA	NA	100	NA
ESC_IC7040AA_AS	167	A	NA	100	NA	100	NA	NA	NA	100	100	NA	NA	NA	NA	NA	NA	100	100	100	100	NA	100	100	100	100	NA	100	NA	NA	NA	99.68	100	100	NA	100	100	100	99.93	100	NA	NA	NA	100	100	NA
ESC_IC7042AA_AS	167	A	NA	100	NA	100	NA	NA	NA	100	100	NA	NA	NA	NA	NA	NA	100	100	100	100	NA	100	NA	NA	100	NA	100	NA	NA	NA	99.68	NA	100	NA	100	100	100	99.93	100	99.62	NA	NA	NA	100	NA
ESC_IC7044AA_AS	167	A	NA	100	NA	100	NA	NA	NA	100	100	NA	NA	NA	NA	NA	NA	100	100	100	99.3	NA	100	100	NA	100	NA	100	NA	NA	NA	99.68	NA	100	NA	100	100	100	99.93	100	99.62	NA	NA	NA	100	NA
ESC_IC7084AA_AS	167	A	NA	100	NA	100	NA	NA	NA	100	100	NA	NA	NA	NA	NA	NA	100	100	100	100	NA	100	100	NA	100	NA	100	NA	NA	NA	99.68	NA	100	NA	100	100	100	99.93	100	NA	NA	NA	NA	100	NA
ESC_IC7087AA_AS	167	A	NA	100	NA	100	NA	NA	NA	100	100	NA	NA	NA	NA	NA	NA	100	100	100	99.3	NA	100	NA	NA	100	NA	100	NA	NA	NA	99.68	NA	100	NA	100	100	100	99.93	100	99.62	NA	NA	NA	100	NA
ESC_IC7092AA_AS	167	A	NA	100	NA	100	NA	NA	NA	100	100	NA	NA	NA	NA	NA	NA	100	100	100	99.3	NA	100	100	NA	100	NA	100	NA	NA	NA	99.68	NA	100	NA	100	100	100	99.93	100	99.62	NA	NA	NA	100	NA
ESC_IC7093AA_AS	167	A	NA	100	NA	100	NA	NA	NA	100	100	NA	NA	NA	NA	NA	NA	100	100	100	100	NA	100	NA	NA	100	NA	100	NA	NA	NA	99.68	NA	100	NA	100	100	100	99.93	100	99.62	NA	NA	NA	100	NA
ESC_IC7096AA_AS	167	A	NA	100	NA	100	NA	NA	NA	100	100	NA	NA	NA	NA	NA	NA	100	100	100	99.3	NA	100	NA	NA	100	NA	100	NA	NA	NA	99.68	NA	100	NA	100	100	100	99.93	100	99.62	NA	NA	NA	100	NA
ESC_IC7098AA_AS	167	A	NA	100	NA	100	NA	NA	NA	100	100	NA	NA	NA	NA	NA	NA	100	100	100	100	NA	100	NA	NA	100	NA	100	NA	NA	NA	99.68	NA	NA	NA	100	100	100	99.93	100	99.62	NA	NA	NA	100	NA
ESC_IC7104AA_AS	167	A	NA	100	NA	100	NA	NA	NA	100	100	NA	NA	NA	NA	NA	NA	100	100	100	99.3	NA	100	100	NA	100	NA	100	NA	NA	NA	99.68	NA	100	NA	100	100	100	99.93	100	99.62	NA	NA	NA	100	NA
ESC_IC7109AA_AS	167	A	NA	100	NA	100	NA	NA	NA	100	100	NA	NA	NA	NA	NA	NA	100	100	100	99.3	NA	100	100	NA	100	NA	100	NA	NA	NA	99.68	NA	100	NA	100	100	100	99.93	100	99.62	NA	NA	NA	100	NA
ESC_IC7110AA_AS	167	A	NA	100	NA	100	NA	NA	NA	100	100	NA	NA	NA	NA	NA	NA	100	100	100	99.3	NA	100	100	NA	100	NA	100	NA	NA	NA	99.68	NA	100	NA	100	100	100	99.93	100	99.62	NA	NA	NA	100	NA
ESC_IC7116AA_AS	167	A	NA	100	NA	100	NA	NA	NA	100	100	NA	NA	NA	NA	NA	NA	100	100	100	99.3	NA	100	100	NA	100	NA	100	NA	NA	NA	99.68	NA	100	NA	100	100	100	99.93	100	99.62	NA	NA	NA	100	NA
ESC_IC7120AA_AS	167	A	NA	100	NA	100	NA	NA	NA	100	100	NA	NA	NA	NA	NA	NA	100	100	100	99.3	NA	100	NA	NA	100	NA	100	NA	NA	NA	99.68	NA	100	NA	100	100	100	99.93	100	99.62	NA	NA	NA	100	NA
ESC_IC7161AA_AS	167	A	NA	100	NA	100	NA	NA	NA	100	100	NA	NA	NA	NA	NA	NA	100	100	100	100	NA	100	NA	NA	100	NA	100	NA	NA	NA	99.68	NA	100	NA	100	100	100	99.93	100	NA	NA	NA	NA	100	NA
ESC_IC7198AA_AS	167	A	NA	100	NA	100	NA	NA	NA	100	100	NA	NA	NA	NA	NA	NA	100	100	100	100	NA	100	NA	NA	100	NA	100	NA	NA	NA	99.68	NA	100	NA	100	100	100	99.93	100	NA	NA	NA	NA	100	NA
ESC_IC7209AA_AS	167	A	NA	100	NA	100	NA	NA	NA	100	100	NA	NA	NA	NA	NA	NA	100	100	100	99.3	NA	100	100	NA	100	NA	100	NA	NA	NA	99.68	NA	100	NA	100	100	100	99.93	100	99.62	NA	NA	NA	100	NA
ESC_IC7210AA_AS	167	A	NA	100	NA	100	NA	NA	NA	100	100	NA	NA	NA	NA	NA	NA	100	100	100	99.3	NA	100	100	NA	100	NA	100	NA	NA	NA	99.68	NA	100	NA	100	100	100	99.93	100	99.62	NA	NA	NA	100	NA
ESC_IC7216AA_AS	167	A	NA	100	NA	100	NA	NA	NA	100	100	NA	NA	NA	NA	NA	NA	100	100	100	99.3	NA	100	100	NA	100	NA	100	NA	NA	NA	99.68	NA	100	NA	100	100	100	99.93	100	99.62	NA	NA	NA	100	NA
ESC_IC7218AA_AS	167	A	NA	100	NA	100	NA	NA	NA	100	100	NA	NA	NA	NA	NA	NA	100	100	100	99.3	NA	100	NA	NA	100	NA	100	NA	NA	NA	99.68	NA	100	NA	100	100	100	99.93	99.14	99.62	NA	NA	NA	100	NA
ESC_IC7227AA_AS	167	A	NA	100	NA	100	NA	NA	NA	100	100	NA	NA	NA	NA	NA	NA	100	100	100	99.3	NA	100	100	NA	100	NA	100	NA	NA	NA	99.68	NA	100	NA	100	100	100	99.93	100	99.62	NA	NA	NA	100	NA
ESC_IC7228AA_AS	167	A	NA	100	NA	100	NA	NA	NA	100	100	NA	NA	100	NA	NA	NA	100	100	100	100	NA	100	NA	100	100	NA	100	100	NA	NA	NA	100	100	NA	100	100	100	99.93	100	NA	NA	NA	NA	100	100
ESC_IC7233AA_AS	167	A	NA	100	NA	100	NA	NA	NA	100	100	NA	NA	NA	NA	NA	NA	100	100	100	100	NA	100	100	NA	100	NA	100	NA	NA	NA	99.68	NA	100	NA	100	100	100	99.93	100	NA	NA	NA	NA	100	NA
ESC_IC7234AA_AS	167	A	NA	100	NA	100	NA	NA	NA	100	100	NA	NA	NA	NA	NA	NA	100	100	100	100	NA	100	NA	NA	100	NA	100	NA	NA	NA	99.68	NA	100	NA	100	100	100	99.93	100	NA	NA	NA	NA	100	NA
ESC_IC7290AA_AS	167	A	NA	100	NA	100	NA	NA	NA	100	100	NA	NA	NA	NA	NA	NA	100	100	100	99.3	NA	100	100	NA	100	NA	100	NA	NA	NA	99.68	NA	100	NA	100	100	100	99.93	100	99.62	NA	NA	NA	100	NA
ESC_IC7301AA_AS	167	A	NA	100	NA	100	NA	NA	NA	100	100	NA	NA	NA	NA	NA	NA	100	100	100	99.3	NA	100	NA	NA	100	NA	100	NA	NA	NA	99.68	NA	100	NA	100	100	100	99.93	100	99.62	NA	NA	NA	100	NA
ESC_IC7320AA_AS	167	A	NA	100	NA	100	NA	NA	NA	100	100	NA	NA	NA	NA	NA	NA	100	100	100	99.3	NA	100	NA	NA	100	NA	100	NA	NA	NA	99.68	NA	100	NA	100	100	100	99.93	100	99.62	NA	NA	NA	100	NA
ESC_IC7323AA_AS	167	A	NA	100	NA	100	NA	NA	NA	100	100	NA	NA	NA	NA	NA	NA	100	100	100	100	NA	100	NA	NA	100	NA	100	NA	NA	NA	99.68	NA	100	NA	100	100	100	99.93	100	99.62	NA	NA	NA	100	NA
ESC_IC7333AA_AS	167	A	NA	100	NA	100	NA	NA	NA	100	100	NA	NA	NA	NA	NA	NA	100	100	100	100	NA	100	100	NA	100	NA	100	NA	NA	NA	99.68	NA	100	NA	100	100	100	99.93	100	NA	NA	NA	NA	100	NA
ESC_IC7339AA_AS	167	A	NA	100	NA	100	NA	NA	NA	100	100	NA	NA	NA	NA	NA	NA	100	100	100	100	NA	100	NA	NA	100	NA	100	NA	NA	NA	99.68	NA	100	NA	100	100	100	99.93	100	99.62	NA	NA	NA	100	NA
ESC_IC7342AA_AS	167	A	NA	100	NA	100	NA	NA	NA	100	100	NA	NA	NA	NA	NA	NA	100	100	100	100	NA	100	NA	NA	100	NA	100	NA	NA	NA	99.68	NA	100	NA	100	100	100	NA	100	99.62	NA	NA	NA	100	NA
ESC_IC7371AA_AS	167	A	NA	100	NA	100	NA	NA	NA	100	100	NA	NA	NA	NA	NA	NA	100	100	100	100	NA	100	NA	NA	100	NA	100	NA	NA	NA	99.68	NA	100	NA	100	100	100	99.93	100	99.62	NA	NA	NA	100	NA
ESC_IC7373AA_AS	167	A	NA	100	NA	100	NA	NA	NA	100	100	NA	NA	NA	NA	NA	NA	100	100	100	100	NA	100	100	NA	100	NA	100	NA	NA	NA	99.68	NA	100	NA	100	100	100	99.93	100	NA	99.83	NA	NA	100	NA
ESC_IC7403AA_AS	167	A	NA	100	NA	100	NA	NA	NA	100	100	NA	NA	NA	NA	NA	NA	100	100	100	100	NA	100	NA	NA	100	NA	100	NA	NA	NA	99.68	NA	100	NA	100	100	100	99.93	100	99.62	NA	NA	NA	100	NA
ESC_IC7404AA_AS	167	A	NA	100	NA	100	NA	NA	NA	100	100	NA	NA	NA	NA	NA	NA	100	100	100	100	NA	100	NA	NA	100	NA	100	NA	NA	NA	99.68	NA	100	NA	100	100	100	99.93	100	99.62	NA	NA	NA	100	NA
ESC_IC7411AA_AS	167	A	NA	100	NA	100	NA	NA	NA	100	100	NA	NA	NA	NA	NA	NA	100	100	100	100	NA	100	NA	NA	100	NA	100	NA	NA	NA	99.68	NA	100	NA	100	100	100	99.93	100	NA	NA	NA	NA	100	NA
ESC_IC8474AA_AS	167	A	NA	100	NA	100	NA	NA	NA	100	100	NA	NA	NA	NA	NA	NA	100	100	100	100	NA	100	NA	NA	100	NA	100	NA	NA	NA	99.68	NA	100	NA	100	100	100	99.93	100	99.62	NA	NA	NA	100	NA
ESC_IC8900AA_AS	167	A	NA	100	NA	100	NA	NA	NA	100	100	NA	NA	NA	NA	NA	NA	100	100	100	100	NA	100	NA	NA	100	NA	100	NA	NA	NA	99.68	NA	100	NA	100	100	100	99.93	100	99.62	NA	NA	NA	100	NA
ESC_IC9262AA_AS	167	A	NA	100	100	100	NA	NA	NA	100	NA	NA	NA	NA	NA	NA	NA	100	100	100	100	NA	100	NA	100	100	NA	100	NA	NA	NA	NA	NA	100	NA	100	100	100	99.93	100	99.62	NA	NA	NA	100	NA
ESC_IC9473AA_AS	167	A	NA	100	100	100	NA	NA	NA	100	NA	NA	NA	NA	NA	NA	NA	100	100	100	100	NA	100	NA	NA	100	NA	100	NA	NA	NA	NA	NA	100	NA	100	100	100	99.93	100	NA	NA	NA	NA	100	NA
ESC_IC9934AA_AS	167	A	NA	100	NA	100	NA	NA	NA	100	100	NA	NA	NA	NA	NA	NA	100	100	100	99.3	NA	100	NA	100	100	NA	100	NA	NA	NA	NA	NA	100	NA	100	100	100	99.93	100	99.62	NA	NA	NA	100	100
ESC_IC9935AA_AS	167	A	NA	100	NA	100	NA	NA	NA	100	100	NA	NA	NA	NA	NA	NA	100	100	100	99.3	NA	100	NA	100	100	NA	100	NA	NA	NA	NA	NA	100	NA	100	100	100	99.93	100	99.62	NA	NA	NA	100	100
ESC_IC9940AA_AS	167	A	NA	100	NA	100	NA	NA	NA	100	100	NA	NA	NA	NA	NA	NA	100	100	100	99.3	NA	100	100	100	100	NA	100	100	NA	NA	NA	NA	100	NA	100	100	100	99.93	100	99.62	NA	NA	NA	100	100
ESC_IC9941AA_AS	167	A	NA	100	NA	100	NA	NA	NA	100	100	NA	NA	NA	NA	NA	NA	100	100	100	99.3	NA	100	NA	100	100	NA	100	NA	NA	NA	NA	NA	100	NA	100	100	100	99.93	100	99.62	NA	NA	NA	100	100
ESC_IC9948AA_AS	167	A	NA	100	NA	100	NA	NA	NA	100	100	NA	NA	NA	NA	NA	NA	100	100	100	99.3	NA	100	NA	100	100	NA	100	NA	NA	NA	NA	NA	100	NA	100	100	100	99.93	100	99.62	NA	NA	NA	100	100
ESC_IC9949AA_AS	167	A	NA	100	NA	100	NA	NA	NA	100	100	NA	NA	NA	NA	NA	NA	100	100	100	99.3	NA	100	NA	100	100	NA	100	NA	NA	NA	NA	NA	100	NA	100	100	100	99.93	100	99.62	NA	NA	NA	100	100
ESC_IC9952AA_AS	167	A	NA	100	NA	100	NA	NA	NA	100	100	NA	NA	NA	NA	NA	NA	100	100	100	99.3	NA	100	100	100	100	NA	100	NA	NA	NA	99.68	NA	100	NA	100	100	100	99.93	100	99.62	NA	NA	NA	100	99.82
ESC_JA0067AA_AS	167	A	NA	100	NA	100	NA	NA	NA	100	100	NA	NA	NA	NA	NA	NA	100	100	100	100	NA	100	100	100	100	NA	100	NA	NA	NA	99.68	NA	100	NA	100	100	100	99.93	100	NA	NA	NA	NA	100	NA
ESC_JA0128AA_AS	167	A	NA	100	NA	100	NA	NA	NA	100	100	NA	NA	NA	NA	NA	NA	100	100	100	100	NA	100	100	100	100	NA	100	NA	NA	NA	99.68	100	100	NA	100	100	100	99.93	100	NA	NA	NA	NA	100	NA
ESC_JA0213AA_AS	167	A	NA	100	NA	100	NA	NA	NA	100	100	NA	NA	NA	NA	NA	NA	100	100	100	100	NA	100	100	100	100	NA	100	NA	NA	NA	99.68	100	100	NA	100	100	100	99.93	100	NA	NA	NA	NA	100	NA
ESC_JA0333AA_AS	167	A	NA	100	NA	100	NA	NA	NA	100	100	NA	NA	NA	NA	NA	NA	100	100	100	100	NA	100	NA	100	100	NA	100	NA	NA	NA	99.68	100	100	NA	100	100	100	99.93	100	NA	NA	NA	NA	100	NA
ESC_JA0437AA_AS	167	A	NA	100	100	100	NA	NA	NA	100	100	NA	NA	NA	NA	NA	NA	100	87.17	100	100	NA	100	100	100	100	NA	100	NA	NA	NA	99.68	92.82	100	NA	100	100	100	99.93	100	NA	NA	NA	NA	100	NA
ESC_JA0572AA_AS	167	A	NA	100	NA	100	NA	NA	NA	100	100	NA	NA	100	NA	NA	NA	100	100	100	100	NA	100	100	100	100	NA	100	100	NA	NA	NA	100	100	NA	100	100	100	99.93	100	NA	NA	NA	NA	100	100
ESC_JA0577AA_AS	167	A	NA	100	NA	100	NA	NA	NA	100	100	NA	NA	NA	NA	NA	NA	100	100	100	100	NA	100	100	100	100	NA	100	NA	NA	NA	99.68	100	100	NA	100	100	NA	99.93	100	NA	NA	NA	NA	100	NA
ESC_JA5254AA_AS	167	A	NA	100	NA	100	NA	NA	NA	100	100	NA	NA	NA	NA	NA	NA	100	100	100	100	NA	100	100	NA	100	NA	100	NA	NA	NA	99.68	100	100	NA	100	100	100	99.93	100	NA	99.83	NA	100	100	NA
ESC_JB5546AA_AS	167	A	NA	100	NA	100	NA	NA	NA	100	100	NA	NA	NA	NA	NA	NA	100	100	100	99.3	NA	100	NA	NA	100	NA	100	NA	NA	NA	99.68	NA	100	NA	100	100	100	99.93	100	99.62	NA	NA	NA	100	NA
ESC_JB5551AA_AS	167	A	NA	100	NA	100	NA	NA	NA	100	100	NA	NA	NA	NA	NA	NA	100	100	100	99.3	NA	100	NA	NA	100	NA	100	NA	NA	NA	99.68	NA	100	NA	100	100	100	99.93	100	99.62	NA	NA	NA	100	NA
ESC_JB8207AA_AS	167	A	NA	100	NA	100	NA	NA	NA	100	100	NA	NA	NA	NA	NA	NA	100	100	100	100	NA	100	100	NA	100	NA	100	100	NA	NA	NA	100	100	100	100	100	100	99.93	100	NA	NA	NA	NA	100	100
ESC_JC0033AA_AS	167	A	NA	100	NA	100	NA	NA	NA	100	100	NA	NA	NA	NA	NA	NA	100	100	100	99.3	NA	100	NA	NA	100	NA	100	NA	NA	NA	99.68	NA	NA	NA	100	100	100	99.93	100	99.62	NA	NA	NA	100	NA
ESC_JC0198AA_AS	167	A	NA	100	NA	100	NA	NA	NA	100	100	NA	NA	NA	NA	NA	NA	100	100	100	NA	NA	100	100	100	100	NA	100	NA	NA	NA	NA	NA	NA	NA	100	100	100	99.93	100	NA	NA	NA	NA	100	NA
ESC_JC0440AA_AS	167	A	NA	100	NA	100	NA	NA	NA	100	100	NA	NA	NA	NA	NA	NA	100	100	100	99.3	NA	100	NA	100	100	NA	100	NA	NA	NA	NA	NA	100	NA	100	100	100	99.93	100	99.62	NA	NA	NA	100	100
ESC_JC0444AA_AS	167	A	NA	100	NA	100	NA	NA	NA	100	100	NA	NA	NA	NA	NA	NA	100	100	100	99.3	NA	100	NA	100	100	NA	100	NA	NA	NA	NA	NA	100	NA	100	100	100	99.93	100	99.62	NA	NA	NA	100	100
ESC_JC0458AA_AS	167	A	99.77	100	NA	100	NA	NA	NA	100	100	NA	NA	NA	NA	NA	NA	100	100	100	100	NA	100	100	NA	100	NA	100	NA	NA	NA	99.68	NA	86.34	NA	100	100	100	99.93	100	NA	99.83	NA	NA	100	100
ESC_JC0510AA_AS	167	A	NA	100	NA	100	NA	NA	NA	NA	100	NA	NA	NA	NA	NA	NA	100	100	100	100	NA	100	100	100	100	NA	100	NA	100	NA	99.68	100	100	NA	100	100	100	99.93	100	NA	NA	NA	NA	100	NA
ESC_JC0511AA_AS	167	A	NA	100	NA	100	NA	NA	NA	100	100	NA	NA	NA	NA	NA	NA	100	100	100	99.3	NA	100	100	100	100	NA	100	NA	NA	NA	99.68	NA	100	NA	100	100	100	99.93	100	99.62	NA	NA	NA	100	99.82
ESC_JC0514AA_AS	167	A	NA	100	NA	100	NA	NA	NA	100	100	NA	NA	NA	NA	NA	NA	100	100	100	99.3	NA	100	100	100	100	NA	100	100	NA	NA	NA	NA	100	NA	100	100	100	99.93	100	99.62	NA	NA	NA	100	100
ESC_JC0520AA_AS	167	A	NA	100	NA	100	NA	NA	NA	100	100	NA	NA	NA	NA	NA	NA	NA	100	100	99.3	NA	100	100	100	100	NA	100	NA	NA	NA	99.68	NA	100	NA	100	100	100	99.93	100	99.62	NA	NA	NA	100	99.82
ESC_JC0521AA_AS	167	A	NA	100	NA	100	NA	NA	NA	NA	100	NA	NA	NA	NA	NA	NA	100	100	100	100	NA	100	100	100	100	NA	100	NA	100	NA	99.68	100	100	NA	100	100	100	99.93	100	NA	NA	NA	NA	100	NA
ESC_JC0523AA_AS	167	A	NA	100	NA	100	NA	NA	NA	100	100	NA	NA	NA	NA	NA	NA	100	100	100	99.3	NA	100	100	100	100	NA	100	NA	NA	NA	99.68	NA	100	NA	100	100	100	99.93	100	99.62	NA	NA	NA	100	99.82
ESC_JC1674AA_AS	167	A	NA	100	NA	100	NA	NA	NA	100	100	NA	NA	NA	NA	NA	NA	100	100	100	99.3	100	100	NA	NA	100	NA	100	NA	NA	NA	99.68	NA	100	NA	100	100	100	99.93	100	99.62	NA	NA	NA	100	NA
ESC_JC1676AA_AS	167	A	NA	100	NA	100	NA	NA	NA	100	100	NA	NA	NA	NA	NA	NA	100	100	100	99.3	100	100	NA	NA	100	NA	100	NA	NA	NA	99.68	NA	100	NA	100	100	100	99.93	100	99.62	NA	NA	NA	100	NA
ESC_JC1677AA_AS	167	A	NA	100	NA	100	NA	NA	NA	100	100	NA	NA	NA	NA	NA	NA	100	100	100	99.3	100	100	NA	NA	100	NA	100	NA	NA	NA	99.68	NA	100	NA	100	100	100	99.93	100	99.62	NA	NA	NA	100	NA
ESC_JC1678AA_AS	167	A	NA	100	NA	100	NA	NA	NA	100	100	NA	NA	NA	NA	NA	NA	100	100	100	99.3	100	100	NA	NA	100	NA	100	NA	NA	NA	99.68	NA	100	NA	100	100	100	99.93	100	99.62	NA	NA	NA	100	NA
ESC_JC2756AA_AS	167	A	NA	100	NA	100	NA	NA	NA	100	100	NA	NA	NA	NA	NA	NA	100	100	100	99.3	100	100	NA	NA	100	NA	100	NA	NA	NA	99.68	NA	100	NA	100	100	100	99.93	100	99.62	NA	NA	NA	100	NA
ESC_JC3028AA_AS	167	A	NA	100	NA	100	NA	NA	NA	100	100	NA	NA	NA	NA	NA	NA	100	100	100	100	NA	100	NA	NA	100	NA	100	NA	NA	NA	99.68	NA	100	NA	100	100	100	99.93	100	NA	NA	NA	NA	100	NA
ESC_JC3669AA_AS	167	A	NA	100	NA	100	NA	NA	NA	100	100	NA	NA	NA	NA	NA	NA	100	100	100	100	NA	100	NA	NA	100	NA	100	NA	NA	NA	99.68	NA	100	NA	100	100	100	99.93	100	99.62	NA	NA	NA	100	NA
ESC_JC4557AA_AS	167	A	NA	100	NA	100	NA	NA	NA	100	100	NA	NA	NA	NA	NA	NA	100	100	100	99.3	NA	100	100	NA	100	NA	100	NA	NA	NA	99.68	NA	100	NA	100	100	100	NA	100	99.62	NA	NA	NA	100	NA
ESC_JC4590AA_AS	167	A	NA	100	NA	100	NA	NA	NA	100	100	NA	NA	NA	NA	NA	NA	100	100	100	99.3	NA	100	100	100	NA	NA	100	NA	NA	NA	99.68	NA	100	NA	100	100	100	99.93	100	99.62	NA	NA	NA	100	NA
ESC_JC4609AA_AS	167	A	NA	100	NA	100	NA	NA	NA	100	100	NA	NA	NA	NA	NA	NA	100	100	100	99.3	NA	100	100	100	NA	NA	100	NA	NA	NA	99.68	NA	NA	NA	100	100	100	99.93	100	99.62	NA	NA	NA	100	NA
ESC_JC4695AA_AS	167	A	NA	100	NA	100	NA	NA	NA	100	100	NA	NA	NA	NA	NA	NA	100	100	100	100	NA	100	NA	NA	100	NA	100	NA	NA	NA	99.68	NA	100	NA	100	100	100	99.93	100	99.62	NA	NA	NA	100	NA
ESC_JC4713AA_AS	167	A	NA	100	NA	100	NA	NA	NA	100	100	NA	NA	NA	NA	NA	NA	100	100	100	99.3	100	100	100	NA	100	NA	100	NA	NA	NA	99.68	NA	100	NA	100	100	100	99.93	100	99.62	NA	NA	NA	100	NA
ESC_JC5300AA_AS	167	A	NA	100	NA	100	NA	NA	NA	100	100	NA	NA	NA	NA	NA	NA	100	100	100	100	NA	100	NA	NA	100	NA	100	NA	NA	NA	99.68	NA	86.34	NA	100	100	100	99.93	100	99.62	NA	NA	NA	100	NA
ESC_JC5303AA_AS	167	A	NA	100	NA	100	NA	NA	NA	100	100	NA	NA	NA	NA	NA	NA	100	100	100	100	NA	100	NA	NA	100	NA	100	NA	NA	NA	99.68	NA	86.34	NA	100	100	100	99.93	100	NA	NA	NA	NA	100	NA
ESC_JC5864AA_AS	167	A	NA	100	100	100	NA	NA	NA	100	NA	NA	NA	NA	NA	NA	NA	100	100	100	100	NA	100	NA	100	100	NA	100	NA	NA	NA	NA	NA	100	NA	100	100	100	99.93	100	NA	NA	NA	NA	100	100
ESC_JC5879AA_AS	167	A	NA	100	100	100	NA	NA	NA	100	100	NA	NA	NA	NA	NA	NA	100	100	100	99.3	NA	100	100	100	100	NA	100	NA	NA	NA	99.68	NA	87.57	NA	100	100	100	99.93	100	99.62	NA	NA	NA	100	NA
ESC_JC6825AA_AS	167	A	NA	100	NA	100	NA	NA	NA	100	100	100	NA	NA	NA	NA	NA	100	100	100	100	NA	100	100	100	100	NA	100	NA	NA	NA	99.68	NA	100	NA	100	100	100	99.93	100	NA	NA	NA	NA	100	NA
ESC_JC6955AA_AS	167	A	NA	100	NA	100	NA	NA	NA	100	100	NA	NA	NA	NA	NA	NA	100	100	100	99.3	NA	100	100	NA	100	NA	100	NA	NA	NA	99.68	NA	100	NA	100	100	100	99.93	100	99.62	NA	NA	NA	100	NA
ESC_JC7029AA_AS	167	A	NA	100	NA	100	NA	NA	NA	100	99.72	NA	NA	NA	NA	NA	NA	100	100	100	99.4	NA	100	100	NA	100	NA	100	NA	NA	NA	99.68	100	80.6	NA	100	100	100	99.93	100	99.62	99.83	NA	NA	100	NA
ESC_JC7066AA_AS	167	A	NA	100	NA	100	NA	NA	NA	100	99.72	NA	NA	NA	NA	NA	NA	100	100	100	99.4	NA	100	100	NA	100	NA	100	NA	NA	NA	99.68	100	80.6	NA	100	100	100	99.93	100	99.62	99.83	NA	NA	100	NA
ESC_JC7093AA_AS	167	A	NA	100	NA	100	NA	NA	NA	100	100	NA	NA	NA	NA	NA	NA	100	100	100	100	NA	100	NA	NA	100	NA	100	NA	NA	NA	99.68	NA	NA	NA	100	100	100	99.93	100	NA	NA	NA	NA	100	NA
ESC_JC7365AA_AS	167	A	NA	100	NA	100	NA	NA	NA	100	100	NA	NA	NA	NA	NA	NA	100	100	100	99.3	100	100	NA	NA	100	NA	100	NA	NA	NA	NA	NA	100	NA	100	100	100	NA	100	99.62	NA	NA	NA	100	NA
ESC_JC7594AA_AS	167	A	NA	100	NA	100	NA	NA	NA	100	100	NA	NA	NA	NA	NA	NA	100	100	100	100	NA	100	NA	NA	100	NA	100	NA	NA	NA	99.68	NA	100	NA	100	100	100	99.93	100	99.62	99.83	NA	NA	100	NA
ESC_JC7614AA_AS	167	A	NA	100	NA	100	NA	NA	NA	100	100	NA	NA	NA	NA	NA	NA	100	100	100	100	NA	100	NA	NA	100	NA	100	NA	NA	NA	99.68	NA	100	NA	100	100	100	99.93	100	99.62	NA	NA	NA	100	NA
ESC_JC7615AA_AS	167	A	NA	100	NA	100	NA	NA	NA	100	100	NA	NA	NA	NA	NA	NA	100	100	100	100	NA	100	NA	NA	100	NA	100	NA	NA	NA	99.68	NA	100	NA	100	100	100	99.93	100	99.62	NA	NA	NA	100	NA
ESC_JC7618AA_AS	167	A	NA	100	NA	100	NA	NA	NA	100	100	NA	NA	NA	NA	NA	NA	100	100	100	100	NA	100	NA	NA	100	NA	100	NA	NA	NA	99.68	NA	100	NA	100	100	100	99.93	100	99.62	NA	NA	NA	100	NA
ESC_JC7644AA_AS	167	A	NA	100	NA	100	NA	NA	NA	100	100	NA	NA	NA	NA	NA	NA	100	100	100	100	NA	100	NA	NA	100	NA	100	NA	NA	NA	99.68	NA	100	NA	100	100	100	99.93	100	NA	NA	NA	NA	100	NA
ESC_JC7653AA_AS	167	A	NA	100	NA	100	NA	NA	NA	100	100	NA	NA	NA	NA	NA	NA	100	100	100	99.3	100	100	NA	NA	100	NA	100	NA	NA	NA	99.68	NA	100	NA	100	100	100	99.93	100	99.62	NA	NA	NA	100	NA
ESC_JC8157AA_AS	167	A	NA	100	NA	100	NA	NA	NA	100	100	NA	NA	NA	NA	NA	NA	100	100	100	100	NA	100	NA	NA	100	NA	100	NA	NA	NA	99.68	NA	100	NA	100	100	100	99.93	100	99.62	NA	NA	NA	100	NA
ESC_JC8159AA_AS	167	A	NA	100	NA	100	NA	NA	NA	100	100	NA	NA	NA	NA	NA	NA	100	100	100	100	NA	100	NA	NA	100	NA	100	NA	NA	NA	99.68	NA	100	NA	100	100	100	99.93	100	NA	NA	NA	NA	100	NA
ESC_JC8162AA_AS	167	A	NA	100	NA	100	NA	NA	NA	100	100	NA	NA	NA	NA	NA	NA	100	100	100	100	NA	100	NA	NA	100	NA	100	NA	NA	NA	99.68	NA	100	NA	100	100	100	99.93	100	99.62	NA	NA	NA	100	NA
ESC_JC8163AA_AS	167	A	NA	100	NA	100	NA	NA	NA	100	100	NA	NA	NA	NA	NA	NA	100	100	100	100	NA	100	NA	NA	100	NA	100	NA	NA	NA	99.68	NA	86.34	NA	100	100	100	99.93	100	99.62	NA	NA	NA	100	NA
ESC_JC8165AA_AS	167	A	NA	100	NA	100	NA	NA	NA	100	100	NA	NA	NA	NA	NA	NA	100	100	100	100	NA	100	NA	NA	100	NA	100	NA	NA	NA	99.68	NA	100	NA	100	100	100	99.93	100	NA	NA	NA	NA	100	NA
ESC_JC8249AA_AS	167	A	NA	100	NA	100	NA	NA	NA	100	100	NA	NA	NA	NA	NA	NA	100	100	100	100	NA	100	NA	NA	100	NA	100	NA	NA	NA	NA	NA	100	NA	100	100	100	99.93	100	NA	NA	NA	NA	100	NA
ESC_JC8258AA_AS	167	A	NA	100	NA	100	NA	NA	NA	100	100	NA	NA	NA	NA	NA	NA	100	100	100	100	100	100	100	NA	100	NA	100	NA	NA	NA	99.68	NA	100	NA	100	100	100	99.93	100	99.62	NA	NA	NA	100	NA
ESC_JC8263AA_AS	167	A	NA	100	NA	100	NA	NA	NA	100	100	NA	NA	NA	NA	NA	NA	100	100	100	100	NA	100	100	NA	100	NA	100	NA	NA	NA	99.68	NA	100	NA	100	100	100	99.93	100	NA	NA	NA	NA	100	NA
ESC_JC8285AA_AS	167	A	NA	100	NA	100	NA	NA	NA	100	100	NA	NA	NA	NA	NA	NA	100	100	100	99.3	100	100	NA	NA	100	NA	100	NA	NA	NA	99.68	NA	100	NA	100	100	100	99.93	100	99.62	NA	NA	NA	100	NA
ESC_JC8419AA_AS	167	A	NA	100	NA	100	NA	NA	NA	100	100	NA	NA	NA	NA	NA	NA	100	100	100	100	NA	100	100	NA	100	NA	100	NA	NA	NA	99.68	NA	100	NA	100	100	100	99.93	100	NA	NA	NA	NA	100	NA
ESC_JC8467AA_AS	167	A	NA	100	NA	100	NA	NA	NA	100	100	NA	NA	NA	NA	NA	NA	100	100	100	100	NA	100	NA	NA	100	NA	100	NA	NA	NA	99.68	NA	100	NA	100	100	100	99.93	100	99.62	NA	NA	NA	100	NA
ESC_JC8650AA_AS	167	A	NA	100	NA	100	NA	NA	NA	100	100	NA	NA	NA	NA	NA	NA	100	100	100	100	NA	100	NA	NA	100	NA	100	NA	NA	NA	99.68	NA	100	NA	100	100	100	99.93	100	NA	NA	NA	NA	100	NA
ESC_JC8832AA_AS	167	A	NA	100	100	100	NA	NA	NA	100	100	NA	NA	NA	NA	NA	NA	100	100	100	100	NA	100	100	NA	100	NA	100	NA	NA	NA	NA	NA	100	NA	100	100	100	99.93	100	NA	NA	NA	NA	100	NA
ESC_JC8833AA_AS	167	A	NA	100	NA	100	NA	NA	NA	100	100	NA	NA	NA	NA	NA	NA	100	100	100	100	NA	100	100	100	100	NA	100	NA	NA	NA	NA	NA	NA	100	100	100	100	99.93	100	NA	99.83	NA	NA	100	NA
ESC_JC8835AA_AS	167	A	NA	100	NA	100	NA	NA	NA	100	100	NA	NA	NA	NA	NA	NA	100	100	100	100	NA	100	100	100	100	NA	100	NA	NA	NA	99.68	NA	96.17	NA	100	100	100	99.93	100	NA	NA	NA	NA	100	100
ESC_JC8836AA_AS	167	A	NA	100	100	100	NA	NA	NA	100	100	NA	NA	NA	NA	NA	NA	100	100	100	100	NA	100	100	NA	100	NA	100	NA	NA	NA	NA	NA	100	NA	100	100	100	99.93	100	NA	NA	NA	NA	100	NA
ESC_JC8837AA_AS	167	A	NA	100	100	100	NA	NA	NA	100	100	NA	NA	NA	NA	NA	NA	100	100	100	100	NA	100	100	NA	100	NA	100	NA	NA	NA	NA	NA	NA	NA	100	100	100	99.93	100	NA	NA	NA	NA	100	NA
ESC_JC8917AA_AS	167	A	NA	100	100	100	NA	NA	NA	100	100	NA	NA	NA	NA	NA	NA	100	100	100	100	NA	100	100	NA	100	NA	100	NA	NA	NA	NA	NA	NA	NA	100	100	100	99.93	100	NA	NA	NA	NA	100	NA
ESC_JC8961AA_AS	167	A	NA	100	NA	100	NA	100	NA	100	100	100	100	NA	NA	NA	NA	100	100	100	99.3	100	100	100	NA	100	NA	100	NA	NA	NA	99.68	NA	NA	NA	100	100	100	99.93	100	94.84	NA	NA	NA	100	NA
ESC_JC8964AA_AS	167	A	NA	100	NA	100	NA	NA	NA	100	100	NA	NA	NA	NA	NA	NA	100	100	100	100	NA	100	NA	NA	100	NA	100	NA	NA	NA	99.68	NA	NA	NA	100	100	100	99.93	100	NA	99.83	NA	NA	100	NA
ESC_JC8966AA_AS	167	A	NA	100	NA	100	NA	NA	NA	100	100	NA	NA	NA	NA	NA	NA	100	100	100	99.3	NA	100	100	NA	100	NA	100	NA	NA	NA	99.68	NA	100	NA	100	100	100	99.93	100	99.62	NA	NA	NA	100	NA
ESC_JC9011AA_AS	167	A	NA	100	NA	100	NA	NA	NA	100	100	NA	NA	NA	NA	NA	NA	100	100	100	100	NA	100	100	NA	100	NA	100	NA	NA	NA	99.68	NA	100	NA	100	100	100	99.93	100	NA	NA	NA	NA	100	NA
ESC_JC9014AA_AS	167	A	NA	100	NA	100	NA	NA	NA	100	100	NA	NA	NA	NA	NA	NA	100	100	100	100	NA	100	100	NA	100	NA	100	NA	NA	NA	99.68	NA	100	NA	100	100	100	99.93	100	NA	NA	NA	NA	100	NA
ESC_JC9036AA_AS	167	A	NA	100	NA	100	NA	NA	NA	100	100	NA	NA	NA	NA	NA	NA	100	100	100	100	NA	100	NA	NA	100	NA	100	NA	NA	NA	99.68	NA	100	NA	100	100	100	99.93	100	99.62	NA	NA	NA	100	NA
ESC_JC9037AA_AS	167	A	NA	100	NA	100	NA	NA	NA	100	100	NA	NA	NA	NA	NA	100	100	100	100	100	NA	100	100	NA	100	NA	100	NA	NA	NA	99.68	NA	100	NA	100	100	100	NA	100	NA	NA	NA	NA	100	NA
ESC_JC9091AA_AS	167	A	NA	100	NA	100	NA	NA	NA	100	100	NA	NA	NA	NA	NA	NA	100	100	100	100	NA	100	NA	NA	100	NA	100	NA	NA	NA	99.68	NA	NA	NA	100	100	100	99.93	100	NA	99.83	NA	NA	100	NA
ESC_JC9117AA_AS	167	A	NA	100	NA	100	NA	NA	NA	100	100	NA	NA	NA	NA	NA	NA	100	100	100	100	NA	100	NA	NA	100	NA	100	NA	NA	NA	99.68	NA	NA	NA	100	100	100	99.93	100	NA	NA	NA	NA	100	NA
ESC_JC9150AA_AS	167	A	NA	100	NA	100	NA	100	NA	100	100	100	100	NA	NA	NA	NA	100	100	100	99.3	100	100	100	NA	100	NA	100	NA	NA	NA	99.68	NA	NA	NA	100	100	100	99.93	100	94.84	NA	NA	NA	100	NA
ESC_JC9416AA_AS	167	A	NA	100	NA	100	NA	NA	NA	100	100	NA	NA	NA	NA	NA	NA	100	100	100	100	NA	100	NA	NA	100	NA	100	NA	NA	NA	99.68	NA	100	NA	100	100	100	99.93	100	99.62	NA	NA	NA	100	NA
ESC_JC9682AA_AS	167	A	NA	100	NA	100	NA	NA	NA	100	100	NA	NA	NA	NA	NA	NA	100	100	100	99.3	NA	100	100	NA	100	NA	100	NA	NA	NA	NA	NA	NA	NA	100	100	100	99.93	100	99.62	NA	NA	NA	100	NA
ESC_JC9688AA_AS	167	A	NA	100	NA	100	NA	NA	NA	100	100	NA	NA	NA	NA	NA	NA	100	100	100	99.3	NA	100	100	NA	100	NA	100	NA	NA	NA	99.68	NA	NA	NA	100	100	100	99.93	100	99.62	NA	NA	NA	100	NA
ESC_JC9723AA_AS	167	A	NA	100	NA	100	NA	NA	NA	100	100	NA	NA	NA	NA	NA	NA	100	100	100	100	NA	100	NA	NA	100	NA	100	NA	NA	NA	99.68	NA	100	NA	100	100	100	99.93	100	NA	NA	NA	NA	100	NA
ESC_JC9724AA_AS	167	A	NA	100	NA	100	NA	NA	NA	100	100	NA	NA	NA	NA	NA	NA	100	100	100	100	NA	100	NA	NA	100	NA	100	NA	NA	NA	99.68	NA	100	NA	100	100	100	99.93	100	99.62	NA	NA	NA	100	NA
ESC_JC9726AA_AS	167	A	NA	100	NA	100	NA	NA	NA	100	100	NA	NA	NA	NA	NA	NA	100	100	100	100	NA	100	NA	NA	100	NA	100	NA	NA	NA	99.68	NA	100	NA	100	100	100	99.93	100	99.62	NA	NA	NA	100	NA
ESC_JC9811AA_AS	167	A	NA	100	NA	100	NA	NA	NA	100	100	NA	NA	NA	NA	NA	NA	100	100	100	100	NA	100	NA	NA	100	NA	100	NA	NA	NA	99.68	NA	86.34	NA	100	100	100	99.93	100	99.62	NA	NA	NA	100	NA
ESC_JC9812AA_AS	167	A	NA	100	NA	100	NA	NA	NA	100	100	NA	NA	NA	NA	NA	NA	100	100	100	100	NA	100	NA	NA	100	NA	100	NA	NA	NA	99.68	NA	100	NA	100	100	100	99.93	100	NA	NA	NA	NA	100	NA
ESC_JC9814AA_AS	167	A	NA	100	NA	100	NA	NA	NA	100	100	NA	NA	NA	NA	NA	NA	100	100	100	100	NA	100	NA	NA	100	NA	100	NA	NA	NA	99.68	NA	100	NA	100	100	100	99.93	100	99.62	NA	NA	NA	100	NA
ESC_KA1988AA_AS	167	A	NA	100	NA	100	NA	NA	NA	100	100	NA	NA	NA	NA	NA	NA	100	100	100	100	NA	100	100	NA	NA	NA	100	NA	NA	NA	NA	NA	NA	NA	100	100	100	99.93	100	NA	NA	NA	NA	100	NA
ESC_KA4855AA_AS	167	A	NA	100	NA	100	NA	NA	NA	100	100	NA	NA	NA	NA	NA	NA	100	100	100	100	NA	100	100	100	100	NA	100	NA	100	NA	99.68	NA	100	NA	100	100	100	99.93	100	NA	NA	NA	NA	100	NA
ESC_KA7801AA_AS	167	A	NA	100	NA	100	NA	NA	NA	100	100	NA	NA	NA	NA	NA	NA	100	100	100	100	NA	100	100	NA	100	NA	100	NA	NA	NA	99.68	100	NA	NA	100	100	100	99.93	100	NA	NA	NA	100	100	NA
ESC_KA7852AA_AS	167	A	NA	100	NA	100	NA	NA	NA	100	100	NA	NA	NA	NA	NA	NA	100	100	100	99.3	NA	100	NA	NA	100	NA	100	NA	NA	100	99.68	NA	NA	NA	100	100	100	99.93	100	99.62	NA	NA	NA	100	NA
ESC_KA9863AA_AS	167	A	NA	100	NA	100	NA	NA	NA	100	100	NA	NA	NA	NA	NA	NA	100	100	100	99.3	NA	100	NA	NA	100	NA	100	NA	NA	NA	99.68	NA	100	NA	100	100	100	99.93	100	99.62	NA	NA	NA	100	NA
ESC_KA9864AA_AS	167	A	NA	100	NA	100	NA	NA	NA	100	100	NA	NA	NA	NA	NA	NA	100	100	100	99.3	NA	100	NA	NA	100	NA	100	NA	NA	NA	99.68	NA	100	NA	100	100	100	99.93	100	99.62	NA	NA	NA	100	NA
ESC_KA9866AA_AS	167	A	NA	100	NA	100	NA	NA	NA	100	100	NA	NA	NA	NA	NA	NA	100	100	100	99.3	NA	100	NA	NA	100	NA	100	NA	NA	NA	99.68	NA	100	NA	100	100	100	99.93	100	99.62	99.83	NA	NA	100	NA
ESC_KA9867AA_AS	167	A	NA	100	NA	100	NA	NA	NA	100	100	NA	NA	NA	NA	NA	NA	100	100	100	99.3	NA	100	NA	NA	100	NA	100	NA	NA	NA	99.68	NA	100	NA	100	100	100	99.93	100	99.62	NA	NA	NA	100	NA
ESC_KA9868AA_AS	167	A	NA	100	NA	100	NA	NA	NA	100	100	NA	NA	NA	NA	NA	NA	100	100	100	99.3	NA	100	NA	NA	100	NA	100	NA	NA	NA	99.68	NA	100	NA	100	100	100	99.93	100	99.62	NA	NA	NA	100	NA
ESC_KA9869AA_AS	167	A	NA	100	NA	100	NA	NA	NA	100	100	NA	NA	NA	NA	NA	NA	100	100	100	99.3	NA	100	NA	NA	100	NA	100	NA	NA	NA	99.68	NA	100	NA	100	100	100	99.93	100	99.62	NA	NA	NA	100	NA
ESC_KA9872AA_AS	167	A	NA	100	NA	100	NA	NA	NA	100	100	NA	NA	NA	NA	NA	NA	100	100	100	99.3	NA	100	NA	NA	100	NA	100	NA	NA	NA	99.68	NA	88.52	NA	100	100	100	99.93	100	99.62	99.83	NA	NA	100	NA
ESC_KB4176AA_AS	167	A	NA	100	NA	100	NA	NA	NA	100	100	NA	NA	NA	NA	NA	NA	100	100	100	99.3	NA	100	100	NA	100	NA	100	NA	NA	NA	99.68	NA	100	NA	100	100	100	99.93	100	99.62	NA	NA	NA	100	NA
ESC_KB4177AA_AS	167	A	NA	100	NA	100	NA	NA	NA	100	100	NA	NA	NA	NA	NA	NA	100	100	100	99.3	NA	100	100	NA	100	NA	100	NA	NA	NA	99.68	NA	100	NA	100	100	100	99.93	100	99.62	NA	NA	NA	100	NA
ESC_KB4178AA_AS	167	A	NA	100	NA	100	NA	NA	NA	100	100	NA	NA	NA	NA	NA	NA	100	100	100	99.3	NA	100	100	NA	100	NA	100	NA	NA	NA	99.68	NA	100	NA	100	100	100	99.93	100	99.62	NA	NA	NA	100	NA
ESC_KB4182AA_AS	167	A	NA	100	NA	100	NA	NA	NA	100	100	NA	NA	NA	NA	NA	NA	100	100	100	99.3	NA	100	100	NA	100	NA	100	NA	NA	NA	99.68	NA	100	NA	100	100	100	99.93	100	99.62	NA	NA	NA	100	NA
ESC_KB4183AA_AS	167	A	NA	100	NA	100	NA	NA	NA	100	100	NA	NA	NA	NA	NA	NA	100	100	100	99.3	NA	100	100	NA	100	NA	100	NA	NA	NA	99.68	NA	100	NA	100	100	100	99.93	100	99.62	NA	NA	NA	100	NA
ESC_KB4184AA_AS	167	A	NA	100	NA	100	NA	NA	NA	100	100	NA	NA	NA	NA	NA	NA	100	100	100	99.3	NA	100	100	NA	100	NA	100	NA	NA	NA	99.68	NA	100	NA	100	100	100	99.93	100	99.62	NA	NA	NA	100	NA
ESC_KB4185AA_AS	167	A	NA	100	NA	100	NA	NA	NA	100	100	NA	NA	NA	NA	NA	NA	100	100	100	99.3	NA	100	100	NA	100	NA	100	NA	NA	NA	99.68	NA	100	NA	100	100	100	99.93	100	99.62	NA	NA	NA	100	NA
ESC_KB9689AA_AS	167	A	NA	100	NA	100	NA	NA	NA	100	100	NA	NA	NA	NA	NA	NA	100	100	100	100	NA	100	NA	100	100	NA	100	100	NA	NA	NA	NA	100	NA	100	100	100	99.93	100	95.47	99.83	NA	NA	100	100
ESC_KB9739AA_AS	167	A	NA	100	NA	100	NA	NA	NA	99.29	100	NA	NA	NA	NA	NA	NA	100	84.06	100	99.3	NA	100	NA	NA	100	NA	100	NA	NA	NA	99.68	NA	NA	NA	100	100	100	99.93	100	99.62	NA	NA	NA	100	NA
ESC_KC0880AA_AS	167	A	NA	100	NA	100	NA	NA	NA	100	100	NA	NA	NA	NA	NA	NA	100	100	100	100	NA	100	NA	NA	100	NA	100	NA	NA	NA	99.68	NA	100	NA	100	100	100	99.93	100	99.62	NA	NA	NA	100	NA
ESC_KC0912AA_AS	167	A	NA	100	NA	100	NA	NA	NA	100	100	NA	NA	NA	NA	NA	NA	100	100	100	100	NA	100	NA	NA	100	NA	100	NA	NA	NA	99.68	NA	100	NA	100	100	100	99.93	100	99.62	NA	NA	NA	100	NA
ESC_KC0914AA_AS	167	A	NA	100	NA	100	NA	NA	NA	100	100	NA	NA	NA	NA	NA	NA	100	100	100	99.3	NA	100	NA	NA	100	NA	100	NA	NA	NA	99.68	NA	100	NA	100	100	100	99.93	100	99.62	NA	NA	NA	100	NA
ESC_KC0915AA_AS	167	A	NA	100	NA	100	NA	NA	NA	100	100	NA	NA	NA	NA	NA	NA	100	100	100	99.3	NA	100	100	NA	100	NA	100	NA	NA	NA	99.68	NA	86.34	NA	100	100	100	99.93	100	99.62	NA	NA	NA	100	NA
ESC_KC0917AA_AS	167	A	NA	100	NA	100	NA	NA	NA	100	100	NA	NA	NA	NA	NA	NA	100	100	100	99.3	NA	100	NA	NA	100	NA	100	NA	NA	NA	99.68	NA	100	NA	100	100	100	99.93	100	99.62	NA	NA	NA	100	NA
ESC_KC0919AA_AS	167	A	NA	100	NA	100	NA	NA	NA	100	100	NA	NA	NA	NA	NA	NA	100	100	100	99.3	NA	100	NA	NA	100	NA	100	NA	NA	NA	99.68	NA	100	NA	100	100	100	99.93	100	99.62	NA	NA	NA	100	NA
ESC_KC0934AA_AS	167	A	NA	100	NA	100	NA	NA	NA	100	100	NA	NA	NA	NA	NA	NA	100	100	100	99.3	NA	100	100	NA	100	NA	100	NA	NA	NA	99.68	NA	100	NA	100	100	100	99.93	100	99.62	NA	NA	NA	100	NA
ESC_KC1024AA_AS	167	A	NA	100	100	100	NA	NA	NA	100	NA	NA	NA	NA	NA	NA	NA	100	100	100	100	NA	100	NA	NA	100	NA	100	NA	NA	NA	NA	NA	100	NA	100	100	100	99.93	100	NA	NA	NA	NA	100	NA
ESC_KC1036AA_AS	167	A	NA	100	100	100	NA	NA	NA	100	100	NA	NA	NA	NA	NA	NA	100	100	100	100	NA	100	100	NA	100	NA	100	NA	NA	NA	NA	NA	NA	NA	100	100	100	99.93	100	NA	NA	NA	NA	100	NA
ESC_KC1778AA_AS	167	A	NA	100	NA	100	NA	NA	NA	100	100	NA	NA	NA	NA	NA	NA	100	100	100	100	NA	100	100	NA	100	NA	100	NA	NA	NA	NA	NA	100	100	100	100	100	99.93	100	NA	NA	NA	NA	100	NA
ESC_KC1779AA_AS	167	A	NA	100	NA	100	NA	NA	NA	100	100	NA	NA	NA	NA	NA	NA	100	100	100	99.65	NA	100	100	NA	100	NA	100	NA	NA	NA	NA	NA	100	100	100	100	100	99.93	100	NA	NA	NA	NA	100	NA
ESC_KC1782AA_AS	167	A	NA	100	NA	100	NA	NA	NA	100	100	NA	NA	NA	NA	NA	NA	100	100	100	100	NA	100	NA	NA	100	NA	100	NA	NA	NA	99.68	NA	86.34	NA	100	100	100	NA	100	99.62	NA	NA	NA	100	NA
ESC_KC1784AA_AS	167	A	NA	100	NA	100	NA	100	NA	100	100	100	100	NA	NA	NA	NA	100	100	100	99.3	NA	100	100	100	100	NA	100	NA	NA	NA	99.68	NA	100	NA	100	100	100	99.93	100	82.77	NA	NA	NA	100	NA
ESC_KC1785AA_AS	167	A	NA	100	NA	100	NA	100	NA	100	100	100	100	NA	NA	NA	NA	100	100	100	99.3	NA	100	100	100	100	NA	100	NA	NA	NA	99.68	NA	100	NA	100	100	100	99.93	100	94.84	NA	NA	NA	100	NA
ESC_KC1787AA_AS	167	A	NA	100	NA	100	NA	NA	NA	100	100	NA	NA	NA	NA	NA	NA	100	100	100	100	NA	100	NA	NA	100	NA	100	NA	NA	NA	99.68	NA	100	NA	100	100	100	NA	100	99.62	NA	NA	NA	100	NA
ESC_KC1788AA_AS	167	A	NA	100	NA	100	NA	NA	NA	100	100	NA	NA	NA	NA	NA	NA	100	100	100	100	NA	100	NA	NA	100	NA	100	NA	NA	NA	99.68	NA	100	NA	100	100	100	99.93	100	99.62	NA	NA	NA	100	NA
ESC_KC1791AA_AS	167	A	NA	100	NA	100	NA	NA	NA	100	100	NA	NA	NA	NA	NA	NA	100	100	100	100	NA	100	NA	NA	100	NA	100	NA	NA	NA	99.68	NA	100	NA	100	100	100	99.93	100	99.62	NA	NA	NA	100	NA
ESC_KC1794AA_AS	167	A	NA	100	NA	100	NA	NA	NA	100	100	NA	NA	NA	NA	NA	100	100	100	100	100	NA	100	100	NA	100	NA	100	NA	NA	NA	99.68	NA	100	100	100	100	100	99.93	100	NA	NA	NA	NA	100	NA
ESC_KC1838AA_AS	167	A	NA	100	NA	100	NA	NA	NA	100	100	NA	NA	NA	NA	NA	NA	100	100	100	100	NA	100	NA	NA	100	NA	100	NA	NA	NA	99.68	NA	100	NA	100	100	100	NA	100	99.62	NA	NA	NA	100	NA
ESC_KC1841AA_AS	167	A	NA	100	NA	100	NA	NA	NA	100	100	NA	NA	NA	NA	NA	NA	100	100	100	100	NA	100	NA	NA	100	NA	100	NA	NA	NA	99.68	NA	100	NA	100	100	100	99.93	100	NA	NA	NA	NA	100	NA
ESC_KC1904AA_AS	167	A	NA	100	NA	100	NA	NA	NA	100	100	100	NA	NA	NA	NA	NA	100	100	100	99.3	NA	100	100	100	100	NA	100	NA	NA	NA	99.68	NA	100	NA	100	100	100	99.93	100	93.96	NA	NA	NA	100	NA
ESC_KC1911AA_AS	167	A	NA	100	NA	100	NA	100	NA	100	100	100	100	NA	NA	NA	NA	100	100	100	99.3	NA	100	100	100	100	NA	100	NA	NA	NA	99.68	NA	100	NA	100	100	100	99.93	100	94.84	NA	NA	NA	100	NA
ESC_KC2082AA_AS	167	A	NA	100	NA	100	NA	NA	NA	100	100	NA	NA	NA	NA	NA	NA	100	100	100	99.3	NA	100	100	100	100	NA	100	NA	NA	NA	99.68	NA	100	NA	100	100	100	99.93	100	99.62	NA	NA	NA	100	NA
ESC_KC2271AA_AS	167	A	NA	100	100	100	NA	NA	NA	100	100	NA	NA	NA	NA	NA	NA	100	100	100	NA	NA	100	100	100	NA	NA	100	NA	NA	NA	NA	100	100	100	100	100	100	99.93	100	NA	NA	NA	NA	100	NA
ESC_KC2717AA_AS	167	A	NA	100	100	100	NA	NA	NA	100	NA	NA	NA	NA	NA	NA	NA	100	100	100	100	NA	100	NA	NA	100	NA	100	NA	NA	NA	NA	NA	87.57	NA	100	100	100	99.93	100	NA	NA	NA	NA	100	NA
ESC_KC2718AA_AS	167	A	NA	100	100	100	NA	NA	NA	100	100	NA	NA	NA	NA	NA	NA	100	100	100	100	NA	100	100	NA	100	NA	100	NA	NA	NA	NA	NA	100	NA	100	100	100	99.93	100	NA	NA	NA	NA	100	NA
ESC_KC2719AA_AS	167	A	NA	100	NA	100	NA	NA	NA	100	100	NA	NA	NA	NA	NA	NA	100	100	100	100	NA	100	NA	NA	100	NA	100	NA	NA	NA	99.68	NA	100	NA	100	100	100	99.93	100	99.62	NA	NA	NA	100	NA
ESC_KC2720AA_AS	167	A	NA	100	NA	100	NA	NA	NA	100	100	NA	NA	NA	NA	NA	NA	100	100	100	100	NA	100	NA	NA	100	NA	100	NA	NA	NA	99.68	NA	100	NA	100	100	100	99.93	100	99.62	NA	NA	NA	100	NA
ESC_KC2761AA_AS	167	A	NA	100	NA	100	NA	NA	NA	100	100	NA	NA	NA	NA	NA	NA	100	100	100	100	NA	100	NA	NA	100	NA	100	NA	NA	NA	99.68	NA	99.04	NA	100	100	100	99.93	100	NA	99.83	NA	NA	100	NA
ESC_KC2765AA_AS	167	A	NA	100	NA	100	NA	NA	NA	100	100	NA	NA	NA	NA	NA	NA	100	100	100	100	NA	100	NA	NA	100	NA	100	NA	NA	NA	99.68	NA	100	NA	100	100	100	99.93	100	NA	NA	NA	NA	100	NA
ESC_KC2766AA_AS	167	A	NA	100	NA	100	NA	NA	NA	100	100	NA	NA	NA	NA	NA	NA	100	100	100	100	NA	100	NA	NA	100	NA	100	NA	NA	NA	99.68	NA	100	NA	100	100	100	NA	100	99.62	NA	NA	NA	100	NA
ESC_KC2963AA_AS	167	A	NA	100	NA	100	NA	NA	NA	100	100	NA	NA	NA	NA	NA	NA	100	100	100	100	NA	100	NA	NA	100	NA	100	NA	NA	NA	99.68	NA	100	NA	100	100	100	NA	100	99.62	NA	NA	NA	100	NA
ESC_KC3355AA_AS	167	A	NA	100	NA	100	NA	NA	NA	100	100	NA	NA	NA	NA	NA	NA	100	100	100	99.3	NA	100	100	NA	100	NA	100	NA	NA	NA	NA	NA	NA	NA	100	100	100	99.93	100	99.62	NA	NA	NA	100	NA
ESC_KC3361AA_AS	167	A	NA	100	NA	100	NA	NA	NA	100	100	NA	NA	NA	NA	NA	NA	100	100	100	100	NA	100	NA	NA	100	NA	100	NA	NA	NA	99.68	NA	100	NA	100	100	100	99.93	100	99.62	NA	NA	NA	100	NA
ESC_KC3364AA_AS	167	A	NA	100	NA	100	NA	NA	NA	100	100	NA	NA	NA	NA	NA	NA	100	100	100	100	NA	100	NA	NA	100	NA	100	NA	NA	NA	99.68	NA	100	NA	100	100	100	99.93	100	99.62	NA	NA	NA	100	NA
ESC_KC3367AA_AS	167	A	NA	100	NA	100	NA	NA	NA	100	100	NA	NA	NA	NA	NA	100	100	100	100	100	NA	100	100	NA	100	NA	100	NA	NA	NA	99.68	NA	100	100	100	100	100	99.93	100	NA	NA	NA	NA	100	NA
ESC_KC3374AA_AS	167	A	NA	100	NA	100	NA	NA	NA	100	100	NA	NA	NA	NA	NA	NA	100	100	100	100	NA	100	NA	NA	100	NA	100	NA	NA	NA	99.68	NA	100	NA	100	100	100	99.93	100	99.62	NA	NA	NA	100	NA
ESC_KC3379AA_AS	167	A	NA	100	NA	100	NA	NA	NA	100	100	NA	NA	NA	NA	NA	NA	100	100	100	99.3	NA	100	NA	NA	100	NA	100	NA	NA	NA	99.68	NA	100	NA	100	100	NA	99.93	100	99.62	NA	NA	NA	100	NA
ESC_KC3557AA_AS	167	A	NA	100	NA	100	NA	NA	NA	100	100	NA	NA	NA	NA	NA	NA	NA	100	100	99.3	100	100	NA	NA	100	NA	NA	NA	NA	NA	99.68	NA	100	NA	100	100	100	99.93	100	99.62	NA	NA	NA	100	NA
ESC_KC3559AA_AS	167	A	NA	100	NA	100	NA	NA	NA	100	100	NA	NA	NA	NA	NA	NA	100	100	100	100	NA	100	NA	NA	100	NA	100	NA	NA	NA	99.68	NA	100	NA	100	100	100	99.93	100	99.62	NA	NA	NA	100	NA
ESC_KC4429AA_AS	167	A	NA	100	NA	100	NA	NA	NA	100	100	NA	NA	NA	NA	NA	NA	100	100	100	100	NA	100	NA	NA	100	NA	100	NA	NA	NA	99.68	NA	86.34	NA	100	100	100	99.93	100	99.62	NA	NA	NA	100	NA
ESC_KC4542AA_AS	167	A	NA	100	NA	100	NA	NA	NA	100	100	NA	NA	NA	NA	NA	NA	100	100	100	100	NA	100	NA	NA	100	NA	100	NA	NA	NA	99.68	NA	100	NA	100	100	100	99.93	100	99.62	NA	NA	NA	100	NA
ESC_KC4578AA_AS	167	A	NA	100	NA	100	NA	NA	NA	100	100	NA	NA	NA	NA	NA	NA	100	100	100	100	NA	100	NA	NA	100	NA	100	NA	NA	NA	99.68	NA	86.34	NA	100	100	100	99.93	100	NA	NA	NA	NA	100	NA
ESC_KC4979AA_AS	167	A	NA	100	NA	100	NA	NA	NA	100	100	NA	NA	NA	NA	NA	NA	100	100	100	100	NA	100	NA	NA	100	NA	100	NA	NA	NA	99.68	NA	100	NA	100	100	100	99.93	100	NA	NA	NA	NA	100	NA
ESC_KC5044AA_AS	167	A	NA	100	NA	100	NA	NA	NA	100	100	NA	NA	NA	NA	NA	NA	100	100	100	100	NA	100	NA	NA	100	NA	100	NA	NA	NA	99.68	NA	86.34	NA	100	100	100	99.93	100	99.62	NA	NA	NA	100	NA
ESC_KC5065AA_AS	167	A	NA	100	NA	100	NA	NA	NA	100	100	NA	NA	NA	NA	NA	NA	100	100	100	100	NA	100	100	NA	100	NA	100	NA	NA	NA	99.68	NA	86.34	NA	100	100	100	99.93	100	NA	NA	NA	NA	100	NA
ESC_KC5273AA_AS	167	A	NA	NA	100	100	NA	NA	NA	100	NA	NA	NA	NA	NA	NA	NA	100	100	100	100	NA	100	NA	NA	100	NA	100	NA	NA	NA	NA	NA	81.15	NA	100	100	100	99.93	100	99.62	NA	NA	NA	100	NA
ESC_KC5279AA_AS	167	A	NA	NA	100	100	NA	NA	NA	100	NA	NA	NA	NA	NA	NA	NA	100	100	100	100	NA	100	NA	NA	100	NA	100	NA	NA	NA	NA	NA	81.15	NA	100	100	100	99.93	100	99.62	NA	NA	NA	100	NA
ESC_KC5280AA_AS	167	A	NA	NA	100	100	NA	NA	NA	100	NA	NA	NA	NA	NA	NA	NA	100	100	100	100	NA	100	NA	NA	100	NA	100	NA	NA	NA	NA	NA	81.15	NA	100	100	100	99.93	100	99.62	NA	NA	NA	100	NA
ESC_KC5283AA_AS	167	A	NA	NA	100	100	NA	NA	NA	100	NA	NA	NA	NA	NA	NA	NA	100	100	100	100	NA	100	NA	NA	100	NA	100	NA	NA	NA	NA	NA	81.15	NA	100	100	100	99.93	100	99.62	NA	NA	NA	100	NA
ESC_KC5284AA_AS	167	A	NA	NA	100	100	NA	NA	NA	100	NA	NA	NA	NA	NA	NA	NA	100	100	100	100	NA	100	NA	NA	100	NA	100	NA	NA	NA	NA	NA	NA	NA	100	100	100	99.93	100	99.62	NA	NA	NA	100	NA
ESC_KC5882AA_AS	167	A	NA	100	NA	100	NA	NA	NA	100	100	NA	NA	NA	NA	NA	NA	100	100	100	100	NA	100	NA	NA	100	NA	100	NA	NA	NA	99.68	NA	100	NA	100	100	100	99.93	100	NA	NA	NA	NA	100	NA
ESC_KC5900AA_AS	167	A	NA	100	NA	100	NA	NA	NA	100	100	NA	NA	NA	NA	NA	NA	100	100	100	100	NA	100	NA	NA	100	NA	100	NA	NA	NA	99.68	NA	100	NA	100	100	100	99.93	100	99.62	NA	NA	NA	100	NA
ESC_KC5902AA_AS	167	A	NA	100	NA	100	NA	NA	NA	100	100	NA	NA	NA	NA	NA	NA	100	100	100	99.3	100	100	100	NA	100	NA	100	NA	NA	NA	99.68	NA	100	NA	100	100	100	99.93	100	99.62	NA	NA	NA	100	NA
ESC_KC5903AA_AS	167	A	NA	100	NA	100	NA	NA	NA	100	100	NA	NA	NA	NA	NA	NA	100	100	100	99.3	100	100	100	NA	100	NA	100	NA	NA	NA	99.68	NA	100	NA	100	100	100	99.93	100	99.62	NA	NA	NA	100	NA
ESC_KC6003AA_AS	167	A	NA	100	NA	100	NA	NA	NA	100	100	NA	NA	NA	NA	NA	NA	100	100	100	99.3	NA	100	NA	NA	100	NA	100	NA	NA	NA	99.68	NA	100	NA	100	100	100	99.93	100	99.62	NA	NA	NA	100	NA
ESC_KC6169AA_AS	167	A	NA	100	100	100	NA	NA	NA	100	NA	NA	NA	NA	NA	NA	NA	100	100	100	100	NA	100	NA	NA	100	NA	100	NA	NA	NA	NA	NA	100	NA	100	100	100	99.93	100	99.62	NA	NA	NA	100	NA
ESC_KC6351AA_AS	167	A	NA	100	NA	100	NA	NA	NA	100	100	NA	NA	NA	NA	NA	NA	100	100	100	100	NA	100	NA	NA	100	NA	100	NA	NA	NA	99.68	NA	100	NA	100	100	100	NA	100	99.62	NA	NA	NA	100	NA
ESC_KC6353AA_AS	167	A	NA	100	NA	100	NA	NA	NA	100	100	NA	NA	NA	NA	NA	100	100	100	100	100	NA	100	100	NA	100	NA	100	NA	NA	NA	99.68	NA	NA	100	100	100	100	99.93	100	NA	NA	NA	NA	100	NA
ESC_KC6815AA_AS	167	A	95.33	100	NA	100	NA	NA	NA	100	100	NA	NA	NA	NA	NA	NA	100	100	100	100	NA	100	100	NA	100	NA	100	100	NA	NA	NA	NA	100	NA	100	100	100	99.93	100	NA	99.83	NA	NA	100	100
ESC_KC7359AA_AS	167	A	NA	100	NA	100	NA	NA	NA	100	100	100	NA	NA	NA	NA	100	100	100	100	100	NA	100	100	NA	100	100	100	NA	100	NA	99.68	NA	100	NA	100	100	100	99.93	100	NA	99.83	NA	NA	100	NA
ESC_KC8442AA_AS	167	A	95.33	100	NA	100	NA	NA	NA	100	100	NA	NA	NA	NA	NA	NA	100	100	100	100	NA	100	NA	100	100	NA	100	100	NA	NA	NA	NA	100	NA	100	100	100	99.93	100	NA	NA	NA	NA	100	100
ESC_KC9120AA_AS	167	A	NA	100	NA	100	NA	NA	NA	100	100	NA	NA	NA	NA	NA	NA	100	100	100	99.3	NA	100	100	100	100	NA	100	NA	NA	NA	99.68	NA	100	NA	100	100	100	99.93	100	99.62	NA	NA	NA	100	NA
ESC_KC9124AA_AS	167	A	NA	100	NA	100	NA	NA	NA	100	100	NA	NA	NA	NA	NA	NA	100	100	100	99.3	NA	100	100	100	100	NA	100	NA	NA	NA	99.68	NA	100	NA	100	100	100	99.93	100	99.62	NA	NA	NA	100	NA
ESC_KC9972AA_AS	167	A	NA	100	100	100	NA	NA	NA	100	100	NA	NA	NA	NA	NA	NA	100	100	100	99.3	NA	100	NA	NA	100	NA	100	NA	NA	NA	99.68	NA	100	NA	100	100	100	99.93	100	99.62	NA	NA	NA	100	NA
ESC_LB0272AA_AS	167	A	NA	NA	NA	100	NA	NA	NA	100	100	NA	NA	NA	NA	NA	NA	100	100	100	100	NA	100	100	NA	100	NA	100	NA	NA	NA	99.68	NA	NA	NA	100	100	100	99.93	100	NA	NA	NA	NA	100	NA
ESC_LB0796AA_AS	167	A	NA	100	NA	100	NA	NA	NA	100	100	NA	NA	NA	NA	NA	NA	100	100	100	100	NA	100	100	100	100	NA	100	NA	NA	NA	NA	NA	100	NA	100	100	100	99.93	100	NA	99.83	NA	NA	100	NA
ESC_LB1193AA_AS	167	A	NA	100	100	100	NA	NA	NA	100	NA	NA	NA	NA	NA	NA	NA	100	100	100	100	NA	100	100	NA	100	NA	100	NA	NA	NA	NA	NA	100	NA	100	100	100	99.93	100	99.62	NA	NA	NA	100	NA
ESC_LB2098AA_AS	167	A	NA	100	NA	100	NA	NA	NA	100	100	NA	NA	NA	NA	NA	NA	100	100	100	99.3	NA	100	NA	NA	100	NA	100	NA	NA	NA	99.68	NA	100	NA	100	100	100	99.93	100	99.62	NA	NA	NA	100	NA
ESC_LB2124AA_AS	167	A	NA	100	NA	100	NA	NA	NA	100	100	NA	NA	NA	NA	NA	NA	100	100	100	99.3	NA	100	NA	NA	100	NA	100	NA	NA	NA	99.68	NA	100	NA	100	100	100	99.93	100	99.62	NA	NA	NA	100	NA
ESC_LB2144AA_AS	167	A	NA	100	NA	100	NA	NA	NA	100	100	NA	NA	NA	NA	NA	NA	100	100	100	99.3	NA	100	NA	NA	100	NA	100	NA	NA	NA	99.68	NA	100	NA	100	100	100	99.93	100	99.62	NA	NA	NA	100	NA
ESC_LB2145AA_AS	167	A	NA	100	NA	100	NA	NA	NA	100	100	NA	NA	NA	NA	NA	NA	100	100	100	99.3	NA	100	NA	NA	100	NA	100	NA	NA	NA	99.68	NA	100	NA	100	100	100	99.93	100	99.62	NA	NA	NA	100	NA
ESC_LB2188AA_AS	167	A	NA	100	NA	100	NA	NA	NA	100	100	NA	NA	NA	NA	NA	100	100	100	100	100	NA	100	NA	100	100	100	100	NA	NA	NA	NA	NA	100	100	100	100	100	99.93	100	NA	NA	NA	NA	100	NA
ESC_LB2212AA_AS	167	A	NA	100	NA	100	NA	NA	NA	100	100	NA	NA	NA	NA	NA	NA	100	100	100	99.3	100	100	NA	NA	100	NA	100	NA	NA	NA	99.68	NA	100	NA	100	100	100	99.93	100	NA	NA	NA	NA	100	NA
ESC_LB2273AA_AS	167	A	NA	100	NA	100	NA	NA	NA	100	100	NA	NA	NA	NA	NA	NA	100	100	100	99.3	NA	100	100	100	100	NA	100	NA	NA	NA	99.68	NA	100	NA	100	100	100	99.93	100	99.62	NA	NA	NA	100	NA
ESC_LB2274AA_AS	167	A	NA	100	NA	100	NA	NA	NA	100	100	NA	NA	NA	NA	NA	NA	100	100	100	99.3	NA	100	100	100	100	NA	100	NA	NA	NA	99.68	NA	100	NA	100	100	100	99.93	100	99.62	NA	NA	NA	100	NA
ESC_LB2299AA_AS	167	A	NA	100	NA	100	NA	NA	NA	100	100	NA	NA	NA	NA	NA	NA	100	100	100	99.3	NA	100	100	100	100	NA	100	NA	NA	NA	99.68	NA	100	NA	100	100	100	99.93	100	99.62	NA	NA	NA	100	NA
ESC_LB2371AA_AS	167	A	NA	100	NA	100	NA	NA	NA	100	100	NA	NA	NA	NA	NA	NA	100	100	100	99.3	NA	100	100	NA	100	NA	100	NA	NA	NA	99.68	NA	100	NA	100	100	100	99.93	100	99.62	NA	NA	NA	100	NA
ESC_LB2439AA_AS	167	A	NA	100	NA	100	NA	NA	NA	NA	100	NA	NA	NA	NA	NA	NA	100	100	100	100	NA	100	100	NA	100	NA	100	NA	NA	NA	NA	NA	100	NA	100	100	100	99.93	100	NA	99.83	NA	NA	100	NA
ESC_LB2505AA_AS	167	A	NA	100	NA	100	NA	NA	NA	100	100	NA	NA	NA	NA	NA	NA	100	100	100	99.3	NA	100	NA	NA	100	NA	100	NA	NA	NA	99.68	NA	100	NA	100	100	100	99.93	100	99.62	NA	NA	NA	100	NA
ESC_LB2516AA_AS	167	A	NA	100	NA	100	NA	NA	NA	100	99.72	NA	NA	NA	NA	NA	NA	100	100	100	99.4	NA	100	100	NA	100	NA	100	NA	NA	NA	99.68	100	100	NA	100	100	100	99.93	100	NA	NA	NA	NA	100	NA
ESC_LB3931AA_AS	167	A	NA	100	NA	100	NA	NA	NA	100	100	100	NA	NA	NA	NA	NA	100	100	100	99.95	NA	100	NA	100	100	100	100	100	NA	NA	NA	NA	100	100	100	100	100	99.93	100	NA	NA	NA	NA	100	100
ESC_LB4846AA_AS	167	A	NA	100	100	100	NA	NA	NA	100	100	NA	NA	NA	NA	NA	NA	100	100	100	100	NA	100	NA	100	100	NA	100	100	NA	NA	100	NA	100	NA	100	100	100	99.93	100	NA	NA	NA	NA	100	95.23
ESC_LB5851AA_AS	167	A	NA	100	100	100	NA	NA	NA	100	100	NA	NA	NA	NA	NA	NA	100	100	100	100	NA	100	100	100	100	NA	100	NA	NA	NA	NA	100	100	NA	100	100	100	99.93	100	NA	NA	NA	NA	100	NA
ESC_LB6062AA_AS	167	A	NA	100	NA	100	NA	NA	NA	100	100	100	NA	NA	NA	NA	NA	100	100	100	99.95	NA	100	NA	100	100	100	100	NA	NA	NA	NA	100	100	100	100	100	100	99.93	100	94.84	NA	NA	NA	100	NA
ESC_LB7074AA_AS	167	A	NA	100	NA	100	NA	NA	NA	100	100	NA	NA	NA	NA	NA	NA	100	100	100	100	NA	100	100	100	100	NA	100	100	NA	NA	NA	100	100	NA	100	100	100	99.93	100	NA	NA	NA	NA	100	100
ESC_LB7209AA_AS	167	A	NA	100	NA	100	NA	NA	NA	100	100	100	100	NA	NA	NA	NA	100	100	100	99.3	NA	100	NA	NA	100	NA	100	NA	NA	NA	99.68	NA	100	NA	100	100	100	99.93	100	99.62	NA	NA	NA	100	NA
ESC_LB7293AA_AS	167	A	NA	100	NA	100	NA	NA	NA	100	100	NA	NA	NA	NA	NA	NA	100	100	100	99.3	NA	100	NA	NA	100	NA	100	NA	NA	NA	99.68	NA	100	NA	100	100	NA	99.93	100	99.62	NA	NA	NA	100	NA
ESC_LB8201AA_AS	167	A	NA	100	NA	100	NA	NA	NA	100	100	NA	NA	NA	NA	NA	NA	100	100	100	99.3	NA	100	NA	NA	100	NA	100	NA	NA	NA	99.68	NA	100	NA	100	100	100	99.93	100	99.62	NA	NA	NA	100	NA
ESC_LB8202AA_AS	167	A	NA	100	NA	91.5	NA	NA	NA	100	100	NA	NA	NA	NA	NA	NA	100	100	100	99.3	NA	100	NA	NA	100	NA	100	NA	NA	NA	99.68	NA	100	NA	100	100	100	99.93	100	99.62	NA	NA	NA	100	NA
ESC_LB8207AA_AS	167	A	NA	100	NA	100	NA	NA	NA	100	100	NA	NA	NA	NA	NA	NA	100	100	100	99.3	NA	100	NA	NA	100	NA	100	NA	NA	NA	99.68	NA	100	NA	100	100	100	99.93	100	99.62	NA	NA	NA	100	NA
ESC_LB8329AA_AS	167	A	NA	100	NA	100	NA	NA	NA	100	100	100	NA	NA	NA	NA	NA	100	100	100	100	NA	100	NA	100	100	NA	100	NA	NA	NA	99.68	100	100	NA	100	100	100	99.93	100	94.84	99.83	NA	NA	100	NA
ESC_LB9215AA_AS	167	A	NA	100	NA	100	NA	NA	NA	100	100	NA	NA	NA	NA	NA	NA	100	100	100	100	NA	100	NA	NA	100	NA	100	NA	NA	NA	99.68	NA	100	NA	100	100	100	99.93	100	NA	NA	NA	NA	100	NA
ESC_LB9218AA_AS	167	A	NA	100	NA	100	NA	NA	NA	100	100	NA	NA	NA	NA	NA	NA	100	100	100	99.3	NA	100	NA	NA	100	NA	100	NA	NA	NA	99.68	NA	100	NA	100	100	100	99.93	100	99.62	NA	NA	NA	100	NA
ESC_LB9222AA_AS	167	A	NA	100	NA	100	NA	NA	NA	100	100	NA	NA	NA	NA	NA	NA	100	100	100	100	100	100	100	NA	100	NA	100	NA	NA	NA	99.68	100	100	NA	100	100	100	99.93	100	NA	99.83	NA	NA	100	NA
ESC_LC0062AA_AS	167	A	NA	100	NA	100	NA	NA	NA	100	100	NA	NA	NA	NA	NA	NA	100	100	100	100	NA	100	NA	NA	100	NA	100	NA	NA	NA	99.68	NA	100	NA	100	100	100	99.93	100	99.62	NA	NA	NA	100	NA
ESC_LC0451AA_AS	167	A	NA	100	NA	100	NA	NA	NA	100	100	NA	NA	NA	NA	NA	NA	100	100	100	99.3	NA	100	NA	NA	100	NA	100	NA	NA	NA	99.68	NA	100	NA	100	100	100	99.93	100	99.62	NA	NA	NA	100	NA
ESC_LC0452AA_AS	167	A	NA	100	NA	100	NA	NA	NA	100	100	NA	NA	NA	NA	NA	NA	100	100	100	99.3	NA	100	NA	NA	100	NA	100	NA	NA	NA	99.68	NA	100	NA	100	100	100	99.93	100	99.62	NA	NA	NA	100	NA
ESC_LC0916AA_AS	167	A	NA	100	NA	100	NA	NA	NA	100	100	NA	NA	NA	NA	NA	NA	100	100	100	100	NA	100	NA	NA	100	NA	100	NA	NA	NA	99.68	NA	100	NA	100	100	100	99.93	100	99.62	NA	NA	NA	100	NA
ESC_LC1108AA_AS	167	A	NA	100	NA	100	NA	NA	NA	100	100	NA	NA	NA	NA	NA	NA	100	100	100	100	NA	100	100	NA	100	NA	100	NA	NA	NA	99.68	NA	87.57	NA	100	100	NA	99.93	100	NA	NA	NA	NA	100	NA
ESC_LC1353AA_AS	167	A	NA	100	NA	100	NA	NA	NA	100	100	NA	NA	NA	NA	NA	NA	100	100	100	100	NA	100	NA	NA	100	NA	100	NA	NA	NA	99.68	NA	86.34	NA	NA	100	100	99.93	100	NA	NA	NA	NA	100	NA
ESC_LC1373AA_AS	167	A	NA	100	NA	100	NA	NA	NA	100	100	NA	NA	NA	NA	NA	NA	100	100	100	100	NA	100	NA	NA	100	NA	100	NA	NA	NA	99.68	NA	100	NA	100	100	100	99.93	100	99.62	NA	NA	NA	100	NA
ESC_LC1426AA_AS	167	A	NA	100	NA	100	NA	NA	NA	100	100	NA	NA	NA	NA	NA	NA	100	100	100	100	NA	100	NA	NA	100	NA	100	NA	NA	NA	99.68	NA	100	NA	100	100	100	99.93	100	99.62	NA	NA	NA	100	NA
ESC_LC2260AA_AS	167	A	NA	100	NA	100	NA	NA	NA	100	100	NA	NA	NA	NA	NA	NA	100	100	100	100	NA	100	100	NA	100	NA	100	NA	NA	NA	NA	NA	100	100	100	100	100	99.93	100	NA	NA	NA	NA	100	NA
ESC_LC2289AA_AS	167	A	NA	100	NA	100	NA	NA	NA	100	100	NA	NA	NA	NA	NA	NA	100	100	100	99.3	100	100	NA	NA	100	NA	100	NA	100	NA	99.68	NA	100	NA	100	100	100	99.93	100	99.62	NA	NA	NA	100	NA
ESC_LC2730AA_AS	167	A	NA	100	100	100	NA	NA	NA	100	100	100	NA	NA	NA	NA	NA	100	100	100	100	NA	100	NA	100	100	100	100	100	NA	NA	100	100	100	NA	100	100	100	99.93	100	94.84	NA	NA	NA	100	95.23
ESC_LC2737AA_AS	167	A	NA	100	100	100	NA	NA	NA	100	100	NA	NA	NA	NA	NA	NA	100	100	100	100	NA	NA	NA	100	100	NA	100	100	NA	NA	100	NA	100	NA	100	100	100	99.93	100	95.47	NA	NA	NA	100	88.29
ESC_LC3063AA_AS	167	A	NA	100	100	100	NA	NA	NA	100	100	NA	NA	NA	NA	NA	NA	100	100	100	100	NA	NA	NA	100	100	NA	100	100	NA	NA	100	NA	100	NA	100	100	100	99.93	100	95.47	NA	NA	NA	100	95.5
ESC_LC3740AA_AS	167	A	NA	100	NA	100	NA	NA	NA	100	100	NA	NA	NA	NA	NA	NA	100	100	100	99.9	NA	100	100	NA	100	NA	100	NA	NA	NA	NA	100	NA	NA	100	100	100	99.93	100	NA	NA	NA	NA	100	NA
ESC_LC3749AA_AS	167	A	NA	100	NA	100	NA	NA	NA	100	100	NA	NA	NA	NA	NA	NA	100	100	100	99.9	NA	100	100	NA	100	NA	100	NA	NA	NA	NA	100	100	NA	100	100	100	99.93	100	NA	NA	NA	NA	100	NA
ESC_LC3756AA_AS	167	A	NA	100	NA	100	NA	NA	NA	100	100	NA	NA	NA	NA	NA	NA	100	100	100	99.9	NA	100	100	NA	100	NA	100	NA	NA	NA	NA	100	NA	NA	100	100	100	99.93	100	NA	NA	NA	NA	100	NA
ESC_LC3777AA_AS	167	A	NA	100	NA	100	NA	NA	NA	100	100	NA	NA	NA	NA	NA	NA	100	100	100	99.9	NA	100	100	NA	100	NA	100	NA	NA	NA	NA	100	NA	NA	100	100	100	99.93	100	NA	NA	NA	NA	100	NA
ESC_LC3778AA_AS	167	A	NA	100	NA	100	NA	NA	NA	100	100	NA	NA	NA	NA	NA	NA	100	100	100	99.9	NA	100	100	NA	100	NA	100	NA	NA	NA	NA	100	NA	NA	100	100	100	99.93	100	NA	NA	NA	NA	100	NA
ESC_LC4117AA_AS	167	A	NA	100	NA	100	NA	NA	NA	100	100	NA	NA	NA	NA	NA	NA	100	100	100	100	NA	100	100	NA	100	NA	100	NA	NA	NA	99.68	NA	100	NA	100	100	100	99.93	100	NA	NA	NA	NA	100	NA
ESC_LC4118AA_AS	167	A	NA	100	NA	100	NA	NA	NA	100	100	NA	NA	NA	NA	NA	NA	100	100	100	100	NA	100	NA	NA	100	NA	100	NA	NA	NA	99.68	NA	86.34	NA	100	100	100	99.93	100	99.62	NA	NA	NA	100	NA
ESC_LC4444AA_AS	167	A	NA	100	NA	100	NA	NA	NA	100	100	NA	NA	NA	NA	NA	NA	100	100	100	100	NA	100	NA	NA	100	NA	100	NA	NA	NA	99.68	NA	100	NA	100	100	100	99.93	100	99.62	NA	NA	NA	100	NA
ESC_LC4521AA_AS	167	A	NA	100	NA	100	NA	NA	NA	100	100	NA	NA	NA	NA	NA	NA	100	100	100	99.3	NA	100	100	NA	100	NA	100	NA	NA	NA	99.68	NA	100	NA	100	100	100	99.93	100	99.62	NA	NA	NA	100	NA
ESC_LC4522AA_AS	167	A	NA	100	NA	100	NA	NA	NA	100	100	NA	NA	NA	NA	NA	NA	100	100	100	100	NA	100	NA	NA	100	NA	100	NA	NA	NA	99.68	NA	100	NA	100	100	100	99.93	100	NA	NA	NA	NA	100	NA
ESC_LC4702AA_AS	167	A	NA	100	NA	100	NA	100	NA	100	100	100	100	NA	NA	NA	NA	100	100	100	99.3	NA	100	100	100	100	NA	100	NA	NA	NA	99.68	NA	100	NA	100	100	100	NA	100	94.84	NA	NA	NA	100	NA
ESC_LC4704AA_AS	167	A	NA	100	100	100	NA	NA	NA	100	100	NA	NA	NA	NA	NA	NA	100	100	100	100	NA	100	100	NA	100	NA	100	NA	NA	NA	NA	NA	100	NA	100	100	100	99.93	100	NA	NA	NA	NA	100	NA
ESC_LC4746AA_AS	167	A	NA	100	NA	100	NA	NA	NA	100	100	NA	NA	NA	NA	NA	NA	100	100	100	99.3	NA	100	100	100	100	NA	100	100	NA	NA	NA	NA	100	NA	100	100	100	99.93	100	99.62	NA	NA	NA	100	100
ESC_LC4747AA_AS	167	A	NA	100	NA	100	NA	NA	NA	100	100	NA	NA	NA	NA	NA	NA	100	100	100	99.3	NA	100	100	100	100	NA	100	100	NA	NA	NA	NA	100	NA	100	100	100	99.93	100	99.62	NA	NA	NA	100	100
ESC_LC4748AA_AS	167	A	NA	100	NA	100	NA	NA	NA	100	100	NA	NA	NA	NA	NA	NA	100	100	100	99.3	NA	100	100	NA	100	NA	100	NA	NA	NA	99.68	NA	100	NA	100	100	100	99.93	100	99.62	NA	NA	NA	100	NA
ESC_LC4753AA_AS	167	A	NA	100	NA	100	NA	NA	NA	100	100	NA	NA	NA	NA	NA	NA	100	100	99.91	99.3	NA	100	100	100	100	NA	100	100	NA	NA	NA	NA	100	NA	100	100	100	99.93	100	99.62	NA	NA	NA	100	100
ESC_LC4754AA_AS	167	A	NA	100	NA	100	NA	NA	NA	100	100	NA	NA	NA	NA	NA	NA	100	100	100	NA	NA	100	100	100	100	NA	100	100	NA	NA	NA	NA	100	NA	100	100	100	99.93	100	99.62	NA	NA	NA	100	100
ESC_LC4757AA_AS	167	A	NA	100	NA	100	NA	NA	NA	100	100	NA	NA	NA	NA	NA	NA	100	100	100	99.3	NA	100	100	NA	100	NA	100	NA	NA	NA	99.68	NA	100	NA	100	100	100	99.93	100	99.62	NA	NA	NA	100	NA
ESC_LC4761AA_AS	167	A	NA	100	NA	100	NA	NA	NA	100	100	NA	NA	NA	NA	NA	NA	100	100	100	100	NA	100	100	100	100	NA	100	NA	NA	NA	99.68	100	100	NA	100	100	100	99.93	100	NA	NA	NA	100	100	NA
ESC_LC4774AA_AS	167	A	NA	100	NA	100	NA	NA	NA	100	100	NA	NA	NA	NA	NA	NA	100	100	100	100	NA	100	NA	NA	100	NA	100	NA	NA	NA	99.68	NA	100	NA	100	100	100	99.93	100	99.62	NA	NA	NA	100	NA
ESC_LC4789AA_AS	167	A	NA	100	NA	100	NA	NA	NA	100	100	NA	NA	NA	NA	NA	NA	100	100	100	99.3	NA	100	100	100	100	NA	100	100	NA	NA	NA	NA	100	NA	100	100	100	99.93	100	99.62	NA	NA	NA	100	100
ESC_LC4790AA_AS	167	A	NA	100	NA	100	NA	NA	NA	100	100	NA	NA	NA	NA	NA	NA	100	100	100	99.3	NA	100	100	100	100	NA	100	100	NA	NA	NA	NA	100	NA	100	100	100	99.93	100	99.62	NA	NA	NA	100	100
ESC_LC4791AA_AS	167	A	NA	100	NA	100	NA	NA	NA	100	100	NA	NA	NA	NA	NA	NA	100	100	100	99.3	NA	100	100	NA	100	NA	100	NA	NA	NA	99.68	NA	NA	NA	100	100	100	99.93	100	99.62	NA	NA	NA	100	NA
ESC_LC4792AA_AS	167	A	NA	100	NA	100	NA	NA	NA	100	100	NA	NA	NA	NA	NA	NA	100	100	100	99.3	NA	100	100	NA	100	NA	100	NA	NA	NA	99.68	NA	100	NA	100	100	100	99.93	100	NA	NA	NA	NA	100	NA
ESC_LC4795AA_AS	167	A	NA	100	NA	100	NA	NA	NA	100	100	NA	NA	NA	NA	NA	NA	100	100	100	100	NA	100	100	100	100	NA	100	NA	NA	NA	99.68	100	100	NA	100	100	100	99.93	100	NA	NA	NA	100	100	NA
ESC_LC4798AA_AS	167	A	NA	100	NA	100	NA	NA	NA	100	100	NA	NA	NA	NA	NA	NA	100	100	100	99.3	NA	100	NA	NA	100	NA	100	NA	NA	NA	99.68	NA	100	NA	100	100	100	99.93	100	99.62	99.83	NA	NA	100	NA
ESC_LC4800AA_AS	167	A	NA	100	NA	100	NA	NA	NA	100	100	NA	NA	NA	NA	NA	NA	100	100	100	100	NA	100	NA	NA	100	NA	100	NA	NA	NA	99.68	NA	100	NA	100	100	100	99.93	100	99.62	NA	NA	NA	100	NA
ESC_LC4804AA_AS	167	A	NA	100	NA	100	NA	NA	NA	100	100	NA	NA	NA	NA	NA	NA	100	100	100	99.3	NA	100	NA	NA	100	NA	100	NA	NA	NA	99.68	NA	100	NA	100	100	100	99.93	100	99.62	99.83	NA	NA	100	NA
ESC_LC4806AA_AS	167	A	NA	100	NA	100	NA	NA	NA	100	100	NA	NA	NA	NA	NA	NA	100	100	100	99.3	NA	100	NA	NA	100	NA	100	NA	NA	NA	99.68	NA	100	NA	100	100	100	99.93	100	99.62	99.83	NA	NA	100	NA
ESC_LC4812AA_AS	167	A	NA	100	NA	100	NA	NA	NA	100	100	NA	NA	NA	NA	NA	NA	100	100	100	99.3	NA	100	NA	NA	100	NA	100	NA	NA	NA	99.68	NA	100	NA	100	100	100	99.93	100	99.62	NA	NA	NA	100	NA
ESC_LC4813AA_AS	167	A	NA	100	NA	100	NA	NA	NA	100	100	NA	NA	NA	NA	NA	NA	100	100	100	99.3	NA	100	100	NA	100	NA	100	NA	NA	NA	99.68	NA	100	NA	100	100	100	99.93	100	99.62	99.83	NA	NA	100	NA
ESC_LC4818AA_AS	167	A	NA	100	NA	100	NA	NA	NA	100	100	NA	NA	NA	NA	NA	NA	100	100	100	99.3	NA	100	100	100	100	NA	100	100	NA	NA	NA	NA	100	NA	100	100	100	99.93	100	99.62	NA	NA	NA	100	100
ESC_LC4821AA_AS	167	A	NA	100	NA	100	NA	NA	NA	100	100	NA	NA	NA	NA	NA	NA	100	100	100	99.3	NA	100	NA	NA	100	NA	100	NA	NA	NA	99.68	NA	100	NA	100	100	100	99.93	100	99.62	99.83	NA	NA	100	NA
ESC_LC4822AA_AS	167	A	NA	100	NA	100	NA	NA	NA	100	100	NA	NA	NA	NA	NA	NA	100	100	100	99.3	NA	100	100	NA	100	NA	100	NA	NA	NA	99.68	NA	100	NA	100	100	100	99.93	100	99.62	NA	NA	NA	100	NA
ESC_LC4823AA_AS	167	A	NA	100	NA	100	NA	NA	NA	100	100	NA	NA	NA	NA	NA	NA	100	100	100	99.3	NA	100	100	100	100	NA	100	100	NA	NA	NA	NA	100	NA	100	100	100	99.93	100	99.62	NA	NA	NA	100	100
ESC_LC5127AA_AS	167	A	NA	100	NA	100	NA	NA	NA	100	NA	NA	NA	NA	NA	NA	NA	100	100	100	100	NA	100	NA	NA	100	NA	100	NA	NA	NA	NA	NA	100	NA	100	100	100	99.93	100	NA	NA	NA	NA	100	NA
ESC_LC5296AA_AS	167	A	NA	100	NA	100	NA	100	NA	100	100	100	100	NA	NA	NA	NA	100	100	100	99.3	NA	100	100	NA	100	NA	100	NA	NA	NA	NA	NA	100	NA	100	100	100	99.93	100	NA	NA	NA	NA	100	NA
ESC_LC5869AA_AS	167	A	NA	100	NA	100	NA	NA	NA	100	100	NA	NA	NA	NA	NA	NA	100	100	100	100	NA	100	NA	100	100	NA	100	NA	100	NA	99.68	100	100	NA	100	100	100	99.93	100	NA	NA	NA	NA	100	NA
ESC_LC5870AA_AS	167	A	NA	100	NA	100	NA	NA	NA	100	100	NA	NA	NA	NA	NA	NA	100	100	100	100	NA	100	NA	100	100	NA	100	NA	100	NA	99.68	100	100	NA	100	100	100	99.93	100	NA	NA	NA	NA	100	NA
ESC_LC6163AA_AS	167	A	NA	100	NA	100	NA	NA	NA	100	100	NA	NA	NA	NA	NA	NA	100	100	100	100	NA	100	100	100	100	NA	100	NA	NA	NA	NA	NA	100	100	100	100	100	99.93	100	NA	NA	NA	NA	100	NA
ESC_LC6164AA_AS	167	A	NA	100	NA	100	NA	NA	NA	100	100	NA	NA	NA	NA	NA	NA	100	100	100	100	NA	100	NA	NA	NA	NA	100	NA	NA	NA	99.68	NA	100	NA	100	100	100	NA	100	NA	NA	NA	NA	100	NA
ESC_LC6165AA_AS	167	A	NA	100	NA	100	NA	NA	NA	100	100	NA	NA	NA	NA	NA	NA	100	100	100	100	NA	100	NA	NA	100	NA	100	NA	NA	NA	99.68	NA	100	NA	100	100	100	99.93	100	99.62	NA	NA	NA	100	NA
ESC_LC6263AA_AS	167	A	NA	100	NA	100	NA	NA	NA	100	100	NA	NA	NA	NA	NA	NA	100	100	100	100	NA	100	NA	NA	100	NA	100	NA	NA	NA	99.68	NA	NA	NA	100	100	100	99.93	100	99.62	99.83	NA	NA	100	NA
ESC_LC6342AA_AS	167	A	NA	100	NA	100	NA	NA	NA	100	100	NA	NA	NA	NA	NA	NA	100	100	100	100	NA	100	NA	NA	100	NA	100	NA	NA	NA	99.68	NA	100	NA	100	100	100	99.93	100	NA	NA	NA	NA	100	NA
ESC_LC6418AA_AS	167	A	NA	100	NA	100	NA	NA	NA	NA	100	NA	NA	NA	NA	NA	NA	100	100	100	100	NA	100	100	NA	100	NA	100	NA	NA	NA	99.68	NA	100	NA	100	100	100	99.93	100	NA	NA	NA	100	100	NA
ESC_LC6427AA_AS	167	A	NA	100	NA	100	NA	100	NA	100	100	100	100	NA	NA	NA	NA	100	100	100	99.3	NA	100	100	NA	100	NA	100	NA	NA	NA	NA	NA	100	NA	100	100	100	99.93	100	NA	NA	NA	NA	100	NA
ESC_LC6536AA_AS	167	A	NA	100	NA	100	NA	NA	NA	100	100	NA	NA	NA	NA	NA	NA	100	100	100	100	NA	100	NA	NA	100	NA	100	NA	NA	NA	99.68	NA	100	NA	100	100	100	99.93	100	99.62	NA	NA	NA	100	NA
ESC_LC6666AA_AS	167	A	NA	100	NA	100	NA	NA	NA	100	100	NA	NA	NA	NA	NA	100	100	100	100	100	NA	100	100	NA	100	NA	100	NA	NA	NA	99.68	NA	100	100	100	100	100	99.93	100	NA	NA	NA	NA	100	NA
ESC_LC6793AA_AS	167	A	NA	100	NA	100	NA	NA	NA	100	100	NA	NA	NA	NA	NA	NA	100	100	100	100	NA	100	100	100	100	NA	100	100	NA	NA	NA	100	100	NA	100	100	100	99.93	100	94.84	NA	NA	NA	100	100
ESC_LC6794AA_AS	167	A	NA	100	NA	100	NA	NA	NA	100	100	NA	NA	NA	NA	NA	NA	100	100	100	100	NA	100	100	100	100	NA	100	100	NA	NA	NA	100	100	NA	100	100	100	99.93	100	94.84	NA	NA	NA	100	100
ESC_LC6798AA_AS	167	A	NA	100	NA	100	NA	NA	NA	100	100	NA	NA	NA	NA	NA	NA	100	100	100	100	NA	100	100	100	100	NA	100	100	NA	NA	NA	100	100	NA	100	100	100	99.93	100	94.84	NA	NA	NA	100	100
ESC_LC6859AA_AS	167	A	NA	100	NA	100	NA	NA	NA	100	100	NA	NA	NA	NA	NA	NA	100	100	100	100	NA	100	NA	NA	100	NA	100	NA	NA	NA	99.68	NA	NA	NA	100	100	100	99.93	100	99.62	99.83	NA	NA	100	NA
ESC_LC6970AA_AS	167	A	NA	100	NA	100	NA	100	NA	100	100	100	100	NA	NA	NA	NA	100	100	100	99.3	NA	100	100	100	100	NA	100	NA	NA	NA	99.68	NA	NA	NA	100	100	100	99.93	100	94.84	NA	NA	NA	100	NA
ESC_LC7103AA_AS	167	A	NA	100	NA	100	NA	NA	NA	100	100	NA	NA	NA	NA	NA	NA	100	100	100	100	NA	100	NA	NA	100	NA	100	NA	NA	NA	99.68	NA	100	NA	100	100	100	99.93	100	99.62	NA	NA	NA	100	NA
ESC_LC7112AA_AS	167	A	NA	100	NA	100	NA	NA	NA	100	NA	NA	NA	NA	NA	NA	NA	100	100	100	100	NA	100	NA	NA	100	NA	100	NA	NA	NA	NA	NA	100	NA	100	100	100	99.93	100	NA	NA	NA	NA	100	NA
ESC_LC7114AA_AS	167	A	NA	100	NA	100	NA	NA	NA	100	100	NA	NA	NA	NA	NA	NA	100	100	100	100	NA	100	NA	NA	100	NA	100	NA	NA	NA	99.68	NA	100	NA	100	100	100	99.93	100	99.62	NA	NA	NA	100	NA
ESC_LC7124AA_AS	167	A	NA	100	NA	100	NA	NA	NA	100	100	NA	NA	NA	NA	NA	NA	100	100	100	100	NA	100	NA	NA	100	NA	100	NA	NA	NA	99.68	NA	100	NA	100	100	100	99.93	100	99.62	NA	NA	NA	100	NA
ESC_LC7144AA_AS	167	A	NA	100	NA	100	NA	NA	NA	100	100	NA	NA	NA	NA	NA	NA	100	100	100	99.3	NA	100	100	100	100	NA	100	NA	NA	NA	99.68	NA	100	NA	100	100	100	99.93	100	99.62	NA	NA	NA	100	NA
ESC_LC7170AA_AS	167	A	NA	100	NA	100	NA	NA	NA	100	100	NA	NA	NA	NA	NA	NA	100	100	100	99.3	NA	100	NA	NA	100	NA	100	NA	NA	NA	99.68	NA	93.17	NA	100	100	100	99.93	100	99.62	99.83	NA	NA	100	NA
ESC_LC7175AA_AS	167	A	NA	100	100	100	NA	NA	NA	100	NA	NA	NA	NA	NA	NA	NA	100	100	100	100	NA	100	NA	NA	100	NA	100	NA	NA	NA	NA	NA	100	NA	100	100	100	99.93	100	NA	NA	NA	NA	100	NA
ESC_LC7178AA_AS	167	A	NA	100	NA	100	NA	NA	NA	100	100	NA	NA	NA	NA	NA	NA	100	100	100	100	NA	100	NA	100	100	NA	100	100	NA	NA	NA	100	100	NA	100	100	100	99.93	100	NA	NA	NA	NA	100	100
ESC_LC7179AA_AS	167	A	NA	100	NA	100	NA	NA	NA	100	100	NA	NA	NA	NA	NA	NA	100	100	100	99.3	NA	100	NA	NA	100	NA	100	NA	NA	NA	99.68	NA	NA	NA	100	100	100	99.93	100	99.62	NA	NA	NA	100	NA
ESC_LC7180AA_AS	167	A	NA	100	NA	100	NA	NA	NA	100	100	NA	NA	NA	NA	NA	NA	100	100	100	100	NA	100	100	100	100	NA	100	NA	NA	NA	99.68	100	100	NA	100	100	100	99.93	100	NA	NA	NA	100	100	NA
ESC_LC7182AA_AS	167	A	NA	100	NA	100	NA	NA	NA	100	100	NA	NA	NA	NA	NA	NA	100	100	100	99.3	NA	100	100	NA	100	NA	100	NA	NA	NA	99.68	NA	100	NA	100	100	100	99.93	100	99.62	NA	NA	NA	100	NA
ESC_LC7183AA_AS	167	A	NA	100	NA	100	NA	NA	NA	100	100	NA	NA	NA	NA	NA	NA	100	100	100	99.3	NA	100	100	NA	100	NA	100	NA	NA	NA	99.68	NA	100	NA	100	100	100	99.93	100	99.62	NA	NA	NA	100	NA
ESC_LC7187AA_AS	167	A	NA	100	NA	100	NA	NA	NA	100	100	NA	NA	NA	NA	NA	NA	100	100	100	99.3	NA	100	NA	NA	100	NA	100	NA	NA	NA	99.68	NA	100	NA	100	100	100	99.93	100	99.62	NA	NA	NA	100	NA
ESC_LC7189AA_AS	167	A	NA	100	NA	100	NA	NA	NA	100	100	NA	NA	NA	NA	NA	NA	100	100	100	99.3	NA	100	NA	NA	100	NA	100	NA	NA	NA	99.68	NA	100	NA	100	100	NA	99.93	100	99.62	NA	NA	NA	100	NA
ESC_LC7193AA_AS	167	A	NA	100	NA	100	NA	NA	NA	100	100	NA	NA	NA	NA	NA	NA	100	100	100	100	NA	100	NA	100	100	NA	100	NA	NA	NA	99.68	100	100	NA	100	100	100	99.93	100	NA	NA	NA	NA	100	NA
ESC_LC7207AA_AS	167	A	NA	100	NA	100	NA	NA	NA	100	100	NA	NA	NA	NA	NA	NA	100	100	100	99.3	NA	100	NA	NA	100	NA	100	NA	NA	NA	99.68	NA	100	NA	100	100	100	99.93	100	99.62	NA	NA	NA	100	NA
ESC_LC7217AA_AS	167	A	NA	100	NA	100	NA	NA	NA	100	100	NA	NA	NA	NA	NA	NA	100	100	100	99.3	NA	100	NA	NA	100	NA	100	NA	NA	NA	99.68	NA	100	NA	100	100	100	99.93	100	99.62	NA	NA	NA	100	NA
ESC_LC7236AA_AS	167	A	NA	100	NA	100	NA	NA	NA	100	100	NA	NA	NA	NA	NA	NA	100	100	100	99.3	NA	100	NA	NA	100	NA	100	NA	NA	NA	99.68	NA	NA	NA	100	100	100	99.93	100	99.62	NA	NA	NA	100	NA
ESC_LC7798AA_AS	167	A	NA	100	NA	100	NA	NA	NA	100	100	NA	NA	NA	NA	NA	100	100	100	100	100	NA	100	100	NA	100	NA	100	NA	NA	NA	99.68	NA	86.34	100	100	100	100	99.93	100	NA	99.83	NA	NA	100	NA
ESC_LC7918AA_AS	167	A	NA	100	NA	100	NA	NA	NA	100	100	NA	NA	NA	NA	NA	NA	100	100	100	100	NA	100	NA	NA	100	NA	100	NA	NA	NA	99.68	NA	100	NA	100	100	100	99.93	100	NA	NA	NA	NA	100	NA
ESC_LC7961AA_AS	167	A	NA	100	NA	100	NA	NA	NA	100	100	NA	NA	NA	NA	NA	NA	100	100	100	100	NA	100	100	NA	100	NA	100	NA	NA	NA	99.68	NA	100	NA	100	100	100	99.93	100	NA	NA	NA	NA	100	NA
ESC_LC8909AA_AS	167	A	NA	100	NA	100	NA	100	NA	100	100	100	100	NA	NA	NA	NA	100	100	100	99.3	NA	100	100	100	100	NA	100	NA	NA	NA	99.68	NA	100	NA	100	100	100	99.93	100	82.77	NA	NA	NA	100	NA
ESC_LC9044AA_AS	167	A	NA	100	NA	100	NA	NA	NA	100	100	NA	NA	NA	NA	NA	NA	100	100	100	100	NA	100	NA	NA	100	NA	100	NA	NA	NA	99.68	NA	100	NA	100	100	100	99.93	100	NA	NA	NA	NA	100	NA
ESC_LC9114AA_AS	167	A	NA	100	100	100	NA	NA	NA	100	100	NA	NA	NA	NA	NA	NA	100	100	100	100	NA	100	100	NA	100	NA	100	NA	NA	NA	NA	NA	100	NA	100	100	100	99.93	100	NA	NA	NA	NA	100	NA
ESC_LC9205AA_AS	167	A	NA	100	NA	100	NA	NA	NA	100	100	NA	NA	NA	NA	NA	NA	100	100	100	100	NA	100	NA	NA	100	NA	100	NA	NA	NA	99.68	NA	100	NA	100	100	100	99.93	100	99.62	NA	NA	NA	100	NA
ESC_LC9211AA_AS	167	A	NA	100	NA	100	NA	NA	NA	100	100	NA	NA	NA	NA	NA	NA	100	100	100	99.3	100	100	NA	NA	100	NA	100	NA	NA	NA	99.68	NA	100	NA	100	100	100	99.93	100	99.62	NA	NA	NA	100	NA
ESC_MA0225AA_AS	167	A	NA	100	NA	100	NA	NA	NA	100	100	NA	NA	NA	NA	NA	NA	100	100	NA	100	NA	100	NA	100	100	NA	100	NA	NA	NA	99.68	100	100	NA	100	100	100	99.93	100	NA	NA	NA	NA	100	NA
ESC_MA2761AA_AS	167	A	NA	100	100	100	NA	NA	NA	100	NA	NA	NA	NA	NA	NA	NA	100	100	100	100	NA	100	NA	NA	100	NA	100	NA	NA	NA	NA	NA	100	NA	100	100	100	99.93	100	NA	NA	NA	NA	100	NA
ESC_MA3669AA_AS	167	A	NA	100	100	100	NA	NA	NA	100	NA	NA	NA	NA	NA	NA	NA	100	100	100	100	NA	100	NA	NA	100	NA	100	NA	NA	NA	NA	NA	NA	NA	100	100	100	99.93	100	99.62	NA	NA	NA	100	NA
ESC_MA3696AA_AS	167	A	NA	NA	100	100	NA	NA	NA	100	100	NA	NA	NA	NA	NA	NA	100	100	100	100	NA	100	100	NA	100	NA	100	NA	NA	NA	NA	NA	NA	NA	100	100	100	99.93	100	NA	NA	NA	NA	100	NA
ESC_MA3740AA_AS	167	A	NA	100	100	100	NA	NA	NA	100	NA	NA	NA	NA	NA	NA	NA	100	100	100	100	NA	100	NA	NA	100	NA	100	NA	NA	NA	NA	NA	100	NA	100	100	100	99.93	100	NA	NA	NA	NA	100	NA
ESC_MA4033AA_AS	167	A	NA	100	NA	100	NA	NA	100	100	100	NA	NA	NA	NA	NA	99.86	100	100	100	100	100	100	NA	NA	100	NA	100	NA	NA	NA	99.68	100	100	NA	100	100	100	99.93	100	NA	NA	NA	NA	100	NA
ESC_MA9873AA_AS	167	A	NA	NA	NA	100	NA	NA	NA	100	100	NA	NA	100	NA	NA	NA	100	100	100	100	NA	100	NA	100	100	NA	100	100	NA	NA	NA	100	100	NA	100	100	100	99.93	100	NA	NA	NA	NA	100	100
ESC_MA9965AA_AS	167	A	NA	100	100	100	100	NA	NA	100	99.86	NA	NA	NA	NA	NA	NA	100	100	100	100	NA	100	100	100	NA	NA	100	NA	NA	NA	NA	NA	100	NA	100	100	100	99.93	100	NA	NA	NA	NA	100	NA
ESC_MB0788AA_AS	167	A	NA	100	NA	100	NA	NA	NA	100	100	NA	NA	NA	NA	NA	NA	100	100	100	99.3	NA	100	NA	NA	100	NA	100	NA	NA	NA	99.68	NA	100	NA	100	100	100	99.93	100	99.62	NA	NA	NA	100	NA
ESC_MB1905AA_AS	167	A	NA	100	NA	100	NA	NA	NA	100	100	NA	NA	NA	NA	NA	NA	100	100	100	100	NA	100	100	NA	100	NA	100	NA	NA	NA	99.68	NA	100	NA	100	100	100	99.93	100	99.62	NA	NA	NA	100	NA
ESC_MB1907AA_AS	167	A	NA	100	NA	100	NA	NA	NA	100	100	NA	NA	NA	NA	NA	NA	100	100	100	99.3	NA	100	NA	NA	100	NA	100	NA	NA	NA	99.68	NA	100	NA	100	100	100	99.93	100	NA	NA	NA	NA	100	NA
ESC_MB1908AA_AS	167	A	NA	100	NA	100	NA	NA	NA	100	100	NA	NA	NA	NA	NA	NA	100	100	100	99.3	NA	100	NA	NA	100	NA	100	NA	NA	NA	99.68	NA	100	NA	100	100	100	99.93	100	NA	NA	NA	NA	100	NA
ESC_MB1911AA_AS	167	A	NA	100	NA	100	NA	NA	NA	100	99.72	NA	NA	NA	NA	NA	NA	100	100	100	99.4	NA	100	100	NA	100	NA	100	NA	NA	NA	99.68	100	100	NA	100	100	100	99.93	100	99.62	NA	NA	NA	100	NA
ESC_MB1912AA_AS	167	A	NA	100	NA	100	NA	NA	NA	100	99.72	NA	NA	NA	NA	NA	NA	100	100	100	99.4	NA	100	100	NA	100	NA	100	NA	NA	NA	99.68	100	100	NA	100	100	100	99.93	100	99.62	NA	NA	NA	100	NA
ESC_MB1927AA_AS	167	A	NA	100	NA	100	NA	NA	NA	100	100	NA	NA	NA	NA	NA	NA	100	100	100	99.3	NA	100	NA	NA	100	NA	100	NA	NA	NA	99.68	NA	100	NA	100	100	100	99.93	100	NA	NA	NA	NA	100	NA
ESC_MB1932AA_AS	167	A	NA	100	NA	100	NA	NA	NA	100	100	NA	NA	NA	NA	NA	NA	100	100	100	99.3	NA	100	NA	NA	100	NA	100	NA	NA	NA	99.68	NA	100	NA	100	100	100	99.93	100	99.62	NA	NA	NA	100	NA
ESC_MB1933AA_AS	167	A	NA	100	NA	100	NA	NA	NA	100	100	NA	NA	NA	NA	NA	NA	100	100	100	99.3	NA	100	NA	NA	100	NA	100	NA	NA	NA	99.68	NA	100	NA	100	100	100	99.93	100	99.62	NA	NA	NA	100	NA
ESC_MB1934AA_AS	167	A	NA	100	NA	100	NA	NA	NA	100	100	NA	NA	NA	NA	NA	NA	100	100	100	99.3	NA	100	NA	NA	100	NA	100	NA	NA	NA	99.68	NA	100	NA	100	100	100	99.93	100	99.62	NA	NA	NA	100	NA
ESC_MB1944AA_AS	167	A	NA	100	NA	100	NA	NA	NA	100	100	NA	NA	NA	NA	NA	NA	100	100	100	99.3	NA	100	100	NA	100	NA	100	NA	NA	NA	99.68	NA	100	NA	100	100	100	99.93	100	99.62	NA	NA	NA	100	NA
ESC_MB1945AA_AS	167	A	NA	100	NA	100	NA	NA	NA	100	100	NA	NA	NA	NA	NA	NA	100	100	100	99.3	NA	100	100	NA	100	NA	100	NA	NA	NA	99.68	NA	100	NA	100	100	100	99.93	100	99.62	NA	NA	NA	100	NA
ESC_MB1947AA_AS	167	A	NA	100	NA	100	NA	NA	NA	100	100	NA	NA	NA	NA	NA	NA	100	100	100	100	NA	100	100	NA	100	NA	100	NA	NA	NA	99.68	NA	100	NA	100	100	100	NA	100	99.62	NA	NA	NA	100	NA
ESC_MB1963AA_AS	167	A	NA	100	NA	100	NA	NA	NA	100	100	NA	NA	NA	NA	NA	NA	100	100	100	99.3	NA	100	100	NA	100	NA	100	NA	NA	NA	99.68	NA	100	NA	100	100	100	99.93	100	99.62	NA	NA	NA	100	NA
ESC_MB1964AA_AS	167	A	NA	100	NA	100	NA	NA	NA	100	100	NA	NA	NA	NA	NA	NA	100	100	100	99.3	NA	100	100	NA	100	NA	100	NA	NA	NA	99.68	NA	100	NA	100	100	100	99.93	100	99.62	NA	NA	NA	100	NA
ESC_MB1966AA_AS	167	A	NA	100	NA	100	NA	NA	NA	100	100	NA	NA	NA	NA	NA	NA	100	100	100	99.3	NA	100	100	NA	100	NA	100	NA	NA	NA	99.68	NA	100	NA	100	100	100	99.93	100	99.62	NA	NA	NA	100	NA
ESC_MB1968AA_AS	167	A	NA	100	NA	100	NA	NA	NA	100	100	NA	NA	NA	NA	NA	NA	100	100	100	100	NA	100	100	NA	100	NA	100	NA	NA	NA	99.68	NA	100	NA	100	100	100	99.93	100	NA	NA	NA	NA	100	NA
ESC_MB3343AA_AS	167	A	NA	100	100	100	NA	NA	NA	100	NA	NA	NA	NA	NA	NA	NA	100	100	100	100	NA	100	NA	NA	100	NA	100	NA	NA	NA	NA	NA	100	NA	100	100	100	99.93	100	NA	NA	NA	NA	100	NA
ESC_MB3664AA_AS	167	A	NA	100	100	100	NA	NA	NA	100	NA	NA	NA	NA	NA	NA	NA	100	100	100	100	NA	100	NA	NA	100	NA	100	NA	NA	NA	NA	NA	100	NA	100	100	100	99.93	100	NA	NA	NA	NA	100	NA
ESC_MB4714AA_AS	167	A	NA	100	NA	100	NA	NA	NA	100	100	NA	NA	NA	NA	NA	NA	100	100	100	100	NA	100	NA	NA	100	NA	100	NA	NA	NA	99.68	NA	100	NA	100	100	100	99.93	100	99.62	NA	NA	NA	100	NA
ESC_MB4772AA_AS	167	A	NA	100	NA	100	NA	NA	NA	100	100	NA	NA	NA	NA	NA	NA	100	100	100	99.3	NA	100	100	NA	100	NA	100	NA	NA	NA	99.68	NA	100	NA	100	100	100	99.93	100	99.62	NA	NA	NA	100	NA
ESC_MB7693AA_AS	167	A	NA	100	NA	100	NA	NA	NA	100	100	NA	NA	NA	NA	NA	NA	100	100	100	100	NA	100	NA	NA	100	NA	100	NA	NA	NA	99.68	NA	100	NA	100	100	100	99.93	100	99.62	NA	NA	NA	100	NA
ESC_MB7694AA_AS	167	A	NA	100	NA	100	NA	NA	NA	100	100	NA	NA	NA	NA	NA	NA	100	100	100	100	NA	100	NA	NA	100	NA	100	NA	NA	NA	99.68	NA	100	NA	100	100	100	99.93	100	99.62	NA	NA	NA	100	NA
ESC_MB8856AA_AS	167	A	NA	100	NA	100	NA	NA	NA	100	100	NA	NA	NA	NA	NA	NA	100	100	100	100	NA	100	NA	100	100	NA	100	NA	NA	NA	NA	100	100	NA	100	100	100	99.93	100	NA	NA	NA	NA	100	100
ESC_MB8889AA_AS	167	A	NA	100	100	100	NA	NA	NA	100	NA	100	NA	NA	NA	NA	NA	100	100	100	100	NA	100	NA	NA	100	NA	100	NA	NA	NA	NA	100	NA	NA	100	100	100	99.93	100	94.84	NA	NA	NA	100	NA
ESC_MB8914AA_AS	167	A	NA	100	NA	100	NA	NA	NA	100	100	NA	NA	NA	NA	NA	NA	100	100	100	100	NA	100	100	100	100	NA	100	NA	NA	NA	99.68	NA	100	NA	100	100	100	99.93	100	99.62	NA	NA	100	100	NA
ESC_MB9092AA_AS	167	A	NA	100	NA	100	NA	NA	NA	100	100	NA	NA	NA	NA	NA	NA	100	100	100	99.3	NA	100	NA	NA	100	NA	100	NA	NA	NA	99.68	NA	100	NA	100	100	100	99.93	100	99.62	NA	NA	NA	100	NA
ESC_MB9104AA_AS	167	A	NA	100	NA	100	NA	NA	NA	100	100	NA	NA	NA	NA	NA	NA	100	100	100	99.3	NA	100	NA	NA	100	NA	100	NA	NA	NA	99.68	NA	100	NA	100	100	100	99.93	100	99.62	NA	NA	NA	100	NA
ESC_MB9117AA_AS	167	A	NA	100	NA	100	NA	NA	NA	100	100	NA	NA	NA	NA	NA	NA	100	100	100	100	NA	100	NA	NA	100	NA	100	NA	NA	NA	99.68	NA	100	NA	100	100	100	99.93	100	99.62	NA	NA	NA	100	NA
ESC_MC0185AA_AS	167	A	NA	100	NA	100	NA	NA	NA	100	100	NA	NA	NA	NA	NA	NA	100	100	100	100	NA	100	NA	NA	100	NA	100	NA	NA	NA	99.68	NA	100	NA	100	100	100	99.93	100	99.62	NA	NA	NA	100	NA
ESC_MC0188AA_AS	167	A	NA	100	NA	100	NA	NA	NA	100	100	NA	NA	NA	NA	NA	NA	100	100	100	100	NA	100	NA	NA	100	NA	100	NA	NA	NA	99.68	NA	100	NA	100	100	100	99.93	100	99.62	NA	NA	NA	100	NA
ESC_MC0213AA_AS	167	A	NA	100	NA	100	NA	NA	NA	100	100	NA	NA	NA	NA	NA	NA	100	100	100	100	NA	100	NA	NA	100	NA	100	NA	NA	NA	99.68	NA	86.34	NA	100	100	100	99.93	100	99.62	NA	NA	NA	100	NA
ESC_MC0214AA_AS	167	A	NA	100	NA	100	NA	NA	NA	100	100	NA	NA	NA	NA	NA	NA	100	100	100	100	NA	100	NA	NA	100	NA	100	NA	NA	NA	99.68	NA	100	NA	100	100	100	99.93	100	99.62	NA	NA	NA	100	NA
ESC_MC0218AA_AS	167	A	NA	100	NA	100	NA	NA	NA	100	100	NA	NA	NA	NA	NA	NA	100	100	100	100	NA	100	NA	NA	100	NA	100	NA	NA	NA	99.68	NA	100	NA	100	100	100	99.93	100	99.62	NA	NA	NA	100	NA
ESC_MC0220AA_AS	167	A	NA	100	100	100	NA	NA	NA	100	100	NA	NA	NA	NA	NA	NA	100	100	100	100	NA	100	100	NA	100	NA	100	NA	NA	NA	NA	NA	NA	NA	100	100	100	99.93	100	NA	NA	NA	NA	100	NA
ESC_MC0263AA_AS	167	A	NA	100	NA	100	NA	NA	NA	100	100	NA	NA	NA	NA	NA	NA	100	81.52	100	99.3	NA	100	NA	NA	100	NA	100	NA	NA	NA	99.68	NA	100	NA	100	100	100	99.93	100	99.62	NA	NA	NA	100	NA
ESC_MC0380AA_AS	167	A	NA	100	NA	100	NA	NA	100	100	100	NA	NA	NA	NA	NA	NA	100	100	100	100	NA	100	NA	NA	100	NA	100	NA	NA	NA	99.68	NA	100	NA	100	100	100	99.93	100	NA	NA	NA	NA	100	NA
ESC_MC0405AA_AS	167	A	NA	100	NA	100	NA	NA	NA	100	100	NA	NA	NA	NA	NA	NA	100	100	100	100	NA	100	NA	NA	100	NA	100	NA	NA	NA	99.68	NA	100	NA	100	100	100	99.93	100	99.62	NA	NA	NA	100	NA
ESC_MC0483AA_AS	167	A	NA	100	NA	100	NA	NA	NA	100	NA	NA	NA	NA	NA	NA	NA	100	100	100	100	NA	100	NA	NA	100	NA	100	NA	NA	NA	99.68	NA	100	NA	100	100	100	99.93	100	99.62	NA	NA	NA	100	NA
ESC_MC0928AA_AS	167	A	NA	NA	100	100	NA	NA	NA	100	NA	NA	NA	NA	NA	NA	NA	100	100	100	100	NA	100	100	NA	100	NA	100	NA	NA	NA	NA	NA	100	NA	100	100	100	99.93	100	NA	NA	NA	NA	100	NA
ESC_MC0929AA_AS	167	A	NA	100	NA	100	NA	NA	NA	100	100	NA	NA	NA	NA	NA	NA	100	100	100	99.3	100	100	NA	NA	100	NA	100	NA	NA	NA	99.68	NA	100	NA	100	100	100	99.93	100	99.62	NA	NA	NA	100	NA
ESC_MC0931AA_AS	167	A	NA	100	100	100	NA	NA	NA	100	100	NA	NA	NA	NA	NA	NA	100	100	100	100	NA	100	100	NA	100	NA	100	NA	NA	NA	NA	NA	100	NA	100	100	100	99.93	100	NA	NA	NA	NA	100	NA
ESC_MC0995AA_AS	167	A	NA	100	NA	100	NA	NA	NA	100	100	NA	NA	NA	NA	NA	NA	100	100	100	100	NA	100	NA	NA	NA	NA	100	NA	NA	NA	99.68	NA	100	NA	100	100	100	NA	100	NA	NA	NA	NA	100	NA
ESC_MC0996AA_AS	167	A	NA	100	NA	100	NA	NA	NA	100	100	NA	NA	NA	NA	NA	NA	100	100	100	100	NA	100	100	100	100	NA	100	NA	NA	NA	NA	NA	100	100	100	100	100	99.93	100	NA	NA	NA	NA	100	NA
ESC_MC1587AA_AS	167	A	NA	100	NA	100	NA	NA	NA	100	100	NA	NA	NA	NA	NA	NA	100	100	100	100	NA	100	NA	NA	100	NA	100	NA	NA	NA	99.68	NA	100	NA	100	100	100	99.93	100	NA	99.83	NA	NA	100	NA
ESC_MC1633AA_AS	167	A	NA	100	NA	100	NA	NA	NA	100	100	NA	NA	NA	NA	NA	NA	100	100	100	100	NA	100	NA	NA	100	NA	100	NA	NA	NA	99.68	NA	100	NA	100	100	100	99.93	100	99.62	NA	NA	NA	100	NA
ESC_MC1644AA_AS	167	A	NA	100	NA	100	NA	NA	NA	100	100	NA	NA	NA	NA	NA	NA	100	100	100	99.3	100	100	100	NA	100	NA	100	NA	NA	NA	99.68	NA	NA	NA	100	100	100	99.93	100	99.62	NA	NA	NA	100	NA
ESC_MC1645AA_AS	167	A	NA	100	NA	100	NA	NA	NA	100	100	NA	NA	NA	NA	NA	NA	100	100	100	100	NA	100	NA	NA	100	NA	100	NA	NA	NA	99.68	NA	100	NA	100	100	100	99.93	100	99.62	NA	NA	NA	100	NA
ESC_MC1650AA_AS	167	A	NA	100	NA	100	NA	NA	NA	100	100	NA	NA	NA	NA	NA	NA	100	100	100	100	NA	100	NA	NA	100	NA	100	NA	NA	NA	99.68	NA	100	NA	100	100	100	99.93	100	NA	NA	NA	NA	100	NA
ESC_MC1651AA_AS	167	A	NA	100	NA	100	NA	NA	NA	100	100	NA	NA	NA	NA	NA	NA	100	100	100	100	NA	100	NA	NA	100	NA	100	NA	NA	NA	99.68	NA	100	NA	100	100	100	99.93	100	NA	NA	NA	NA	100	NA
ESC_MC1653AA_AS	167	A	NA	100	NA	100	NA	NA	NA	100	100	NA	NA	NA	NA	NA	NA	100	100	100	100	NA	100	NA	NA	100	NA	100	NA	NA	NA	99.68	NA	100	NA	100	100	100	99.93	100	99.62	NA	NA	NA	100	NA
ESC_MC1749AA_AS	167	A	NA	100	NA	100	NA	NA	NA	100	100	NA	NA	NA	NA	NA	NA	100	100	100	100	NA	100	NA	NA	100	NA	100	NA	NA	NA	99.68	NA	100	NA	100	100	100	99.93	100	NA	NA	NA	NA	100	NA
ESC_MC1803AA_AS	167	A	NA	100	NA	100	NA	NA	NA	100	100	NA	NA	NA	NA	NA	NA	100	100	100	100	NA	100	NA	NA	100	NA	100	NA	NA	NA	99.68	NA	100	NA	100	100	100	99.93	100	99.62	NA	NA	NA	100	NA
ESC_MC2104AA_AS	167	A	NA	100	NA	100	NA	NA	NA	100	100	NA	NA	NA	NA	NA	NA	100	100	100	100	NA	100	NA	NA	100	NA	100	NA	NA	NA	99.68	NA	100	NA	100	100	100	99.93	100	NA	NA	NA	NA	100	NA
ESC_MC2913AA_AS	167	A	NA	100	NA	100	NA	NA	NA	100	100	NA	NA	NA	NA	NA	NA	100	100	100	99.3	NA	100	100	NA	100	NA	100	NA	NA	NA	NA	NA	100	NA	100	100	100	99.93	100	99.62	NA	NA	NA	100	NA
ESC_MC3476AA_AS	167	A	NA	100	NA	100	NA	NA	NA	100	100	NA	NA	NA	NA	NA	NA	100	100	100	100	NA	100	NA	NA	100	NA	100	NA	NA	NA	99.68	NA	100	NA	100	100	100	99.93	100	99.62	NA	NA	NA	100	NA
ESC_MC3494AA_AS	167	A	NA	100	NA	100	NA	NA	NA	100	100	NA	NA	NA	NA	NA	NA	100	100	100	99.3	100	100	NA	NA	100	NA	100	NA	100	NA	99.68	NA	100	NA	100	100	100	99.93	100	99.62	NA	NA	NA	100	NA
ESC_MC3546AA_AS	167	A	NA	100	100	100	NA	NA	NA	100	100	NA	NA	NA	NA	NA	NA	100	100	100	99.3	NA	100	NA	NA	100	NA	100	NA	NA	NA	99.68	NA	NA	NA	100	100	100	99.93	100	99.62	NA	NA	NA	100	NA
ESC_MC3584AA_AS	167	A	NA	NA	NA	100	NA	NA	NA	100	100	NA	NA	NA	NA	NA	NA	100	100	100	100	NA	100	NA	NA	100	NA	100	NA	NA	NA	99.68	NA	100	NA	100	100	100	99.93	100	99.62	NA	NA	NA	100	NA
ESC_MC3782AA_AS	167	A	NA	100	NA	100	NA	NA	NA	100	100	NA	NA	NA	NA	NA	NA	100	100	100	100	NA	100	100	100	100	NA	100	NA	NA	100	99.68	NA	100	NA	100	100	100	99.93	100	NA	NA	NA	NA	100	NA
ESC_MC4519AA_AS	167	A	NA	100	100	100	NA	NA	NA	100	100	NA	NA	NA	NA	NA	NA	100	100	100	100	NA	100	100	NA	100	NA	100	NA	NA	NA	NA	NA	NA	NA	100	100	100	99.93	100	NA	NA	NA	NA	100	NA
ESC_MC4520AA_AS	167	A	NA	100	100	100	NA	NA	NA	100	100	NA	NA	NA	NA	NA	NA	100	100	100	100	NA	100	100	NA	100	NA	100	NA	NA	NA	NA	NA	100	NA	100	100	100	99.93	100	NA	NA	NA	NA	100	NA
ESC_MC4521AA_AS	167	A	NA	100	100	100	NA	NA	NA	100	100	NA	NA	NA	NA	NA	NA	100	100	100	100	NA	100	100	NA	100	NA	100	NA	NA	NA	NA	NA	100	NA	100	100	100	99.93	100	NA	NA	NA	NA	100	NA
ESC_MC4523AA_AS	167	A	NA	100	100	100	NA	NA	NA	100	100	NA	NA	NA	NA	NA	NA	100	100	100	100	NA	100	100	NA	100	NA	100	NA	NA	NA	NA	NA	100	NA	100	100	100	99.93	100	NA	NA	NA	NA	100	NA
ESC_MC4624AA_AS	167	A	NA	100	NA	100	NA	NA	NA	100	100	NA	NA	NA	NA	NA	NA	100	100	100	100	NA	100	NA	NA	100	NA	100	NA	NA	NA	99.68	NA	100	NA	100	100	100	99.93	100	NA	NA	NA	NA	100	NA
ESC_MC4881AA_AS	167	A	NA	100	NA	100	NA	NA	NA	100	100	NA	NA	NA	NA	NA	NA	100	100	100	100	NA	100	100	NA	100	NA	100	NA	NA	NA	99.68	NA	100	NA	100	100	100	99.93	100	NA	NA	NA	NA	100	NA
ESC_MC4963AA_AS	167	A	NA	100	NA	100	NA	NA	NA	100	100	NA	NA	NA	NA	NA	NA	100	100	100	100	NA	100	100	100	100	NA	100	NA	100	NA	99.68	NA	100	NA	100	100	100	99.93	100	NA	NA	NA	NA	100	NA
ESC_MC4969AA_AS	167	A	NA	NA	100	100	NA	NA	NA	100	NA	NA	NA	NA	NA	NA	NA	100	100	100	100	NA	100	NA	NA	100	NA	100	NA	NA	NA	NA	NA	100	NA	100	100	100	99.93	100	NA	NA	NA	NA	100	NA
ESC_MC5597AA_AS	167	A	NA	100	NA	100	NA	NA	NA	100	100	NA	NA	NA	NA	NA	NA	100	100	100	100	NA	100	NA	NA	100	NA	100	NA	NA	NA	99.68	NA	100	NA	100	100	100	99.93	100	99.62	99.83	NA	NA	100	NA
ESC_MC6192AA_AS	167	A	NA	100	NA	100	NA	NA	NA	100	100	NA	NA	NA	NA	NA	NA	100	100	100	99.3	NA	100	NA	NA	100	NA	100	NA	NA	NA	99.68	NA	100	NA	100	98.98	100	99.93	100	99.62	NA	NA	NA	100	NA
ESC_MC6197AA_AS	167	A	NA	100	NA	100	NA	NA	NA	100	100	NA	NA	NA	NA	NA	NA	100	100	100	99.3	NA	100	NA	NA	100	NA	100	NA	NA	NA	99.68	NA	100	NA	100	100	NA	99.93	100	99.62	NA	NA	NA	100	NA
ESC_MC6307AA_AS	167	A	NA	100	NA	100	NA	NA	NA	100	100	NA	NA	NA	NA	NA	NA	100	100	100	100	NA	100	NA	NA	100	NA	100	NA	NA	NA	99.68	NA	100	NA	100	100	100	99.93	100	99.62	NA	NA	NA	100	NA
ESC_MC6314AA_AS	167	A	NA	100	NA	100	NA	NA	NA	100	100	NA	NA	NA	NA	NA	NA	100	100	100	100	NA	100	NA	NA	100	NA	100	NA	NA	NA	99.68	NA	100	NA	100	100	100	NA	100	NA	NA	NA	NA	100	NA
ESC_MC6317AA_AS	167	A	NA	100	NA	100	NA	NA	NA	100	100	NA	NA	NA	NA	NA	NA	100	100	100	99.3	NA	100	100	100	100	NA	100	NA	NA	NA	99.68	NA	100	NA	100	100	100	99.93	100	99.62	NA	NA	NA	100	NA
ESC_MC6319AA_AS	167	A	NA	100	NA	100	NA	NA	NA	100	100	NA	NA	NA	NA	NA	100	100	100	100	100	NA	100	100	100	100	NA	100	NA	NA	NA	99.68	NA	100	100	100	100	100	99.93	100	NA	99.83	NA	NA	100	NA
ESC_MC6441AA_AS	167	A	NA	100	NA	100	NA	100	NA	100	100	100	100	NA	NA	NA	NA	100	100	100	99.3	100	100	100	NA	100	NA	100	NA	NA	NA	99.68	NA	NA	NA	100	100	100	99.93	100	94.84	NA	NA	NA	100	NA
ESC_MC6449AA_AS	167	A	NA	100	NA	100	NA	100	NA	100	100	100	100	NA	NA	NA	NA	100	100	100	99.3	NA	100	100	100	100	NA	100	NA	NA	NA	99.68	NA	100	NA	100	100	100	99.93	100	94.84	NA	NA	NA	100	NA
ESC_MC6474AA_AS	167	A	NA	100	NA	100	NA	NA	NA	100	100	NA	NA	NA	NA	NA	NA	100	100	100	100	NA	100	NA	NA	100	NA	100	NA	NA	NA	99.68	NA	100	NA	100	100	100	99.93	100	99.62	NA	NA	NA	100	NA
ESC_MC6475AA_AS	167	A	NA	100	NA	100	NA	NA	NA	100	100	NA	NA	NA	NA	NA	NA	100	100	100	100	NA	100	NA	NA	100	NA	100	NA	NA	NA	99.68	NA	100	NA	100	100	100	99.93	100	99.62	NA	NA	NA	100	NA
ESC_MC6530AA_AS	167	A	NA	100	NA	100	NA	100	NA	100	100	100	100	NA	NA	NA	NA	100	100	100	99.3	NA	100	100	100	100	NA	100	NA	NA	NA	99.68	NA	100	NA	100	100	100	99.93	100	NA	NA	NA	NA	100	NA
ESC_MC6531AA_AS	167	A	NA	100	NA	100	NA	NA	NA	100	100	NA	NA	NA	NA	NA	NA	100	100	100	100	NA	100	NA	NA	100	NA	100	NA	NA	NA	99.68	NA	100	NA	100	100	100	99.93	100	99.62	NA	NA	NA	100	NA
ESC_MC7007AA_AS	167	A	NA	100	NA	100	NA	NA	NA	100	100	NA	NA	NA	NA	NA	NA	100	100	100	100	NA	100	NA	NA	100	NA	100	NA	NA	NA	99.68	NA	100	NA	100	100	100	99.93	100	NA	NA	NA	NA	100	NA
ESC_MC7086AA_AS	167	A	NA	100	NA	100	NA	NA	NA	100	100	NA	NA	NA	NA	NA	NA	100	100	100	100	NA	100	100	100	100	NA	100	NA	NA	NA	99.68	100	100	NA	100	100	100	99.93	100	NA	NA	NA	NA	100	NA
ESC_MC7134AA_AS	167	A	NA	100	NA	100	NA	NA	NA	100	100	NA	NA	NA	NA	NA	NA	100	100	100	100	NA	100	NA	NA	100	NA	100	NA	NA	NA	99.68	NA	100	NA	100	100	100	99.93	100	NA	NA	NA	NA	100	NA
ESC_MC7137AA_AS	167	A	NA	100	NA	100	NA	NA	NA	100	100	NA	NA	NA	NA	NA	NA	100	100	100	NA	NA	100	NA	NA	100	NA	100	NA	NA	NA	99.68	NA	100	NA	100	100	100	99.93	100	99.62	NA	NA	NA	100	NA
ESC_MC7450AA_AS	167	A	NA	100	NA	100	NA	NA	NA	100	100	NA	NA	NA	NA	NA	NA	100	100	100	100	NA	100	100	100	100	NA	100	NA	NA	NA	89.97	100	100	100	100	100	100	99.93	100	NA	NA	NA	NA	100	NA
ESC_MC7478AA_AS	167	A	NA	100	NA	100	NA	NA	NA	100	100	NA	NA	NA	NA	NA	NA	100	100	100	99.95	NA	100	100	100	100	NA	100	NA	100	NA	99.68	NA	100	NA	100	100	100	99.93	100	NA	NA	NA	NA	100	NA
ESC_MC7533AA_AS	167	A	NA	100	NA	100	NA	NA	NA	100	100	NA	NA	NA	NA	NA	NA	100	100	100	100	NA	100	100	100	100	NA	100	100	NA	NA	NA	NA	93.17	100	100	100	100	99.93	100	NA	99.83	NA	NA	100	100
ESC_MC7602AA_AS	167	A	NA	100	NA	100	NA	NA	NA	100	100	NA	NA	NA	NA	NA	NA	100	100	100	100	NA	100	100	100	100	NA	100	NA	NA	NA	NA	100	100	100	100	100	100	99.93	100	NA	NA	NA	NA	100	NA
ESC_MC7657AA_AS	167	A	NA	100	NA	100	NA	NA	NA	100	100	NA	NA	NA	NA	NA	NA	100	100	100	100	NA	100	NA	NA	100	NA	100	NA	NA	NA	99.68	NA	100	NA	100	100	100	99.93	100	NA	NA	NA	NA	100	NA
ESC_MC7677AA_AS	167	A	NA	100	NA	100	NA	NA	NA	100	100	NA	NA	NA	NA	NA	NA	100	100	100	100	100	100	NA	100	100	NA	100	NA	NA	NA	99.68	100	100	NA	100	100	100	99.93	100	NA	NA	NA	NA	100	NA
ESC_MC7723AA_AS	167	A	NA	100	NA	100	NA	NA	NA	100	100	NA	NA	NA	NA	NA	NA	100	100	100	100	NA	100	NA	NA	100	NA	100	NA	NA	NA	99.68	NA	100	NA	100	100	100	99.93	100	NA	NA	NA	NA	100	NA
ESC_MC7773AA_AS	167	A	99.77	100	NA	100	NA	NA	NA	100	100	NA	NA	NA	NA	NA	NA	NA	100	100	100	NA	100	100	100	100	NA	NA	NA	NA	NA	99.68	NA	100	NA	100	100	100	99.93	100	NA	NA	NA	NA	100	NA
ESC_MC7929AA_AS	167	A	99.77	100	NA	100	NA	NA	NA	100	100	NA	NA	NA	NA	NA	NA	100	100	100	100	NA	100	100	100	100	NA	100	NA	NA	NA	99.68	NA	100	NA	100	100	100	99.93	100	NA	NA	NA	NA	100	NA
ESC_MC7959AA_AS	167	A	NA	100	NA	100	NA	NA	NA	100	100	NA	NA	NA	NA	NA	NA	100	100	100	100	NA	100	100	100	100	NA	100	NA	NA	NA	99.68	100	100	NA	100	100	100	99.93	100	NA	NA	NA	NA	100	NA
ESC_MC7991AA_AS	167	A	NA	100	NA	100	NA	NA	NA	100	100	NA	NA	NA	NA	NA	NA	100	100	100	100	NA	100	NA	NA	100	NA	100	NA	NA	NA	99.68	NA	100	NA	100	100	100	99.93	100	99.62	NA	NA	NA	100	NA
ESC_MC8018AA_AS	167	A	NA	100	NA	100	NA	NA	NA	100	100	NA	NA	NA	NA	NA	NA	100	100	100	100	NA	100	NA	NA	100	NA	100	NA	NA	NA	99.68	NA	100	NA	100	100	100	99.93	100	99.62	NA	NA	NA	100	NA
ESC_MC8070AA_AS	167	A	NA	100	NA	100	NA	NA	NA	100	100	NA	NA	NA	NA	NA	NA	100	100	100	100	NA	100	NA	NA	100	NA	100	NA	NA	NA	99.68	NA	100	NA	100	100	100	99.93	100	NA	NA	NA	NA	100	NA
ESC_MC8073AA_AS	167	A	NA	100	NA	100	NA	NA	NA	100	100	NA	NA	NA	NA	NA	NA	100	100	100	99.3	100	100	100	NA	100	NA	100	NA	NA	NA	99.68	NA	100	NA	100	100	100	99.93	100	99.62	NA	NA	NA	100	NA
ESC_MC8279AA_AS	167	A	NA	100	NA	100	NA	NA	NA	100	100	NA	NA	NA	NA	NA	NA	100	100	100	100	NA	100	NA	NA	100	NA	100	NA	NA	NA	99.68	NA	100	NA	100	100	100	99.93	100	NA	NA	NA	NA	100	NA
ESC_MC8280AA_AS	167	A	NA	100	NA	100	NA	NA	NA	100	100	NA	NA	NA	NA	NA	NA	100	100	100	100	NA	100	NA	NA	100	NA	100	NA	NA	NA	99.68	NA	100	NA	100	100	100	99.93	100	99.62	NA	NA	NA	100	NA
ESC_MC8314AA_AS	167	A	NA	100	NA	100	NA	NA	NA	100	100	NA	NA	NA	NA	NA	NA	100	100	100	100	NA	100	NA	NA	100	NA	100	NA	NA	NA	99.68	NA	100	NA	100	100	100	NA	100	NA	NA	NA	NA	100	NA
ESC_MC8359AA_AS	167	A	NA	100	NA	100	NA	NA	NA	100	100	NA	NA	NA	NA	NA	NA	100	100	100	100	NA	100	NA	NA	100	NA	100	NA	NA	NA	99.68	NA	100	NA	100	100	100	99.93	100	99.62	NA	NA	NA	100	NA
ESC_MC8366AA_AS	167	A	NA	100	NA	100	NA	NA	NA	100	100	NA	NA	NA	NA	NA	NA	100	100	100	99.3	NA	100	100	NA	100	NA	100	NA	NA	NA	99.68	NA	100	NA	100	100	100	99.93	100	99.62	NA	NA	NA	100	NA
ESC_MC8402AA_AS	167	A	NA	100	NA	100	NA	NA	NA	100	NA	NA	NA	NA	NA	NA	NA	100	100	100	100	NA	100	NA	NA	100	NA	100	NA	NA	NA	NA	NA	100	NA	100	100	100	99.93	100	NA	NA	NA	NA	100	NA
ESC_MC8892AA_AS	167	A	NA	100	NA	100	NA	NA	NA	100	100	NA	NA	NA	NA	NA	NA	100	100	100	100	NA	100	NA	NA	100	NA	100	NA	NA	NA	99.68	NA	NA	NA	100	100	100	99.93	100	NA	NA	NA	NA	100	NA
ESC_MC8898AA_AS	167	A	NA	100	NA	100	NA	NA	NA	100	100	NA	NA	NA	NA	NA	NA	100	100	100	100	NA	100	NA	NA	100	NA	100	NA	NA	NA	99.68	NA	100	NA	100	100	100	99.93	100	99.62	NA	NA	NA	100	NA
ESC_MC8899AA_AS	167	A	NA	100	NA	100	NA	NA	NA	100	100	NA	NA	NA	NA	NA	NA	100	100	100	100	NA	100	NA	NA	100	NA	100	NA	NA	NA	99.68	NA	81.42	NA	100	100	100	99.93	100	NA	NA	NA	NA	100	NA
ESC_MC8998AA_AS	167	A	NA	100	NA	100	NA	NA	NA	100	100	NA	NA	NA	NA	NA	NA	100	100	100	100	NA	100	100	NA	100	NA	100	NA	NA	NA	99.68	NA	100	NA	100	100	100	99.93	100	NA	NA	NA	NA	100	NA
ESC_MC8999AA_AS	167	A	NA	100	NA	100	NA	NA	NA	100	NA	NA	NA	NA	NA	NA	NA	100	100	100	99.3	NA	100	NA	NA	100	NA	100	NA	NA	NA	99.68	NA	100	NA	100	100	100	99.93	100	NA	NA	NA	NA	100	NA
ESC_MC9340AA_AS	167	A	NA	100	NA	100	NA	NA	NA	100	100	NA	NA	NA	NA	NA	NA	100	100	100	100	NA	100	NA	NA	100	NA	100	NA	NA	NA	99.68	NA	100	NA	100	100	100	99.93	100	NA	NA	NA	NA	100	NA
ESC_MC9342AA_AS	167	A	NA	100	NA	100	NA	NA	NA	100	100	NA	NA	NA	NA	NA	NA	100	100	100	99.3	100	100	100	NA	100	NA	100	NA	NA	NA	99.68	NA	100	NA	100	100	100	99.93	100	99.62	NA	NA	NA	100	NA
ESC_NA2671AA_AS	167	A	NA	100	NA	100	NA	NA	NA	100	100	100	100	NA	NA	NA	NA	100	100	100	100	NA	100	100	100	100	100	100	NA	NA	NA	99.68	100	100	NA	100	100	100	99.93	100	NA	NA	NA	NA	100	NA
ESC_NA2889AA_AS	167	A	NA	100	NA	100	NA	NA	NA	100	100	100	NA	NA	NA	NA	NA	100	100	100	100	NA	100	NA	100	100	NA	100	NA	NA	NA	99.68	88.6	100	NA	100	100	100	99.93	100	NA	NA	NA	NA	100	NA
ESC_NA7876AA_AS	167	A	NA	100	100	100	NA	NA	NA	100	100	NA	NA	NA	NA	NA	NA	100	100	100	100	NA	100	NA	100	100	NA	100	100	NA	NA	100	100	100	NA	100	100	100	99.93	100	94.84	NA	NA	NA	100	100
ESC_NA7902AA_AS	167	A	NA	100	NA	100	NA	NA	NA	100	100	NA	NA	NA	NA	NA	NA	100	100	100	100	NA	100	NA	NA	100	NA	100	NA	NA	NA	99.68	100	100	NA	100	100	100	99.93	100	NA	NA	NA	NA	100	NA
ESC_NA7903AA_AS	167	A	99.77	100	NA	100	NA	NA	NA	100	100	NA	NA	NA	NA	NA	NA	100	100	100	100	NA	100	100	100	100	NA	100	NA	NA	NA	99.68	NA	100	NA	100	100	100	99.93	100	NA	NA	NA	NA	100	NA
ESC_NA7996AA_AS	167	A	NA	100	NA	100	NA	NA	100	100	100	NA	NA	NA	NA	NA	NA	100	100	100	100	NA	100	100	100	100	NA	100	NA	NA	NA	99.68	100	100	NA	100	100	100	99.93	100	NA	NA	NA	NA	100	NA
ESC_NA8042AA_AS	167	A	NA	100	NA	100	NA	NA	NA	100	100	NA	NA	NA	NA	NA	NA	100	100	100	100	NA	100	100	100	100	NA	100	NA	100	NA	99.68	NA	100	NA	100	100	100	99.93	100	NA	NA	NA	NA	100	NA
ESC_NA8206AA_AS	167	A	NA	100	NA	100	NA	NA	NA	100	100	NA	NA	NA	NA	NA	NA	100	100	100	100	NA	100	100	100	100	NA	100	NA	NA	NA	NA	100	100	NA	100	100	100	99.93	100	NA	NA	NA	100	100	100
ESC_NA8586AA_AS	167	A	NA	100	NA	100	NA	NA	NA	100	100	NA	NA	NA	NA	NA	NA	100	100	100	99.3	NA	100	NA	NA	100	NA	100	NA	NA	NA	99.68	NA	93.17	NA	100	100	100	99.93	100	99.62	99.83	NA	NA	100	NA
ESC_NB3698AA_AS	167	A	NA	100	100	100	NA	NA	NA	100	100	NA	NA	NA	NA	NA	NA	100	100	100	100	NA	100	100	NA	100	NA	100	NA	NA	NA	NA	NA	NA	NA	100	100	100	99.93	100	NA	NA	NA	NA	100	NA
ESC_NB4235AA_AS	167	A	NA	100	NA	100	NA	NA	NA	100	100	NA	NA	NA	NA	NA	NA	100	100	100	100	NA	100	NA	100	100	NA	100	NA	NA	NA	99.68	100	NA	NA	100	100	100	99.93	100	94.84	NA	NA	NA	100	NA
ESC_NB4251AA_AS	167	A	NA	100	NA	100	NA	NA	NA	100	100	NA	NA	NA	NA	NA	NA	100	100	100	100	NA	100	100	100	100	NA	100	NA	NA	NA	99.68	NA	100	NA	100	100	100	99.93	100	NA	NA	NA	NA	100	NA
ESC_NB4357AA_AS	167	A	NA	100	100	NA	NA	NA	NA	100	100	NA	NA	NA	NA	NA	NA	100	100	100	100	NA	100	NA	100	100	NA	100	NA	NA	NA	99.68	100	100	NA	100	100	100	99.93	100	NA	NA	NA	NA	100	NA
ESC_NB4372AA_AS	167	A	NA	100	NA	100	NA	NA	NA	100	100	NA	NA	NA	NA	NA	NA	100	100	100	100	NA	100	100	NA	100	NA	100	100	NA	NA	NA	100	100	NA	100	100	100	99.93	100	NA	NA	NA	100	100	NA
ESC_NB4381AA_AS	167	A	NA	100	NA	100	NA	NA	NA	100	100	NA	NA	NA	NA	NA	NA	100	100	100	100	100	100	100	100	100	NA	100	NA	NA	NA	99.68	100	100	NA	100	100	NA	99.93	100	NA	NA	NA	NA	100	NA
ESC_NB5311AA_AS	167	A	NA	NA	NA	100	NA	NA	NA	100	100	NA	NA	NA	NA	NA	NA	100	100	100	100	NA	100	100	100	100	NA	100	NA	NA	NA	NA	NA	100	NA	100	100	100	99.93	100	99.12	NA	NA	NA	100	NA
ESC_NB5948AA_AS	167	A	NA	100	NA	100	NA	NA	NA	100	100	NA	NA	NA	NA	NA	NA	100	100	100	99.3	NA	100	100	NA	100	NA	100	NA	NA	NA	99.68	NA	100	NA	100	100	100	99.93	100	99.62	99.83	NA	NA	100	NA
ESC_NB5989AA_AS	167	A	NA	NA	100	100	NA	NA	NA	100	NA	NA	NA	NA	NA	NA	NA	100	100	100	100	NA	100	100	NA	100	NA	100	NA	NA	NA	NA	NA	100	NA	100	100	100	99.93	100	NA	NA	NA	NA	100	NA
ESC_NB6057AA_AS	167	A	NA	100	NA	100	NA	NA	NA	100	100	NA	NA	NA	NA	NA	NA	100	100	100	100	NA	100	NA	100	100	NA	100	NA	NA	NA	99.68	100	NA	NA	100	100	100	99.93	100	94.84	NA	NA	NA	100	NA
ESC_NB6748AA_AS	167	A	NA	100	NA	100	NA	NA	NA	100	99.72	NA	NA	NA	NA	NA	NA	100	100	100	99.4	NA	100	100	NA	100	NA	100	NA	NA	NA	99.68	100	100	NA	100	100	100	99.93	100	99.62	NA	NA	NA	100	NA
ESC_NB7740AA_AS	167	A	NA	100	NA	100	NA	NA	NA	100	100	NA	NA	NA	NA	NA	NA	100	100	100	100	NA	100	100	NA	100	NA	100	NA	NA	NA	99.68	100	100	NA	100	100	100	NA	100	NA	NA	NA	NA	100	NA
ESC_NB8219AA_AS	167	A	NA	100	NA	100	NA	NA	NA	100	100	NA	NA	NA	NA	NA	NA	100	100	100	100	NA	100	NA	NA	100	NA	100	NA	NA	NA	99.68	NA	100	NA	100	100	100	99.93	100	NA	NA	NA	NA	100	NA
ESC_NC0022AA_AS	167	A	NA	100	NA	100	NA	NA	NA	100	100	NA	NA	NA	NA	NA	100	100	100	100	100	NA	100	100	NA	100	NA	100	NA	NA	NA	99.68	NA	86.34	100	100	100	100	99.93	100	NA	99.83	NA	NA	100	NA
ESC_NC0023AA_AS	167	A	NA	100	NA	100	NA	NA	NA	100	100	NA	NA	NA	NA	NA	NA	100	100	100	100	NA	100	NA	NA	100	NA	100	NA	NA	NA	99.68	NA	100	NA	100	100	100	99.93	100	99.62	NA	NA	NA	100	NA
ESC_NC0026AA_AS	167	A	NA	100	NA	100	NA	NA	NA	100	100	NA	NA	NA	NA	NA	NA	100	100	100	100	NA	100	NA	NA	100	NA	100	NA	NA	NA	99.68	NA	100	NA	100	100	100	99.93	100	99.62	NA	NA	NA	100	NA
ESC_NC0031AA_AS	167	A	NA	100	NA	100	NA	NA	NA	100	100	NA	NA	NA	NA	NA	NA	100	100	100	NA	NA	100	NA	NA	100	NA	100	NA	NA	NA	99.68	NA	100	NA	100	100	100	99.93	100	99.62	NA	NA	NA	100	NA
ESC_NC0078AA_AS	167	A	NA	100	NA	100	NA	NA	NA	100	100	NA	NA	NA	NA	NA	NA	100	100	100	99.3	100	100	NA	NA	100	NA	100	NA	NA	NA	99.68	NA	100	NA	100	100	100	99.93	100	99.62	NA	NA	NA	100	NA
ESC_NC0083AA_AS	167	A	NA	100	NA	100	NA	NA	NA	100	100	NA	NA	NA	NA	NA	NA	100	100	100	100	NA	100	NA	NA	100	NA	100	NA	NA	NA	99.68	NA	100	NA	100	100	100	99.93	100	NA	NA	NA	NA	100	NA
ESC_NC0184AA_AS	167	A	NA	100	NA	100	NA	NA	NA	100	100	NA	NA	NA	NA	NA	NA	100	100	100	100	NA	100	NA	NA	100	NA	100	NA	NA	NA	99.68	NA	100	NA	100	100	100	99.93	100	NA	NA	NA	NA	100	NA
ESC_NC0185AA_AS	167	A	NA	100	NA	100	NA	NA	NA	100	100	NA	NA	NA	NA	NA	NA	100	100	100	100	NA	100	NA	NA	100	NA	100	NA	NA	NA	99.68	NA	100	NA	100	100	100	99.93	100	NA	NA	NA	NA	100	NA
ESC_NC0186AA_AS	167	A	NA	100	NA	100	NA	NA	NA	100	100	NA	NA	NA	NA	NA	NA	100	100	100	100	NA	100	NA	NA	100	NA	100	NA	NA	NA	99.68	NA	100	NA	100	100	100	99.93	100	NA	NA	NA	NA	100	NA
ESC_NC0188AA_AS	167	A	NA	100	NA	100	NA	NA	NA	100	100	NA	NA	NA	NA	NA	NA	100	100	100	NA	NA	100	NA	NA	100	NA	100	NA	NA	NA	99.68	NA	100	NA	100	100	100	99.93	100	99.62	NA	NA	NA	100	NA
ESC_NC0950AA_AS	167	A	NA	100	100	100	NA	NA	NA	100	100	100	NA	NA	NA	NA	NA	100	100	100	100	NA	100	NA	100	100	100	100	100	NA	NA	100	NA	100	100	100	100	100	99.93	100	95.47	NA	NA	NA	100	100
ESC_NC1368AA_AS	167	A	NA	100	NA	100	NA	NA	NA	100	100	NA	NA	NA	NA	NA	NA	100	100	100	100	NA	100	100	NA	100	NA	100	NA	NA	NA	99.68	NA	100	NA	100	100	100	99.93	100	NA	NA	NA	NA	100	NA
ESC_NC1396AA_AS	167	A	NA	100	NA	100	NA	NA	NA	100	100	NA	NA	NA	NA	NA	NA	100	100	100	99.3	NA	100	NA	NA	100	NA	100	NA	NA	NA	99.68	NA	100	NA	100	100	100	99.93	100	99.62	NA	NA	NA	100	NA
ESC_NC1399AA_AS	167	A	NA	100	NA	100	NA	NA	NA	100	100	NA	NA	NA	NA	NA	NA	100	100	100	99.3	NA	100	NA	NA	100	NA	100	NA	NA	NA	99.68	NA	100	NA	100	100	100	99.93	100	99.62	NA	NA	NA	100	NA
ESC_NC1405AA_AS	167	A	NA	100	NA	100	NA	NA	NA	100	100	NA	NA	NA	NA	NA	NA	100	100	100	100	NA	100	100	100	100	NA	100	NA	NA	NA	89.97	100	81.42	100	100	100	100	99.93	100	NA	NA	NA	NA	100	NA
ESC_NC1566AA_AS	167	A	NA	100	NA	100	NA	NA	NA	100	100	NA	NA	NA	NA	NA	NA	100	100	100	100	NA	100	NA	NA	100	NA	100	NA	NA	NA	99.68	NA	100	NA	100	100	100	99.93	100	NA	NA	NA	NA	100	NA
ESC_NC1567AA_AS	167	A	NA	100	NA	100	NA	NA	NA	100	100	NA	NA	NA	NA	NA	NA	100	100	100	100	NA	100	NA	NA	100	NA	100	NA	NA	NA	99.68	NA	86.34	NA	100	100	100	99.93	100	NA	NA	NA	NA	100	NA
ESC_NC1598AA_AS	167	A	NA	100	NA	100	NA	NA	NA	100	100	NA	NA	NA	NA	NA	NA	100	100	100	100	NA	100	100	100	100	NA	100	NA	86.56	NA	99.68	100	100	NA	100	100	100	99.93	100	NA	NA	NA	NA	100	NA
ESC_NC1654AA_AS	167	A	NA	100	NA	100	NA	NA	NA	100	100	NA	NA	NA	NA	NA	NA	100	100	100	99.3	NA	100	100	NA	100	NA	100	NA	NA	NA	99.68	NA	100	NA	100	100	100	99.93	100	99.62	NA	NA	NA	100	NA
ESC_NC1655AA_AS	167	A	NA	100	NA	100	NA	NA	NA	100	100	NA	NA	NA	NA	NA	NA	100	100	100	100	NA	100	100	100	100	NA	100	NA	86.56	NA	99.68	100	100	NA	100	100	100	99.93	100	NA	NA	NA	NA	100	NA
ESC_NC1656AA_AS	167	A	NA	100	NA	100	NA	NA	NA	100	100	NA	NA	NA	NA	NA	NA	100	100	100	99.3	NA	100	100	NA	100	NA	100	NA	NA	NA	99.68	NA	100	NA	100	100	100	99.93	100	99.62	NA	NA	NA	100	NA
ESC_NC1702AA_AS	167	A	NA	100	NA	100	NA	NA	NA	100	100	NA	NA	NA	NA	NA	NA	100	100	100	100	NA	100	NA	NA	100	NA	100	NA	NA	NA	99.68	NA	100	NA	100	100	100	99.93	100	99.62	NA	NA	NA	100	NA
ESC_NC1703AA_AS	167	A	NA	100	NA	100	NA	NA	NA	100	100	NA	NA	NA	NA	NA	NA	100	100	100	100	NA	100	NA	NA	100	NA	100	NA	NA	NA	99.68	NA	100	NA	100	100	100	99.93	100	NA	NA	NA	NA	100	NA
ESC_NC1704AA_AS	167	A	NA	100	NA	100	NA	NA	NA	100	100	NA	NA	NA	NA	NA	NA	100	100	100	100	NA	100	NA	NA	100	NA	100	NA	NA	NA	99.68	NA	81.42	NA	100	100	100	99.93	100	NA	NA	NA	NA	100	NA
ESC_NC1750AA_AS	167	A	NA	100	NA	100	NA	NA	NA	100	100	NA	NA	NA	NA	NA	NA	100	100	100	99.3	NA	100	100	NA	100	NA	100	NA	NA	NA	NA	NA	NA	NA	100	100	100	99.93	100	99.62	NA	NA	NA	100	NA
ESC_NC2131AA_AS	167	A	NA	100	NA	100	NA	100	NA	100	100	100	100	NA	NA	NA	NA	100	100	100	99.3	NA	100	NA	NA	100	NA	100	NA	NA	NA	99.68	NA	100	NA	100	100	100	99.93	100	NA	NA	NA	NA	100	NA
ESC_NC2192AA_AS	167	A	NA	100	100	100	NA	NA	NA	100	100	NA	NA	NA	NA	NA	NA	100	100	100	100	NA	100	100	NA	100	NA	100	NA	NA	NA	NA	NA	100	NA	100	100	100	99.93	100	NA	NA	NA	NA	100	NA
ESC_NC2222AA_AS	167	A	NA	100	NA	100	NA	NA	NA	100	100	100	NA	NA	NA	NA	NA	100	100	100	99.3	NA	100	100	100	100	NA	100	NA	NA	NA	99.68	NA	100	NA	100	100	100	99.93	100	NA	NA	NA	NA	100	NA
ESC_NC2470AA_AS	167	A	NA	100	NA	100	NA	NA	NA	100	100	NA	NA	NA	NA	NA	NA	100	100	100	100	NA	100	NA	NA	100	NA	100	NA	NA	NA	99.68	NA	100	NA	100	100	100	99.93	100	99.62	NA	NA	NA	100	NA
ESC_NC2471AA_AS	167	A	NA	100	NA	100	NA	NA	NA	100	100	NA	NA	NA	NA	NA	NA	100	100	100	100	NA	100	NA	NA	100	NA	100	NA	NA	NA	99.68	NA	86.34	NA	100	100	100	99.93	100	99.62	NA	NA	NA	100	NA
ESC_NC2473AA_AS	167	A	NA	100	NA	100	NA	NA	NA	100	100	NA	NA	NA	NA	NA	NA	100	100	100	100	NA	100	NA	NA	100	NA	100	NA	NA	NA	99.68	NA	100	NA	100	100	100	99.93	100	NA	NA	NA	NA	100	NA
ESC_NC2580AA_AS	167	A	NA	100	NA	100	NA	NA	NA	100	100	NA	NA	NA	NA	NA	NA	100	100	100	100	NA	100	NA	NA	NA	NA	100	NA	NA	NA	99.68	NA	100	NA	100	100	100	99.93	100	NA	NA	NA	NA	100	NA
ESC_NC2667AA_AS	167	A	NA	100	NA	100	NA	NA	NA	100	100	NA	NA	NA	NA	NA	NA	100	100	100	100	NA	100	NA	NA	100	NA	100	NA	NA	NA	99.68	NA	100	NA	100	100	100	99.93	100	NA	NA	NA	NA	100	NA
ESC_NC2742AA_AS	167	A	NA	100	NA	100	NA	NA	NA	100	100	NA	NA	NA	NA	NA	NA	100	100	100	100	NA	100	NA	NA	100	NA	100	NA	NA	NA	99.68	NA	100	NA	100	100	100	99.93	100	NA	NA	NA	NA	100	NA
ESC_NC2748AA_AS	167	A	NA	100	NA	100	NA	NA	NA	100	100	NA	NA	NA	NA	NA	NA	100	100	100	100	NA	100	NA	NA	100	NA	100	NA	NA	NA	99.68	NA	86.34	NA	100	100	100	99.93	100	99.62	NA	NA	NA	100	NA
ESC_NC2752AA_AS	167	A	NA	100	NA	100	NA	NA	NA	100	100	NA	NA	NA	NA	NA	NA	100	100	100	100	NA	100	NA	NA	100	NA	100	NA	NA	NA	99.68	NA	100	NA	100	100	100	99.93	100	99.62	NA	NA	NA	100	NA
ESC_NC2756AA_AS	167	A	NA	100	NA	100	NA	NA	NA	100	100	NA	NA	NA	NA	NA	NA	100	100	100	100	NA	100	NA	NA	100	NA	100	NA	NA	NA	99.68	NA	86.34	NA	100	100	100	99.93	100	99.62	NA	NA	NA	100	NA
ESC_NC2758AA_AS	167	A	NA	100	NA	100	NA	NA	NA	100	100	NA	NA	NA	NA	NA	NA	100	100	100	100	NA	100	NA	NA	100	NA	100	NA	NA	NA	99.68	NA	100	NA	100	100	100	99.93	100	NA	NA	NA	NA	100	NA
ESC_NC2759AA_AS	167	A	NA	100	NA	100	NA	NA	NA	100	100	NA	NA	NA	NA	NA	NA	100	100	100	100	NA	100	NA	NA	100	NA	100	NA	NA	NA	99.68	NA	100	NA	100	100	100	99.93	100	99.62	NA	NA	NA	100	NA
ESC_NC2763AA_AS	167	A	NA	100	NA	100	NA	NA	NA	100	100	NA	NA	NA	NA	NA	NA	100	100	100	100	NA	100	NA	NA	100	NA	100	NA	NA	NA	99.68	NA	100	NA	100	100	100	99.86	100	99.62	NA	NA	NA	100	NA
ESC_NC2792AA_AS	167	A	NA	100	NA	100	NA	NA	100	100	100	NA	NA	NA	NA	NA	NA	100	100	100	100	NA	100	NA	NA	100	NA	100	NA	NA	NA	99.68	NA	100	NA	100	100	100	99.93	100	NA	NA	NA	NA	100	NA
ESC_NC2793AA_AS	167	A	NA	100	NA	100	NA	NA	NA	100	100	NA	NA	NA	NA	NA	NA	100	100	100	99.3	100	100	NA	NA	100	NA	100	NA	NA	NA	99.68	NA	100	NA	100	100	100	99.93	100	99.62	NA	NA	NA	100	NA
ESC_NC2905AA_AS	167	A	NA	100	NA	100	NA	NA	NA	100	100	NA	NA	NA	NA	NA	NA	100	100	100	99.3	100	100	NA	NA	100	NA	100	NA	NA	NA	99.68	NA	NA	NA	100	100	100	99.93	100	99.62	NA	NA	NA	100	NA
ESC_NC2919AA_AS	167	A	NA	100	NA	100	NA	NA	NA	100	100	NA	NA	NA	NA	NA	NA	100	100	100	99.3	NA	100	NA	NA	100	NA	100	NA	NA	NA	99.68	NA	100	NA	100	100	100	99.93	100	99.62	NA	NA	NA	100	NA
ESC_NC2920AA_AS	167	A	NA	100	NA	100	NA	NA	NA	100	100	NA	NA	NA	NA	NA	NA	100	100	100	99.3	NA	100	100	NA	100	NA	100	NA	NA	NA	99.68	NA	86.34	NA	100	100	100	99.93	100	99.62	NA	NA	NA	100	NA
ESC_NC2921AA_AS	167	A	NA	100	NA	100	NA	NA	NA	100	100	NA	NA	NA	NA	NA	NA	100	100	100	99.3	NA	100	NA	NA	100	NA	100	NA	NA	NA	99.68	NA	100	NA	100	100	100	99.93	100	99.62	NA	NA	NA	100	NA
ESC_NC2928AA_AS	167	A	NA	100	NA	100	NA	NA	NA	100	100	NA	NA	NA	NA	NA	NA	100	100	100	99.3	NA	100	100	NA	100	NA	100	NA	NA	NA	99.68	NA	100	NA	100	100	100	99.93	100	99.62	NA	NA	NA	100	NA
ESC_NC3353AA_AS	167	A	NA	100	NA	100	NA	NA	NA	100	100	NA	NA	NA	NA	NA	NA	100	100	100	99.3	100	100	NA	NA	100	NA	100	NA	NA	NA	99.68	NA	100	NA	100	100	100	99.93	100	99.62	NA	NA	NA	100	NA
ESC_NC3542AA_AS	167	A	NA	100	NA	100	NA	NA	NA	100	100	NA	NA	NA	NA	NA	NA	100	100	100	100	NA	100	NA	NA	100	NA	100	NA	NA	NA	99.68	NA	100	NA	100	100	100	99.93	100	99.62	NA	NA	NA	100	NA
ESC_NC3543AA_AS	167	A	NA	100	NA	100	NA	NA	NA	100	100	NA	NA	NA	NA	NA	NA	100	100	100	100	NA	100	NA	NA	NA	NA	100	NA	NA	NA	99.68	NA	100	NA	100	100	100	NA	100	NA	NA	NA	NA	100	NA
ESC_NC3544AA_AS	167	A	NA	100	NA	100	NA	NA	NA	100	100	NA	NA	NA	NA	NA	NA	100	100	100	100	NA	100	NA	NA	NA	NA	100	NA	NA	NA	99.68	NA	100	NA	100	100	100	NA	100	NA	NA	NA	NA	100	NA
ESC_NC3851AA_AS	167	A	NA	100	NA	100	NA	NA	NA	100	100	NA	NA	NA	NA	NA	NA	100	100	100	100	NA	100	NA	NA	100	NA	100	NA	NA	NA	99.68	NA	100	NA	100	100	100	99.93	100	99.62	NA	NA	NA	100	NA
ESC_NC3882AA_AS	167	A	NA	100	NA	100	NA	NA	NA	100	100	NA	NA	NA	NA	NA	NA	100	100	100	100	NA	100	100	NA	100	NA	100	NA	NA	NA	NA	NA	100	100	100	100	100	99.93	100	NA	NA	NA	NA	100	NA
ESC_NC3946AA_AS	167	A	NA	100	NA	100	NA	NA	NA	100	100	NA	NA	NA	NA	NA	NA	100	100	100	100	NA	100	NA	NA	100	NA	100	NA	NA	NA	99.68	NA	100	NA	100	100	100	99.93	100	99.62	NA	NA	NA	100	NA
ESC_NC3947AA_AS	167	A	NA	100	NA	100	NA	NA	NA	100	100	NA	NA	NA	NA	NA	NA	100	100	100	100	NA	100	NA	NA	100	NA	100	NA	NA	NA	99.68	NA	100	NA	100	100	100	99.93	100	99.62	NA	NA	NA	100	NA
ESC_NC3950AA_AS	167	A	NA	100	NA	100	NA	NA	NA	100	100	NA	NA	NA	NA	NA	NA	100	100	100	100	NA	100	NA	NA	100	NA	100	NA	NA	NA	99.68	NA	100	NA	100	100	100	99.93	100	99.62	NA	NA	NA	100	NA
ESC_NC3951AA_AS	167	A	NA	100	NA	100	NA	NA	NA	100	100	NA	NA	NA	NA	NA	NA	100	100	100	100	NA	100	NA	NA	100	NA	100	NA	NA	NA	99.68	NA	100	NA	100	100	100	99.93	100	99.62	NA	NA	NA	100	NA
ESC_NC4002AA_AS	167	A	NA	100	NA	100	NA	NA	NA	100	100	NA	NA	NA	NA	NA	NA	100	100	100	100	NA	100	NA	NA	100	NA	100	NA	NA	NA	99.68	NA	100	NA	100	100	100	99.93	100	99.62	NA	NA	NA	100	NA
ESC_NC4027AA_AS	167	A	NA	100	NA	100	NA	NA	NA	100	100	NA	NA	NA	NA	NA	NA	100	100	100	100	NA	100	NA	NA	100	NA	100	NA	NA	NA	99.68	NA	100	NA	100	100	100	99.93	100	NA	NA	NA	NA	100	NA
ESC_NC4042AA_AS	167	A	NA	100	NA	100	NA	NA	NA	100	100	NA	NA	NA	NA	NA	NA	100	100	100	99.3	NA	100	NA	NA	100	NA	100	NA	NA	NA	99.68	NA	NA	NA	100	100	100	99.93	100	99.62	NA	NA	NA	100	NA
ESC_NC4061AA_AS	167	A	NA	100	NA	100	NA	NA	NA	100	100	NA	NA	NA	NA	NA	NA	100	100	100	99.3	NA	100	NA	NA	100	NA	100	NA	NA	NA	99.68	NA	100	NA	100	100	100	99.93	100	99.62	NA	NA	NA	100	NA
ESC_NC4080AA_AS	167	A	NA	100	NA	100	NA	NA	NA	100	100	NA	NA	NA	NA	NA	NA	100	100	100	99.3	100	100	NA	NA	100	NA	100	NA	NA	NA	99.68	NA	100	NA	100	100	100	99.93	100	99.62	NA	NA	NA	100	NA
ESC_NC4081AA_AS	167	A	NA	100	NA	100	NA	NA	NA	100	NA	NA	NA	NA	NA	NA	NA	100	100	100	100	NA	100	100	NA	100	NA	100	NA	NA	NA	99.68	NA	100	NA	100	100	100	99.93	100	99.62	NA	NA	NA	100	NA
ESC_NC4085AA_AS	167	A	NA	100	NA	100	NA	NA	NA	100	100	NA	NA	NA	NA	NA	NA	100	100	100	100	NA	100	NA	NA	100	NA	100	NA	NA	NA	99.68	NA	100	NA	100	100	100	99.93	100	99.62	NA	NA	NA	100	NA
ESC_NC4088AA_AS	167	A	NA	100	100	100	NA	NA	NA	100	100	NA	NA	NA	NA	NA	NA	100	100	100	99.3	NA	100	100	100	100	NA	100	NA	NA	NA	99.68	NA	100	NA	100	100	100	99.93	100	99.62	NA	NA	NA	100	NA
ESC_NC4089AA_AS	167	A	NA	100	NA	100	NA	NA	NA	100	100	NA	NA	NA	NA	NA	NA	100	100	100	99.3	NA	100	NA	NA	100	NA	100	NA	NA	NA	99.68	NA	100	NA	100	100	100	99.93	100	99.62	NA	NA	NA	100	NA
ESC_NC4094AA_AS	167	A	NA	100	NA	100	NA	NA	NA	100	100	NA	NA	NA	NA	NA	NA	100	100	100	100	NA	100	NA	NA	100	NA	100	NA	NA	NA	99.68	NA	100	NA	100	100	100	99.93	100	99.62	NA	NA	NA	100	NA
ESC_NC4096AA_AS	167	A	NA	NA	NA	100	NA	NA	NA	100	100	NA	NA	NA	NA	NA	NA	100	100	100	100	NA	100	NA	NA	100	NA	100	NA	NA	NA	99.68	NA	100	NA	100	100	100	99.93	100	NA	NA	NA	NA	100	NA
ESC_NC4104AA_AS	167	A	NA	100	NA	100	NA	NA	NA	100	100	NA	NA	NA	NA	NA	NA	100	100	100	99.3	100	100	NA	NA	100	NA	100	NA	NA	NA	99.68	NA	100	NA	100	100	100	99.93	100	99.62	NA	NA	NA	100	NA
ESC_NC4162AA_AS	167	A	NA	100	NA	100	NA	NA	NA	100	100	NA	NA	NA	NA	NA	NA	100	100	100	100	NA	100	NA	NA	100	NA	100	NA	NA	NA	99.68	NA	100	NA	100	100	100	99.93	100	NA	NA	NA	NA	100	NA
ESC_NC4163AA_AS	167	A	NA	100	NA	100	NA	NA	NA	100	100	NA	NA	NA	NA	NA	NA	100	100	100	100	NA	100	NA	NA	100	NA	100	NA	NA	NA	99.68	NA	100	NA	100	100	100	99.93	100	94.09	NA	NA	NA	100	NA
ESC_NC4356AA_AS	167	A	NA	100	NA	100	NA	NA	100	100	100	NA	NA	NA	NA	NA	NA	100	100	100	100	NA	100	100	100	100	NA	100	NA	100	100	99.68	100	NA	NA	100	100	100	99.93	100	NA	NA	NA	NA	100	NA
ESC_NC4357AA_AS	167	A	NA	100	100	100	NA	NA	NA	100	100	NA	NA	NA	NA	NA	100	100	100	100	100	NA	100	NA	100	100	NA	100	100	NA	NA	100	NA	100	NA	100	100	100	99.93	100	NA	NA	NA	NA	100	100
ESC_NC4365AA_AS	167	A	NA	100	99.62	100	NA	NA	NA	100	NA	NA	NA	NA	NA	NA	NA	100	100	100	100	NA	100	100	NA	100	NA	100	NA	NA	NA	NA	NA	100	NA	100	100	100	99.93	100	NA	NA	NA	NA	100	NA
ESC_NC4545AA_AS	167	A	NA	100	NA	100	NA	NA	NA	100	100	NA	NA	NA	NA	NA	NA	100	100	100	100	NA	100	100	NA	100	NA	100	NA	NA	NA	NA	100	100	NA	100	100	100	99.93	100	NA	NA	NA	NA	100	NA
ESC_NC4636AA_AS	167	A	NA	100	NA	100	NA	NA	NA	100	100	NA	NA	NA	NA	NA	NA	100	100	100	100	NA	100	NA	NA	100	NA	100	NA	NA	NA	99.68	NA	100	NA	100	100	100	99.93	100	99.62	NA	NA	NA	100	NA
ESC_NC4641AA_AS	167	A	NA	100	NA	100	NA	NA	NA	100	100	NA	NA	NA	NA	NA	NA	100	100	100	100	NA	100	NA	NA	100	NA	100	NA	NA	NA	99.68	NA	NA	NA	100	100	100	99.93	100	NA	NA	NA	NA	100	NA
ESC_NC4687AA_AS	167	A	NA	100	NA	100	NA	NA	NA	100	100	NA	NA	NA	NA	NA	NA	100	100	100	100	NA	100	NA	NA	100	NA	100	NA	NA	NA	99.68	NA	100	NA	100	100	100	99.93	100	99.62	NA	NA	NA	100	NA
ESC_NC4716AA_AS	167	A	NA	100	NA	100	NA	NA	NA	100	100	NA	NA	NA	NA	NA	NA	100	100	100	100	NA	100	100	100	100	NA	100	100	NA	NA	NA	100	100	NA	100	100	100	99.93	100	NA	NA	NA	NA	100	100
ESC_NC4735AA_AS	167	A	NA	100	100	100	NA	NA	NA	100	NA	NA	NA	NA	NA	NA	NA	100	100	100	100	NA	100	NA	NA	100	NA	100	NA	NA	NA	NA	NA	100	NA	100	100	100	99.93	100	99.62	NA	NA	NA	100	NA
ESC_NC4858AA_AS	167	A	NA	100	NA	100	NA	NA	NA	100	100	NA	NA	NA	NA	NA	NA	100	100	100	100	NA	100	100	NA	100	NA	100	NA	NA	NA	NA	100	100	NA	100	100	100	99.93	100	NA	NA	NA	NA	100	NA
ESC_NC4894AA_AS	167	A	NA	100	NA	100	NA	NA	NA	100	100	NA	NA	NA	NA	NA	NA	100	100	100	100	NA	100	100	NA	100	NA	100	NA	NA	NA	NA	100	100	NA	100	100	100	99.93	100	NA	NA	NA	NA	100	NA
ESC_NC4920AA_AS	167	A	NA	100	100	100	NA	NA	NA	100	NA	NA	NA	NA	NA	NA	NA	100	100	100	100	NA	100	NA	NA	100	NA	100	NA	NA	NA	NA	NA	100	NA	100	100	100	99.93	100	99.62	NA	NA	NA	100	NA
ESC_NC4940AA_AS	167	A	NA	100	NA	100	NA	NA	NA	100	100	NA	NA	NA	NA	NA	NA	100	100	100	100	NA	100	100	100	100	NA	100	100	NA	NA	NA	100	100	NA	100	100	100	99.93	100	NA	NA	NA	NA	100	100
ESC_NC5936AA_AS	167	A	NA	100	NA	100	NA	100	NA	100	100	100	100	NA	NA	NA	NA	100	100	100	99.3	100	100	100	NA	100	NA	100	NA	NA	NA	99.68	NA	100	NA	100	100	100	99.93	100	NA	NA	NA	NA	100	NA
ESC_NC5998AA_AS	167	A	NA	100	NA	100	NA	NA	NA	100	100	NA	NA	NA	NA	NA	NA	100	100	100	100	NA	100	NA	NA	100	NA	100	NA	NA	NA	99.68	NA	100	NA	100	100	100	99.93	100	99.62	NA	NA	NA	100	NA
ESC_NC5999AA_AS	167	A	NA	100	NA	100	NA	NA	NA	100	100	NA	NA	NA	NA	NA	NA	100	100	100	100	NA	100	NA	NA	100	NA	100	NA	NA	NA	99.68	NA	100	NA	100	100	100	99.93	100	NA	99.83	NA	NA	100	NA
ESC_NC6000AA_AS	167	A	NA	100	NA	100	NA	NA	NA	100	100	NA	NA	NA	NA	NA	NA	100	100	100	99.3	100	100	100	NA	100	NA	100	NA	NA	NA	99.68	NA	100	NA	100	100	100	99.93	100	99.62	NA	NA	NA	100	NA
ESC_NC6001AA_AS	167	A	NA	100	NA	100	NA	NA	NA	100	100	NA	NA	NA	NA	NA	NA	100	100	100	100	NA	100	NA	NA	100	NA	100	NA	NA	NA	99.68	NA	100	NA	100	100	100	99.93	100	99.62	NA	NA	NA	100	NA
ESC_NC6049AA_AS	167	A	NA	100	NA	100	NA	NA	NA	100	100	NA	NA	NA	NA	NA	100	100	100	100	100	NA	100	100	NA	100	NA	100	NA	NA	NA	99.68	NA	100	100	100	100	100	NA	100	NA	NA	NA	NA	100	NA
ESC_NC6068AA_AS	167	A	NA	100	NA	100	NA	NA	NA	100	100	NA	NA	NA	NA	NA	NA	100	100	100	100	NA	100	100	NA	100	NA	100	NA	NA	NA	99.68	NA	100	NA	100	100	100	99.93	100	NA	NA	NA	NA	100	NA
ESC_NC6070AA_AS	167	A	NA	100	NA	100	NA	NA	NA	100	100	NA	NA	NA	NA	NA	NA	100	100	100	100	NA	100	NA	NA	100	NA	100	NA	NA	NA	99.68	NA	100	NA	100	100	100	99.93	100	99.62	NA	NA	NA	100	NA
ESC_NC6237AA_AS	167	A	NA	100	NA	100	NA	NA	NA	100	100	NA	NA	NA	NA	NA	NA	100	100	100	99.3	100	100	100	NA	100	NA	100	NA	NA	NA	99.68	NA	100	NA	100	100	100	99.93	100	99.62	NA	NA	NA	100	NA
ESC_NC6284AA_AS	167	A	NA	100	NA	100	NA	100	NA	100	100	100	100	NA	NA	NA	NA	100	100	100	99.3	NA	100	100	NA	100	NA	100	NA	NA	NA	99.68	NA	NA	NA	100	100	100	99.93	100	NA	NA	NA	NA	100	NA
ESC_NC6300AA_AS	167	A	NA	100	NA	100	NA	NA	NA	100	100	NA	NA	NA	NA	NA	NA	100	100	100	100	NA	100	NA	NA	100	NA	100	NA	NA	NA	99.68	NA	86.34	NA	100	100	100	99.93	100	99.62	NA	NA	NA	100	NA
ESC_NC6302AA_AS	167	A	NA	100	NA	100	NA	NA	NA	100	100	NA	NA	NA	NA	NA	NA	100	100	100	100	NA	100	NA	NA	100	NA	100	NA	NA	NA	99.68	NA	100	NA	100	100	100	99.93	100	99.62	NA	NA	NA	100	NA
ESC_NC6984AA_AS	167	A	NA	100	NA	100	NA	NA	NA	100	100	NA	NA	NA	NA	NA	NA	100	100	100	99.3	100	100	NA	NA	100	NA	100	NA	NA	NA	99.68	NA	100	NA	100	100	100	99.93	100	99.62	NA	NA	NA	100	NA
ESC_NC7071AA_AS	167	A	NA	100	NA	100	NA	NA	NA	100	100	NA	NA	NA	NA	NA	NA	100	100	100	100	NA	100	100	100	100	NA	100	NA	NA	NA	89.97	100	81.42	100	100	100	100	99.93	100	NA	NA	NA	NA	100	NA
ESC_NC7816AA_AS	167	A	NA	100	NA	100	NA	NA	NA	100	100	NA	NA	NA	NA	NA	NA	100	100	100	100	NA	100	100	100	100	NA	100	NA	NA	NA	89.97	100	81.42	100	100	100	100	99.93	100	NA	NA	NA	NA	100	NA
ESC_NC7983AA_AS	167	A	NA	100	NA	100	NA	NA	NA	100	100	NA	NA	NA	NA	NA	NA	100	100	100	99.3	100	100	NA	NA	100	NA	100	NA	NA	NA	99.68	NA	100	NA	100	100	100	99.93	100	99.62	NA	NA	NA	100	NA
ESC_NC7984AA_AS	167	A	NA	100	NA	100	NA	NA	NA	100	100	NA	NA	NA	NA	NA	NA	100	100	100	100	NA	100	NA	NA	100	NA	100	NA	NA	NA	99.68	NA	100	NA	100	100	100	99.93	100	NA	NA	NA	NA	100	NA
ESC_NC8210AA_AS	167	A	NA	100	NA	100	NA	NA	NA	100	100	NA	NA	NA	NA	NA	NA	100	100	100	100	NA	100	NA	NA	100	NA	100	NA	NA	NA	99.68	NA	100	NA	100	100	100	99.93	100	99.62	NA	NA	NA	100	NA
ESC_NC8214AA_AS	167	A	NA	100	NA	100	NA	NA	NA	100	100	NA	NA	NA	NA	NA	NA	100	100	100	100	NA	100	NA	NA	100	NA	100	NA	NA	NA	99.68	NA	100	NA	100	100	100	99.93	100	99.62	NA	NA	NA	100	NA
ESC_NC8215AA_AS	167	A	NA	100	NA	100	NA	NA	NA	100	100	NA	NA	NA	NA	NA	NA	100	100	100	100	NA	100	NA	NA	100	NA	100	NA	NA	NA	99.68	NA	100	NA	100	100	100	99.93	100	99.62	NA	NA	NA	100	NA
ESC_NC8381AA_AS	167	A	NA	100	NA	100	NA	NA	NA	100	100	NA	NA	NA	NA	NA	NA	NA	100	100	100	NA	100	100	NA	100	NA	NA	NA	NA	NA	NA	NA	100	100	100	100	100	99.93	100	NA	NA	NA	NA	100	NA
ESC_NC8713AA_AS	167	A	NA	100	NA	100	NA	NA	NA	100	100	NA	NA	NA	NA	NA	NA	100	100	100	100	NA	100	100	NA	100	NA	100	NA	NA	NA	99.68	NA	100	NA	100	100	100	99.93	100	NA	NA	NA	NA	100	NA
ESC_NC8731AA_AS	167	A	NA	100	NA	100	NA	NA	NA	100	100	NA	NA	NA	NA	NA	NA	100	100	100	99.3	100	100	100	NA	100	NA	100	NA	NA	NA	99.68	NA	100	NA	100	100	100	99.93	100	99.62	NA	NA	NA	100	NA
ESC_NC8732AA_AS	167	A	NA	100	NA	100	NA	NA	NA	100	100	NA	NA	NA	NA	NA	NA	100	100	100	100	NA	100	100	NA	100	NA	100	NA	NA	NA	99.68	NA	100	NA	100	100	100	99.93	100	NA	NA	NA	NA	100	NA
ESC_NC8733AA_AS	167	A	NA	100	NA	100	NA	NA	NA	100	100	NA	NA	NA	NA	NA	NA	100	100	100	99.3	100	100	NA	NA	100	NA	100	NA	NA	NA	99.68	NA	100	NA	100	100	100	99.93	100	99.62	NA	NA	NA	100	NA
ESC_NC9138AA_AS	167	A	NA	100	NA	100	NA	NA	100	100	100	NA	NA	NA	NA	NA	NA	100	100	100	100	NA	100	NA	NA	100	NA	100	NA	NA	NA	99.68	NA	100	NA	100	100	100	99.93	100	NA	NA	NA	NA	100	NA
ESC_NC9322AA_AS	167	A	NA	100	NA	100	NA	NA	NA	100	100	NA	NA	NA	NA	NA	NA	100	100	100	100	NA	100	NA	NA	100	NA	100	NA	NA	NA	99.68	NA	100	NA	100	100	100	99.93	100	99.62	NA	NA	NA	100	NA
ESC_NC9439AA_AS	167	A	NA	100	NA	100	NA	NA	NA	100	100	NA	NA	NA	NA	NA	NA	100	100	100	100	NA	100	NA	NA	100	NA	100	NA	NA	NA	99.68	NA	100	NA	100	100	100	99.93	100	99.62	NA	NA	NA	100	NA
ESC_NC9448AA_AS	167	A	NA	100	NA	100	NA	NA	NA	100	100	NA	NA	NA	NA	NA	NA	100	100	100	100	NA	100	NA	NA	100	NA	100	NA	NA	NA	99.68	NA	100	NA	100	100	100	99.93	100	99.62	NA	NA	NA	100	NA
ESC_NC9450AA_AS	167	A	NA	100	NA	100	NA	NA	NA	100	100	NA	NA	NA	NA	NA	NA	100	100	100	100	NA	100	NA	NA	100	NA	100	NA	NA	NA	99.68	NA	100	NA	100	100	100	NA	100	99.62	NA	NA	NA	100	NA
ESC_NC9452AA_AS	167	A	NA	100	NA	100	NA	NA	NA	100	100	NA	NA	NA	NA	NA	100	100	100	100	100	NA	100	100	NA	100	NA	100	NA	NA	NA	99.68	NA	100	100	100	100	100	99.93	100	NA	NA	NA	NA	100	NA
ESC_OA0345AA_AS	167	A	NA	100	NA	100	NA	NA	NA	100	100	NA	NA	NA	NA	NA	NA	100	100	100	99.3	NA	100	100	NA	100	NA	100	NA	NA	NA	99.68	NA	100	NA	100	100	100	99.93	100	99.62	NA	NA	NA	100	NA
ESC_OA0775AA_AS	167	A	NA	NA	100	100	NA	NA	NA	100	NA	NA	NA	NA	NA	NA	NA	100	100	100	100	NA	100	100	NA	100	NA	100	NA	NA	NA	NA	NA	100	NA	100	100	100	99.93	100	NA	NA	NA	NA	100	NA
ESC_OA1107AA_AS	167	A	NA	100	NA	100	NA	NA	NA	100	100	NA	NA	NA	NA	NA	NA	100	100	100	99.3	NA	100	NA	NA	100	NA	100	NA	NA	NA	99.68	NA	100	NA	100	100	100	99.93	100	99.62	99.83	NA	NA	100	NA
ESC_OA1122AA_AS	167	A	NA	100	NA	100	NA	NA	NA	100	100	NA	NA	NA	NA	NA	NA	100	100	100	99.3	NA	100	NA	NA	100	NA	100	NA	NA	NA	99.68	NA	100	NA	100	100	100	99.93	100	99.62	NA	NA	NA	100	NA
ESC_OA1716AA_AS	167	A	NA	100	NA	100	NA	NA	NA	100	100	NA	NA	NA	NA	NA	NA	100	100	100	99.3	NA	100	NA	NA	100	NA	100	NA	NA	NA	99.68	NA	100	NA	100	100	100	99.93	100	99.62	99.83	NA	NA	100	NA
ESC_OB3642AA_AS	167	A	NA	100	NA	100	NA	NA	NA	100	100	NA	NA	NA	NA	NA	NA	100	100	100	100	NA	100	100	NA	100	NA	100	NA	NA	NA	99.68	100	100	NA	100	100	100	99.93	100	NA	NA	NA	NA	100	NA
ESC_OB3653AA_AS	167	A	NA	100	NA	100	NA	NA	NA	100	100	NA	NA	NA	NA	NA	NA	100	100	100	100	NA	100	NA	NA	100	NA	100	NA	NA	NA	99.68	100	NA	NA	100	100	100	99.93	100	NA	NA	NA	NA	100	NA
ESC_OB3657AA_AS	167	A	NA	100	NA	100	NA	NA	NA	100	100	NA	NA	NA	NA	NA	NA	NA	100	100	99.3	NA	100	100	NA	100	NA	NA	NA	NA	NA	99.68	NA	100	NA	100	100	100	99.93	100	99.62	NA	NA	NA	100	NA
ESC_OB3859AA_AS	167	A	NA	100	NA	100	NA	NA	NA	100	100	NA	NA	NA	NA	NA	NA	100	100	100	100	NA	100	NA	NA	100	NA	100	NA	NA	NA	99.68	NA	100	NA	100	100	100	99.93	100	99.62	NA	NA	NA	100	NA
ESC_OB3860AA_AS	167	A	NA	100	NA	100	NA	NA	NA	100	100	NA	NA	NA	NA	NA	NA	100	100	100	100	NA	100	NA	NA	100	NA	100	NA	NA	NA	99.68	NA	100	NA	100	100	100	99.93	100	99.62	NA	NA	NA	100	NA
ESC_OB3861AA_AS	167	A	NA	100	NA	100	NA	NA	NA	100	100	NA	NA	NA	NA	NA	NA	100	100	100	100	NA	100	NA	NA	100	NA	100	NA	NA	NA	99.68	NA	100	NA	100	100	100	99.93	100	99.62	NA	NA	NA	100	NA
ESC_OB3907AA_AS	167	A	NA	100	NA	100	NA	100	NA	100	100	100	100	NA	NA	NA	NA	100	100	100	99.3	NA	NA	100	NA	100	NA	100	NA	NA	NA	99.68	NA	93.17	NA	100	100	100	99.93	100	NA	99.83	NA	NA	100	NA
ESC_OB4724AA_AS	167	A	NA	100	NA	100	NA	NA	NA	100	100	NA	NA	NA	NA	NA	NA	100	100	100	100	NA	100	NA	NA	100	NA	100	NA	NA	NA	99.68	NA	86.34	NA	100	100	100	99.93	100	99.62	NA	NA	NA	100	NA
ESC_OC0014AA_AS	167	A	NA	100	NA	100	NA	NA	NA	100	100	NA	NA	NA	NA	NA	NA	100	100	100	99.3	NA	100	100	100	100	NA	100	NA	NA	NA	99.68	NA	100	NA	100	100	100	99.93	100	99.62	NA	NA	NA	100	NA
ESC_OC0316AA_AS	167	A	NA	100	NA	100	NA	NA	NA	100	100	NA	NA	NA	NA	NA	NA	100	100	100	100	NA	100	100	NA	100	NA	100	NA	NA	NA	99.68	NA	100	NA	100	100	100	99.93	100	NA	NA	NA	NA	100	NA
ESC_OC0330AA_AS	167	A	NA	NA	100	100	NA	NA	NA	100	NA	NA	NA	NA	NA	NA	NA	100	100	100	100	NA	100	100	NA	100	NA	100	NA	NA	NA	NA	NA	100	NA	100	100	100	99.93	100	NA	NA	NA	NA	100	NA
ESC_OC0344AA_AS	167	A	NA	100	NA	100	NA	NA	NA	100	100	NA	NA	NA	NA	NA	NA	100	100	100	100	NA	100	100	100	100	NA	100	NA	NA	NA	99.68	NA	100	NA	100	100	100	99.93	100	NA	NA	NA	NA	100	NA
ESC_OC0356AA_AS	167	A	NA	100	NA	100	NA	NA	NA	100	NA	NA	NA	NA	NA	NA	NA	100	100	100	100	NA	100	100	NA	100	NA	100	NA	NA	NA	99.68	NA	100	NA	100	100	100	99.93	100	NA	NA	NA	NA	100	NA
ESC_OC0367AA_AS	167	A	NA	100	NA	100	NA	NA	NA	100	NA	NA	NA	NA	NA	NA	NA	100	100	100	100	NA	100	100	100	100	NA	100	NA	NA	NA	99.68	NA	100	NA	100	100	100	99.93	100	NA	NA	NA	NA	100	NA
ESC_OC0380AA_AS	167	A	NA	NA	100	100	NA	NA	NA	100	NA	NA	NA	NA	NA	NA	NA	100	100	100	100	NA	100	100	NA	100	NA	100	NA	NA	NA	NA	NA	100	NA	100	100	100	99.93	100	NA	NA	NA	NA	100	NA
ESC_OC0386AA_AS	167	A	NA	100	NA	100	NA	NA	NA	100	100	NA	NA	NA	NA	NA	NA	100	100	100	100	NA	100	100	NA	100	NA	100	NA	NA	NA	NA	NA	100	NA	100	100	100	99.93	100	NA	NA	NA	NA	100	NA
ESC_OC0405AA_AS	167	A	NA	100	NA	100	NA	NA	NA	100	100	NA	NA	NA	NA	NA	NA	100	100	100	100	NA	100	NA	NA	100	NA	100	NA	NA	NA	99.68	NA	100	NA	100	100	100	99.93	100	99.62	NA	NA	NA	100	NA
ESC_OC0528AA_AS	167	A	NA	100	NA	100	NA	NA	NA	100	100	NA	NA	NA	NA	NA	NA	100	100	100	100	NA	100	NA	NA	100	NA	100	NA	NA	NA	99.68	NA	100	NA	100	100	100	99.93	100	99.62	NA	NA	NA	100	NA
ESC_OC0552AA_AS	167	A	NA	100	NA	100	NA	NA	NA	100	100	NA	NA	NA	NA	NA	NA	100	100	100	100	NA	100	100	100	100	NA	100	NA	100	NA	99.68	NA	100	NA	100	100	100	99.93	100	NA	NA	NA	NA	100	NA
ESC_OC0563AA_AS	167	A	NA	100	NA	100	NA	NA	NA	100	100	NA	NA	NA	NA	NA	100	100	100	100	100	NA	100	100	NA	100	NA	100	NA	NA	NA	99.68	NA	100	100	100	100	100	NA	100	NA	NA	NA	NA	100	NA
ESC_OC0568AA_AS	167	A	NA	100	NA	100	NA	NA	NA	100	100	NA	NA	NA	NA	NA	NA	100	100	100	100	NA	100	NA	NA	100	NA	100	NA	NA	NA	99.68	NA	100	NA	100	100	100	NA	100	99.62	NA	NA	NA	100	NA
ESC_OC0881AA_AS	167	A	NA	100	NA	100	NA	NA	NA	100	100	NA	NA	NA	NA	NA	NA	100	100	100	100	NA	100	NA	NA	100	NA	100	NA	NA	NA	99.68	NA	100	NA	100	100	100	99.93	100	99.62	NA	NA	NA	100	NA
ESC_OC0884AA_AS	167	A	NA	100	NA	100	NA	NA	NA	100	100	NA	NA	NA	NA	NA	NA	100	100	100	100	NA	100	100	NA	100	NA	100	NA	NA	NA	99.68	NA	100	NA	100	100	100	99.93	100	NA	NA	NA	NA	100	NA
ESC_OC1383AA_AS	167	A	NA	100	NA	100	NA	NA	NA	100	100	NA	NA	NA	NA	NA	NA	100	100	100	100	NA	100	NA	NA	100	NA	100	NA	NA	NA	99.68	NA	100	NA	100	100	100	99.93	100	NA	NA	NA	NA	100	NA
ESC_OC1384AA_AS	167	A	NA	100	NA	100	NA	NA	NA	100	100	NA	NA	NA	NA	NA	NA	100	100	100	100	NA	100	NA	NA	100	NA	100	NA	NA	NA	99.68	NA	100	NA	100	100	100	99.93	100	99.62	NA	NA	NA	100	NA
ESC_OC1386AA_AS	167	A	NA	100	NA	100	NA	100	NA	100	100	100	100	NA	NA	NA	NA	100	100	100	99.3	NA	100	100	100	100	NA	100	NA	NA	NA	99.68	NA	100	NA	100	100	100	99.93	100	94.84	NA	NA	NA	100	NA
ESC_OC1392AA_AS	167	A	NA	100	NA	100	NA	NA	NA	100	100	NA	NA	NA	NA	NA	NA	100	100	100	100	NA	100	NA	NA	100	NA	100	NA	NA	NA	99.68	NA	100	NA	100	100	100	99.93	100	99.62	NA	NA	NA	100	NA
ESC_OC1477AA_AS	167	A	NA	100	NA	100	NA	100	NA	100	100	100	100	NA	NA	NA	NA	100	100	100	99.3	NA	100	100	NA	100	NA	100	NA	NA	NA	99.68	NA	NA	NA	100	100	100	99.93	100	NA	NA	NA	NA	100	NA
ESC_OC2238AA_AS	167	A	NA	100	NA	100	NA	NA	NA	100	100	NA	NA	NA	NA	NA	NA	100	100	100	100	NA	100	NA	NA	100	NA	100	NA	NA	NA	99.68	NA	100	NA	100	100	100	99.93	100	NA	NA	NA	NA	100	NA
ESC_OC2986AA_AS	167	A	NA	100	NA	100	NA	NA	NA	100	100	NA	NA	NA	NA	NA	NA	100	100	100	100	NA	100	NA	NA	100	NA	100	NA	NA	NA	99.68	NA	86.34	NA	100	100	100	99.93	100	99.62	99.83	NA	NA	100	NA
ESC_OC3150AA_AS	167	A	NA	100	NA	100	NA	NA	NA	100	100	NA	NA	NA	NA	NA	NA	NA	100	100	100	NA	100	100	NA	100	NA	NA	NA	NA	NA	NA	NA	100	NA	100	100	100	NA	100	NA	NA	NA	NA	100	NA
ESC_OC3156AA_AS	167	A	NA	100	NA	100	NA	NA	NA	100	100	NA	NA	NA	NA	NA	NA	100	100	100	100	NA	100	NA	NA	100	NA	100	NA	NA	NA	99.68	NA	86.34	NA	100	100	100	99.93	100	NA	NA	NA	NA	100	NA
ESC_OC3238AA_AS	167	A	NA	100	100	100	NA	NA	NA	100	100	NA	NA	NA	NA	NA	NA	100	100	100	99.3	NA	100	NA	NA	100	NA	100	NA	NA	NA	99.68	NA	NA	NA	100	100	100	99.93	100	99.62	NA	NA	NA	100	NA
ESC_OC3510AA_AS	167	A	NA	100	NA	100	NA	100	NA	100	100	100	100	NA	NA	NA	NA	100	100	100	99.3	NA	100	100	100	100	NA	100	NA	NA	NA	99.68	NA	100	NA	100	100	100	99.93	100	94.84	NA	NA	NA	100	NA
ESC_OC3511AA_AS	167	A	NA	100	NA	100	NA	100	NA	100	100	100	100	NA	NA	NA	NA	100	100	100	99.3	NA	100	100	100	100	NA	100	NA	NA	NA	99.68	NA	100	NA	100	100	100	99.93	100	94.84	NA	NA	NA	100	NA
ESC_OC3543AA_AS	167	A	NA	100	NA	100	NA	NA	NA	100	100	NA	NA	NA	NA	NA	NA	100	100	100	100	NA	100	NA	NA	100	NA	100	NA	NA	NA	99.68	NA	100	NA	100	100	100	99.93	100	99.62	NA	NA	NA	100	NA
ESC_OC3544AA_AS	167	A	NA	100	NA	100	NA	NA	NA	100	100	NA	NA	NA	NA	NA	NA	100	100	100	100	NA	100	NA	NA	100	NA	100	NA	NA	NA	99.68	NA	86.34	NA	100	100	100	99.93	100	99.62	NA	NA	NA	100	NA
ESC_OC3545AA_AS	167	A	NA	100	NA	100	NA	NA	NA	100	100	NA	NA	NA	NA	NA	NA	100	100	100	100	NA	100	NA	NA	100	NA	100	NA	NA	NA	99.68	NA	100	NA	100	100	100	99.93	100	99.62	NA	NA	NA	100	NA
ESC_OC3546AA_AS	167	A	NA	100	NA	100	NA	NA	NA	100	100	NA	NA	NA	NA	NA	NA	100	100	100	100	NA	100	NA	NA	100	NA	100	NA	NA	NA	99.68	NA	100	NA	100	100	100	99.93	100	99.62	NA	NA	NA	100	NA
ESC_OC3758AA_AS	167	A	NA	100	NA	100	NA	NA	NA	100	100	NA	NA	NA	NA	NA	NA	100	100	100	100	NA	100	NA	NA	100	NA	100	NA	NA	NA	99.68	NA	100	NA	100	100	100	99.93	100	99.62	NA	NA	NA	100	NA
ESC_OC3825AA_AS	167	A	NA	100	NA	100	NA	NA	NA	100	NA	NA	NA	NA	NA	NA	NA	100	100	100	100	NA	100	NA	NA	100	NA	100	NA	NA	NA	99.68	NA	100	NA	100	100	100	99.93	100	99.62	NA	NA	NA	100	NA
ESC_OC4034AA_AS	167	A	NA	100	NA	100	NA	NA	NA	100	100	NA	NA	NA	NA	NA	NA	100	100	100	100	NA	100	100	100	100	NA	100	NA	NA	NA	NA	NA	96.17	100	100	100	100	99.93	100	NA	99.83	NA	NA	100	89.73
ESC_OC4198AA_AS	167	A	NA	100	NA	100	NA	NA	NA	100	100	NA	NA	NA	NA	NA	NA	100	100	100	100	NA	100	NA	NA	100	NA	100	NA	NA	NA	99.68	NA	100	NA	100	100	100	99.93	100	NA	NA	NA	NA	100	NA
ESC_OC4199AA_AS	167	A	NA	100	NA	100	NA	NA	NA	100	100	NA	NA	NA	NA	NA	NA	100	100	100	100	NA	100	100	NA	100	NA	100	NA	NA	NA	99.68	NA	100	NA	100	100	100	99.93	100	NA	NA	NA	NA	100	NA
ESC_OC4246AA_AS	167	A	NA	100	NA	100	NA	NA	NA	100	100	NA	NA	NA	NA	NA	NA	100	100	100	99.3	NA	100	100	100	100	NA	100	NA	NA	NA	99.68	NA	100	NA	100	100	100	99.93	100	99.62	NA	NA	NA	100	NA
ESC_OC4273AA_AS	167	A	NA	100	NA	100	NA	NA	NA	100	100	NA	NA	NA	NA	NA	NA	100	100	100	100	NA	100	NA	NA	NA	NA	100	NA	NA	NA	99.68	NA	100	NA	100	100	100	NA	100	NA	NA	NA	NA	100	NA
ESC_OC4349AA_AS	167	A	NA	100	NA	100	NA	NA	NA	100	100	NA	NA	NA	NA	NA	NA	100	100	100	100	NA	100	NA	NA	100	NA	100	NA	NA	NA	99.68	NA	100	NA	100	100	100	99.93	100	NA	NA	NA	NA	100	NA
ESC_OC4351AA_AS	167	A	NA	100	NA	100	NA	NA	NA	100	100	NA	NA	NA	NA	NA	NA	100	100	100	99.3	NA	100	NA	NA	100	NA	100	NA	NA	NA	99.68	NA	NA	NA	100	100	100	99.93	100	99.62	NA	NA	NA	100	NA
ESC_OC4372AA_AS	167	A	NA	100	NA	100	NA	NA	NA	100	100	NA	NA	NA	NA	NA	NA	100	100	100	99.3	NA	100	100	NA	100	NA	100	NA	NA	NA	99.68	NA	100	NA	100	100	100	99.93	100	99.62	NA	NA	NA	100	NA
ESC_OC4413AA_AS	167	A	NA	100	NA	100	NA	NA	NA	100	NA	NA	NA	NA	NA	NA	NA	100	100	100	100	NA	100	100	NA	100	NA	100	NA	NA	NA	99.68	100	100	NA	100	100	100	99.93	100	NA	NA	NA	NA	100	NA
ESC_OC4551AA_AS	167	A	NA	100	NA	100	NA	NA	NA	100	100	NA	NA	NA	NA	NA	NA	100	100	100	99.3	NA	100	NA	NA	100	NA	100	NA	NA	NA	99.68	NA	100	NA	100	100	100	99.93	100	99.62	NA	NA	NA	100	NA
ESC_OC4651AA_AS	167	A	NA	100	NA	100	NA	NA	NA	100	100	NA	NA	NA	NA	NA	NA	100	100	100	99.3	100	100	NA	NA	100	NA	100	NA	NA	NA	99.68	NA	100	NA	100	100	100	99.93	100	99.62	NA	NA	NA	100	NA
ESC_OC4704AA_AS	167	A	NA	100	NA	100	NA	NA	100	100	100	NA	NA	NA	NA	NA	NA	100	100	100	100	NA	100	100	100	100	NA	100	NA	NA	NA	99.68	NA	100	NA	100	100	100	99.93	100	NA	NA	NA	NA	100	NA
ESC_OC4776AA_AS	167	A	NA	100	NA	100	NA	NA	NA	100	100	NA	NA	NA	NA	NA	NA	100	100	100	99.3	NA	100	100	NA	100	NA	100	NA	NA	NA	99.68	NA	100	NA	100	100	100	99.93	100	99.62	NA	NA	NA	100	NA
ESC_OC4788AA_AS	167	A	NA	100	NA	100	NA	NA	NA	100	100	NA	NA	NA	NA	NA	NA	100	100	100	99.3	NA	100	100	NA	100	NA	100	NA	NA	NA	99.68	NA	100	NA	100	100	100	NA	100	99.62	NA	NA	NA	100	NA
ESC_OC5037AA_AS	167	A	NA	100	NA	100	NA	NA	NA	100	100	NA	NA	NA	NA	NA	NA	100	100	100	100	NA	100	NA	NA	100	NA	100	NA	NA	NA	99.68	NA	100	NA	100	100	100	99.93	100	NA	NA	NA	NA	100	NA
ESC_OC5254AA_AS	167	A	NA	100	NA	100	NA	NA	NA	100	100	NA	NA	NA	NA	NA	NA	100	100	100	99.3	NA	100	100	100	100	NA	100	NA	NA	NA	99.68	NA	100	NA	100	100	100	99.93	100	99.62	NA	NA	NA	100	NA
ESC_OC5257AA_AS	167	A	NA	100	NA	100	NA	NA	NA	100	100	NA	NA	NA	NA	NA	NA	100	100	100	99.3	NA	100	100	NA	100	NA	100	NA	NA	NA	99.68	NA	100	NA	100	100	100	99.93	100	99.62	NA	NA	NA	100	NA
ESC_OC5264AA_AS	167	A	NA	100	NA	100	NA	NA	NA	100	100	NA	NA	NA	NA	NA	NA	100	100	100	99.3	100	100	NA	NA	100	NA	100	NA	NA	NA	99.68	NA	100	NA	100	100	100	99.93	100	99.62	NA	NA	NA	100	NA
ESC_OC5268AA_AS	167	A	NA	100	NA	100	NA	NA	NA	100	100	NA	NA	NA	NA	NA	NA	100	100	100	99.3	NA	100	NA	NA	100	NA	100	NA	NA	NA	99.68	NA	100	NA	100	98.98	100	99.93	100	99.62	NA	NA	NA	100	NA
ESC_OC5270AA_AS	167	A	NA	100	NA	100	NA	NA	NA	100	100	NA	NA	NA	NA	NA	NA	100	100	100	99.3	NA	100	NA	NA	100	NA	100	NA	NA	NA	99.68	NA	100	NA	100	100	100	99.93	100	99.62	NA	NA	NA	100	NA
ESC_OC5271AA_AS	167	A	NA	100	NA	100	NA	NA	NA	100	100	NA	NA	NA	NA	NA	NA	100	100	100	99.3	NA	100	NA	NA	100	NA	100	NA	NA	NA	99.68	NA	100	NA	100	100	100	99.93	100	99.62	NA	NA	NA	100	NA
ESC_OC5413AA_AS	167	A	NA	100	NA	100	NA	NA	NA	100	100	NA	NA	NA	NA	NA	NA	100	100	100	100	NA	100	NA	NA	100	NA	100	NA	NA	NA	99.68	NA	100	NA	100	100	100	99.93	100	NA	NA	NA	NA	100	NA
ESC_OC5423AA_AS	167	A	NA	100	NA	100	NA	NA	NA	100	100	NA	NA	NA	NA	NA	NA	100	100	100	100	NA	100	100	100	100	NA	100	NA	NA	NA	99.68	100	100	NA	100	100	100	99.93	100	NA	NA	NA	100	100	NA
ESC_OC5424AA_AS	167	A	NA	100	NA	100	NA	NA	NA	100	100	NA	NA	NA	NA	NA	NA	100	100	100	100	NA	100	100	100	100	NA	100	NA	NA	NA	99.68	100	100	NA	100	100	100	99.93	100	NA	NA	NA	100	100	NA
ESC_OC5425AA_AS	167	A	NA	100	NA	100	NA	NA	NA	100	100	NA	NA	NA	NA	NA	NA	100	100	100	100	NA	100	100	100	100	NA	100	NA	NA	NA	99.68	100	100	NA	100	100	100	99.93	100	NA	NA	NA	100	100	NA
ESC_OC5523AA_AS	167	A	NA	100	NA	100	NA	NA	NA	100	100	NA	NA	NA	NA	NA	NA	100	100	100	100	NA	100	100	NA	100	NA	100	NA	NA	NA	99.68	NA	100	NA	100	100	100	99.93	100	NA	NA	NA	NA	100	NA
ESC_OC5586AA_AS	167	A	NA	100	NA	100	NA	NA	NA	100	100	NA	NA	NA	NA	NA	NA	100	100	100	100	NA	100	NA	NA	100	NA	100	NA	NA	NA	99.68	NA	100	NA	100	100	100	99.93	100	NA	NA	NA	NA	100	NA
ESC_OC5589AA_AS	167	A	NA	100	NA	100	NA	100	NA	100	100	100	100	NA	NA	NA	NA	100	100	100	99.3	NA	100	100	100	100	NA	100	NA	NA	NA	99.68	NA	100	NA	100	100	100	99.93	100	94.84	NA	NA	NA	100	NA
ESC_OC5590AA_AS	167	A	NA	100	NA	100	NA	100	NA	100	100	100	100	NA	NA	NA	NA	100	100	100	99.3	NA	100	100	NA	100	NA	100	NA	NA	NA	99.68	NA	100	NA	100	100	100	99.93	100	94.84	NA	NA	NA	100	NA
ESC_OC6416AA_AS	167	A	NA	100	NA	100	NA	NA	NA	100	100	NA	NA	NA	NA	NA	NA	100	100	100	100	NA	100	100	NA	100	NA	100	NA	NA	NA	99.68	NA	100	NA	100	100	100	99.93	100	NA	NA	NA	NA	100	NA
ESC_OC6698AA_AS	167	A	NA	100	NA	100	NA	NA	NA	100	100	NA	NA	NA	NA	NA	NA	100	100	100	100	NA	100	NA	NA	100	NA	100	NA	NA	NA	99.68	NA	100	NA	100	100	100	99.93	100	NA	NA	NA	NA	100	NA
ESC_OC6888AA_AS	167	A	NA	100	NA	100	NA	NA	NA	100	100	NA	NA	NA	NA	NA	NA	100	100	100	100	NA	100	NA	NA	100	NA	100	NA	NA	NA	99.68	NA	100	NA	100	100	100	99.93	100	NA	NA	NA	NA	100	NA
ESC_OC6954AA_AS	167	A	NA	100	NA	100	NA	NA	NA	100	100	NA	NA	NA	NA	NA	NA	100	100	100	100	NA	100	NA	NA	100	NA	100	NA	NA	NA	99.68	NA	100	NA	100	100	100	99.93	100	NA	NA	NA	NA	100	NA
ESC_OC6958AA_AS	167	A	NA	100	NA	100	NA	100	NA	100	100	100	100	NA	NA	NA	NA	100	100	100	99.3	NA	100	100	100	100	NA	100	NA	NA	NA	99.68	NA	100	NA	100	100	100	99.93	100	82.77	NA	NA	NA	100	NA
ESC_OC7024AA_AS	167	A	NA	100	NA	100	NA	NA	NA	100	100	NA	NA	NA	NA	NA	100	100	100	100	100	NA	100	100	NA	100	NA	100	NA	NA	NA	99.68	NA	100	100	100	100	100	99.93	100	NA	NA	NA	NA	100	NA
ESC_OC7179AA_AS	167	A	NA	100	NA	100	NA	NA	NA	100	100	NA	NA	NA	NA	NA	NA	100	100	100	100	NA	100	NA	NA	100	NA	100	NA	NA	NA	99.68	NA	100	NA	100	100	100	99.93	100	99.62	NA	NA	NA	100	NA
ESC_OC7181AA_AS	167	A	NA	100	NA	100	NA	NA	NA	100	100	NA	NA	NA	NA	NA	NA	100	100	100	100	NA	100	NA	NA	100	NA	100	NA	NA	NA	99.68	NA	100	NA	100	100	100	99.93	100	NA	NA	NA	NA	100	NA
ESC_OC7336AA_AS	167	A	NA	100	NA	100	NA	NA	NA	100	100	NA	NA	NA	NA	NA	NA	100	100	100	100	NA	100	NA	NA	100	NA	100	NA	NA	NA	99.68	NA	100	NA	100	100	100	99.93	100	99.62	NA	NA	NA	100	NA
ESC_OC7866AA_AS	167	A	NA	100	NA	100	NA	NA	NA	100	100	NA	NA	NA	NA	NA	NA	100	100	100	99.3	100	100	100	NA	100	NA	100	NA	NA	NA	99.68	NA	100	NA	100	100	100	99.93	100	99.62	NA	NA	NA	100	NA
ESC_OC8677AA_AS	167	A	NA	100	NA	100	NA	100	NA	100	100	100	100	NA	NA	NA	NA	100	100	100	99.3	NA	100	100	100	100	NA	100	NA	NA	NA	98.06	NA	100	NA	100	100	100	99.93	100	NA	NA	NA	NA	100	NA
ESC_OC8682AA_AS	167	A	NA	100	100	100	NA	NA	NA	100	100	NA	NA	NA	NA	NA	NA	100	100	100	99.3	NA	100	100	100	100	NA	100	NA	NA	NA	99.68	NA	NA	NA	100	100	100	99.93	100	99.62	NA	NA	NA	100	NA
ESC_OC8755AA_AS	167	A	NA	100	NA	100	NA	NA	NA	100	100	NA	NA	NA	NA	NA	NA	100	100	100	100	NA	100	NA	NA	100	NA	100	NA	NA	NA	99.68	NA	100	NA	100	100	100	99.93	100	99.62	NA	NA	NA	100	NA
ESC_OC8756AA_AS	167	A	NA	100	NA	100	NA	NA	NA	100	100	NA	NA	NA	NA	NA	NA	100	100	100	100	NA	100	NA	NA	100	NA	100	NA	NA	NA	99.68	NA	100	NA	100	100	100	99.93	100	NA	NA	NA	NA	100	NA
ESC_OC8820AA_AS	167	A	NA	NA	100	100	NA	NA	NA	100	NA	NA	NA	NA	NA	NA	NA	100	99.96	100	100	NA	100	100	NA	100	NA	100	NA	NA	NA	NA	NA	100	NA	100	100	100	99.93	100	99.62	NA	NA	NA	100	NA
ESC_OC8855AA_AS	167	A	NA	100	NA	100	NA	NA	NA	100	100	NA	NA	NA	NA	NA	NA	100	100	100	99.3	NA	100	100	100	NA	NA	100	NA	NA	NA	99.68	NA	100	NA	100	100	100	99.93	100	99.62	NA	NA	NA	100	NA
ESC_OC8857AA_AS	167	A	NA	100	NA	100	NA	NA	NA	100	100	NA	NA	NA	NA	NA	NA	100	100	100	99.3	NA	100	100	100	100	NA	100	NA	NA	NA	99.68	NA	100	NA	100	100	100	99.93	100	99.62	NA	NA	NA	100	NA
ESC_OC8879AA_AS	167	A	NA	NA	100	100	NA	NA	NA	100	NA	NA	NA	NA	NA	NA	NA	100	100	100	100	NA	100	NA	NA	100	NA	100	NA	NA	NA	NA	NA	100	NA	100	100	100	99.93	100	NA	NA	NA	NA	100	NA
ESC_OC8924AA_AS	167	A	NA	100	NA	100	NA	NA	NA	100	100	NA	NA	NA	NA	NA	NA	100	100	100	100	NA	100	100	100	100	NA	100	NA	NA	NA	97.41	NA	100	NA	100	100	100	99.93	100	NA	NA	NA	NA	100	NA
ESC_PA7886AA_AS	167	A	NA	100	NA	100	NA	NA	NA	100	100	NA	NA	NA	NA	NA	NA	100	88.39	100	99.3	NA	100	100	100	100	NA	100	NA	NA	NA	99.68	NA	NA	NA	100	100	100	99.93	100	99.62	NA	NA	NA	100	NA
ESC_PB2322AA_AS	167	A	NA	100	NA	100	NA	NA	NA	100	100	NA	NA	NA	NA	NA	NA	100	100	100	100	NA	100	NA	100	100	NA	100	NA	100	NA	99.68	100	100	NA	100	100	100	99.93	100	NA	NA	NA	NA	100	NA
ESC_PB2326AA_AS	167	A	NA	100	NA	100	NA	NA	NA	100	100	NA	NA	NA	NA	NA	NA	100	100	100	100	NA	100	NA	100	100	NA	100	NA	100	NA	99.68	100	100	NA	100	100	100	99.93	100	NA	NA	NA	NA	100	NA
ESC_PB2475AA_AS	167	A	NA	NA	100	100	NA	NA	NA	100	NA	NA	NA	NA	NA	NA	NA	100	100	100	100	NA	100	NA	NA	100	NA	100	NA	NA	NA	NA	NA	100	NA	100	100	100	99.93	100	99.62	NA	NA	NA	100	NA
ESC_PB2565AA_AS	167	A	NA	100	100	100	NA	NA	NA	100	NA	NA	NA	NA	NA	NA	NA	100	100	100	100	NA	100	100	NA	100	NA	100	NA	NA	NA	NA	NA	100	NA	100	100	100	99.93	100	NA	NA	NA	NA	100	NA
ESC_PB2594AA_AS	167	A	NA	NA	100	100	NA	NA	NA	100	100	NA	NA	NA	NA	NA	NA	100	100	100	100	NA	100	100	NA	100	NA	100	NA	NA	NA	NA	NA	NA	NA	100	100	100	99.93	100	NA	NA	NA	NA	100	NA
ESC_PC0285AA_AS	167	A	NA	100	NA	100	NA	NA	NA	100	100	NA	NA	NA	NA	NA	NA	100	100	100	100	NA	100	NA	NA	100	NA	100	NA	NA	NA	99.68	NA	100	NA	100	100	100	99.93	100	99.62	NA	NA	NA	100	NA
ESC_PC0383AA_AS	167	A	NA	100	NA	100	NA	100	NA	100	100	100	100	NA	NA	NA	NA	100	100	100	99.3	100	100	100	NA	100	NA	100	NA	NA	NA	99.68	NA	100	NA	100	100	100	99.93	100	NA	NA	NA	NA	100	NA
ESC_PC0402AA_AS	167	A	NA	100	NA	100	NA	NA	NA	100	100	NA	NA	NA	NA	NA	NA	100	100	100	99.3	100	100	NA	NA	100	NA	100	NA	NA	NA	99.68	NA	100	NA	100	100	100	99.93	100	99.62	NA	NA	NA	100	NA
ESC_PC0404AA_AS	167	A	NA	100	NA	100	NA	NA	NA	100	NA	NA	NA	NA	NA	NA	NA	100	100	100	100	NA	100	NA	NA	100	NA	100	NA	NA	NA	99.68	NA	100	NA	100	100	100	99.93	100	99.62	NA	NA	NA	100	NA
ESC_PC1942AA_AS	167	A	NA	100	NA	100	NA	NA	NA	100	100	NA	NA	NA	NA	NA	NA	100	100	100	100	NA	100	NA	NA	100	NA	100	NA	NA	NA	NA	NA	100	NA	100	100	100	99.93	100	NA	NA	NA	NA	100	NA
ESC_PC1978AA_AS	167	A	NA	100	NA	100	NA	NA	NA	100	100	NA	NA	NA	NA	NA	NA	100	100	100	100	NA	100	NA	NA	100	NA	100	NA	NA	NA	99.68	NA	100	NA	100	100	100	99.93	100	99.62	NA	NA	NA	100	NA
ESC_PC2011AA_AS	167	A	NA	100	NA	100	NA	NA	NA	100	100	NA	NA	NA	NA	NA	NA	100	100	100	99.3	NA	100	NA	NA	100	NA	100	NA	NA	NA	99.68	NA	NA	NA	100	100	100	99.93	100	99.62	NA	NA	NA	100	NA
ESC_PC2040AA_AS	167	A	NA	100	NA	100	NA	NA	NA	100	100	NA	NA	NA	NA	NA	NA	100	100	100	100	NA	100	NA	NA	100	NA	100	NA	NA	NA	99.68	NA	86.34	NA	100	100	100	99.93	100	99.62	NA	NA	NA	100	NA
ESC_PC2413AA_AS	167	A	NA	100	NA	100	NA	NA	NA	100	100	NA	NA	NA	NA	NA	NA	100	100	100	100	NA	100	NA	NA	100	NA	100	NA	NA	NA	99.68	NA	100	NA	100	100	100	99.93	100	NA	NA	NA	NA	100	NA
ESC_PC2414AA_AS	167	A	NA	100	NA	100	NA	NA	NA	100	100	NA	NA	NA	NA	NA	NA	100	100	100	100	NA	100	NA	NA	100	NA	100	NA	NA	NA	99.68	NA	100	NA	100	100	100	99.93	100	99.62	NA	NA	NA	100	NA
ESC_PC4409AA_AS	167	A	NA	100	NA	100	NA	NA	NA	100	100	NA	NA	NA	NA	NA	NA	100	100	100	100	NA	100	NA	NA	100	NA	100	NA	NA	NA	99.68	NA	100	NA	100	100	100	NA	100	99.62	NA	NA	NA	100	NA
ESC_PC4792AA_AS	167	A	NA	100	NA	100	NA	NA	NA	100	NA	NA	NA	NA	NA	NA	NA	100	100	100	100	NA	100	NA	NA	100	NA	100	NA	NA	NA	99.68	NA	100	NA	100	100	100	99.93	100	99.62	NA	NA	NA	100	NA
ESC_PC4912AA_AS	167	A	NA	100	NA	100	NA	NA	NA	100	99.72	NA	NA	NA	NA	NA	NA	100	100	100	99.4	NA	100	100	100	100	NA	100	NA	100	NA	99.68	100	100	NA	100	100	100	99.93	100	NA	NA	NA	NA	100	NA
ESC_PC4927AA_AS	167	A	NA	100	NA	100	NA	NA	NA	100	100	NA	NA	NA	NA	NA	NA	100	100	100	100	NA	100	NA	NA	100	NA	100	NA	NA	NA	99.68	NA	86.34	NA	100	100	100	99.93	100	NA	NA	NA	NA	100	NA
ESC_PC5135AA_AS	167	A	NA	100	NA	100	NA	NA	NA	100	100	NA	NA	NA	NA	NA	NA	100	100	100	99.3	NA	100	NA	NA	100	NA	100	NA	NA	NA	99.68	NA	NA	NA	100	100	100	99.93	100	99.62	NA	NA	NA	100	NA
ESC_PC5143AA_AS	167	A	NA	100	NA	100	NA	NA	NA	100	100	NA	NA	NA	NA	NA	NA	100	100	100	99.3	100	100	100	NA	100	NA	100	NA	NA	NA	99.68	NA	100	NA	100	100	100	99.93	100	99.62	NA	NA	NA	100	NA
ESC_PC5780AA_AS	167	A	NA	100	NA	100	NA	NA	NA	100	100	NA	NA	NA	NA	NA	NA	100	100	100	100	NA	100	NA	NA	100	NA	100	NA	NA	NA	99.68	NA	100	NA	100	100	100	99.93	100	99.62	NA	NA	NA	100	NA
ESC_PC5785AA_AS	167	A	NA	100	NA	100	NA	NA	NA	100	100	NA	NA	NA	NA	NA	NA	100	100	100	100	NA	100	NA	NA	100	NA	100	NA	NA	NA	99.68	NA	100	NA	100	100	100	99.93	100	NA	NA	NA	NA	100	NA
ESC_PC5786AA_AS	167	A	NA	100	NA	100	NA	NA	NA	100	100	NA	NA	NA	NA	NA	NA	100	100	100	100	NA	100	NA	NA	NA	NA	100	NA	NA	NA	99.68	NA	100	NA	100	100	100	NA	100	NA	NA	NA	NA	100	NA
ESC_PC5899AA_AS	167	A	NA	100	NA	100	NA	NA	NA	100	100	NA	NA	NA	NA	NA	NA	100	100	100	99.3	NA	100	NA	NA	100	NA	100	NA	NA	NA	99.68	NA	100	NA	100	100	NA	99.93	100	99.62	NA	NA	NA	100	NA
ESC_PC5901AA_AS	167	A	NA	100	NA	100	NA	NA	NA	100	100	NA	NA	NA	NA	NA	NA	100	100	100	99.3	NA	100	NA	NA	100	NA	100	NA	NA	NA	99.68	NA	100	NA	100	100	100	99.93	100	99.62	NA	NA	NA	100	NA
ESC_PC5902AA_AS	167	A	NA	100	NA	100	NA	NA	NA	100	100	NA	NA	NA	NA	NA	NA	100	100	100	99.3	NA	100	NA	NA	100	NA	100	NA	NA	NA	99.68	NA	100	NA	100	100	100	99.93	100	99.62	NA	NA	NA	100	NA
ESC_PC5907AA_AS	167	A	NA	100	NA	100	NA	NA	NA	100	100	NA	NA	NA	NA	NA	NA	100	100	100	99.3	NA	100	NA	NA	100	NA	100	NA	NA	NA	99.68	NA	100	NA	100	100	100	99.93	100	99.62	NA	NA	NA	100	NA
ESC_PC5908AA_AS	167	A	NA	100	NA	100	NA	NA	NA	100	100	NA	NA	NA	NA	NA	NA	100	100	100	99.3	NA	100	NA	NA	100	NA	100	NA	NA	NA	99.68	NA	100	NA	100	100	NA	99.93	100	99.62	NA	NA	NA	100	NA
ESC_PC5909AA_AS	167	A	NA	100	NA	100	NA	NA	NA	100	100	NA	NA	NA	NA	NA	NA	100	100	100	99.3	NA	100	NA	NA	100	NA	100	NA	NA	NA	99.68	NA	100	NA	100	100	NA	99.93	100	99.62	NA	NA	NA	100	NA
ESC_PC5913AA_AS	167	A	NA	100	NA	100	NA	NA	NA	100	100	NA	NA	NA	NA	NA	NA	100	100	100	99.3	NA	100	NA	NA	100	NA	100	NA	NA	NA	99.68	NA	100	NA	100	100	100	99.93	100	99.62	NA	NA	NA	100	NA
ESC_PC5931AA_AS	167	A	NA	100	NA	100	NA	NA	NA	100	100	NA	NA	NA	NA	NA	NA	100	100	100	99.3	NA	100	100	NA	100	NA	100	NA	NA	NA	99.68	NA	100	NA	100	100	100	99.93	100	99.62	NA	NA	NA	100	NA
ESC_PC5933AA_AS	167	A	NA	100	NA	100	NA	NA	NA	100	100	NA	NA	NA	NA	NA	NA	100	100	100	99.3	NA	84.8	NA	NA	100	NA	100	NA	NA	NA	99.68	NA	100	NA	100	100	100	99.93	100	99.62	NA	NA	NA	100	NA
ESC_PC5935AA_AS	167	A	NA	100	NA	100	NA	NA	NA	100	100	NA	NA	NA	NA	NA	NA	100	100	100	99.3	NA	100	NA	NA	100	NA	100	NA	NA	NA	99.68	NA	100	NA	100	100	100	99.93	100	99.62	NA	NA	NA	100	NA
ESC_PC5938AA_AS	167	A	NA	100	NA	100	NA	NA	NA	100	100	NA	NA	NA	NA	NA	NA	100	100	100	99.3	NA	100	NA	NA	100	NA	100	NA	NA	NA	99.68	NA	100	NA	100	100	100	99.93	100	99.62	NA	NA	NA	100	NA
ESC_PC5939AA_AS	167	A	NA	100	NA	100	NA	NA	NA	100	100	NA	NA	NA	NA	NA	NA	100	100	100	99.3	NA	100	NA	NA	100	NA	100	NA	NA	NA	99.68	NA	100	NA	100	100	NA	99.93	100	99.62	NA	NA	NA	100	NA
ESC_PC5941AA_AS	167	A	NA	100	NA	100	NA	NA	NA	100	100	NA	NA	NA	NA	NA	NA	100	100	100	99.3	100	100	NA	NA	100	NA	100	NA	NA	NA	99.68	NA	100	NA	100	100	100	99.93	100	99.62	NA	NA	NA	100	NA
ESC_PC5952AA_AS	167	A	NA	100	NA	100	NA	NA	NA	100	100	NA	NA	NA	NA	NA	NA	100	100	100	99.3	NA	100	NA	NA	100	NA	100	NA	NA	NA	99.68	NA	100	NA	100	100	100	99.93	100	99.62	NA	NA	NA	100	NA
ESC_PC6056AA_AS	167	A	NA	100	NA	100	NA	NA	NA	100	100	NA	NA	NA	NA	NA	NA	100	100	100	100	NA	100	NA	NA	100	NA	100	NA	NA	NA	99.68	NA	100	NA	100	100	100	NA	100	NA	NA	NA	NA	100	NA
ESC_PC6060AA_AS	167	A	NA	100	NA	100	NA	NA	NA	100	100	NA	NA	NA	NA	NA	NA	100	100	100	100	NA	100	NA	NA	100	NA	100	NA	NA	NA	99.68	NA	100	NA	100	100	100	99.93	100	NA	NA	NA	NA	100	NA
ESC_PC6226AA_AS	167	A	NA	100	NA	100	NA	NA	NA	100	100	NA	NA	NA	NA	NA	NA	100	100	100	99.3	100	100	NA	NA	100	NA	100	NA	NA	NA	99.68	NA	NA	NA	100	100	100	99.93	100	99.62	NA	NA	NA	100	NA
ESC_PC6244AA_AS	167	A	NA	100	100	100	NA	NA	NA	100	100	100	NA	NA	NA	NA	NA	100	100	100	100	NA	100	100	NA	100	NA	100	NA	NA	NA	NA	NA	100	NA	100	100	100	99.93	100	NA	NA	NA	NA	100	NA
ESC_PC6424AA_AS	167	A	NA	100	NA	100	NA	NA	NA	100	100	NA	NA	NA	NA	NA	NA	100	100	100	100	NA	100	NA	NA	100	NA	100	NA	NA	NA	99.68	NA	NA	NA	100	100	100	99.93	100	NA	NA	NA	NA	100	NA
ESC_PC6425AA_AS	167	A	NA	100	NA	100	NA	NA	NA	100	100	NA	NA	NA	NA	NA	NA	100	100	100	100	NA	100	NA	NA	100	NA	100	NA	NA	NA	99.68	NA	86.34	NA	100	100	100	99.93	100	99.62	NA	NA	NA	100	NA
ESC_PC6505AA_AS	167	A	NA	100	NA	100	NA	NA	NA	100	100	NA	NA	NA	NA	NA	NA	100	100	100	100	NA	100	NA	NA	100	NA	100	NA	NA	NA	99.68	NA	100	NA	100	100	100	99.93	100	NA	NA	NA	NA	100	NA
ESC_PC6618AA_AS	167	A	NA	100	NA	100	NA	NA	NA	100	100	NA	NA	NA	NA	NA	NA	100	100	100	100	NA	100	NA	NA	100	NA	100	NA	NA	NA	99.68	NA	100	NA	100	100	100	99.93	100	99.62	NA	NA	NA	100	NA
ESC_PC7159AA_AS	167	A	NA	100	NA	100	NA	100	NA	100	100	100	100	NA	NA	NA	NA	100	100	100	99.3	NA	100	100	100	100	NA	100	NA	NA	NA	99.68	NA	NA	NA	100	100	100	99.93	100	82.77	99.83	NA	NA	100	NA
ESC_PC7179AA_AS	167	A	NA	100	NA	100	NA	NA	NA	100	100	NA	NA	NA	NA	NA	100	100	100	100	100	NA	100	100	NA	100	NA	100	NA	NA	NA	99.68	NA	100	100	100	100	100	99.93	100	NA	NA	NA	NA	100	NA
ESC_PC7575AA_AS	167	A	NA	100	NA	100	NA	NA	NA	100	100	NA	NA	NA	NA	NA	NA	100	100	100	99.3	NA	100	100	100	100	NA	100	NA	NA	NA	99.68	NA	100	NA	100	100	100	99.93	100	99.62	NA	NA	NA	100	NA
ESC_PC7576AA_AS	167	A	NA	100	NA	100	NA	NA	NA	100	100	NA	NA	NA	NA	NA	NA	100	100	100	99.3	NA	100	100	100	100	NA	100	NA	NA	NA	99.68	NA	100	NA	100	100	100	99.93	100	99.62	NA	NA	NA	100	NA
ESC_PC7684AA_AS	167	A	NA	100	NA	100	NA	NA	NA	100	100	NA	NA	NA	NA	NA	NA	100	100	100	100	NA	100	100	100	100	NA	100	NA	NA	NA	NA	NA	100	100	100	100	100	99.93	100	NA	NA	NA	NA	100	100
ESC_PC7754AA_AS	167	A	NA	100	NA	100	NA	NA	NA	100	100	NA	NA	NA	NA	NA	NA	100	100	100	100	NA	100	NA	NA	100	NA	100	NA	NA	NA	99.68	NA	100	NA	100	100	100	99.93	100	NA	NA	NA	NA	100	NA
ESC_PC8410AA_AS	167	A	NA	100	NA	100	NA	NA	NA	100	100	NA	NA	NA	NA	NA	NA	100	100	100	100	NA	100	NA	NA	100	NA	100	NA	NA	NA	99.68	NA	100	NA	100	100	100	99.93	100	NA	NA	NA	NA	100	NA
ESC_PC8423AA_AS	167	A	NA	100	NA	100	NA	NA	NA	100	100	NA	NA	NA	NA	NA	NA	100	100	100	100	NA	100	NA	NA	100	NA	100	NA	NA	NA	99.68	NA	100	NA	100	100	100	99.93	100	NA	NA	NA	NA	100	NA
ESC_PC8451AA_AS	167	A	NA	100	100	100	NA	NA	NA	100	100	NA	NA	NA	NA	NA	NA	100	100	100	99.3	NA	100	100	NA	100	NA	100	NA	NA	NA	99.68	NA	100	NA	100	100	100	99.93	100	99.62	NA	NA	NA	100	NA
ESC_PC8934AA_AS	167	A	NA	100	NA	100	NA	NA	NA	100	100	NA	NA	NA	NA	NA	NA	100	100	100	100	NA	100	NA	NA	100	NA	100	NA	NA	NA	99.68	NA	100	NA	100	100	100	99.93	100	NA	NA	NA	NA	100	NA
ESC_PC8935AA_AS	167	A	NA	100	NA	100	NA	NA	NA	100	100	NA	NA	NA	NA	NA	NA	100	100	100	100	NA	100	NA	NA	NA	NA	100	NA	NA	NA	99.68	NA	100	NA	100	100	100	99.93	100	NA	NA	NA	NA	100	NA
ESC_PC9229AA_AS	167	A	NA	100	100	100	NA	NA	NA	100	NA	NA	NA	NA	NA	NA	NA	100	100	100	100	NA	100	NA	NA	100	NA	100	NA	NA	NA	NA	NA	100	NA	100	100	100	99.93	100	93.96	NA	NA	NA	100	NA
ESC_PC9283AA_AS	167	A	NA	100	100	100	NA	NA	NA	100	100	NA	NA	NA	NA	NA	NA	100	100	100	99.3	NA	100	100	100	100	NA	100	NA	NA	NA	99.68	NA	100	NA	100	100	100	99.93	100	99.62	NA	NA	NA	100	NA
ESC_PC9284AA_AS	167	A	NA	100	100	100	NA	NA	NA	100	100	NA	NA	NA	NA	NA	NA	100	100	100	99.3	NA	100	100	100	100	NA	100	NA	NA	NA	99.68	NA	100	NA	100	100	100	99.93	100	99.62	NA	NA	NA	100	NA
ESC_PC9333AA_AS	167	A	NA	100	100	100	NA	NA	NA	100	NA	NA	NA	NA	NA	NA	NA	100	100	100	100	NA	100	100	NA	100	NA	100	NA	NA	NA	NA	NA	100	NA	100	100	100	99.93	100	NA	NA	NA	NA	100	NA
ESC_PC9646AA_AS	167	A	99.77	100	NA	100	NA	NA	NA	100	100	NA	NA	NA	NA	NA	NA	100	87.17	100	100	100	100	NA	NA	100	NA	100	NA	NA	NA	99.68	NA	NA	NA	100	100	100	99.93	100	NA	NA	NA	NA	100	NA
ESC_PC9696AA_AS	167	A	NA	100	NA	100	NA	NA	NA	100	100	100	NA	NA	NA	NA	NA	100	100	100	99.3	NA	100	100	100	100	NA	100	NA	NA	NA	99.68	NA	100	NA	100	100	100	99.93	100	93.96	NA	NA	NA	100	NA
ESC_PC9775AA_AS	167	A	NA	100	NA	100	NA	NA	NA	100	100	NA	NA	NA	NA	NA	NA	100	100	100	99.3	NA	100	100	NA	100	NA	100	NA	NA	NA	99.68	NA	100	NA	100	100	100	99.93	100	99.62	NA	NA	NA	100	NA
ESC_PC9781AA_AS	167	A	NA	100	NA	100	NA	NA	NA	100	100	NA	NA	NA	NA	NA	NA	100	100	100	99.3	NA	100	NA	NA	100	NA	100	NA	NA	NA	99.68	NA	100	NA	100	100	100	99.93	100	99.62	NA	NA	NA	100	NA
ESC_PC9784AA_AS	167	A	NA	100	NA	100	NA	NA	NA	100	100	NA	NA	NA	NA	NA	NA	100	100	100	99.3	NA	100	NA	NA	100	NA	100	NA	NA	NA	99.68	NA	100	NA	100	100	NA	99.93	100	99.62	NA	NA	NA	100	NA
ESC_PC9786AA_AS	167	A	NA	100	NA	100	NA	NA	NA	100	100	NA	NA	NA	NA	NA	NA	100	100	100	99.3	NA	100	NA	NA	100	NA	100	NA	NA	NA	99.68	NA	100	NA	100	100	NA	99.93	100	99.62	NA	NA	NA	100	NA
ESC_PC9793AA_AS	167	A	NA	100	NA	100	NA	NA	NA	100	100	NA	NA	NA	NA	NA	NA	100	100	100	99.3	NA	100	NA	NA	100	NA	100	NA	NA	NA	99.68	NA	100	NA	100	100	100	99.93	100	99.62	NA	NA	NA	100	NA
ESC_PC9794AA_AS	167	A	NA	100	NA	100	NA	NA	NA	100	100	NA	NA	NA	NA	NA	NA	100	100	100	99.3	NA	100	NA	NA	100	NA	100	NA	NA	NA	99.68	NA	100	NA	100	100	100	99.93	100	99.62	NA	NA	NA	100	NA
ESC_PC9825AA_AS	167	A	NA	100	NA	100	NA	NA	NA	100	100	NA	NA	NA	NA	NA	NA	100	100	100	100	NA	100	NA	NA	100	NA	100	NA	NA	NA	99.68	NA	100	NA	100	100	100	99.93	100	99.62	NA	NA	NA	100	NA
ESC_PC9839AA_AS	167	A	NA	100	NA	100	NA	NA	NA	100	100	NA	NA	NA	NA	NA	NA	100	100	100	99.3	NA	100	100	NA	100	NA	100	NA	NA	NA	99.68	NA	100	NA	100	100	100	NA	100	99.62	NA	NA	NA	100	NA
ESC_QA4710AA_AS	167	A	NA	100	NA	100	NA	NA	100	100	100	NA	NA	NA	NA	NA	NA	100	100	100	100	NA	100	100	100	100	NA	100	NA	100	NA	99.68	83.24	NA	NA	100	100	100	99.93	100	NA	NA	NA	NA	100	NA
ESC_QA4711AA_AS	167	A	NA	100	NA	100	NA	NA	100	100	100	NA	NA	NA	NA	NA	NA	100	100	100	100	NA	100	100	100	100	NA	100	NA	NA	NA	99.68	83.24	100	NA	100	100	100	99.93	100	NA	NA	NA	NA	100	NA
ESC_QA5174AA_AS	167	A	NA	100	NA	100	NA	NA	NA	100	100	NA	NA	NA	NA	NA	NA	100	100	100	100	NA	100	100	100	100	NA	100	NA	NA	NA	99.68	100	100	NA	100	100	100	99.93	100	NA	NA	NA	NA	100	NA
ESC_QA9946AA_AS	167	A	NA	100	NA	100	NA	NA	NA	100	100	NA	NA	NA	NA	NA	NA	100	100	100	100	NA	100	NA	NA	100	NA	100	NA	NA	NA	99.68	100	100	NA	100	100	100	99.93	100	NA	NA	NA	100	100	NA
ESC_QB0404AA_AS	167	A	NA	100	NA	100	NA	NA	NA	100	100	NA	NA	NA	NA	NA	NA	100	100	100	99.3	NA	100	NA	NA	100	NA	100	NA	NA	NA	99.68	NA	100	NA	100	100	100	99.93	100	NA	NA	NA	NA	100	NA
ESC_QB2896AA_AS	167	A	NA	100	NA	100	NA	NA	NA	100	100	NA	NA	NA	NA	NA	NA	100	100	100	100	NA	100	NA	NA	100	NA	100	NA	NA	NA	99.68	NA	100	NA	100	100	100	99.93	100	99.62	NA	NA	NA	100	NA
ESC_QB3155AA_AS	167	A	NA	100	NA	100	NA	NA	NA	100	100	NA	NA	NA	NA	NA	NA	100	100	100	99.3	NA	100	100	NA	100	NA	100	NA	NA	NA	99.68	NA	100	NA	100	100	100	99.93	100	99.62	NA	NA	NA	100	NA
ESC_QB3159AA_AS	167	A	NA	100	NA	100	NA	NA	NA	88.3	100	NA	NA	NA	NA	NA	NA	100	100	100	100	NA	100	100	100	100	NA	100	NA	NA	NA	99.68	88.6	100	NA	100	100	100	99.93	100	99.62	NA	NA	100	100	NA
ESC_QC0114AA_AS	167	A	NA	100	NA	100	NA	NA	NA	100	100	NA	NA	NA	NA	NA	NA	100	100	100	99.3	100	100	NA	NA	100	NA	100	NA	NA	NA	99.68	NA	100	NA	100	100	100	99.93	100	99.62	NA	NA	NA	100	NA
ESC_QC0205AA_AS	167	A	NA	100	NA	100	NA	NA	NA	100	100	NA	NA	NA	NA	NA	NA	100	100	100	100	NA	100	NA	NA	100	NA	100	NA	NA	NA	99.68	NA	100	NA	100	100	100	99.93	100	NA	NA	NA	NA	100	NA
ESC_QC0206AA_AS	167	A	NA	100	NA	100	NA	NA	NA	100	100	NA	NA	NA	NA	NA	NA	100	100	100	100	NA	100	NA	NA	100	NA	100	NA	NA	NA	99.68	NA	100	NA	100	100	100	99.93	100	NA	NA	NA	NA	100	NA
ESC_QC0212AA_AS	167	A	NA	100	NA	100	NA	NA	NA	100	100	NA	NA	NA	NA	NA	NA	100	100	100	100	NA	100	NA	NA	100	NA	100	NA	NA	NA	99.68	NA	100	NA	100	100	100	NA	100	99.62	NA	NA	NA	100	NA
ESC_QC0251AA_AS	167	A	NA	100	NA	100	NA	NA	NA	100	100	NA	NA	NA	NA	NA	NA	100	100	100	100	NA	100	NA	NA	100	NA	100	NA	NA	NA	99.68	NA	100	NA	100	100	100	99.93	100	NA	NA	NA	NA	100	NA
ESC_QC0560AA_AS	167	A	NA	100	NA	100	NA	NA	NA	100	100	NA	NA	NA	NA	NA	NA	100	100	100	99.3	100	100	100	NA	100	NA	100	NA	NA	NA	NA	NA	100	NA	100	100	100	99.93	100	99.62	99.83	NA	NA	100	NA
ESC_QC0648AA_AS	167	A	NA	100	NA	100	NA	NA	NA	100	NA	NA	NA	NA	NA	NA	NA	100	100	100	100	NA	100	NA	NA	100	NA	100	NA	NA	NA	99.68	NA	100	NA	100	100	100	99.93	100	99.62	NA	NA	NA	100	NA
ESC_QC2819AA_AS	167	A	NA	100	NA	100	NA	NA	NA	100	100	NA	NA	NA	NA	NA	NA	100	100	100	100	NA	100	100	100	100	NA	100	NA	NA	NA	NA	NA	100	100	100	100	100	99.93	100	NA	NA	NA	NA	100	100
ESC_QC3845AA_AS	167	A	NA	100	NA	100	NA	100	NA	100	100	100	100	NA	NA	NA	NA	100	100	100	99.3	NA	100	100	100	100	NA	100	NA	NA	NA	99.68	NA	100	NA	100	100	100	99.93	100	94.84	NA	NA	NA	100	NA
ESC_QC3952AA_AS	167	A	NA	100	NA	100	NA	NA	NA	100	NA	NA	NA	NA	NA	NA	NA	100	100	100	100	NA	100	NA	NA	100	NA	100	NA	NA	NA	99.68	NA	100	NA	100	100	100	99.93	100	99.62	NA	NA	NA	100	NA
ESC_QC4069AA_AS	167	A	NA	100	NA	100	NA	NA	NA	100	100	NA	NA	NA	NA	NA	NA	100	100	100	99.3	NA	100	100	NA	NA	NA	100	NA	NA	NA	NA	NA	NA	NA	100	100	100	99.93	100	99.62	NA	NA	NA	100	NA
ESC_QC4147AA_AS	167	A	NA	100	NA	100	NA	NA	NA	100	100	NA	NA	NA	NA	NA	NA	100	100	100	100	NA	100	NA	NA	NA	NA	100	NA	NA	NA	99.68	NA	100	NA	100	100	100	99.93	100	NA	99.83	NA	NA	100	NA
ESC_QC4857AA_AS	167	A	NA	100	NA	100	NA	NA	NA	100	100	NA	NA	NA	NA	NA	NA	100	100	100	100	NA	100	NA	NA	100	NA	100	NA	NA	NA	99.68	NA	100	NA	100	100	100	99.93	100	99.62	NA	NA	NA	100	NA
ESC_QC6288AA_AS	167	A	NA	100	NA	100	NA	NA	NA	100	100	NA	NA	NA	NA	NA	NA	100	100	100	100	NA	100	NA	NA	100	NA	100	NA	NA	NA	99.68	NA	100	NA	100	100	100	99.93	100	NA	NA	NA	NA	100	NA
ESC_QC6289AA_AS	167	A	NA	100	NA	100	NA	NA	NA	100	100	NA	NA	NA	NA	NA	NA	100	100	100	100	NA	100	NA	NA	100	NA	100	NA	NA	NA	99.68	NA	100	NA	100	100	100	99.93	100	99.62	NA	NA	NA	100	NA
ESC_QC7069AA_AS	167	A	NA	100	NA	100	NA	100	NA	100	100	100	100	NA	NA	NA	NA	100	100	100	99.3	100	100	100	NA	100	NA	100	NA	NA	NA	99.68	NA	100	NA	100	100	100	99.93	100	NA	NA	NA	NA	100	NA
ESC_QC7070AA_AS	167	A	NA	100	NA	100	NA	NA	NA	100	100	NA	NA	NA	NA	NA	NA	100	100	100	100	NA	100	NA	NA	100	NA	100	NA	NA	NA	99.68	NA	100	NA	100	100	100	99.93	100	99.62	NA	NA	NA	100	NA
ESC_QC7095AA_AS	167	A	NA	100	NA	100	NA	100	NA	100	100	100	100	NA	NA	NA	NA	100	100	100	99.3	NA	100	100	100	100	NA	100	NA	NA	NA	99.68	NA	100	NA	100	100	100	99.93	100	94.84	NA	NA	NA	100	NA
ESC_QC7332AA_AS	167	A	NA	100	100	100	NA	NA	NA	100	100	NA	NA	NA	NA	NA	NA	100	100	100	99.3	NA	100	NA	NA	100	NA	100	NA	NA	NA	99.68	NA	100	NA	100	100	100	99.93	100	99.62	NA	NA	NA	100	NA
ESC_QC7545AA_AS	167	A	NA	100	100	100	NA	NA	NA	100	100	NA	NA	NA	NA	NA	NA	100	100	100	100	NA	100	100	100	100	NA	100	NA	NA	NA	NA	100	100	NA	100	100	100	99.93	100	NA	NA	NA	NA	100	NA
ESC_QC9415AA_AS	167	A	NA	100	NA	100	NA	NA	NA	100	100	NA	NA	NA	NA	NA	NA	100	100	100	100	NA	100	NA	NA	100	NA	100	NA	NA	NA	99.68	NA	100	NA	100	100	100	99.93	100	99.62	NA	NA	NA	100	NA
ESC_QC9482AA_AS	167	A	NA	100	NA	100	NA	NA	NA	100	100	NA	NA	NA	NA	NA	NA	100	100	100	100	NA	100	100	100	100	NA	100	NA	NA	NA	NA	NA	100	100	100	100	100	99.93	100	NA	NA	NA	NA	100	100
ESC_QC9617AA_AS	167	A	NA	100	NA	100	NA	NA	NA	100	100	NA	NA	NA	NA	NA	NA	100	100	100	100	NA	100	NA	NA	100	NA	100	NA	NA	NA	99.68	NA	100	NA	100	100	100	99.93	100	99.62	NA	NA	NA	100	NA
ESC_RA0499AA_AS	167	A	NA	100	NA	100	NA	NA	NA	100	100	NA	NA	NA	NA	NA	NA	100	100	100	99.3	NA	100	100	NA	100	NA	100	NA	NA	NA	99.68	NA	100	NA	100	100	100	99.93	100	99.62	NA	NA	NA	100	NA
ESC_RA0579AA_AS	167	A	NA	100	NA	100	NA	NA	NA	100	100	NA	NA	NA	NA	NA	NA	100	100	100	99.3	NA	100	100	NA	100	NA	100	NA	NA	NA	99.68	NA	100	NA	100	100	100	99.93	100	99.62	NA	NA	NA	100	NA
ESC_RA0594AA_AS	167	A	NA	100	NA	100	NA	NA	NA	100	100	NA	NA	NA	NA	NA	NA	100	100	100	100	NA	100	100	NA	100	NA	100	NA	NA	NA	99.68	100	100	NA	100	100	100	99.93	100	NA	NA	NA	100	100	NA
ESC_RA0607AA_AS	167	A	NA	100	100	100	NA	NA	NA	100	NA	NA	NA	NA	NA	NA	NA	100	100	100	100	NA	100	NA	NA	100	NA	100	NA	NA	NA	NA	NA	100	NA	100	100	100	99.93	100	NA	NA	NA	NA	100	NA
ESC_RA0669AA_AS	167	A	NA	100	NA	100	NA	NA	NA	100	100	NA	NA	NA	NA	NA	NA	100	100	100	100	NA	100	100	100	100	NA	100	NA	NA	NA	99.68	NA	100	NA	100	100	100	99.93	100	NA	NA	NA	NA	100	NA
ESC_RA0671AA_AS	167	A	NA	100	100	100	NA	NA	NA	100	100	NA	NA	NA	NA	NA	NA	100	100	100	99.95	NA	98.35	100	100	100	NA	100	NA	NA	NA	99.68	100	100	NA	100	100	100	99.93	100	NA	NA	NA	NA	100	NA
ESC_RA0672AA_AS	167	A	NA	100	NA	100	NA	NA	NA	100	100	NA	NA	NA	NA	NA	NA	100	100	100	100	NA	100	100	100	100	NA	100	NA	NA	NA	99.68	NA	100	NA	100	100	100	99.93	100	NA	NA	NA	NA	100	NA
ESC_RA0680AA_AS	167	A	NA	100	NA	100	NA	NA	NA	100	100	NA	NA	NA	NA	NA	NA	100	100	100	100	NA	100	100	100	100	NA	100	NA	NA	NA	99.68	NA	100	NA	100	100	100	99.93	100	NA	NA	NA	NA	100	NA
ESC_RA0681AA_AS	167	A	NA	100	NA	100	NA	NA	NA	100	100	NA	NA	NA	NA	NA	NA	100	100	100	100	NA	100	100	100	100	NA	100	NA	NA	NA	99.68	NA	100	NA	100	100	100	99.93	100	NA	NA	NA	NA	100	NA
ESC_RA0682AA_AS	167	A	NA	100	NA	100	NA	NA	NA	NA	100	NA	NA	NA	NA	NA	NA	100	100	100	100	NA	100	100	100	100	NA	100	NA	NA	NA	99.68	NA	100	NA	100	100	100	99.93	100	NA	NA	NA	NA	100	NA
ESC_RA0683AA_AS	167	A	NA	100	NA	100	NA	NA	NA	NA	100	NA	NA	NA	NA	NA	NA	100	100	100	100	NA	100	100	100	100	NA	100	NA	100	NA	99.68	NA	100	NA	100	100	100	99.93	100	NA	NA	NA	NA	100	NA
ESC_RA0684AA_AS	167	A	NA	100	NA	100	NA	NA	NA	100	100	NA	NA	NA	NA	NA	NA	100	100	100	100	NA	100	100	100	100	NA	100	NA	NA	NA	99.68	NA	100	NA	100	100	100	99.93	100	NA	NA	NA	NA	100	NA
ESC_RA1911AA_AS	167	A	NA	100	100	100	NA	NA	NA	100	NA	NA	NA	NA	NA	NA	NA	100	100	100	100	NA	100	NA	100	100	NA	100	NA	NA	NA	NA	NA	100	NA	100	100	100	99.93	100	NA	NA	NA	NA	100	100
ESC_RA3068AA_AS	167	A	NA	100	100	100	NA	NA	NA	100	100	NA	NA	NA	NA	NA	NA	100	100	100	100	NA	100	100	100	100	NA	100	NA	NA	NA	99.68	100	100	NA	100	100	100	99.93	100	NA	NA	NA	NA	100	NA
ESC_RA3171AA_AS	167	A	NA	100	NA	100	NA	NA	NA	100	100	NA	NA	NA	NA	NA	NA	100	100	100	99.3	NA	100	NA	NA	100	NA	100	NA	NA	NA	99.68	NA	NA	NA	100	100	100	99.93	100	99.62	NA	NA	NA	100	NA
ESC_RA3173AA_AS	167	A	NA	100	NA	100	NA	NA	NA	100	100	NA	NA	NA	NA	NA	NA	100	100	100	99.3	NA	100	NA	NA	100	NA	100	NA	NA	NA	99.68	NA	NA	NA	100	100	100	99.93	100	99.62	NA	NA	NA	100	NA
ESC_RA3174AA_AS	167	A	NA	100	NA	100	NA	NA	NA	100	100	NA	NA	NA	NA	NA	NA	100	100	100	99.3	NA	100	NA	NA	100	NA	100	NA	NA	NA	99.68	NA	NA	NA	100	100	100	99.93	100	99.62	NA	NA	NA	100	NA
ESC_RA3265AA_AS	167	A	NA	100	NA	100	NA	NA	NA	100	100	NA	NA	NA	NA	NA	NA	100	100	100	99.3	NA	100	100	NA	100	NA	100	NA	NA	NA	99.68	NA	100	NA	100	100	100	99.93	100	99.62	NA	NA	NA	100	NA
ESC_RA3266AA_AS	167	A	NA	100	NA	100	NA	NA	NA	100	100	NA	NA	NA	NA	NA	NA	100	100	100	99.3	NA	100	100	NA	100	NA	100	NA	NA	NA	99.68	NA	100	NA	100	100	100	99.93	100	99.62	NA	NA	NA	100	NA
ESC_RA3267AA_AS	167	A	NA	100	NA	100	NA	NA	NA	100	100	NA	NA	NA	NA	NA	NA	100	100	100	99.3	NA	100	100	NA	100	NA	100	NA	NA	NA	99.68	NA	100	NA	100	100	100	99.93	100	99.62	NA	NA	NA	100	NA
ESC_RA3268AA_AS	167	A	NA	100	NA	100	NA	NA	NA	100	100	NA	NA	NA	NA	NA	NA	100	100	100	99.3	NA	100	100	NA	100	NA	100	NA	NA	NA	99.68	NA	NA	NA	100	100	100	99.93	100	99.62	NA	NA	NA	100	NA
ESC_RA3269AA_AS	167	A	NA	100	NA	100	NA	NA	NA	100	100	NA	NA	NA	NA	NA	NA	100	100	100	99.3	NA	100	100	NA	100	NA	100	NA	NA	NA	99.68	NA	100	NA	100	100	100	99.93	100	99.62	NA	NA	NA	100	NA
ESC_RA3270AA_AS	167	A	NA	100	NA	100	NA	NA	NA	100	100	NA	NA	NA	NA	NA	NA	100	100	100	99.3	NA	100	100	NA	100	NA	100	NA	NA	NA	99.68	NA	100	NA	100	100	100	99.93	100	99.62	NA	NA	NA	100	NA
ESC_RA4507AA_AS	167	A	NA	100	NA	100	NA	NA	NA	100	100	NA	NA	NA	NA	NA	NA	100	100	100	99.3	NA	100	NA	NA	100	NA	100	NA	NA	NA	99.68	NA	100	NA	100	100	100	99.93	100	99.62	NA	NA	NA	100	NA
ESC_RA4811AA_AS	167	A	NA	100	NA	100	NA	NA	NA	100	100	NA	NA	NA	NA	NA	NA	100	100	100	100	NA	100	100	100	100	NA	100	NA	NA	NA	99.68	100	100	NA	100	100	100	99.93	100	NA	NA	NA	100	100	NA
ESC_RA6760AA_AS	167	A	NA	100	NA	100	NA	NA	NA	100	100	NA	NA	NA	NA	NA	NA	100	100	100	100	NA	100	100	NA	100	NA	100	NA	NA	NA	99.68	NA	NA	NA	100	100	100	99.93	100	NA	NA	NA	NA	100	NA
ESC_RA8201AA_AS	167	A	NA	100	NA	100	NA	NA	NA	100	100	NA	NA	NA	NA	NA	NA	100	100	100	89.06	NA	100	100	100	100	NA	100	NA	NA	NA	99.68	100	100	NA	100	100	100	99.93	100	NA	NA	NA	NA	100	100
ESC_RA8207AA_AS	167	A	NA	100	100	100	NA	NA	NA	100	100	NA	NA	100	NA	NA	NA	100	100	100	100	NA	100	100	100	100	NA	100	100	NA	100	100	NA	100	NA	100	100	100	99.93	100	95.47	NA	NA	NA	100	100
ESC_RA8378AA_AS	167	A	NA	100	NA	100	NA	NA	NA	100	100	NA	NA	NA	NA	NA	NA	100	100	100	100	NA	100	NA	100	100	NA	100	NA	100	NA	99.68	100	100	NA	100	100	100	99.93	100	NA	NA	NA	NA	100	NA
ESC_RA8820AA_AS	167	A	NA	NA	NA	100	NA	NA	NA	100	100	NA	NA	NA	NA	NA	NA	100	100	100	100	NA	100	NA	100	NA	NA	100	100	NA	100	NA	NA	NA	NA	100	100	100	99.93	100	99.12	NA	NA	NA	100	100
ESC_RA8822AA_AS	167	A	NA	100	NA	100	NA	NA	NA	100	100	NA	NA	NA	NA	NA	NA	100	100	100	99.3	NA	100	NA	NA	100	NA	100	NA	NA	NA	99.68	NA	100	NA	100	100	100	99.93	100	99.62	NA	NA	NA	100	NA
ESC_RA9124AA_AS	167	A	NA	100	NA	100	NA	NA	NA	100	100	NA	NA	NA	NA	NA	NA	100	100	100	100	NA	100	100	NA	100	NA	100	NA	NA	NA	99.68	NA	NA	NA	100	100	100	99.93	100	NA	NA	NA	NA	100	NA
ESC_RA9377AA_AS	167	A	NA	100	NA	100	NA	NA	NA	100	100	NA	NA	NA	NA	NA	NA	100	100	100	100	NA	100	100	100	100	NA	100	100	NA	NA	NA	100	100	NA	100	100	100	99.93	100	NA	NA	NA	100	100	100
ESC_RA9508AA_AS	167	A	NA	100	NA	100	NA	NA	100	100	100	NA	NA	NA	NA	NA	NA	100	100	100	100	NA	100	100	100	100	NA	100	NA	NA	NA	99.68	NA	100	NA	100	100	100	99.93	100	NA	NA	NA	NA	100	NA
ESC_RB3873AA_AS	167	A	NA	100	NA	100	NA	NA	NA	100	100	NA	NA	NA	NA	NA	NA	100	100	100	99.3	NA	100	100	NA	100	NA	100	NA	NA	NA	99.68	NA	100	NA	100	100	100	99.93	100	99.62	NA	NA	NA	100	NA
ESC_RB3977AA_AS	167	A	NA	100	NA	100	NA	NA	NA	100	100	NA	NA	NA	NA	NA	NA	100	100	100	100	NA	100	NA	NA	100	NA	100	NA	NA	NA	99.68	NA	100	NA	100	100	100	99.93	100	99.62	NA	NA	NA	100	NA
ESC_RB3984AA_AS	167	A	NA	100	NA	100	NA	NA	NA	100	100	NA	NA	NA	NA	NA	NA	100	100	100	100	NA	100	100	NA	100	NA	100	NA	NA	NA	99.68	NA	100	NA	100	100	100	99.93	100	NA	NA	NA	NA	100	NA
ESC_RB8282AA_AS	167	A	NA	100	NA	100	NA	NA	NA	100	100	NA	NA	NA	NA	NA	NA	100	100	100	99.3	NA	100	NA	NA	100	NA	100	NA	NA	NA	99.68	NA	NA	NA	100	100	100	99.93	100	99.62	NA	NA	NA	100	NA
ESC_RB8301AA_AS	167	A	NA	100	NA	100	NA	NA	NA	100	100	NA	NA	NA	NA	NA	NA	100	100	100	99.3	NA	100	NA	NA	100	NA	100	NA	NA	NA	99.68	NA	100	NA	100	100	100	95.73	100	99.62	NA	NA	NA	100	NA
ESC_RB8746AA_AS	167	A	NA	100	NA	100	NA	NA	NA	100	100	NA	NA	NA	NA	NA	NA	100	100	100	99.3	NA	100	100	NA	100	NA	100	NA	NA	NA	99.68	NA	100	NA	100	100	100	99.93	100	99.62	NA	NA	NA	100	NA
ESC_RB8792AA_AS	167	A	NA	100	NA	100	NA	NA	NA	100	100	NA	NA	NA	NA	NA	NA	100	100	100	99.3	NA	100	NA	NA	100	NA	100	NA	NA	NA	99.68	NA	100	NA	100	100	100	99.93	100	99.62	NA	NA	NA	100	NA
ESC_RB8793AA_AS	167	A	NA	100	NA	100	NA	NA	NA	100	100	NA	NA	NA	NA	NA	NA	100	100	100	99.3	NA	100	NA	NA	100	NA	100	NA	NA	NA	99.68	NA	100	NA	100	100	100	99.93	100	99.62	NA	NA	NA	100	NA
ESC_RB8794AA_AS	167	A	NA	100	NA	100	NA	NA	NA	100	100	NA	NA	NA	NA	NA	NA	100	100	100	99.3	NA	100	100	100	100	NA	100	NA	NA	NA	99.68	NA	100	NA	100	100	100	99.93	100	99.62	NA	NA	NA	100	NA
ESC_RB8800AA_AS	167	A	NA	100	NA	100	NA	NA	NA	100	100	NA	NA	NA	NA	NA	NA	100	100	100	100	NA	100	100	NA	100	NA	100	NA	NA	NA	99.68	NA	100	NA	100	100	100	99.93	100	NA	NA	NA	NA	100	NA
ESC_RB8801AA_AS	167	A	NA	100	NA	100	NA	NA	NA	100	100	NA	NA	NA	NA	NA	NA	100	100	100	100	NA	100	100	NA	100	NA	100	NA	NA	NA	99.68	NA	100	NA	100	100	100	99.93	100	NA	NA	NA	NA	100	NA
ESC_RB8804AA_AS	167	A	NA	100	NA	100	NA	NA	NA	100	100	NA	NA	NA	NA	NA	NA	100	100	100	99.3	NA	100	100	NA	100	NA	100	NA	NA	NA	99.68	NA	100	NA	100	100	NA	99.93	100	99.62	NA	NA	NA	100	NA
ESC_RB8809AA_AS	167	A	NA	100	NA	100	NA	NA	NA	100	100	NA	NA	NA	NA	NA	NA	100	100	100	100	NA	100	100	NA	100	NA	100	NA	NA	NA	99.68	NA	100	NA	100	100	100	99.93	100	NA	NA	NA	NA	100	NA
ESC_RB8821AA_AS	167	A	NA	100	NA	100	NA	NA	NA	100	100	NA	NA	NA	NA	NA	NA	100	100	100	99.3	NA	100	NA	NA	100	NA	100	NA	NA	NA	99.68	NA	100	NA	100	100	100	99.93	100	99.62	NA	NA	NA	100	NA
ESC_RB9910AA_AS	167	A	NA	100	NA	100	NA	NA	NA	100	100	NA	NA	NA	NA	NA	NA	100	100	100	99.3	NA	100	NA	NA	100	NA	100	NA	NA	NA	99.68	NA	100	NA	100	100	100	99.93	100	99.62	NA	NA	NA	100	NA
ESC_RB9911AA_AS	167	A	NA	100	NA	100	NA	NA	NA	100	100	NA	NA	NA	NA	NA	NA	100	100	100	99.3	NA	100	NA	NA	100	NA	100	NA	NA	NA	99.68	NA	100	NA	100	100	100	99.93	100	99.62	NA	NA	NA	100	NA
ESC_RC0056AA_AS	167	A	NA	100	NA	100	NA	NA	NA	100	100	NA	NA	NA	NA	NA	NA	100	100	100	100	NA	100	NA	NA	100	NA	100	NA	NA	NA	99.68	NA	100	NA	100	100	100	99.93	100	99.62	NA	NA	NA	100	NA
ESC_RC0371AA_AS	167	A	NA	100	NA	100	NA	NA	NA	100	100	NA	NA	NA	NA	NA	NA	100	100	100	100	NA	100	NA	NA	100	NA	100	NA	NA	NA	99.68	NA	100	NA	100	100	100	99.93	100	NA	NA	NA	NA	100	NA
ESC_RC0450AA_AS	167	A	NA	100	NA	100	NA	NA	NA	100	100	NA	NA	NA	NA	NA	NA	100	100	100	99.3	NA	100	NA	NA	100	NA	100	NA	NA	NA	99.68	NA	100	NA	100	100	100	99.93	100	99.62	NA	NA	NA	100	NA
ESC_RC0469AA_AS	167	A	NA	100	NA	100	NA	NA	NA	100	100	NA	NA	NA	NA	NA	NA	100	100	100	99.3	NA	100	100	NA	100	NA	100	NA	NA	NA	99.68	NA	87.57	NA	100	100	100	99.93	100	99.62	NA	NA	NA	100	NA
ESC_RC0498AA_AS	167	A	NA	100	NA	100	NA	NA	NA	100	100	NA	NA	NA	NA	NA	NA	100	100	100	100	NA	100	NA	NA	100	NA	100	NA	NA	NA	99.68	NA	NA	NA	100	100	100	99.93	100	NA	99.83	NA	NA	100	NA
ESC_RC1358AA_AS	167	A	NA	100	NA	100	NA	NA	NA	100	100	NA	NA	NA	NA	NA	NA	100	100	100	100	NA	100	NA	NA	100	NA	100	NA	NA	NA	99.68	NA	100	NA	100	100	100	99.93	100	NA	NA	NA	NA	100	NA
ESC_RC1442AA_AS	167	A	NA	100	NA	100	NA	NA	NA	100	100	NA	NA	NA	NA	NA	NA	100	100	100	100	NA	100	NA	NA	100	NA	100	NA	NA	NA	99.68	NA	100	NA	100	100	100	99.93	100	99.62	NA	NA	NA	100	NA
ESC_RC1883AA_AS	167	A	NA	100	NA	100	NA	NA	NA	100	100	NA	NA	NA	NA	NA	NA	100	100	100	100	NA	100	NA	NA	100	NA	100	NA	NA	NA	99.68	NA	100	NA	100	100	100	99.93	100	NA	NA	NA	NA	100	NA
ESC_RC1885AA_AS	167	A	NA	100	NA	100	NA	NA	NA	100	100	NA	NA	NA	NA	NA	NA	100	100	100	100	NA	100	NA	NA	100	NA	100	NA	NA	NA	99.68	NA	100	NA	100	100	100	99.93	100	99.62	NA	NA	NA	100	NA
ESC_RC1927AA_AS	167	A	NA	100	NA	100	NA	NA	NA	100	100	NA	NA	NA	NA	NA	NA	100	100	100	100	NA	100	NA	NA	100	NA	100	NA	NA	NA	99.68	NA	100	NA	100	100	100	99.93	100	99.62	NA	NA	NA	100	NA
ESC_RC1932AA_AS	167	A	NA	100	NA	100	NA	NA	NA	100	100	NA	NA	NA	NA	NA	NA	100	100	100	100	NA	100	NA	NA	100	NA	100	NA	NA	NA	99.68	NA	100	NA	100	100	100	99.93	100	NA	NA	NA	NA	100	NA
ESC_RC2298AA_AS	167	A	NA	100	NA	100	NA	NA	NA	100	100	NA	NA	NA	NA	NA	NA	100	100	100	100	NA	100	NA	NA	100	NA	100	NA	NA	NA	99.68	NA	100	NA	100	100	100	99.93	100	99.62	NA	NA	NA	100	NA
ESC_RC2342AA_AS	167	A	NA	100	NA	100	NA	NA	NA	100	100	NA	NA	NA	NA	NA	NA	100	100	100	100	NA	100	NA	NA	100	NA	100	NA	NA	NA	99.68	NA	100	NA	100	100	100	99.93	100	NA	NA	NA	NA	100	NA
ESC_RC2510AA_AS	167	A	NA	100	NA	100	NA	NA	NA	100	100	NA	NA	NA	NA	NA	100	100	100	100	100	NA	100	100	NA	100	NA	100	NA	NA	NA	99.68	NA	86.34	100	100	100	100	99.93	100	NA	NA	NA	NA	100	NA
ESC_RC2511AA_AS	167	A	NA	100	NA	100	NA	NA	NA	100	100	NA	NA	NA	NA	NA	100	100	100	100	100	NA	100	100	NA	100	NA	100	NA	NA	NA	99.68	NA	86.34	100	100	100	100	99.93	100	NA	NA	NA	NA	100	NA
ESC_RC2512AA_AS	167	A	NA	100	NA	100	NA	NA	NA	100	100	NA	NA	NA	NA	NA	100	100	100	100	100	NA	100	100	NA	100	NA	100	NA	NA	NA	99.68	NA	NA	100	100	100	100	99.93	100	NA	NA	NA	NA	100	NA
ESC_RC2696AA_AS	167	A	NA	100	NA	100	NA	NA	NA	100	100	NA	NA	NA	NA	NA	NA	100	100	100	100	NA	100	NA	NA	NA	NA	100	NA	NA	NA	99.68	NA	100	NA	100	100	100	99.93	100	NA	NA	NA	NA	100	NA
ESC_RC3405AA_AS	167	A	NA	100	NA	100	NA	NA	NA	100	100	NA	NA	NA	NA	NA	NA	100	100	100	100	NA	100	NA	NA	100	NA	100	NA	NA	NA	99.68	NA	100	NA	100	100	100	99.93	100	99.62	NA	NA	NA	100	NA
ESC_RC3441AA_AS	167	A	NA	100	NA	100	NA	NA	NA	100	100	NA	NA	NA	NA	NA	NA	100	100	100	100	NA	100	NA	NA	100	NA	100	NA	NA	NA	99.68	NA	100	NA	100	100	100	99.93	100	NA	NA	NA	NA	100	NA
ESC_RC3446AA_AS	167	A	NA	100	NA	100	NA	NA	NA	100	100	NA	NA	NA	NA	NA	NA	100	100	100	100	NA	100	NA	NA	100	NA	100	NA	NA	NA	99.68	NA	100	NA	100	100	100	99.93	100	99.62	NA	NA	NA	100	NA
ESC_RC3447AA_AS	167	A	NA	100	NA	100	NA	NA	NA	100	100	NA	NA	NA	NA	NA	NA	100	100	100	100	NA	100	NA	NA	100	NA	100	NA	NA	NA	99.68	NA	100	NA	100	100	100	NA	100	99.62	NA	NA	NA	100	NA
ESC_RC3449AA_AS	167	A	NA	100	NA	100	NA	NA	NA	100	100	NA	NA	NA	NA	NA	NA	100	100	100	100	NA	100	NA	NA	100	NA	100	NA	NA	NA	99.68	NA	100	NA	100	100	100	99.93	100	99.62	NA	NA	NA	100	NA
ESC_RC3457AA_AS	167	A	NA	100	NA	100	NA	NA	NA	100	100	NA	NA	NA	NA	NA	NA	100	100	100	100	NA	100	100	NA	100	NA	100	NA	NA	NA	NA	NA	100	NA	100	100	100	99.93	100	NA	NA	NA	NA	100	NA
ESC_RC3714AA_AS	167	A	NA	100	NA	100	NA	NA	NA	100	100	NA	NA	NA	NA	NA	NA	100	100	100	100	NA	100	100	NA	100	NA	100	NA	NA	NA	99.68	NA	100	NA	100	100	100	NA	100	NA	NA	NA	NA	100	NA
ESC_RC3719AA_AS	167	A	NA	100	NA	100	NA	NA	NA	100	100	NA	NA	NA	NA	NA	NA	100	100	100	100	NA	100	NA	NA	100	NA	100	NA	NA	NA	99.68	NA	100	NA	100	100	100	99.93	100	NA	NA	NA	NA	100	NA
ESC_RC3747AA_AS	167	A	NA	100	NA	100	NA	NA	NA	100	100	NA	NA	NA	NA	NA	NA	100	100	100	100	NA	100	100	NA	100	NA	100	NA	NA	NA	99.68	NA	100	NA	100	100	100	99.93	100	NA	NA	NA	NA	100	NA
ESC_RC3810AA_AS	167	A	NA	100	NA	100	NA	NA	NA	100	100	NA	NA	NA	NA	NA	NA	100	100	100	99.3	NA	100	100	NA	100	NA	100	NA	NA	NA	NA	NA	NA	NA	100	100	100	99.93	100	99.62	NA	NA	NA	100	NA
ESC_RC4432AA_AS	167	A	NA	100	NA	100	NA	100	NA	100	100	100	100	NA	NA	NA	NA	100	100	100	99.3	NA	100	100	NA	100	NA	100	NA	NA	NA	99.68	NA	100	NA	100	100	100	99.93	100	NA	NA	NA	NA	100	NA
ESC_RC4433AA_AS	167	A	NA	100	NA	100	NA	NA	NA	100	100	NA	NA	NA	NA	NA	NA	100	100	100	99.3	NA	100	NA	NA	100	NA	100	NA	NA	NA	99.68	NA	100	NA	100	100	100	99.93	100	NA	NA	NA	NA	100	NA
ESC_RC4437AA_AS	167	A	NA	100	NA	100	NA	100	NA	100	100	100	100	NA	NA	NA	NA	100	100	100	99.3	NA	100	100	100	100	NA	100	NA	NA	NA	99.68	NA	100	NA	100	100	100	99.93	100	82.77	99.83	NA	NA	100	NA
ESC_RC6276AA_AS	167	A	NA	100	NA	100	NA	NA	NA	100	NA	NA	NA	NA	NA	NA	NA	100	100	100	100	NA	100	NA	NA	100	NA	100	NA	NA	NA	99.68	NA	100	NA	100	100	100	99.93	100	99.62	NA	NA	NA	100	NA
ESC_RC7528AA_AS	167	A	NA	100	100	100	NA	NA	NA	100	100	100	NA	NA	NA	NA	NA	100	100	100	100	NA	100	100	100	100	100	100	100	NA	NA	100	100	100	NA	100	100	100	99.93	100	99.62	NA	NA	NA	100	100
ESC_RC7883AA_AS	167	A	NA	100	100	100	NA	NA	NA	100	100	NA	NA	NA	NA	NA	NA	100	100	100	100	NA	100	100	100	100	NA	100	NA	NA	NA	NA	100	100	NA	100	100	100	99.93	100	NA	NA	NA	NA	100	NA
ESC_RC7974AA_AS	167	A	99.77	100	NA	100	NA	NA	NA	100	100	NA	NA	NA	NA	NA	NA	100	100	100	100	NA	100	100	100	100	NA	100	NA	NA	NA	99.68	NA	100	NA	100	100	NA	99.93	100	99.62	NA	NA	NA	100	NA
ESC_RC8191AA_AS	167	A	NA	100	NA	100	NA	NA	NA	100	100	NA	NA	NA	NA	NA	NA	100	100	100	99.3	NA	100	100	100	100	NA	100	NA	NA	NA	99.68	NA	NA	NA	100	100	100	99.93	100	99.62	NA	NA	NA	100	NA
ESC_RC8224AA_AS	167	A	NA	100	NA	100	NA	NA	NA	100	100	NA	NA	NA	NA	NA	NA	100	100	100	99.3	100	100	100	NA	100	NA	100	NA	NA	NA	99.68	NA	100	NA	100	100	100	99.93	100	99.62	NA	NA	NA	100	NA
ESC_RC8266AA_AS	167	A	NA	100	NA	100	NA	NA	NA	100	100	NA	NA	NA	NA	NA	NA	100	100	100	99.3	NA	100	100	NA	100	NA	100	NA	NA	NA	99.68	NA	100	NA	100	100	100	99.93	100	99.62	NA	NA	NA	100	NA
ESC_RC8278AA_AS	167	A	NA	100	NA	100	NA	NA	NA	100	100	NA	NA	NA	NA	NA	NA	100	100	100	99.3	NA	100	NA	NA	100	NA	100	NA	NA	NA	99.68	NA	NA	NA	100	100	100	99.93	100	99.62	NA	NA	NA	100	NA
ESC_RC8315AA_AS	167	A	NA	100	NA	100	NA	NA	NA	100	100	NA	NA	NA	NA	NA	NA	100	100	100	100	NA	100	100	NA	100	NA	100	NA	NA	NA	99.68	NA	100	NA	100	100	100	99.93	100	NA	NA	NA	NA	100	NA
ESC_RC8319AA_AS	167	A	NA	100	NA	100	NA	NA	NA	100	100	NA	NA	NA	NA	NA	NA	100	100	100	99.3	NA	100	100	100	100	NA	100	NA	NA	NA	99.68	NA	100	NA	100	100	100	99.93	100	99.62	NA	NA	NA	100	NA
ESC_RC8784AA_AS	167	A	NA	100	NA	100	NA	NA	NA	100	100	NA	NA	NA	NA	NA	NA	100	100	100	100	NA	100	NA	NA	100	NA	100	NA	NA	NA	99.68	NA	100	NA	100	100	100	99.93	100	NA	NA	NA	NA	100	NA
ESC_RC9291AA_AS	167	A	NA	100	100	100	NA	NA	NA	100	NA	NA	NA	NA	NA	NA	NA	100	100	100	100	NA	100	100	NA	100	NA	100	NA	NA	NA	NA	NA	100	NA	100	100	100	99.93	100	99.62	NA	NA	NA	100	NA
ESC_RC9688AA_AS	167	A	NA	100	100	100	NA	NA	NA	100	NA	NA	NA	NA	NA	NA	NA	100	100	100	100	NA	100	100	NA	100	NA	100	NA	NA	NA	NA	NA	100	NA	100	100	100	99.93	100	99.62	NA	NA	NA	100	NA
ESC_RC9689AA_AS	167	A	NA	100	100	100	NA	NA	NA	100	NA	NA	NA	NA	NA	NA	NA	100	100	100	100	NA	100	100	NA	100	NA	100	NA	NA	NA	NA	NA	100	NA	100	100	100	99.93	100	99.62	NA	NA	NA	100	NA
ESC_RC9693AA_AS	167	A	NA	100	100	100	NA	NA	NA	100	NA	NA	NA	NA	NA	NA	NA	100	100	100	100	NA	100	100	NA	100	NA	100	NA	NA	NA	NA	NA	100	NA	100	100	100	99.93	100	99.62	NA	NA	NA	100	NA
ESC_RC9694AA_AS	167	A	NA	100	100	100	NA	NA	NA	100	NA	NA	NA	NA	NA	NA	NA	100	100	100	100	NA	100	100	NA	100	NA	100	NA	NA	NA	NA	NA	100	NA	100	100	100	99.93	100	99.62	NA	NA	NA	100	NA
ESC_RC9697AA_AS	167	A	NA	100	100	100	NA	NA	NA	100	NA	NA	NA	NA	NA	NA	NA	100	100	100	100	NA	100	100	NA	100	NA	100	NA	NA	NA	NA	NA	100	NA	100	100	100	99.93	100	99.62	NA	NA	NA	100	NA
ESC_RC9698AA_AS	167	A	NA	100	100	100	NA	NA	NA	100	NA	NA	NA	NA	NA	NA	NA	100	100	100	100	NA	100	100	NA	100	NA	100	NA	NA	NA	NA	NA	100	NA	100	100	100	99.93	100	99.62	NA	NA	NA	100	NA
ESC_RC9700AA_AS	167	A	NA	100	100	100	NA	NA	NA	100	NA	NA	NA	NA	NA	NA	NA	100	100	100	100	NA	100	100	NA	100	NA	100	NA	NA	NA	NA	NA	100	NA	100	100	100	99.93	100	99.62	NA	NA	NA	100	NA
ESC_RC9701AA_AS	167	A	NA	100	100	100	NA	NA	NA	100	NA	NA	NA	NA	NA	NA	NA	100	100	100	100	NA	100	100	NA	100	NA	100	NA	NA	NA	NA	NA	100	NA	100	100	100	99.93	100	99.62	NA	NA	NA	100	NA
ESC_RC9703AA_AS	167	A	NA	100	100	100	NA	NA	NA	100	NA	NA	NA	NA	NA	NA	NA	100	100	100	100	NA	100	100	NA	100	NA	100	NA	NA	NA	NA	NA	100	NA	100	100	100	99.93	100	99.62	NA	NA	NA	100	NA
ESC_RC9704AA_AS	167	A	NA	100	100	100	NA	NA	NA	100	NA	NA	NA	NA	NA	NA	NA	100	100	100	100	NA	100	100	NA	100	NA	100	NA	NA	NA	NA	NA	100	NA	100	100	100	99.93	100	99.62	NA	NA	NA	100	NA
ESC_RC9706AA_AS	167	A	NA	100	100	100	NA	NA	NA	100	NA	NA	NA	NA	NA	NA	NA	100	100	100	100	NA	100	100	NA	100	NA	100	NA	NA	NA	NA	NA	100	NA	100	100	100	99.93	100	99.62	NA	NA	NA	100	NA
ESC_RC9708AA_AS	167	A	NA	100	100	100	NA	NA	NA	100	NA	NA	NA	NA	NA	NA	NA	100	100	100	100	NA	100	100	NA	100	NA	100	NA	NA	NA	NA	NA	100	NA	100	100	100	99.93	100	99.62	NA	NA	NA	100	NA
ESC_RC9757AA_AS	167	A	NA	100	NA	100	NA	NA	NA	100	100	NA	NA	NA	NA	NA	NA	100	100	100	100	NA	100	100	NA	100	NA	100	NA	NA	NA	NA	NA	NA	100	100	100	100	99.93	100	NA	NA	NA	NA	100	NA
ESC_SA2354AA_AS	167	A	NA	100	NA	100	NA	NA	NA	100	100	NA	NA	NA	NA	NA	NA	100	100	100	99.3	NA	100	100	100	100	NA	100	NA	NA	NA	99.68	NA	NA	NA	100	100	100	99.93	100	99.62	NA	NA	NA	100	NA
ESC_SA2555AA_AS	167	A	NA	100	NA	100	NA	NA	NA	100	100	NA	NA	NA	NA	NA	NA	100	100	100	99.3	NA	100	100	100	100	NA	100	NA	NA	NA	99.68	NA	NA	NA	100	100	100	99.93	100	99.62	NA	NA	NA	100	NA
ESC_SA5406AA_AS	167	A	NA	100	NA	100	NA	NA	NA	100	100	NA	NA	NA	NA	NA	NA	100	100	100	NA	NA	100	100	100	100	NA	100	NA	NA	NA	NA	NA	100	100	100	100	100	99.93	100	NA	NA	NA	100	100	NA
ESC_SA6255AA_AS	167	A	NA	100	NA	100	NA	NA	NA	100	100	NA	NA	NA	NA	NA	NA	100	100	100	99.3	NA	100	NA	NA	100	NA	100	NA	NA	NA	99.68	NA	NA	NA	100	100	100	99.93	100	99.62	NA	NA	NA	100	NA
ESC_SA6256AA_AS	167	A	NA	100	NA	100	NA	NA	NA	100	100	NA	NA	NA	NA	NA	NA	100	100	100	99.3	NA	100	NA	NA	100	NA	100	NA	NA	NA	99.68	NA	NA	NA	100	100	100	99.93	100	99.62	NA	NA	NA	100	NA
ESC_SA6258AA_AS	167	A	NA	100	NA	100	NA	NA	NA	100	100	NA	NA	NA	NA	NA	NA	100	100	100	99.3	NA	100	NA	NA	100	NA	100	NA	NA	NA	99.68	NA	NA	NA	100	100	100	99.93	100	99.62	NA	NA	NA	100	NA
ESC_SA6354AA_AS	167	A	NA	100	NA	100	NA	NA	NA	100	100	NA	NA	NA	NA	NA	NA	100	100	100	99.3	NA	100	NA	NA	100	NA	100	NA	NA	NA	99.68	NA	100	NA	100	100	100	99.93	100	99.62	99.83	NA	NA	100	NA
ESC_SA6355AA_AS	167	A	NA	100	NA	100	NA	NA	NA	100	100	NA	NA	NA	NA	NA	NA	100	100	100	99.3	NA	100	NA	NA	100	NA	100	NA	NA	NA	99.68	NA	NA	NA	100	100	100	99.93	100	99.62	NA	NA	NA	100	NA
ESC_SA6358AA_AS	167	A	NA	100	NA	100	NA	NA	NA	100	100	NA	NA	NA	NA	NA	NA	100	100	100	99.3	NA	100	NA	100	100	NA	100	NA	NA	NA	99.68	NA	100	NA	100	100	100	99.93	100	99.62	NA	NA	NA	100	NA
ESC_SA6359AA_AS	167	A	NA	100	NA	100	NA	NA	NA	100	100	NA	NA	NA	NA	NA	NA	100	100	100	99.3	NA	100	NA	NA	100	NA	100	NA	NA	NA	99.68	NA	NA	NA	100	100	100	99.93	100	99.62	NA	NA	NA	100	NA
ESC_SA6363AA_AS	167	A	NA	100	NA	100	NA	NA	NA	100	100	NA	NA	NA	NA	NA	NA	100	100	100	99.3	NA	100	NA	100	100	NA	100	NA	NA	NA	99.68	NA	100	NA	100	100	100	99.93	100	99.62	NA	NA	NA	100	NA
ESC_SA6385AA_AS	167	A	NA	100	NA	100	NA	NA	NA	100	100	NA	NA	NA	NA	NA	NA	100	100	100	99.3	NA	100	NA	100	100	NA	100	NA	NA	NA	99.68	NA	100	NA	100	100	100	99.93	100	99.62	NA	NA	NA	100	NA
ESC_SA6450AA_AS	167	A	NA	100	NA	100	NA	NA	NA	100	100	NA	NA	NA	NA	NA	NA	100	100	100	99.3	NA	100	NA	NA	100	NA	100	NA	NA	NA	99.68	NA	NA	NA	100	100	100	99.93	100	99.62	NA	NA	NA	100	NA
ESC_SA6452AA_AS	167	A	NA	100	NA	100	NA	NA	NA	100	100	NA	NA	NA	NA	NA	NA	100	100	100	99.3	NA	100	NA	NA	100	NA	100	NA	NA	NA	99.68	NA	NA	NA	100	100	100	99.93	100	99.62	NA	NA	NA	100	NA
ESC_SA9339AA_AS	167	A	NA	100	NA	100	NA	NA	NA	100	100	NA	NA	NA	NA	NA	NA	100	100	100	100	NA	100	100	100	100	NA	100	NA	NA	NA	99.68	100	100	NA	100	100	100	99.93	100	NA	NA	NA	NA	100	NA
ESC_SB0865AA_AS	167	A	NA	100	NA	100	NA	NA	NA	100	100	NA	NA	NA	NA	NA	NA	100	100	100	100	NA	100	NA	NA	100	NA	100	NA	NA	NA	99.68	NA	100	NA	100	100	100	99.93	100	99.62	NA	NA	NA	100	NA
ESC_SB0867AA_AS	167	A	NA	100	NA	100	NA	NA	NA	100	100	NA	NA	NA	NA	NA	NA	100	100	100	100	NA	100	NA	NA	100	NA	100	NA	NA	NA	99.68	NA	100	NA	100	100	100	99.93	100	99.62	NA	NA	NA	100	NA
ESC_SB0868AA_AS	167	A	NA	100	NA	100	NA	NA	NA	100	100	NA	NA	NA	NA	NA	NA	100	100	100	100	NA	100	NA	NA	100	NA	100	NA	NA	NA	99.68	NA	100	NA	100	100	100	99.93	100	99.62	NA	NA	NA	100	NA
ESC_SB0869AA_AS	167	A	NA	100	NA	100	NA	NA	NA	100	100	NA	NA	NA	NA	NA	NA	100	100	100	100	NA	100	NA	NA	100	NA	100	NA	NA	NA	99.68	NA	100	NA	100	100	100	99.93	100	99.62	NA	NA	NA	100	NA
ESC_SB0872AA_AS	167	A	NA	100	NA	100	NA	NA	NA	100	100	NA	NA	NA	NA	NA	NA	100	100	100	100	NA	100	NA	NA	100	NA	100	NA	NA	NA	99.68	NA	100	NA	100	100	100	99.93	100	99.62	NA	NA	NA	100	NA
ESC_SB0873AA_AS	167	A	NA	100	NA	100	NA	NA	NA	100	100	NA	NA	NA	NA	NA	NA	100	100	100	100	NA	100	NA	NA	100	NA	100	NA	NA	NA	99.68	NA	100	NA	100	100	100	99.93	100	99.62	NA	NA	NA	100	NA
ESC_SC0691AA_AS	167	A	NA	100	NA	100	NA	100	NA	100	100	100	100	NA	NA	NA	NA	100	100	100	99.3	100	100	100	NA	100	NA	100	NA	NA	NA	99.68	NA	100	NA	100	100	100	99.93	100	NA	NA	NA	NA	100	NA
ESC_SC0692AA_AS	167	A	NA	100	NA	100	NA	NA	NA	100	100	NA	NA	NA	NA	NA	NA	100	100	100	100	NA	100	NA	NA	100	NA	100	NA	NA	NA	99.68	NA	100	NA	100	100	100	99.93	100	NA	NA	NA	NA	100	NA
ESC_SC0840AA_AS	167	A	NA	100	NA	100	NA	NA	NA	100	100	NA	NA	NA	NA	NA	NA	100	100	100	100	NA	100	NA	NA	100	NA	100	NA	NA	NA	99.68	NA	100	NA	100	100	100	99.93	100	99.62	NA	NA	NA	100	NA
ESC_SC0844AA_AS	167	A	NA	100	NA	100	NA	NA	NA	100	100	NA	NA	NA	NA	NA	NA	100	100	100	100	NA	100	NA	NA	100	NA	100	NA	NA	NA	99.68	NA	100	NA	100	100	100	99.93	100	NA	NA	NA	NA	100	NA
ESC_SC2138AA_AS	167	A	NA	100	100	100	NA	NA	NA	100	NA	NA	NA	NA	NA	NA	NA	100	100	100	100	NA	100	100	NA	100	NA	100	NA	NA	NA	NA	NA	100	NA	100	100	100	99.93	100	99.62	NA	NA	NA	100	NA
ESC_SC2148AA_AS	167	A	NA	100	100	100	NA	NA	NA	100	100	NA	NA	NA	NA	NA	100	100	100	100	100	NA	100	NA	100	100	NA	100	100	NA	NA	100	NA	100	NA	100	100	100	99.93	100	NA	NA	NA	NA	100	100
ESC_SC2168AA_AS	167	A	NA	100	NA	100	NA	NA	NA	100	100	NA	NA	NA	NA	NA	NA	100	100	100	100	NA	100	100	NA	100	NA	100	NA	NA	NA	99.68	100	100	NA	100	100	100	99.93	100	NA	NA	NA	100	100	NA
ESC_SC2284AA_AS	167	A	99.77	100	100	100	NA	NA	NA	100	100	100	NA	NA	NA	NA	NA	100	100	100	100	NA	100	100	NA	100	80.09	100	NA	NA	NA	NA	100	NA	NA	100	100	100	99.93	100	94.84	NA	NA	NA	100	NA
ESC_SC3758AA_AS	167	A	NA	100	NA	100	NA	NA	NA	100	100	NA	NA	NA	NA	NA	NA	100	100	100	100	NA	100	100	NA	100	NA	100	NA	NA	NA	99.68	100	100	NA	100	100	100	99.93	100	NA	NA	NA	100	100	NA
ESC_SC3760AA_AS	167	A	NA	NA	100	100	NA	NA	NA	100	NA	NA	NA	NA	NA	NA	NA	100	100	100	100	NA	100	100	NA	100	NA	100	NA	NA	NA	NA	NA	100	NA	100	100	100	99.93	100	NA	99.83	NA	NA	100	NA
ESC_SC3817AA_AS	167	A	NA	100	NA	100	NA	NA	NA	100	100	NA	NA	NA	NA	NA	NA	100	100	100	99.3	NA	100	100	NA	100	NA	100	NA	NA	NA	99.68	NA	100	NA	100	100	100	99.93	100	99.62	NA	NA	NA	100	NA
ESC_SC3822AA_AS	167	A	NA	100	NA	100	NA	NA	NA	100	100	NA	NA	NA	NA	NA	NA	NA	100	100	100	NA	100	NA	100	100	NA	NA	NA	NA	NA	99.68	NA	100	NA	100	100	100	99.93	100	99.62	NA	NA	NA	100	NA
ESC_SC4162AA_AS	167	A	NA	100	NA	100	NA	NA	NA	100	100	NA	NA	NA	NA	NA	NA	100	100	100	100	NA	100	NA	NA	100	NA	100	NA	NA	NA	99.68	NA	100	NA	100	100	100	99.93	100	NA	NA	NA	NA	100	NA
ESC_SC4354AA_AS	167	A	NA	100	NA	100	NA	NA	NA	100	100	NA	NA	NA	NA	NA	NA	NA	100	100	100	NA	100	NA	100	100	NA	NA	NA	NA	NA	99.68	NA	100	NA	100	100	100	99.93	100	99.62	NA	NA	NA	100	NA
ESC_SC4377AA_AS	167	A	NA	100	NA	100	NA	NA	NA	100	100	NA	NA	NA	NA	NA	NA	100	100	100	100	NA	100	NA	NA	100	NA	100	NA	NA	NA	99.68	NA	86.34	NA	100	100	100	99.93	100	99.62	NA	NA	NA	100	NA
ESC_SC4378AA_AS	167	A	NA	100	NA	100	NA	NA	NA	100	100	NA	NA	NA	NA	NA	NA	100	100	100	100	NA	100	NA	NA	100	NA	100	NA	NA	NA	99.68	NA	100	NA	100	100	100	99.93	100	99.62	NA	NA	NA	100	NA
ESC_SC4420AA_AS	167	A	NA	100	NA	100	NA	NA	NA	100	100	NA	NA	NA	NA	NA	NA	100	100	100	100	NA	100	NA	NA	100	NA	100	NA	NA	NA	99.68	NA	86.34	NA	100	100	100	99.93	100	NA	NA	NA	NA	100	NA
ESC_SC4421AA_AS	167	A	NA	100	NA	100	NA	NA	NA	100	100	NA	NA	NA	NA	NA	NA	100	100	100	100	NA	100	100	100	100	NA	100	NA	NA	NA	99.68	100	100	NA	100	100	100	99.93	100	NA	NA	NA	100	100	NA
ESC_SC4422AA_AS	167	A	NA	100	NA	100	NA	NA	NA	100	100	NA	NA	NA	NA	NA	NA	100	100	100	99.3	NA	100	NA	NA	100	NA	100	NA	NA	NA	99.68	NA	86.34	NA	100	100	100	99.93	100	NA	NA	NA	NA	100	NA
ESC_SC4424AA_AS	167	A	NA	100	NA	100	NA	NA	NA	100	100	NA	NA	NA	NA	NA	NA	100	100	100	100	NA	100	NA	NA	100	NA	100	NA	NA	NA	99.68	NA	100	NA	100	100	100	99.93	100	99.62	NA	NA	NA	100	NA
ESC_SC4428AA_AS	167	A	NA	100	NA	100	NA	NA	NA	100	100	NA	NA	NA	NA	NA	NA	100	100	100	100	NA	100	100	NA	100	NA	100	NA	NA	NA	99.68	NA	86.34	NA	100	100	100	99.93	100	NA	99.83	NA	NA	100	NA
ESC_SC4429AA_AS	167	A	NA	NA	NA	100	NA	NA	NA	100	NA	NA	NA	NA	NA	NA	NA	100	100	100	100	NA	100	100	NA	100	NA	100	NA	NA	NA	NA	NA	100	NA	100	100	100	99.93	100	NA	NA	NA	NA	100	NA
ESC_SC4430AA_AS	167	A	NA	100	100	100	NA	NA	NA	100	100	NA	NA	NA	NA	NA	NA	100	100	100	99.3	NA	100	NA	NA	100	NA	100	NA	NA	NA	99.68	NA	100	NA	100	100	100	99.93	100	99.62	NA	NA	NA	100	NA
ESC_SC4445AA_AS	167	A	NA	100	NA	100	NA	NA	NA	100	100	NA	NA	NA	NA	NA	NA	100	100	100	99.3	NA	100	100	100	100	NA	100	NA	NA	NA	99.68	NA	100	NA	100	100	100	99.93	100	99.62	NA	NA	NA	100	NA
ESC_SC4509AA_AS	167	A	NA	100	100	100	NA	NA	NA	100	100	NA	NA	NA	NA	NA	100	100	100	100	NA	NA	100	100	NA	100	NA	100	NA	NA	NA	99.68	100	NA	NA	100	100	100	99.93	100	NA	NA	NA	NA	100	NA
ESC_SC4542AA_AS	167	A	NA	100	NA	100	NA	NA	100	100	100	NA	NA	NA	NA	NA	100	100	100	100	NA	NA	100	100	100	100	NA	100	NA	NA	NA	99.68	NA	100	NA	100	100	100	99.93	100	NA	NA	NA	NA	100	NA
ESC_SC4793AA_AS	167	A	NA	100	NA	100	NA	NA	NA	100	100	NA	NA	NA	NA	NA	NA	100	100	100	100	NA	100	NA	NA	100	NA	100	NA	NA	NA	99.68	NA	100	NA	100	100	100	99.93	100	NA	NA	NA	NA	100	NA
ESC_SC4950AA_AS	167	A	NA	100	NA	100	NA	NA	NA	100	100	NA	NA	NA	NA	NA	NA	100	100	100	99.3	NA	100	100	NA	100	NA	100	NA	NA	NA	99.68	NA	100	NA	100	100	100	99.93	100	99.62	NA	NA	NA	100	NA
ESC_SC4981AA_AS	167	A	NA	100	NA	100	NA	NA	NA	100	100	NA	NA	NA	NA	NA	NA	100	100	100	100	NA	100	NA	NA	100	NA	100	NA	NA	NA	99.68	NA	98.77	NA	100	100	100	99.93	100	99.62	NA	NA	NA	100	NA
ESC_SC5093AA_AS	167	A	NA	100	NA	100	NA	NA	NA	100	100	NA	NA	NA	NA	NA	NA	100	100	100	99.3	NA	100	NA	NA	100	NA	100	NA	NA	NA	99.68	NA	100	NA	100	100	100	99.93	100	99.62	NA	NA	NA	100	NA
ESC_SC5103AA_AS	167	A	NA	100	NA	100	NA	NA	NA	100	100	NA	NA	NA	NA	NA	NA	100	100	100	99.3	NA	100	100	NA	100	NA	100	NA	NA	NA	99.68	NA	100	NA	100	100	100	99.93	100	99.62	NA	NA	NA	100	NA
ESC_SC5106AA_AS	167	A	NA	100	NA	100	NA	NA	NA	100	100	NA	NA	NA	NA	NA	NA	100	100	100	99.3	NA	100	100	NA	100	NA	100	NA	NA	NA	99.68	NA	100	NA	100	100	100	99.93	100	99.62	NA	NA	NA	100	NA
ESC_SC5108AA_AS	167	A	NA	100	NA	100	NA	NA	NA	100	100	NA	NA	NA	NA	NA	NA	100	100	100	99.3	NA	100	100	NA	100	NA	100	NA	NA	NA	99.68	NA	100	NA	100	100	100	99.93	100	99.62	NA	NA	NA	100	NA
ESC_SC5109AA_AS	167	A	NA	100	NA	100	NA	NA	NA	100	100	NA	NA	NA	NA	NA	NA	100	100	100	99.3	NA	100	100	100	100	NA	100	NA	NA	NA	99.68	NA	100	NA	100	100	100	99.93	100	99.62	NA	NA	NA	100	NA
ESC_SC5113AA_AS	167	A	NA	100	NA	100	NA	NA	NA	100	100	NA	NA	NA	NA	NA	NA	100	100	100	99.3	NA	100	NA	NA	100	NA	100	NA	NA	NA	99.68	NA	100	NA	100	100	100	99.93	100	99.62	NA	NA	NA	100	NA
ESC_SC5114AA_AS	167	A	NA	100	NA	100	NA	NA	NA	100	99.72	NA	NA	NA	NA	NA	NA	100	100	100	99.4	NA	100	100	NA	100	NA	100	NA	NA	NA	99.68	100	100	NA	100	100	100	99.93	100	NA	NA	NA	NA	100	NA
ESC_SC5115AA_AS	167	A	NA	100	NA	100	NA	NA	NA	100	100	NA	NA	NA	NA	NA	NA	100	100	100	99.3	NA	100	NA	NA	100	NA	100	NA	NA	NA	99.68	NA	100	NA	100	100	100	99.93	100	99.62	NA	NA	NA	100	NA
ESC_SC5118AA_AS	167	A	NA	100	NA	100	NA	NA	NA	100	100	NA	NA	NA	NA	NA	NA	100	100	100	99.3	NA	100	NA	NA	100	NA	100	NA	NA	NA	99.68	NA	100	NA	100	100	100	99.93	100	99.62	NA	NA	NA	100	NA
ESC_SC5123AA_AS	167	A	NA	100	NA	100	NA	NA	NA	100	99.72	NA	NA	NA	NA	NA	NA	100	100	100	99.4	NA	100	100	NA	100	NA	100	NA	NA	NA	99.68	100	100	NA	100	100	100	99.93	100	NA	NA	NA	NA	100	NA
ESC_SC5125AA_AS	167	A	NA	100	NA	100	NA	NA	NA	100	100	NA	NA	NA	NA	NA	NA	100	100	100	99.3	NA	100	100	NA	100	NA	100	NA	NA	NA	99.68	NA	100	NA	100	100	100	99.93	100	99.62	NA	NA	NA	100	NA
ESC_SC5126AA_AS	167	A	NA	100	NA	100	NA	NA	NA	100	100	NA	NA	NA	NA	NA	NA	100	100	100	99.3	NA	100	NA	NA	100	NA	100	NA	NA	NA	99.68	NA	100	NA	100	100	100	99.93	100	99.62	NA	NA	NA	100	NA
ESC_SC5127AA_AS	167	A	NA	100	NA	100	NA	NA	NA	100	99.72	NA	NA	NA	NA	NA	NA	100	100	100	99.4	NA	100	100	NA	100	NA	100	NA	NA	NA	99.68	100	100	NA	100	100	100	99.93	100	NA	NA	NA	NA	100	NA
ESC_SC5132AA_AS	167	A	NA	100	NA	100	NA	NA	NA	100	100	NA	NA	NA	NA	NA	NA	100	100	100	99.3	NA	100	NA	NA	100	NA	100	NA	NA	NA	99.68	NA	100	NA	100	100	100	99.93	100	99.62	NA	NA	NA	100	NA
ESC_SC5133AA_AS	167	A	NA	100	NA	100	NA	NA	NA	100	100	NA	NA	NA	NA	NA	NA	100	100	100	99.3	NA	100	NA	NA	100	NA	100	NA	NA	NA	99.68	NA	100	NA	100	100	100	99.93	100	99.62	NA	NA	NA	100	NA
ESC_SC5134AA_AS	167	A	NA	100	NA	100	NA	NA	NA	100	99.72	NA	NA	NA	NA	NA	NA	100	100	100	99.4	NA	100	100	NA	100	NA	100	NA	NA	NA	99.68	100	100	NA	100	100	100	99.93	100	NA	NA	NA	NA	100	NA
ESC_SC5142AA_AS	167	A	NA	100	NA	100	NA	NA	NA	100	100	NA	NA	NA	NA	NA	NA	100	100	100	99.3	NA	100	NA	NA	100	NA	100	NA	NA	NA	99.68	NA	100	NA	100	100	100	99.93	100	99.62	NA	NA	NA	100	NA
ESC_SC5143AA_AS	167	A	NA	100	NA	100	NA	NA	NA	100	100	NA	NA	NA	NA	NA	NA	100	100	100	99.3	NA	100	100	100	100	NA	100	NA	NA	NA	99.68	NA	100	NA	100	100	100	99.93	100	99.62	NA	NA	NA	100	NA
ESC_SC5145AA_AS	167	A	NA	100	NA	100	NA	NA	NA	100	100	NA	NA	NA	NA	NA	NA	100	100	100	100	NA	100	100	NA	100	NA	100	NA	NA	NA	99.68	NA	100	NA	100	100	100	99.93	100	NA	NA	NA	NA	100	NA
ESC_SC5146AA_AS	167	A	NA	100	NA	100	NA	NA	NA	100	100	NA	NA	NA	NA	NA	NA	100	100	100	99.3	NA	100	100	NA	100	NA	100	NA	NA	NA	99.68	NA	100	NA	100	100	100	99.93	100	99.62	NA	NA	NA	100	NA
ESC_SC5151AA_AS	167	A	NA	100	NA	100	NA	NA	NA	100	99.72	NA	NA	NA	NA	NA	NA	100	100	100	99.4	NA	100	100	NA	100	NA	100	NA	NA	NA	99.68	100	100	NA	100	100	100	99.93	100	NA	NA	NA	NA	100	NA
ESC_SC5152AA_AS	167	A	NA	100	NA	100	NA	NA	NA	100	100	NA	NA	NA	NA	NA	NA	100	100	100	100	NA	100	100	NA	100	NA	100	NA	NA	NA	99.68	NA	100	NA	100	100	100	99.93	100	NA	NA	NA	NA	100	NA
ESC_SC5154AA_AS	167	A	NA	100	NA	100	NA	NA	NA	100	100	NA	NA	NA	NA	NA	NA	100	100	100	99.3	NA	100	100	NA	100	NA	100	NA	NA	NA	99.68	NA	100	NA	100	100	100	99.93	100	99.62	NA	NA	NA	100	NA
ESC_SC5160AA_AS	167	A	NA	100	NA	100	NA	NA	NA	100	100	NA	NA	NA	NA	NA	NA	100	100	100	99.3	NA	100	NA	NA	100	NA	100	NA	NA	NA	99.68	NA	100	NA	100	100	100	99.93	100	99.62	NA	NA	NA	100	NA
ESC_SC5161AA_AS	167	A	NA	100	NA	100	NA	NA	NA	100	99.72	NA	NA	NA	NA	NA	NA	100	100	100	99.4	NA	100	100	NA	100	NA	100	NA	NA	NA	99.68	100	100	NA	100	100	100	99.93	100	NA	NA	NA	NA	100	NA
ESC_SC5174AA_AS	167	A	NA	100	NA	100	NA	NA	NA	100	100	NA	NA	NA	NA	NA	NA	100	100	100	100	NA	100	NA	NA	100	NA	100	NA	NA	NA	99.68	NA	100	NA	100	100	100	99.93	100	NA	NA	NA	NA	100	NA
ESC_SC5714AA_AS	167	A	NA	100	NA	100	NA	NA	NA	100	100	NA	NA	NA	NA	NA	NA	100	100	100	100	NA	100	NA	NA	100	NA	100	NA	NA	NA	99.68	NA	100	NA	100	100	100	99.93	100	99.62	NA	NA	NA	100	NA
ESC_SC5716AA_AS	167	A	NA	100	NA	100	NA	NA	NA	100	100	NA	NA	NA	NA	NA	NA	100	100	100	100	NA	100	NA	NA	100	NA	100	NA	NA	NA	99.68	NA	100	NA	100	100	100	99.93	100	99.62	NA	NA	NA	100	NA
ESC_SC5722AA_AS	167	A	NA	100	NA	100	NA	NA	NA	100	100	NA	NA	NA	NA	NA	NA	100	100	100	100	NA	100	NA	NA	100	NA	100	NA	NA	NA	99.68	NA	100	NA	100	100	100	99.93	100	99.62	NA	NA	NA	100	NA
ESC_SC5724AA_AS	167	A	NA	100	NA	100	NA	NA	NA	100	100	NA	NA	NA	NA	NA	NA	100	100	100	100	NA	100	NA	NA	100	NA	100	NA	NA	NA	99.68	NA	100	NA	100	100	100	99.93	100	99.62	NA	NA	NA	100	NA
ESC_SC5940AA_AS	167	A	NA	100	NA	100	NA	NA	NA	100	100	NA	NA	NA	NA	NA	NA	100	100	100	99.3	NA	100	100	100	100	NA	100	NA	NA	NA	99.68	NA	100	NA	100	100	100	99.93	100	99.62	NA	NA	NA	100	NA
ESC_SC5967AA_AS	167	A	NA	100	NA	100	NA	NA	NA	100	100	NA	NA	NA	NA	NA	NA	100	100	100	100	NA	100	NA	NA	100	NA	100	NA	NA	NA	99.68	NA	100	NA	100	100	100	99.93	100	NA	NA	NA	NA	100	NA
ESC_SC6061AA_AS	167	A	NA	100	NA	100	NA	NA	NA	100	100	NA	NA	NA	NA	NA	NA	100	100	100	99.3	NA	100	100	NA	100	NA	100	NA	NA	NA	99.68	NA	100	NA	100	100	100	99.93	100	99.62	NA	NA	NA	100	NA
ESC_SC6070AA_AS	167	A	NA	100	NA	100	NA	NA	NA	100	100	NA	NA	NA	NA	NA	NA	100	100	100	99.3	NA	100	100	NA	100	NA	100	NA	NA	NA	99.68	NA	100	NA	100	100	100	99.93	100	99.62	NA	NA	NA	100	NA
ESC_SC6074AA_AS	167	A	NA	100	NA	100	NA	NA	NA	100	100	NA	NA	NA	NA	NA	NA	100	100	100	99.3	NA	100	100	NA	100	NA	100	NA	NA	NA	99.68	NA	100	NA	100	100	100	99.93	100	99.62	NA	NA	NA	100	NA
ESC_SC6236AA_AS	167	A	NA	100	NA	100	NA	NA	NA	100	100	NA	NA	NA	NA	NA	NA	100	100	100	100	NA	100	NA	NA	100	NA	100	NA	NA	NA	99.68	NA	100	NA	100	100	100	99.93	100	NA	NA	NA	NA	100	NA
ESC_SC6528AA_AS	167	A	NA	NA	NA	100	NA	NA	NA	100	100	NA	NA	NA	NA	NA	NA	100	100	100	100	NA	100	NA	NA	100	NA	100	NA	NA	NA	99.68	NA	100	NA	100	100	100	99.93	100	NA	NA	NA	NA	100	NA
ESC_SC6570AA_AS	167	A	NA	100	NA	100	NA	NA	NA	100	100	NA	NA	NA	NA	NA	NA	100	100	100	100	NA	100	100	100	100	NA	100	NA	NA	NA	NA	NA	100	100	100	100	100	99.93	100	NA	NA	NA	NA	100	NA
ESC_SC6591AA_AS	167	A	NA	100	NA	100	NA	NA	NA	100	100	NA	NA	NA	NA	NA	NA	100	100	100	100	NA	100	NA	NA	100	NA	100	NA	NA	NA	99.68	NA	100	NA	100	100	100	99.93	100	NA	NA	NA	NA	100	NA
ESC_SC6611AA_AS	167	A	NA	100	NA	100	NA	NA	100	100	100	NA	NA	NA	NA	NA	NA	100	100	100	100	NA	100	NA	NA	100	NA	100	NA	NA	NA	99.68	NA	100	NA	100	100	100	99.93	100	NA	NA	NA	NA	100	NA
ESC_SC6621AA_AS	167	A	NA	100	NA	100	NA	NA	NA	100	100	NA	NA	NA	NA	NA	NA	100	100	100	100	NA	100	NA	NA	100	NA	100	NA	NA	NA	99.68	NA	100	NA	100	100	100	99.93	100	NA	NA	NA	NA	100	NA
ESC_SC6624AA_AS	167	A	NA	100	NA	100	NA	NA	NA	100	100	NA	NA	NA	NA	NA	NA	100	100	100	100	NA	100	NA	NA	100	NA	100	NA	NA	NA	99.68	NA	100	NA	100	100	100	99.93	100	NA	NA	NA	NA	100	NA
ESC_TA0434AA_AS	167	A	NA	100	NA	100	NA	NA	NA	100	100	NA	NA	NA	NA	NA	NA	100	100	100	99.3	NA	100	NA	NA	100	NA	100	NA	NA	NA	99.68	NA	NA	NA	100	100	100	99.93	100	99.62	NA	NA	NA	100	NA
ESC_TA1493AA_AS	167	A	NA	100	NA	100	NA	NA	NA	100	100	NA	NA	NA	NA	NA	NA	100	100	100	99.3	NA	100	NA	NA	100	NA	100	NA	NA	NA	99.68	NA	NA	NA	100	100	100	99.93	100	99.62	NA	NA	NA	100	NA
ESC_TA2105AA_AS	167	A	NA	100	NA	100	NA	NA	NA	100	100	NA	NA	NA	NA	NA	NA	100	100	100	99.3	NA	100	NA	NA	100	NA	100	NA	NA	NA	99.68	NA	100	NA	100	100	100	99.93	100	99.62	99.83	NA	NA	100	NA
ESC_TA2108AA_AS	167	A	NA	100	NA	100	NA	NA	NA	100	100	NA	NA	NA	NA	NA	NA	100	100	100	99.3	NA	100	NA	NA	100	NA	100	NA	NA	NA	99.68	NA	100	NA	100	100	100	99.93	100	99.62	99.83	NA	NA	100	NA
ESC_TA2109AA_AS	167	A	NA	100	NA	100	NA	NA	NA	100	100	NA	NA	NA	NA	NA	NA	100	100	100	99.3	NA	100	100	NA	100	NA	100	NA	NA	NA	99.68	NA	100	NA	100	100	100	99.93	100	99.62	NA	NA	NA	100	NA
ESC_TA2111AA_AS	167	A	NA	100	NA	100	NA	NA	NA	100	100	NA	NA	NA	NA	NA	NA	100	100	100	99.3	NA	100	100	100	100	NA	100	100	NA	NA	NA	NA	100	NA	100	100	100	99.93	100	99.62	NA	NA	NA	100	100
ESC_TA2200AA_AS	167	A	NA	100	NA	100	NA	NA	NA	100	100	NA	NA	NA	NA	NA	NA	100	100	100	100	NA	100	100	100	100	NA	100	NA	NA	NA	99.68	100	100	NA	100	100	100	99.93	100	NA	NA	NA	NA	100	NA
ESC_TA2214AA_AS	167	A	NA	100	100	100	NA	NA	NA	100	NA	NA	NA	NA	NA	NA	NA	100	100	100	100	NA	100	NA	100	100	NA	100	NA	NA	NA	100	NA	100	NA	100	100	100	99.93	100	NA	NA	NA	NA	100	100
ESC_TA2377AA_AS	167	A	NA	100	NA	100	NA	NA	NA	100	100	NA	NA	NA	NA	100	NA	100	100	100	100	NA	100	100	100	100	NA	100	NA	100	NA	99.68	100	100	NA	100	100	100	99.93	100	NA	NA	NA	NA	100	NA
ESC_TA2394AA_AS	167	A	NA	100	NA	100	NA	NA	NA	100	100	NA	NA	NA	NA	NA	NA	100	100	100	99.3	NA	100	100	100	100	NA	100	NA	NA	NA	99.68	NA	100	NA	100	100	100	99.93	100	99.62	NA	NA	NA	100	NA
ESC_TA2862AA_AS	167	A	NA	100	100	100	NA	NA	NA	100	NA	NA	NA	NA	NA	NA	NA	100	100	100	100	NA	100	100	NA	100	NA	100	NA	NA	NA	99.68	100	100	NA	100	100	100	99.93	100	NA	NA	NA	NA	100	NA
ESC_TA2933AA_AS	167	A	NA	100	100	100	NA	NA	NA	100	NA	NA	NA	NA	NA	NA	NA	100	100	100	100	NA	100	NA	NA	100	NA	100	NA	NA	NA	NA	NA	NA	NA	100	100	100	99.93	100	NA	NA	NA	NA	100	NA
ESC_TA4196AA_AS	167	A	NA	100	NA	100	NA	NA	NA	100	100	NA	NA	NA	NA	NA	NA	100	100	100	100	NA	100	100	NA	100	NA	100	NA	NA	NA	99.68	NA	NA	NA	100	100	100	99.93	100	99.62	NA	NA	NA	100	NA
ESC_TA6862AA_AS	167	A	NA	100	NA	100	NA	NA	NA	100	100	NA	NA	NA	NA	NA	NA	100	100	100	99.3	NA	100	100	NA	100	NA	100	NA	NA	NA	99.68	NA	100	NA	100	100	100	99.93	100	99.62	NA	NA	NA	100	NA
ESC_TA7111AA_AS	167	A	NA	100	NA	100	NA	NA	NA	100	100	NA	NA	NA	NA	NA	NA	100	100	100	100	NA	100	NA	NA	100	NA	100	NA	NA	NA	99.68	NA	100	NA	100	100	100	99.93	100	NA	NA	NA	NA	100	NA
ESC_TA8331AA_AS	167	A	NA	100	NA	100	NA	NA	NA	100	100	NA	NA	NA	NA	NA	NA	100	100	100	99.3	NA	100	100	NA	100	NA	100	NA	NA	NA	99.68	NA	100	NA	100	100	100	99.93	100	99.62	NA	NA	NA	100	NA
ESC_TA8341AA_AS	167	A	NA	100	NA	100	NA	NA	NA	100	100	NA	NA	NA	NA	NA	NA	100	100	100	99.3	NA	100	100	NA	100	NA	100	NA	NA	NA	99.68	NA	100	NA	100	100	100	99.93	100	99.62	NA	NA	NA	100	NA
ESC_TA8342AA_AS	167	A	NA	100	NA	100	NA	NA	NA	100	100	NA	NA	NA	NA	NA	NA	100	100	100	99.3	NA	100	100	NA	100	NA	100	NA	NA	NA	99.68	NA	100	NA	100	100	100	99.93	100	99.62	NA	NA	NA	100	NA
ESC_TA8345AA_AS	167	A	NA	100	NA	100	NA	NA	NA	100	100	NA	NA	NA	NA	NA	NA	100	100	100	99.3	NA	100	100	NA	100	NA	100	NA	NA	NA	99.68	NA	100	NA	100	100	100	99.93	100	99.62	NA	NA	NA	100	NA
ESC_TA8360AA_AS	167	A	NA	100	NA	100	NA	NA	NA	100	100	NA	NA	NA	NA	NA	NA	100	100	100	99.3	NA	100	100	NA	100	NA	100	NA	NA	NA	99.68	NA	100	NA	100	100	100	99.93	100	99.62	NA	NA	NA	100	NA
ESC_TB3850AA_AS	167	A	NA	100	NA	100	NA	NA	NA	100	100	NA	NA	NA	NA	NA	NA	100	100	100	100	NA	100	100	NA	100	NA	100	NA	NA	NA	99.68	NA	86.34	NA	100	100	100	99.93	100	NA	NA	NA	NA	100	NA
ESC_TB3853AA_AS	167	A	NA	100	NA	100	NA	NA	NA	100	100	NA	NA	NA	NA	NA	NA	100	100	100	100	NA	100	NA	NA	100	NA	100	NA	NA	NA	99.68	NA	100	NA	100	100	100	99.93	100	99.62	NA	NA	NA	100	NA
ESC_TB3857AA_AS	167	A	NA	100	NA	100	NA	NA	NA	100	100	NA	NA	NA	NA	NA	NA	100	100	100	100	NA	100	NA	NA	100	NA	100	NA	NA	NA	99.68	100	NA	NA	100	100	100	99.93	100	NA	NA	NA	NA	100	NA
ESC_TB3888AA_AS	167	A	NA	100	NA	100	NA	NA	NA	100	100	NA	NA	NA	NA	NA	NA	100	100	100	99.3	NA	100	NA	NA	100	NA	100	NA	NA	NA	99.68	NA	100	NA	100	100	100	99.93	100	99.62	NA	NA	NA	100	NA
ESC_TB3890AA_AS	167	A	NA	100	NA	100	NA	NA	NA	100	100	NA	NA	NA	NA	NA	NA	100	100	100	99.3	NA	100	NA	NA	100	NA	100	NA	NA	NA	99.68	NA	100	NA	100	100	100	99.93	100	99.62	NA	NA	NA	100	NA
ESC_TB4037AA_AS	167	A	NA	100	NA	100	NA	NA	NA	100	100	NA	NA	NA	NA	NA	NA	100	100	100	99.3	NA	100	NA	NA	100	NA	100	NA	NA	NA	99.68	NA	100	NA	100	100	100	99.93	100	99.62	NA	NA	NA	100	NA
ESC_TB4063AA_AS	167	A	NA	100	NA	100	NA	NA	NA	100	100	NA	NA	NA	NA	NA	NA	100	100	100	99.3	NA	100	100	NA	100	NA	100	NA	NA	NA	99.68	NA	100	NA	100	100	100	99.93	100	99.62	NA	NA	NA	100	NA
ESC_TB4064AA_AS	167	A	NA	100	NA	100	NA	NA	NA	100	100	NA	NA	NA	NA	NA	NA	100	100	100	100	NA	100	NA	NA	100	NA	100	NA	NA	NA	99.68	NA	100	NA	100	100	100	99.93	100	99.62	NA	NA	NA	100	NA
ESC_TB4078AA_AS	167	A	NA	100	NA	100	NA	NA	NA	100	100	NA	NA	NA	NA	NA	NA	100	100	100	99.3	NA	100	NA	NA	100	NA	100	NA	NA	NA	99.68	NA	100	NA	100	100	100	99.93	100	99.62	NA	NA	NA	100	NA
ESC_TB4087AA_AS	167	A	NA	100	NA	100	NA	NA	NA	100	100	NA	NA	NA	NA	NA	NA	100	100	100	99.3	NA	100	100	NA	100	NA	100	NA	NA	NA	99.68	NA	100	NA	100	100	100	99.93	100	99.62	NA	NA	NA	100	NA
ESC_TB4088AA_AS	167	A	NA	100	NA	100	NA	NA	NA	100	100	NA	NA	NA	NA	NA	NA	100	100	100	99.3	NA	100	NA	NA	100	NA	100	NA	NA	NA	99.68	NA	100	NA	100	100	100	99.93	100	99.62	NA	NA	NA	100	NA
ESC_TB4090AA_AS	167	A	NA	100	NA	100	NA	NA	NA	100	100	NA	NA	NA	NA	NA	NA	100	100	100	100	NA	100	100	NA	100	NA	100	NA	NA	NA	99.68	NA	100	NA	100	100	100	99.93	100	NA	NA	NA	NA	100	NA
ESC_TB4097AA_AS	167	A	NA	100	NA	100	NA	NA	NA	100	100	NA	NA	NA	NA	NA	NA	100	100	100	99.3	NA	100	100	NA	100	NA	100	NA	NA	NA	99.68	NA	100	NA	100	100	100	99.93	100	99.62	NA	NA	NA	100	NA
ESC_TB5803AA_AS	167	A	NA	100	NA	100	NA	NA	NA	100	100	NA	NA	NA	NA	NA	NA	100	100	100	100	NA	100	100	NA	NA	NA	100	NA	NA	NA	99.68	100	100	NA	100	100	NA	99.93	100	NA	NA	NA	NA	100	NA
ESC_UA0266AA_AS	167	A	NA	100	NA	100	NA	NA	NA	100	100	NA	NA	NA	NA	NA	NA	100	100	100	100	NA	100	NA	NA	100	NA	100	NA	NA	NA	99.68	NA	100	NA	100	100	100	99.93	100	NA	NA	NA	NA	100	NA
ESC_UA1272AA_AS	167	A	NA	100	NA	100	NA	NA	NA	100	100	NA	NA	NA	NA	NA	NA	100	100	100	99.3	NA	100	NA	NA	100	NA	100	NA	NA	NA	99.68	NA	100	NA	100	100	100	99.93	100	99.62	NA	NA	NA	100	NA
ESC_UA3516AA_AS	167	A	NA	100	NA	100	NA	NA	NA	100	100	NA	NA	NA	NA	NA	NA	NA	100	100	100	NA	100	NA	100	100	NA	100	NA	NA	NA	99.68	NA	100	NA	100	100	100	99.93	100	98.49	NA	NA	NA	100	NA
ESC_UA5387AA_AS	167	A	NA	100	NA	100	NA	NA	NA	100	100	NA	NA	NA	NA	NA	NA	100	100	100	100	NA	100	NA	100	100	NA	100	NA	NA	NA	99.68	100	NA	NA	100	100	100	99.93	100	94.84	NA	NA	NA	100	NA
ESC_UA5515AA_AS	167	A	NA	100	NA	100	NA	NA	NA	100	100	NA	NA	NA	NA	NA	NA	100	100	100	99.95	NA	100	100	100	100	NA	100	NA	NA	NA	99.68	100	100	NA	100	100	100	99.93	100	NA	NA	NA	100	100	NA
ESC_UA5523AA_AS	167	A	NA	100	NA	100	NA	NA	NA	100	100	100	100	NA	NA	NA	NA	100	100	100	100	NA	100	100	100	100	100	100	NA	NA	NA	99.68	NA	100	NA	100	100	100	99.93	100	98.49	NA	NA	NA	100	NA
ESC_UA5739AA_AS	167	A	NA	100	NA	100	NA	NA	NA	100	100	NA	NA	NA	NA	NA	NA	100	100	100	99.3	NA	100	NA	NA	100	NA	100	NA	NA	NA	99.68	NA	100	NA	100	100	100	99.93	100	99.62	99.83	NA	NA	100	NA
ESC_UA5740AA_AS	167	A	NA	100	NA	100	NA	NA	NA	100	100	NA	NA	NA	NA	NA	NA	100	100	100	99.3	NA	100	NA	NA	100	NA	100	NA	NA	NA	99.68	NA	100	NA	100	100	100	99.93	100	99.62	NA	NA	NA	100	NA
ESC_UA5992AA_AS	167	A	NA	NA	100	100	NA	NA	NA	100	NA	NA	NA	NA	NA	NA	NA	100	100	100	100	NA	100	100	NA	100	NA	100	NA	NA	NA	NA	NA	80.46	NA	100	100	100	99.93	100	NA	99.83	NA	NA	100	NA
ESC_UA6147AA_AS	167	A	NA	100	NA	100	NA	NA	NA	100	100	NA	NA	NA	NA	NA	NA	100	100	100	99.3	NA	100	100	NA	100	NA	100	NA	NA	NA	99.68	NA	NA	NA	100	100	100	99.93	100	99.62	NA	NA	NA	100	NA
ESC_UA6148AA_AS	167	A	NA	100	NA	100	NA	NA	NA	100	100	NA	NA	NA	NA	NA	NA	100	100	100	99.3	NA	100	100	NA	100	NA	100	NA	NA	NA	99.68	NA	NA	NA	100	100	100	99.93	100	99.62	NA	NA	NA	100	NA
ESC_UA6180AA_AS	167	A	NA	100	NA	100	NA	NA	NA	100	100	NA	NA	NA	NA	NA	NA	100	100	100	100	NA	100	100	NA	100	NA	100	NA	NA	NA	99.68	NA	100	NA	100	100	100	99.93	100	NA	NA	NA	NA	100	NA
ESC_UA6369AA_AS	167	A	NA	100	NA	100	NA	NA	NA	100	100	NA	NA	NA	NA	NA	NA	100	100	100	99.3	NA	100	100	NA	100	NA	100	NA	NA	NA	99.68	NA	NA	NA	100	100	100	99.93	100	99.62	NA	NA	NA	100	NA
ESC_UA6678AA_AS	167	A	NA	100	NA	100	NA	NA	NA	100	100	NA	NA	NA	NA	NA	NA	NA	100	100	100	NA	100	100	NA	100	NA	NA	NA	NA	NA	99.68	NA	NA	NA	100	100	100	99.93	100	NA	NA	NA	NA	100	NA
ESC_UA6991AA_AS	167	A	NA	100	NA	100	NA	NA	NA	100	100	NA	NA	NA	NA	NA	NA	100	100	100	99.3	NA	100	NA	NA	100	NA	100	NA	NA	NA	99.68	NA	100	NA	100	100	100	99.93	100	99.62	NA	NA	NA	100	NA
ESC_UB1016AA_AS	167	A	NA	100	NA	100	NA	NA	NA	100	100	NA	NA	NA	NA	NA	NA	100	100	100	100	NA	100	NA	NA	100	NA	100	NA	NA	NA	99.68	NA	100	NA	100	100	100	99.93	100	99.62	NA	NA	NA	100	NA
ESC_UB1017AA_AS	167	A	NA	100	NA	100	NA	NA	NA	100	100	NA	NA	NA	NA	NA	NA	100	100	100	100	NA	100	NA	NA	100	NA	100	NA	NA	NA	99.68	NA	100	NA	100	100	100	99.93	100	99.62	NA	NA	NA	100	NA
ESC_UB2470AA_AS	167	A	NA	100	100	100	NA	NA	NA	100	NA	NA	NA	NA	NA	NA	NA	100	100	100	100	NA	100	100	100	100	NA	100	100	NA	NA	100	NA	100	NA	100	100	100	99.93	100	NA	NA	NA	NA	100	100
ESC_UB2516AA_AS	167	A	NA	100	NA	100	NA	NA	NA	NA	100	NA	NA	NA	NA	NA	NA	100	100	100	100	NA	100	100	NA	100	NA	100	NA	NA	NA	99.68	NA	100	NA	100	100	100	99.93	100	NA	NA	NA	100	100	NA
ESC_UB2526AA_AS	167	A	NA	100	NA	100	NA	NA	NA	100	100	NA	NA	NA	NA	NA	NA	100	100	100	99.3	100	100	NA	NA	100	NA	100	NA	NA	NA	99.68	NA	100	NA	100	100	100	99.93	100	99.62	NA	NA	NA	100	NA
ESC_UB3833AA_AS	167	A	NA	100	100	100	NA	NA	NA	100	100	100	NA	NA	NA	NA	NA	100	100	100	100	NA	100	NA	100	100	100	100	100	NA	NA	100	100	100	NA	100	100	100	99.93	100	94.84	NA	NA	NA	100	100
ESC_UB4111AA_AS	167	A	NA	100	NA	100	NA	NA	NA	100	100	NA	NA	NA	NA	NA	100	100	100	100	NA	NA	100	NA	100	100	NA	100	100	NA	NA	NA	100	83.74	92.77	100	100	100	99.93	100	NA	99.83	NA	NA	100	100
ESC_UB4121AA_AS	167	A	NA	100	NA	100	NA	NA	NA	100	100	100	NA	NA	NA	NA	NA	100	NA	100	NA	NA	100	NA	100	100	NA	100	NA	NA	NA	99.68	100	100	NA	100	100	100	99.93	100	NA	NA	NA	NA	100	NA
ESC_UB4126AA_AS	167	A	NA	100	100	100	NA	NA	NA	100	NA	NA	NA	NA	NA	NA	NA	100	100	100	100	NA	100	NA	NA	100	NA	100	NA	NA	NA	NA	NA	100	NA	100	100	100	99.93	100	NA	NA	NA	NA	100	NA
ESC_UB4709AA_AS	167	A	NA	NA	NA	100	NA	NA	NA	100	100	NA	NA	NA	NA	NA	NA	100	100	100	100	NA	100	NA	NA	100	NA	100	NA	NA	NA	NA	NA	NA	NA	100	100	100	99.93	100	99.12	NA	NA	NA	100	NA
ESC_UB6611AA_AS	167	A	NA	100	NA	100	NA	NA	NA	100	100	NA	NA	NA	NA	NA	NA	100	100	100	100	NA	100	NA	NA	100	NA	100	NA	NA	NA	99.68	NA	100	NA	100	100	100	99.93	100	99.62	NA	NA	NA	100	NA
ESC_UB6618AA_AS	167	A	NA	100	NA	100	NA	NA	NA	100	100	NA	NA	NA	NA	NA	NA	100	100	100	99.3	NA	100	100	NA	100	NA	100	NA	NA	NA	99.68	NA	100	NA	100	100	100	99.93	100	99.62	NA	NA	NA	100	NA
ESC_VA1994AA_AS	167	A	NA	100	NA	100	NA	NA	NA	100	100	NA	NA	NA	NA	NA	NA	100	100	100	99.3	NA	100	NA	NA	100	NA	100	NA	NA	NA	99.68	NA	NA	NA	100	100	100	99.93	100	99.62	NA	NA	NA	100	NA
ESC_VA2013AA_AS	167	A	NA	100	NA	100	NA	NA	NA	100	100	NA	NA	NA	NA	NA	NA	100	100	100	99.3	NA	100	99.95	100	100	NA	100	NA	NA	NA	99.68	NA	100	NA	100	100	100	99.93	100	99.62	NA	NA	NA	100	NA
ESC_VA2041AA_AS	167	A	NA	100	NA	100	NA	NA	NA	100	100	NA	NA	NA	NA	NA	NA	100	100	100	99.3	NA	100	NA	NA	100	NA	100	NA	NA	NA	99.68	NA	100	NA	100	100	100	99.93	100	99.62	NA	NA	NA	100	NA
ESC_VA2223AA_AS	167	A	NA	100	NA	100	NA	NA	NA	100	100	NA	NA	NA	NA	NA	NA	100	100	100	100	NA	100	NA	NA	100	NA	100	NA	NA	NA	99.68	NA	100	NA	100	100	100	99.93	100	99.62	99.83	NA	NA	100	NA
ESC_VA2236AA_AS	167	A	NA	100	NA	100	NA	NA	NA	100	100	NA	NA	NA	NA	NA	NA	100	100	100	99.3	NA	100	100	NA	100	NA	100	NA	NA	NA	99.68	NA	100	NA	100	100	100	99.93	100	99.62	NA	NA	NA	100	NA
ESC_VA2241AA_AS	167	A	NA	100	NA	100	NA	NA	NA	100	100	NA	NA	NA	NA	NA	NA	100	100	100	100	NA	100	100	NA	100	NA	100	NA	NA	NA	99.68	NA	100	NA	100	100	100	99.93	100	99.62	NA	NA	NA	100	NA
ESC_VA2263AA_AS	167	A	NA	100	NA	100	NA	NA	NA	100	100	NA	NA	NA	NA	NA	NA	100	100	100	100	NA	100	100	100	100	NA	100	NA	100	NA	99.68	100	100	NA	100	100	100	99.93	100	NA	NA	NA	NA	100	NA
ESC_VA2267AA_AS	167	A	NA	100	NA	100	NA	NA	NA	100	100	NA	NA	NA	NA	NA	NA	100	100	100	100	NA	100	NA	NA	NA	NA	100	NA	NA	NA	99.68	100	100	NA	100	100	100	99.93	100	NA	NA	NA	NA	100	NA
ESC_VA2268AA_AS	167	A	NA	100	NA	100	NA	NA	NA	100	100	NA	NA	NA	NA	NA	NA	100	100	100	100	NA	100	100	100	100	NA	100	NA	86.56	NA	99.68	100	100	NA	100	100	100	99.93	100	NA	NA	NA	NA	100	NA
ESC_VA2270AA_AS	167	A	NA	100	NA	100	NA	NA	NA	100	100	NA	NA	NA	NA	NA	NA	100	100	100	100	NA	100	NA	NA	100	NA	100	NA	NA	NA	99.68	100	100	NA	100	100	100	99.93	100	NA	NA	NA	NA	100	NA
ESC_VA2299AA_AS	167	A	NA	100	NA	100	NA	NA	NA	100	100	NA	NA	NA	NA	NA	NA	100	100	100	99.3	NA	100	100	NA	100	NA	100	NA	NA	NA	99.68	NA	100	NA	100	100	100	99.93	100	99.62	NA	NA	NA	100	NA
ESC_VA2359AA_AS	167	A	NA	100	NA	100	NA	NA	NA	100	100	NA	NA	NA	NA	NA	NA	100	100	100	99.3	NA	100	100	NA	100	NA	100	NA	NA	NA	99.68	NA	100	NA	100	100	100	99.93	100	99.62	NA	NA	NA	100	NA
ESC_VA2362AA_AS	167	A	NA	100	NA	100	NA	NA	NA	100	100	NA	NA	NA	NA	NA	NA	100	100	100	99.3	NA	100	100	NA	100	NA	100	NA	NA	NA	99.68	NA	NA	NA	100	100	100	99.93	100	99.62	NA	NA	NA	100	NA
ESC_VA2364AA_AS	167	A	NA	100	NA	100	NA	NA	NA	100	100	NA	NA	NA	NA	NA	NA	100	100	100	99.3	NA	100	NA	NA	NA	NA	100	NA	NA	NA	99.68	NA	100	NA	100	100	100	99.93	100	99.62	NA	NA	NA	100	NA
ESC_VA2366AA_AS	167	A	NA	100	NA	100	NA	NA	NA	100	100	NA	NA	NA	NA	NA	NA	100	100	100	99.3	NA	100	100	NA	100	NA	100	NA	NA	NA	99.68	NA	NA	NA	100	100	100	99.93	100	99.62	NA	NA	NA	100	NA
ESC_VA2781AA_AS	167	A	NA	100	NA	100	NA	NA	100	100	NA	NA	NA	NA	NA	NA	NA	100	100	100	100	NA	100	NA	100	100	NA	100	NA	NA	NA	99.68	100	100	NA	100	100	100	99.93	100	NA	NA	NA	NA	100	NA
ESC_VA2798AA_AS	167	A	NA	100	NA	100	NA	NA	NA	100	100	NA	NA	NA	NA	NA	NA	100	100	100	100	NA	100	NA	NA	100	NA	100	NA	NA	NA	99.68	NA	100	NA	100	100	100	99.93	100	NA	NA	NA	100	100	NA
ESC_VA2989AA_AS	167	A	NA	100	NA	100	NA	NA	NA	100	100	NA	NA	NA	NA	NA	NA	100	100	100	100	NA	100	100	100	100	NA	100	NA	NA	NA	99.68	100	100	NA	100	100	100	99.93	100	NA	NA	NA	NA	100	NA
ESC_VA3326AA_AS	167	A	NA	NA	NA	100	NA	NA	NA	100	100	NA	NA	NA	NA	NA	NA	100	100	100	99.3	NA	100	NA	NA	100	NA	100	NA	NA	NA	99.68	NA	100	NA	100	100	100	99.93	100	99.62	NA	NA	NA	100	NA
ESC_VA6203AA_AS	167	A	NA	100	100	100	NA	NA	NA	100	NA	100	NA	NA	NA	NA	NA	100	100	100	100	NA	100	NA	NA	100	NA	100	NA	NA	NA	NA	100	100	NA	100	100	100	99.93	100	94.84	NA	NA	NA	100	NA
ESC_VA9460AA_AS	167	A	NA	100	NA	100	NA	NA	NA	100	100	NA	NA	NA	NA	NA	NA	100	100	100	100	NA	100	100	100	100	NA	100	NA	100	NA	99.68	NA	100	NA	100	100	100	99.93	100	NA	NA	NA	NA	100	NA
ESC_VB0005AA_AS	167	A	NA	100	NA	100	NA	NA	NA	100	100	NA	NA	NA	NA	NA	NA	100	100	100	99.3	NA	100	100	100	100	NA	100	NA	NA	NA	99.68	NA	NA	NA	100	100	100	99.93	100	99.62	NA	NA	NA	100	NA
ESC_VB1381AA_AS	167	A	NA	100	NA	100	NA	NA	NA	100	100	NA	NA	NA	NA	NA	NA	100	100	100	100	NA	100	100	100	100	NA	100	NA	NA	NA	NA	100	100	100	100	100	100	99.93	100	NA	NA	NA	NA	100	NA
ESC_VB1702AA_AS	167	A	NA	100	NA	100	NA	NA	NA	100	100	NA	NA	NA	NA	NA	NA	100	100	100	100	NA	100	NA	100	100	NA	100	NA	NA	NA	99.68	100	100	NA	100	100	100	99.93	100	NA	NA	NA	NA	100	NA
ESC_VB1727AA_AS	167	A	NA	100	NA	100	NA	NA	NA	100	100	NA	NA	NA	NA	NA	NA	100	100	100	100	NA	100	100	NA	100	NA	100	NA	NA	NA	99.68	NA	87.57	NA	100	100	100	99.93	100	NA	NA	NA	NA	100	NA
ESC_VB2175AA_AS	167	A	NA	100	100	100	NA	NA	NA	100	NA	100	NA	NA	NA	NA	NA	100	100	100	100	NA	100	NA	NA	100	NA	100	NA	NA	NA	NA	100	100	NA	100	100	100	99.93	100	NA	NA	NA	NA	100	NA
ESC_VB2368AA_AS	167	A	NA	100	NA	100	NA	NA	NA	100	100	NA	NA	NA	NA	NA	NA	100	100	100	99.3	NA	100	NA	NA	100	NA	100	NA	NA	NA	99.68	NA	100	NA	100	100	100	99.93	100	99.62	NA	NA	NA	100	NA
ESC_VB2485AA_AS	167	A	NA	100	NA	100	NA	NA	NA	100	100	NA	NA	NA	NA	NA	NA	100	100	100	99.3	NA	100	100	NA	100	NA	100	NA	NA	NA	99.68	NA	86.34	NA	100	100	100	99.93	100	99.62	NA	NA	NA	100	NA
ESC_VB2487AA_AS	167	A	NA	100	NA	100	NA	NA	NA	100	100	NA	NA	NA	NA	NA	NA	100	100	100	100	NA	100	100	100	100	NA	100	NA	NA	NA	99.68	100	100	NA	100	100	100	99.93	100	NA	NA	NA	100	100	NA
ESC_VB2545AA_AS	167	A	NA	100	NA	100	NA	NA	NA	100	100	NA	NA	NA	NA	NA	100	100	100	100	100	NA	100	100	100	100	NA	100	NA	100	NA	99.68	NA	NA	NA	100	100	100	99.93	100	NA	NA	NA	NA	100	NA
ESC_VB2646AA_AS	167	A	NA	100	NA	100	NA	NA	NA	100	100	NA	NA	NA	NA	NA	NA	100	100	100	99.3	NA	100	NA	NA	100	NA	100	NA	NA	NA	99.68	NA	100	NA	100	100	100	99.93	100	99.62	NA	NA	NA	100	NA
ESC_VB4822AA_AS	167	A	NA	100	NA	100	NA	NA	NA	100	100	NA	NA	NA	NA	NA	NA	100	100	100	99.3	NA	100	100	NA	100	NA	100	NA	NA	NA	99.68	NA	100	NA	100	100	100	99.93	100	99.62	NA	NA	NA	100	NA
ESC_VB5557AA_AS	167	A	NA	100	100	100	NA	NA	NA	100	100	NA	NA	NA	NA	NA	NA	100	100	100	100	NA	100	100	NA	100	NA	100	NA	NA	NA	NA	NA	NA	NA	100	100	100	99.93	100	NA	NA	NA	NA	100	NA
ESC_VB6211AA_AS	167	A	NA	100	NA	100	NA	NA	NA	100	100	NA	NA	NA	NA	NA	NA	100	100	100	100	NA	100	100	100	100	NA	100	NA	NA	NA	99.68	100	100	NA	100	100	100	NA	100	95.47	NA	NA	100	100	NA
ESC_VB6212AA_AS	167	A	NA	100	NA	100	NA	NA	NA	100	100	NA	NA	NA	NA	NA	NA	100	100	100	100	NA	100	100	100	100	NA	100	NA	NA	NA	99.68	100	100	NA	100	100	100	NA	100	95.47	NA	NA	100	100	NA
ESC_VB6221AA_AS	167	A	NA	100	NA	100	NA	NA	NA	100	100	NA	NA	NA	NA	NA	NA	100	100	100	100	NA	100	100	100	100	NA	100	NA	NA	NA	99.68	100	100	NA	100	100	100	NA	100	95.47	NA	NA	100	100	NA
ESC_VB6226AA_AS	167	A	NA	100	NA	100	NA	NA	NA	100	100	NA	NA	NA	NA	NA	NA	100	100	100	100	NA	100	100	100	100	NA	100	NA	NA	NA	99.68	100	100	NA	100	100	100	NA	100	95.47	NA	NA	100	100	NA
ESC_VB6738AA_AS	167	A	NA	100	NA	100	NA	NA	NA	100	100	NA	NA	NA	NA	NA	NA	100	100	100	99.3	NA	100	NA	NA	100	NA	100	NA	NA	NA	99.68	NA	100	NA	100	100	100	99.93	100	99.62	NA	NA	NA	100	NA
ESC_VB6764AA_AS	167	A	NA	100	NA	100	NA	NA	NA	100	100	NA	NA	NA	NA	NA	NA	100	100	100	99.3	NA	100	NA	NA	100	NA	99.92	NA	NA	NA	99.68	NA	100	NA	100	100	100	99.93	100	99.62	NA	NA	NA	100	NA
ESC_VB6778AA_AS	167	A	NA	100	NA	100	NA	NA	NA	100	100	NA	NA	NA	NA	NA	NA	100	100	100	99.3	NA	100	NA	NA	100	NA	100	NA	NA	NA	99.68	NA	100	NA	100	100	100	99.93	100	99.62	NA	NA	NA	100	NA
ESC_VB6822AA_AS	167	A	NA	100	NA	100	NA	NA	NA	100	100	NA	NA	NA	NA	NA	NA	100	100	100	99.3	NA	100	NA	NA	100	NA	100	NA	NA	NA	99.68	NA	100	NA	100	100	100	99.93	100	99.62	NA	NA	NA	100	NA
ESC_VB7255AA_AS	167	A	NA	100	NA	100	NA	NA	NA	100	100	NA	NA	NA	NA	NA	NA	100	100	100	99.3	NA	100	NA	NA	100	NA	100	NA	NA	NA	99.68	NA	100	NA	100	100	100	99.93	100	99.62	NA	NA	NA	100	NA
ESC_VB7632AA_AS	167	A	NA	100	100	100	NA	NA	NA	100	NA	100	NA	NA	NA	NA	NA	100	100	100	100	NA	100	NA	NA	100	NA	100	NA	NA	NA	NA	100	100	NA	100	100	100	99.93	100	94.84	NA	NA	NA	100	NA
ESC_VB7697AA_AS	167	A	NA	100	NA	100	NA	NA	NA	100	100	NA	NA	NA	NA	NA	NA	100	100	100	100	NA	100	100	100	100	NA	100	NA	100	NA	99.68	NA	100	NA	100	100	100	99.93	100	NA	NA	NA	NA	100	NA
ESC_VB7714AA_AS	167	A	NA	100	100	100	NA	NA	NA	100	NA	NA	NA	NA	NA	NA	NA	100	100	100	100	NA	100	NA	NA	100	NA	100	NA	NA	NA	NA	NA	100	NA	100	100	100	99.93	100	99.62	NA	NA	NA	100	NA
ESC_VB7715AA_AS	167	A	NA	100	100	100	NA	NA	NA	100	NA	NA	NA	NA	NA	NA	NA	100	100	100	100	NA	100	NA	NA	100	NA	100	NA	NA	NA	NA	NA	100	NA	100	100	100	99.93	100	99.62	NA	NA	NA	100	NA
ESC_VB7730AA_AS	167	A	NA	100	100	100	NA	NA	NA	100	NA	NA	NA	NA	NA	NA	NA	100	100	100	100	NA	100	NA	NA	100	NA	100	NA	NA	NA	NA	NA	100	NA	100	100	100	99.93	100	99.62	NA	NA	NA	100	NA
ESC_VB7734AA_AS	167	A	NA	100	100	100	NA	NA	NA	100	NA	NA	NA	NA	NA	NA	NA	100	100	100	100	NA	100	NA	NA	100	NA	100	NA	NA	NA	NA	NA	100	NA	100	100	100	99.93	100	99.62	NA	NA	NA	100	NA
ESC_VB9454AA_AS	167	A	NA	100	NA	100	NA	NA	NA	100	100	NA	NA	NA	NA	NA	NA	100	100	100	100	NA	100	NA	NA	100	NA	100	NA	100	NA	99.68	100	100	NA	100	100	100	99.93	100	NA	NA	NA	NA	100	NA
ESC_WA2531AA_AS	167	A	NA	100	100	100	NA	NA	NA	100	NA	NA	NA	NA	NA	NA	NA	100	100	100	100	NA	100	NA	NA	100	NA	100	NA	NA	NA	NA	NA	NA	NA	100	100	100	99.93	100	NA	NA	NA	NA	100	NA
ESC_WA2563AA_AS	167	A	NA	100	NA	100	NA	NA	NA	100	100	NA	NA	NA	NA	NA	NA	100	100	100	99.3	NA	100	NA	NA	100	NA	100	NA	NA	NA	99.68	NA	NA	NA	100	100	100	99.93	100	99.62	NA	NA	NA	100	NA
ESC_WA2582AA_AS	167	A	NA	100	NA	100	NA	NA	NA	100	100	NA	NA	NA	NA	NA	NA	100	100	100	99.3	NA	100	100	NA	100	NA	100	NA	NA	NA	99.68	NA	100	NA	100	100	100	99.93	100	99.62	NA	NA	NA	100	NA
ESC_WA3366AA_AS	167	A	NA	100	NA	100	NA	NA	NA	100	100	NA	NA	NA	NA	NA	NA	100	100	100	100	100	100	NA	100	100	NA	100	NA	NA	NA	99.68	100	100	NA	100	100	100	99.93	100	NA	NA	NA	NA	100	NA
ESC_WA3725AA_AS	167	A	NA	100	NA	100	NA	NA	NA	100	100	NA	NA	100	NA	NA	NA	100	100	100	99.3	NA	100	100	100	100	NA	100	100	NA	100	NA	NA	100	NA	100	100	100	99.93	100	99.62	NA	NA	NA	100	100
ESC_WA5570AA_AS	167	A	NA	100	NA	100	NA	NA	100	100	100	NA	NA	NA	NA	NA	NA	100	100	100	100	NA	100	100	100	100	NA	100	NA	NA	NA	99.68	100	100	NA	100	100	100	99.93	100	NA	99.83	NA	NA	100	NA
ESC_WA5573AA_AS	167	A	NA	100	100	100	NA	NA	NA	100	100	NA	NA	NA	NA	NA	NA	100	100	100	100	NA	100	NA	NA	100	NA	100	NA	NA	NA	99.68	100	100	NA	100	100	100	99.93	100	NA	NA	NA	NA	100	NA
ESC_WA5581AA_AS	167	A	NA	100	NA	100	NA	NA	NA	100	100	NA	NA	NA	NA	NA	NA	100	100	100	100	NA	100	100	NA	100	NA	100	NA	NA	NA	99.68	100	100	NA	100	100	100	99.93	100	NA	NA	NA	100	100	NA
ESC_WA5588AA_AS	167	A	NA	100	NA	100	NA	NA	NA	100	100	NA	NA	NA	NA	NA	100	100	100	100	100	NA	100	100	100	100	NA	100	NA	100	NA	99.68	NA	NA	NA	100	100	100	99.93	100	NA	NA	NA	NA	100	NA
ESC_WA5790AA_AS	167	A	NA	100	NA	100	NA	NA	NA	100	100	NA	NA	NA	NA	NA	NA	100	100	100	100	NA	100	100	100	100	NA	100	NA	NA	NA	99.68	100	100	NA	100	100	100	99.93	100	NA	NA	NA	NA	100	NA
ESC_WA8399AA_AS	167	A	NA	100	100	NA	NA	NA	NA	100	100	NA	NA	NA	NA	NA	NA	100	100	100	100	NA	100	NA	100	100	NA	100	NA	NA	NA	99.68	100	100	NA	100	100	100	99.93	100	NA	NA	NA	NA	100	NA
ESC_WA8458AA_AS	167	A	NA	100	NA	100	NA	NA	NA	100	100	NA	NA	NA	NA	NA	NA	100	100	100	100	100	100	100	100	100	NA	100	NA	NA	NA	99.68	100	100	NA	100	100	NA	99.93	100	NA	NA	NA	NA	100	NA
ESC_WA8504AA_AS	167	A	NA	NA	100	100	NA	NA	NA	100	NA	NA	NA	NA	NA	NA	NA	100	100	100	100	NA	100	100	NA	100	NA	100	NA	NA	NA	NA	NA	100	NA	100	100	100	99.93	100	NA	NA	NA	NA	100	NA
ESC_WA8506AA_AS	167	A	NA	NA	100	100	NA	NA	NA	100	NA	NA	NA	NA	NA	NA	NA	100	100	100	100	NA	100	100	NA	100	NA	100	NA	NA	NA	NA	NA	100	NA	100	100	100	99.93	100	NA	NA	NA	NA	100	NA
ESC_WB0134AA_AS	167	A	NA	100	NA	100	NA	NA	NA	100	100	NA	NA	NA	NA	NA	NA	100	100	100	99.3	NA	100	100	NA	100	NA	100	NA	NA	NA	99.68	NA	100	NA	100	100	100	99.93	100	99.62	NA	NA	NA	100	NA
ESC_WB0135AA_AS	167	A	NA	100	NA	100	NA	NA	NA	100	100	NA	NA	NA	NA	NA	NA	100	100	100	99.3	NA	100	100	NA	100	NA	100	NA	NA	NA	99.68	NA	100	NA	100	100	100	99.93	100	99.62	NA	NA	NA	100	NA
ESC_WB0203AA_AS	167	A	NA	100	NA	100	NA	NA	NA	100	92.78	NA	NA	NA	NA	NA	NA	100	100	100	100	NA	100	100	100	100	NA	100	NA	NA	NA	99.68	100	NA	NA	100	100	100	99.93	100	NA	NA	NA	NA	100	NA
ESC_WB0205AA_AS	167	A	NA	100	NA	100	NA	NA	NA	100	100	NA	NA	NA	NA	NA	NA	100	100	100	100	NA	100	100	100	100	NA	100	NA	NA	NA	99.68	100	100	NA	100	100	100	99.93	100	NA	99.83	NA	NA	100	NA
ESC_WB0207AA_AS	167	A	NA	100	NA	100	NA	NA	NA	100	100	NA	NA	NA	NA	NA	NA	100	100	100	100	NA	99.96	100	100	100	NA	100	NA	NA	NA	99.68	100	100	NA	100	100	100	99.93	100	NA	NA	NA	NA	100	NA
ESC_WB0215AA_AS	167	A	NA	100	NA	100	NA	NA	NA	100	100	NA	NA	NA	NA	NA	NA	100	100	100	99.3	NA	100	100	NA	100	NA	100	NA	NA	NA	99.68	NA	100	NA	100	100	100	99.93	100	99.62	NA	NA	NA	100	NA
ESC_WB0216AA_AS	167	A	NA	100	NA	100	NA	NA	NA	100	100	NA	NA	NA	NA	NA	NA	100	100	100	99.3	NA	100	100	NA	100	NA	100	NA	NA	NA	99.68	NA	NA	NA	100	100	100	99.93	100	99.62	NA	NA	NA	100	NA
ESC_WB0217AA_AS	167	A	NA	100	NA	100	NA	NA	NA	100	100	NA	NA	NA	NA	NA	NA	100	100	100	99.3	NA	100	100	NA	100	NA	100	NA	NA	NA	99.68	NA	100	NA	100	100	100	99.93	100	99.62	NA	NA	NA	100	NA
ESC_WB0218AA_AS	167	A	NA	100	NA	100	NA	NA	NA	100	100	NA	NA	NA	NA	NA	NA	100	100	100	99.3	NA	100	100	NA	100	NA	100	NA	NA	NA	99.68	NA	100	NA	100	100	100	99.93	100	99.62	NA	NA	NA	100	NA
ESC_WB0219AA_AS	167	A	NA	100	NA	100	NA	NA	NA	100	100	NA	NA	NA	NA	NA	NA	100	100	100	99.3	NA	100	100	NA	100	NA	100	NA	NA	NA	99.68	NA	100	NA	100	100	100	99.93	100	99.62	NA	NA	NA	100	NA
ESC_WB0227AA_AS	167	A	NA	100	NA	100	NA	NA	NA	100	100	NA	NA	NA	NA	NA	NA	100	100	100	99.3	NA	100	100	NA	100	NA	100	NA	NA	NA	99.68	NA	100	NA	100	100	100	99.93	100	99.62	NA	NA	NA	100	NA
ESC_WB0231AA_AS	167	A	NA	100	NA	100	NA	NA	NA	100	100	NA	NA	NA	NA	NA	NA	100	100	100	99.3	NA	100	100	NA	100	NA	100	NA	NA	NA	99.68	NA	100	NA	100	100	100	99.93	100	99.62	NA	NA	NA	100	NA
ESC_WB0232AA_AS	167	A	NA	100	NA	100	NA	NA	NA	100	100	NA	NA	NA	NA	NA	NA	100	100	100	99.3	NA	100	100	NA	100	NA	100	NA	NA	NA	99.68	NA	100	NA	100	100	100	99.93	100	99.62	NA	NA	NA	100	NA
ESC_WB0234AA_AS	167	A	NA	100	NA	100	NA	NA	NA	100	100	NA	NA	NA	NA	NA	NA	100	100	100	99.3	NA	100	100	NA	100	NA	100	NA	NA	NA	99.68	NA	100	NA	100	100	100	99.93	100	99.62	NA	NA	NA	100	NA
ESC_WB0235AA_AS	167	A	NA	100	NA	100	NA	NA	NA	100	100	NA	NA	NA	NA	NA	NA	100	100	100	99.3	NA	100	100	NA	100	NA	100	NA	NA	NA	99.68	NA	100	NA	100	100	100	99.93	100	99.62	NA	NA	NA	100	NA
ESC_WB0236AA_AS	167	A	NA	100	NA	100	NA	NA	NA	100	100	NA	NA	NA	NA	NA	NA	100	100	100	99.3	NA	100	100	NA	100	NA	100	NA	NA	NA	99.68	NA	100	NA	100	100	100	99.93	100	99.62	NA	NA	NA	100	NA
ESC_WB0237AA_AS	167	A	NA	100	NA	100	NA	NA	NA	100	100	NA	NA	NA	NA	NA	NA	100	100	100	99.3	NA	100	100	NA	100	NA	100	NA	NA	NA	99.68	NA	100	NA	100	100	100	99.93	100	99.62	NA	NA	NA	100	NA
ESC_WB2146AA_AS	167	A	NA	100	NA	100	NA	NA	NA	100	100	NA	NA	NA	NA	NA	NA	100	100	100	100	NA	100	100	100	100	NA	100	NA	NA	NA	99.68	100	100	NA	100	100	100	99.93	100	NA	NA	NA	NA	100	NA
ESC_WB2157AA_AS	167	A	NA	100	NA	100	NA	NA	NA	100	100	NA	NA	NA	NA	NA	NA	NA	100	100	100	NA	100	100	100	100	NA	NA	NA	NA	NA	99.68	100	100	NA	100	100	100	99.93	100	NA	NA	NA	NA	100	NA
ESC_WB2365AA_AS	167	A	NA	100	NA	100	NA	NA	NA	100	100	NA	NA	NA	NA	NA	NA	100	100	100	100	NA	100	NA	NA	100	NA	100	NA	NA	NA	99.68	NA	100	NA	100	100	100	99.93	100	99.62	NA	NA	NA	100	NA
ESC_WB2440AA_AS	167	A	NA	100	NA	100	NA	NA	NA	100	100	NA	NA	NA	NA	NA	NA	100	100	100	99.3	NA	100	100	NA	100	NA	100	NA	NA	NA	99.68	NA	100	NA	100	100	100	99.93	100	99.62	NA	NA	NA	100	NA
ESC_WB3891AA_AS	167	A	NA	100	NA	100	NA	NA	NA	100	100	NA	NA	NA	NA	NA	NA	NA	100	100	99.3	NA	100	100	NA	100	NA	NA	NA	NA	NA	99.68	NA	86.34	NA	100	100	100	99.93	100	99.62	NA	NA	NA	100	NA
ESC_WB4906AA_AS	167	A	NA	100	NA	100	NA	NA	NA	100	100	NA	NA	NA	NA	NA	NA	100	100	100	100	NA	100	NA	100	100	NA	100	NA	NA	NA	99.68	NA	100	NA	100	100	100	99.93	100	NA	NA	NA	NA	100	NA
ESC_WB4964AA_AS	167	A	NA	100	NA	100	NA	NA	NA	100	100	NA	NA	NA	NA	NA	NA	100	100	100	100	NA	100	NA	NA	100	NA	100	NA	NA	NA	99.68	NA	100	NA	100	100	100	99.93	100	99.62	NA	NA	NA	100	NA
ESC_WB5911AA_AS	167	A	NA	100	NA	100	NA	NA	NA	100	100	NA	NA	NA	NA	NA	NA	100	100	100	99.3	NA	100	100	NA	100	NA	100	NA	NA	NA	99.68	NA	NA	NA	100	100	100	99.93	100	99.62	NA	NA	NA	100	NA
ESC_WB6440AA_AS	167	A	NA	100	NA	100	NA	NA	NA	100	100	NA	NA	NA	NA	NA	NA	100	100	100	99.3	NA	100	100	100	100	NA	100	NA	NA	NA	99.68	NA	100	NA	100	100	100	99.93	100	99.62	NA	NA	NA	100	NA
ESC_WB6446AA_AS	167	A	NA	100	NA	100	NA	NA	NA	100	100	NA	NA	NA	NA	NA	NA	100	100	100	99.3	NA	100	NA	NA	100	NA	100	NA	NA	NA	99.68	NA	NA	NA	100	100	NA	99.93	100	99.62	NA	NA	NA	100	NA
ESC_WB6448AA_AS	167	A	NA	100	NA	100	NA	NA	NA	100	100	NA	NA	NA	NA	NA	NA	100	100	100	99.3	NA	100	100	NA	100	NA	100	NA	NA	NA	99.68	NA	100	NA	100	100	100	99.93	100	99.62	NA	NA	NA	100	NA
ESC_WB6450AA_AS	167	A	NA	100	NA	100	NA	NA	NA	100	100	NA	NA	NA	NA	NA	NA	100	100	100	99.3	NA	100	100	NA	100	NA	100	NA	NA	NA	99.68	NA	NA	NA	100	100	100	99.93	100	99.62	NA	NA	NA	100	NA
ESC_WB6457AA_AS	167	A	NA	100	NA	100	NA	NA	NA	100	100	NA	NA	NA	NA	NA	NA	100	100	100	100	NA	100	100	NA	100	NA	100	NA	NA	NA	99.68	NA	100	NA	100	100	100	99.93	100	NA	NA	NA	NA	100	NA
ESC_WB6518AA_AS	167	A	NA	100	NA	100	NA	NA	NA	100	100	NA	NA	NA	NA	NA	NA	100	100	100	99.3	NA	100	NA	NA	100	NA	100	NA	NA	NA	99.68	NA	100	NA	100	100	100	99.93	100	99.62	NA	NA	NA	100	NA
ESC_WB6529AA_AS	167	A	NA	100	NA	100	NA	NA	NA	100	NA	NA	NA	NA	NA	NA	NA	100	100	100	100	NA	100	100	NA	100	NA	100	NA	NA	NA	99.68	NA	100	NA	100	100	100	99.93	100	99.62	NA	NA	NA	100	NA
ESC_WB6530AA_AS	167	A	NA	100	NA	100	NA	NA	NA	100	100	NA	NA	NA	NA	NA	NA	100	100	100	100	NA	100	100	NA	100	NA	100	NA	NA	NA	99.68	NA	100	NA	100	100	100	99.93	100	99.62	NA	NA	NA	100	NA
ESC_WB6671AA_AS	167	A	NA	100	NA	100	NA	NA	NA	100	100	NA	NA	NA	NA	NA	NA	100	100	100	100	NA	100	100	NA	100	NA	100	NA	NA	NA	99.68	NA	100	NA	100	100	100	99.93	100	NA	NA	NA	NA	100	NA
ESC_WB6672AA_AS	167	A	NA	100	NA	100	NA	NA	NA	100	100	NA	NA	NA	NA	NA	NA	100	100	100	99.3	NA	100	NA	NA	100	NA	100	NA	NA	NA	99.68	NA	100	NA	100	100	100	99.93	100	99.62	NA	NA	NA	100	NA
ESC_WB6811AA_AS	167	A	NA	100	NA	100	NA	NA	100	100	100	NA	NA	NA	NA	NA	NA	100	100	100	100	NA	100	100	100	100	100	100	NA	NA	NA	99.68	NA	81.42	NA	100	100	100	99.93	100	NA	92.08	NA	NA	100	NA
ESC_WB6812AA_AS	167	A	NA	NA	100	100	NA	NA	NA	100	100	NA	NA	NA	NA	NA	NA	100	100	100	100	NA	100	100	NA	100	NA	100	NA	NA	NA	NA	NA	100	NA	100	100	100	99.93	100	NA	NA	NA	NA	100	NA
ESC_WB7277AA_AS	167	A	NA	100	NA	100	NA	NA	NA	100	100	100	NA	NA	NA	NA	NA	100	100	100	100	NA	100	NA	100	100	100	100	NA	100	NA	99.68	NA	100	NA	100	100	100	99.93	100	NA	NA	NA	NA	100	NA
ESC_WB7279AA_AS	167	A	NA	100	NA	100	NA	NA	NA	100	100	NA	NA	NA	NA	NA	NA	100	100	100	100	NA	100	100	100	100	NA	100	NA	NA	NA	99.68	NA	100	NA	100	100	100	99.93	100	NA	NA	NA	NA	100	100
ESC_WB7479AA_AS	167	A	NA	100	100	100	NA	NA	NA	100	NA	NA	NA	NA	NA	NA	NA	100	100	100	100	NA	100	NA	NA	100	NA	100	NA	NA	NA	NA	NA	100	NA	100	100	100	99.93	100	NA	NA	NA	NA	100	NA
ESC_WB7491AA_AS	167	A	NA	100	NA	100	NA	NA	NA	100	100	NA	NA	NA	NA	NA	NA	100	100	100	99.3	NA	100	100	100	100	NA	100	NA	NA	NA	99.68	NA	100	NA	100	100	100	99.93	100	99.62	NA	NA	NA	100	100
ESC_WB7492AA_AS	167	A	NA	100	NA	100	NA	NA	NA	100	100	NA	NA	NA	NA	NA	NA	100	100	100	99.3	NA	100	100	100	100	NA	100	100	NA	100	NA	NA	100	NA	100	100	100	99.93	100	99.62	99.83	NA	NA	100	100
ESC_WB7496AA_AS	167	A	NA	100	NA	100	NA	NA	NA	100	100	NA	NA	NA	NA	NA	NA	100	100	100	100	NA	100	100	NA	100	NA	100	NA	NA	NA	99.68	100	100	NA	100	100	100	99.93	100	NA	NA	NA	100	100	NA
ESC_WB7498AA_AS	167	A	NA	100	NA	100	NA	NA	NA	100	100	NA	NA	NA	NA	NA	NA	100	100	100	99.3	NA	100	100	100	100	NA	100	100	NA	100	NA	NA	100	NA	100	100	100	99.93	100	99.62	99.83	NA	NA	100	100
ESC_WB7529AA_AS	167	A	NA	100	NA	100	NA	NA	NA	100	100	NA	NA	NA	NA	NA	NA	100	100	100	99.3	NA	100	NA	100	100	NA	100	100	NA	NA	NA	NA	93.17	NA	100	100	100	99.93	100	99.62	99.83	NA	NA	100	100
ESC_WB7541AA_AS	167	A	NA	100	NA	100	NA	NA	NA	100	100	NA	NA	NA	NA	NA	NA	100	100	100	99.3	NA	100	NA	100	100	NA	100	100	NA	NA	NA	NA	93.17	NA	100	100	100	99.93	100	99.62	99.83	NA	NA	100	100
ESC_WB7544AA_AS	167	A	NA	100	NA	100	NA	NA	NA	100	100	NA	NA	NA	NA	NA	NA	100	100	100	100	NA	100	100	100	100	NA	100	NA	NA	NA	99.68	100	100	NA	100	100	100	99.93	100	NA	NA	NA	100	100	NA
ESC_WB7547AA_AS	167	A	NA	100	NA	100	NA	NA	NA	100	100	NA	NA	NA	NA	NA	NA	100	100	100	100	NA	100	100	100	100	NA	100	NA	NA	NA	99.68	100	100	NA	100	100	100	99.93	100	NA	NA	NA	100	100	NA
ESC_WB7549AA_AS	167	A	NA	100	NA	100	NA	NA	NA	100	100	NA	NA	NA	NA	NA	NA	100	100	100	100	NA	100	100	100	100	NA	100	NA	NA	NA	99.68	100	100	NA	100	100	100	99.93	100	NA	NA	NA	100	100	NA
ESC_WB7553AA_AS	167	A	NA	100	NA	100	NA	NA	NA	100	100	NA	NA	NA	NA	NA	NA	100	100	100	100	NA	100	100	100	100	NA	100	NA	NA	NA	99.68	100	100	NA	100	100	100	99.93	100	NA	NA	NA	100	100	NA
ESC_WB7566AA_AS	167	A	NA	100	NA	100	NA	NA	NA	100	100	NA	NA	NA	NA	NA	NA	100	100	100	99.3	NA	100	100	100	100	NA	100	NA	NA	NA	NA	NA	100	NA	100	100	100	99.93	100	99.62	NA	NA	NA	100	100
ESC_WB7577AA_AS	167	A	NA	100	NA	100	NA	NA	NA	100	100	NA	NA	NA	NA	NA	NA	100	100	100	99.3	NA	100	100	100	100	NA	100	NA	NA	NA	99.68	NA	100	NA	100	100	100	99.93	100	99.62	NA	NA	NA	100	100
ESC_WB7581AA_AS	167	A	NA	100	NA	100	NA	NA	NA	100	100	NA	NA	NA	NA	NA	NA	100	100	100	99.3	NA	100	100	100	100	NA	100	NA	NA	NA	99.68	NA	100	NA	100	100	100	99.93	100	99.62	NA	NA	NA	100	100
ESC_WB8052AA_AS	167	A	NA	100	NA	100	NA	NA	NA	100	100	NA	NA	NA	NA	NA	NA	100	100	100	99.3	NA	100	100	100	100	NA	100	NA	NA	NA	99.68	NA	100	NA	100	100	100	99.93	100	99.62	NA	NA	NA	100	NA
ESC_WB8059AA_AS	167	A	NA	100	NA	100	NA	NA	NA	100	100	NA	NA	NA	NA	NA	NA	100	100	100	99.3	100	100	NA	NA	100	NA	100	NA	NA	NA	99.68	NA	100	NA	100	100	100	99.93	100	99.62	NA	NA	NA	100	NA
ESC_WB8064AA_AS	167	A	NA	100	NA	100	NA	NA	NA	100	100	NA	NA	NA	NA	NA	NA	100	100	100	99.3	NA	100	NA	NA	100	NA	100	NA	NA	NA	99.68	NA	100	NA	100	100	100	NA	100	99.62	NA	NA	NA	100	NA
ESC_WB8091AA_AS	167	A	NA	100	NA	100	NA	NA	NA	100	100	NA	NA	NA	NA	NA	NA	100	100	100	99.3	NA	100	NA	NA	100	NA	100	NA	NA	NA	99.68	NA	100	NA	100	100	100	99.93	100	99.62	99.83	NA	NA	100	NA
ESC_WB8100AA_AS	167	A	NA	100	NA	100	NA	NA	NA	100	100	NA	NA	NA	NA	NA	NA	100	100	100	99.3	NA	100	100	NA	100	NA	100	NA	NA	NA	99.68	NA	100	NA	100	100	100	99.93	100	99.62	NA	NA	NA	100	NA
ESC_WB8113AA_AS	167	A	NA	100	100	100	NA	NA	NA	100	100	NA	NA	NA	NA	NA	NA	100	100	100	100	NA	100	100	NA	100	NA	100	NA	NA	NA	NA	NA	86.34	NA	100	100	100	99.93	100	NA	NA	NA	NA	100	NA
ESC_WB8119AA_AS	167	A	NA	100	NA	100	NA	NA	NA	100	100	NA	NA	NA	NA	NA	NA	100	100	100	99.3	NA	100	100	NA	100	NA	100	NA	NA	NA	99.68	NA	100	NA	100	100	100	99.93	100	99.62	NA	NA	NA	100	NA
ESC_WB8160AA_AS	167	A	NA	100	NA	100	NA	NA	NA	100	100	NA	NA	NA	NA	NA	NA	100	100	100	100	NA	100	NA	NA	100	NA	100	NA	NA	NA	99.68	NA	NA	NA	100	100	100	99.93	100	NA	NA	NA	NA	100	NA
ESC_WB8162AA_AS	167	A	NA	100	NA	100	NA	NA	NA	100	100	NA	NA	NA	NA	NA	NA	100	100	100	100	NA	100	NA	NA	100	NA	100	NA	NA	NA	99.68	NA	NA	NA	100	100	100	99.93	100	NA	NA	NA	NA	100	NA
ESC_WB8190AA_AS	167	A	NA	100	NA	100	NA	NA	NA	100	100	NA	NA	NA	NA	NA	NA	100	100	100	99.3	NA	100	100	NA	100	NA	100	NA	NA	NA	99.68	NA	100	NA	100	100	100	99.93	100	99.62	NA	NA	NA	100	NA
ESC_WB8195AA_AS	167	A	NA	100	NA	100	NA	NA	NA	100	100	NA	NA	NA	NA	NA	NA	100	100	100	99.3	NA	100	100	NA	100	NA	100	NA	NA	NA	99.68	NA	100	NA	100	100	100	99.93	100	99.62	NA	NA	NA	100	NA
ESC_WB8208AA_AS	167	A	NA	100	NA	100	NA	NA	NA	100	100	NA	NA	NA	NA	NA	NA	100	100	100	100	NA	100	NA	NA	100	NA	100	NA	NA	NA	99.68	NA	100	NA	100	100	100	99.93	100	NA	NA	NA	NA	100	NA
ESC_WB8212AA_AS	167	A	NA	100	NA	100	NA	NA	NA	100	100	NA	NA	NA	NA	NA	NA	100	100	100	99.3	NA	100	100	NA	100	NA	100	NA	NA	NA	99.68	NA	100	NA	100	100	100	99.93	100	99.62	NA	NA	NA	100	NA
ESC_WB8909AA_AS	167	A	NA	100	NA	100	NA	NA	NA	100	100	NA	NA	NA	NA	NA	NA	100	100	100	100	NA	100	NA	100	100	100	100	NA	NA	NA	99.68	100	100	NA	100	100	100	99.93	100	94.84	NA	NA	NA	100	NA
ESC_WB9128AA_AS	167	A	NA	100	NA	100	NA	NA	NA	100	100	NA	NA	NA	NA	NA	NA	100	100	100	100	NA	100	NA	NA	100	NA	100	NA	NA	NA	99.68	NA	100	NA	100	100	100	99.93	100	99.62	NA	NA	NA	100	NA
ESC_XA0523AA_AS	167	A	NA	100	NA	100	NA	NA	NA	100	100	NA	NA	NA	NA	NA	NA	100	100	100	99.3	NA	100	NA	NA	100	NA	100	NA	NA	NA	99.68	NA	100	NA	100	100	100	99.93	100	99.62	99.83	NA	NA	100	NA
ESC_XA0574AA_AS	167	A	NA	100	NA	100	NA	NA	NA	100	99.72	NA	NA	NA	NA	NA	NA	100	100	100	99.4	NA	100	100	NA	100	NA	100	NA	NA	NA	99.68	NA	100	NA	100	100	100	99.93	100	99.62	NA	NA	NA	100	NA
ESC_XA0581AA_AS	167	A	99.77	100	NA	100	NA	NA	NA	100	100	NA	NA	NA	NA	NA	NA	100	100	100	100	NA	100	100	100	100	NA	100	NA	NA	NA	99.68	NA	100	NA	100	100	100	99.93	100	NA	NA	NA	NA	100	NA
ESC_XA0590AA_AS	167	A	99.77	100	NA	100	NA	NA	NA	100	100	NA	NA	NA	NA	NA	NA	100	100	100	100	NA	100	100	100	100	NA	100	NA	NA	NA	99.68	NA	100	NA	100	100	100	99.93	100	NA	NA	NA	NA	100	NA
ESC_XA1980AA_AS	167	A	NA	100	NA	100	NA	NA	NA	100	100	NA	NA	NA	NA	NA	NA	100	100	100	100	NA	100	100	100	100	NA	100	NA	100	NA	99.68	NA	100	NA	100	100	100	99.93	100	NA	NA	NA	NA	100	NA
ESC_XA1997AA_AS	167	A	NA	100	NA	100	NA	NA	NA	100	100	NA	NA	NA	NA	NA	NA	100	100	100	100	NA	100	NA	100	100	NA	100	NA	NA	NA	99.68	NA	100	NA	100	100	100	99.93	100	NA	NA	NA	NA	100	NA
ESC_XA2011AA_AS	167	A	NA	100	NA	100	NA	NA	NA	100	100	NA	NA	NA	NA	NA	NA	100	100	100	100	NA	100	NA	100	100	NA	100	NA	NA	NA	99.68	NA	100	NA	100	100	100	99.93	100	NA	NA	NA	NA	100	NA
ESC_XA4769AA_AS	167	A	NA	100	100	100	NA	NA	NA	100	NA	NA	NA	NA	NA	NA	NA	100	100	100	100	NA	100	100	NA	100	NA	100	NA	NA	NA	NA	NA	100	NA	100	100	100	99.93	100	NA	NA	NA	NA	100	NA
ESC_XA6456AA_AS	167	A	NA	100	NA	100	NA	NA	NA	100	100	NA	NA	NA	NA	NA	NA	100	100	100	99.3	NA	100	100	NA	NA	NA	100	NA	NA	NA	99.68	NA	100	NA	100	100	100	99.93	100	99.62	NA	NA	NA	100	NA
ESC_XA6495AA_AS	167	A	NA	100	NA	100	NA	NA	NA	100	100	NA	NA	NA	NA	NA	NA	100	100	100	99.3	NA	100	100	100	100	NA	100	100	NA	NA	NA	NA	96.17	NA	100	100	100	99.93	100	99.62	NA	NA	NA	100	100
ESC_XB0827AA_AS	167	A	NA	100	NA	100	NA	NA	NA	100	100	NA	NA	NA	NA	NA	NA	100	100	100	100	NA	100	NA	NA	100	NA	100	NA	NA	NA	99.68	NA	93.17	NA	100	100	100	99.93	100	99.62	99.83	NA	NA	100	NA
ESC_XB0828AA_AS	167	A	NA	100	NA	100	NA	NA	NA	100	100	NA	NA	NA	NA	NA	NA	100	100	100	100	NA	100	NA	NA	100	NA	100	NA	NA	NA	99.68	NA	100	NA	100	100	100	99.93	100	99.62	NA	NA	NA	100	NA
ESC_XB0829AA_AS	167	A	NA	100	NA	100	NA	NA	NA	100	100	NA	NA	NA	NA	NA	NA	100	100	100	100	NA	100	NA	NA	100	NA	100	NA	NA	NA	99.68	NA	100	NA	100	100	100	99.93	100	99.62	NA	NA	NA	100	NA
ESC_XB1480AA_AS	167	A	NA	100	NA	100	NA	NA	NA	100	100	NA	NA	NA	NA	NA	NA	100	100	100	100	NA	100	NA	NA	100	NA	100	NA	NA	NA	99.68	NA	100	NA	100	100	100	NA	100	99.62	NA	NA	NA	100	NA
ESC_XB4413AA_AS	167	A	NA	100	NA	100	NA	NA	NA	100	100	NA	NA	NA	NA	NA	NA	100	100	100	100	NA	100	100	100	100	NA	100	NA	100	NA	99.68	NA	100	NA	100	100	100	99.93	100	NA	NA	NA	NA	100	NA
ESC_XB4535AA_AS	167	A	NA	100	NA	100	NA	NA	NA	100	100	NA	NA	NA	NA	NA	NA	100	100	100	100	NA	100	NA	100	100	NA	100	NA	NA	NA	99.68	100	100	NA	100	100	100	99.93	100	NA	NA	NA	NA	100	NA
ESC_XB4542AA_AS	167	A	NA	100	NA	100	NA	NA	100	100	100	NA	NA	NA	NA	NA	NA	100	100	100	100	NA	100	100	100	100	NA	100	NA	NA	NA	99.68	100	100	NA	100	100	100	99.93	100	NA	NA	NA	NA	100	NA
ESC_XB5242AA_AS	167	A	NA	100	NA	100	NA	NA	100	100	100	NA	NA	NA	NA	NA	NA	100	100	100	100	NA	100	100	100	100	NA	100	NA	NA	NA	99.68	NA	100	NA	100	100	100	99.93	100	NA	NA	NA	NA	100	NA
ESC_XB5384AA_AS	167	A	NA	100	NA	100	NA	NA	100	100	100	NA	NA	NA	NA	NA	NA	100	100	100	100	NA	100	100	100	100	NA	100	NA	NA	NA	99.68	100	100	NA	100	100	100	99.93	100	NA	NA	NA	NA	100	NA
ESC_XB7032AA_AS	167	A	NA	100	NA	100	NA	NA	NA	100	100	NA	NA	NA	NA	NA	NA	100	100	100	99.3	NA	100	100	NA	100	NA	100	NA	NA	NA	99.68	NA	100	NA	100	100	100	99.93	100	99.62	NA	NA	NA	100	NA
ESC_XB7033AA_AS	167	A	NA	100	NA	100	NA	100	NA	100	99.72	100	100	NA	NA	NA	NA	100	100	100	99.4	NA	100	100	NA	100	NA	100	NA	NA	NA	99.68	100	100	NA	100	100	100	99.93	100	94.84	NA	NA	NA	100	NA
ESC_XB7035AA_AS	167	A	NA	100	NA	100	NA	NA	NA	100	100	NA	NA	NA	NA	NA	NA	100	100	100	99.3	NA	100	NA	NA	100	NA	100	NA	NA	NA	99.68	NA	100	NA	100	100	100	99.93	100	99.62	NA	NA	NA	100	NA
ESC_XB7042AA_AS	167	A	NA	100	NA	100	NA	NA	NA	100	100	NA	NA	NA	NA	NA	NA	100	100	100	100	NA	100	NA	NA	100	NA	100	NA	NA	NA	99.68	NA	100	NA	100	100	100	99.93	100	99.62	NA	NA	NA	100	NA
[truncated: 68 more rows]

## Sheet: Figure 2c-d
Figure 2C-D
			Urine				Bladder				Kidney
			MS25298	MS25303	CFT073		MS25298	MS25303	CFT073		MS25298	MS25303	CFT073
			0	5.41497	6.30103		0	0	7.56239		3.62383	3.97896	0
			4.96063	2.727	3.89579		0	0	6.38996		0	2.48656	0
			5.64345	0	5.77815		0	0	5.25839		0	0	0
			6.27107	0	5.58734		0	0	6.57655		0	0	0
			2.60206	0	5.73772		0	0	7.74665		0	0	3.44476
			2.77815	0	7.08636		0	0	8.03197		0	0	0
			0	0	6.65642		0	3.45451	7.90537		0	0	0
			2.30103	0	5.73239		0	0	6.25714		0	0	0
			5.91381	0			0	4.16566			0	3.18171
			6.63009	0			0	3.81192			4.07246	2.48274
			0	0			0	3.74094			0	0
			0	2.30103			0	0			0	0
			3.30103	0	6.64345		3.97531	3.5379	7.36435		2.50169	0	0
			0	0	5.16237		0	0	7.15042		0	3.8784	0
			0	3.36798	4.88837		0	0	7.12126		0	0	3.1797
			0	2.42597	4.53148		0	3.51215	7.16939		0	3.62131	0
			3.12494	0			0	0			0	0
			0	0			0	0			0	0
			5.88837	0			0	3.95468			0	0
			Log CFU per gram of tissue or ml of urine

## Sheet: Supplementary Figure 4
Supplementary Figure 4
#FILE	NUM_FOUND	NlpI_gi_218560235	afaC/draC/daaC_VFG045796	ag43-MS7163	ag43a_CFT073	aufC_ECS88_3823	cdtB_gi_117623644	chuA_gi_26250130	cirA_AE016763_105	cjrC_UTI89_RS25305	clbB_gi_112292718	cnf1_gi_403299	csgE_gi_15801156	ecpC_gi_15799996	eibC_gi_7523529	eibE_gi_7523541	eibG_gi_299150344	eitB_APECO1_RS26190	entS_gi_26246570	fecA_b4291	fepA_gi_26246561	fhuA_b0150	fhuE_b1102	fimD_gi_15804892	fiu_c0890	fliC(H1)_L07387.1	fliC(H4)_AJ536600.1	fliC(H7)_AF228487.1	focH_gi_386638502	fyuA_gi_26248288	hbp/tsh_gi_3288154	hlyA_gi_386641997	hlyF_APECO1_O1CoBM189	hma_gi_26248334	hra1_AAC13751	ibeA_gi_18152905	ibeB_gi_4835717	iha_gi_78057505	ireA_gi_26250982	iroN_gi_26247124	iss_SPG000143	iutA_gi_26249458	kpsD_gi_409035	nhaA_GeneID:944758	ompA_gi_7188818	ompT_SPG000077	papC_gi_26249425	papGIII_ABE1029	papGII_AAN82031
ESC_AA7910AA_AS_abricate.tsv	21	100	.	.	.	.	.	.	100	.	.	.	100	100	.	.	.	.	100	.	100	99.96	100	100	100	.	.	.	.	.	.	.	.	.	.	.	100	.	.	.	.	.	.	100	100	100	.	.	.
ESC_AA7955AA_AS_abricate.tsv	33	100	.	.	.	.	100	100	100	.	.	.	100	100	.	.	.	.	100	.	100	99.38	100	100	100	.	100	.	.	100	.	.	.	.	.	99.93	100	.	.	.	99.68	.	100	100	100	100.00;99.48	.	.	.
ESC_AA8001AA_AS_abricate.tsv	23	100	.	.	.	.	.	.	100	.	.	.	100	.	.	.	.	.	100	.	100	100	100	95.49	100	.	.	.	.	.	.	.	.	.	.	.	99.93	100	.	.	97.41	.	.	100	100	100	.	.	.
ESC_AA8008AA_AS_abricate.tsv	26	100	.	100	.	.	.	.	100	.	.	.	100	100	.	.	.	.	100	.	100	100	100	100	100	.	.	.	.	.	.	.	.	.	99.62	.	100	.	.	.	99.68	.	.	100	100	.	.	.	.
ESC_AA8079AA_AS_abricate.tsv	34	100	.	100	100.00;81.44	.	.	.	100	.	.	.	100	100	.	.	.	.	100	100	100	.	100	100	100	.	100	.	.	100	100	.	100	.	95.47	.	100	.	.	100	100.00;99.68;97.41	99.96	.	100	100	100	.	.	.
ESC_AA8100AA_AS_abricate.tsv	45	100	.	100	100.00;100.00	100	.	100	100	.	100	100	100	100	.	.	.	.	100	.	100	99.78	100	100	100	.	.	.	96.08	100	.	100	.	100	94.84	.	100	100	.	100	99.68	100	100	100	100	100	100	.	100
ESC_AA8112AA_AS_abricate.tsv	43	100	.	.	100	100	.	100	100	.	100	100	100	100	.	.	.	.	100	100	100	99.78	100	100	100	.	.	.	96.08	100	.	100	.	100	94.84	.	100	.	.	100	88.35;91.91	.	100	100	100	.	100	100	.
ESC_AA8140AA_AS_abricate.tsv	24	100	.	100	100	.	.	.	100	.	.	.	100	100	.	.	.	.	100	.	100	100	99.95	.	100	.	.	.	.	.	.	.	.	.	95.47	.	99.93	.	.	.	.	.	.	100	100	.	100	.	100
ESC_AA8171AA_AS_abricate.tsv	21	100	.	.	.	.	.	.	100	.	.	.	100	100	.	.	.	.	100	.	100	100	100	100	100	.	.	.	.	.	.	.	.	.	.	.	100	.	.	.	99.68	.	.	100	100	.	.	.	.
ESC_AA8206AA_AS_abricate.tsv	23	100	.	.	.	.	.	.	99.4	.	.	.	100	100	.	.	.	.	100	.	100	100	100	100	100	.	.	.	.	.	.	.	.	.	.	.	100	.	.	.	97.41	.	.	100	100	100	.	.	.
ESC_AA8215AA_AS_abricate.tsv	22	100	.	.	.	.	.	.	99.4	.	.	.	100	100	.	.	.	.	100	.	100	100	100	100	100	.	.	.	.	.	.	.	.	.	.	.	100	.	.	.	90.61	.	.	100	100	100	.	.	.
ESC_AA8310AA_AS_abricate.tsv	22	100	.	100	.	.	.	.	100	.	.	.	100	100	.	.	.	.	100	.	100	100	100	100	100	.	.	.	.	.	.	.	.	.	.	.	99.93	.	.	.	99.68	.	100	100	100	100	.	.	.
ESC_AA8359AA_AS_abricate.tsv	25	100	.	.	.	.	.	100	99.4	.	.	.	100	100	.	.	.	.	100	.	100	.	100	100	100	.	.	.	.	.	.	.	.	.	.	.	100	.	.	.	99.68	.	.	100	100	.	.	.	.
ESC_AA8406AA_AS_abricate.tsv	29	100	.	100	100	.	.	.	100	.	.	.	100	100	.	.	.	.	100	100	100	100	100	100	100	100	.	.	.	100	.	.	.	.	97.99	.	100	.	.	.	99.68	.	.	100	100	.	.	.	.
ESC_AA8421AA_AS_abricate.tsv	24	100	.	.	.	.	.	100	100	.	.	.	100	100	.	.	.	.	100	.	100	.	100	100	100	.	.	.	.	100	.	.	.	100	.	.	100	.	.	.	99.68	.	100	100	100	100	.	.	.
ESC_AA8443AA_AS_abricate.tsv	34	100	.	100	.	100	.	100	99.95	.	.	.	100	100	.	.	.	.	100	.	100	99.78	100	100	100	.	.	.	.	100	.	.	.	.	.	99.93	99.93	.	.	100	99.68	.	100	100	100	100	.	.	.
ESC_AA8487AA_AS_abricate.tsv	40	100	.	.	.	100	.	100	100	.	100	100	100	100	.	.	.	.	100	100	100	99.78	100	100	100	.	.	.	.	100	.	100	.	.	94.84	99.93	100	.	.	100	99.68	.	100	100	100	100	.	.	.
ESC_AA8545AA_AS_abricate.tsv	31	100	.	.	100.00;100.00	.	.	.	99.75	.	.	.	100	100	.	.	.	.	100	.	100	100	100	100	100	.	.	.	.	.	100	.	.	.	94.84	.	100	100	100	.	99.68	99.96	.	100	100	100	.	.	.
ESC_AA8555AA_AS_abricate.tsv	25	100	.	100	.	.	.	.	100	100	.	.	100	100	.	.	.	.	100	100	100	100	100	.	100	.	.	.	.	.	.	.	.	.	.	.	99.93	.	.	.	99.68	99.96	.	100	100	.	.	.	.
ESC_AA8584AA_AS_abricate.tsv	25	100	.	98.48	.	.	.	.	100	.	.	.	100	100	.	.	.	.	100	100	100	100	100	.	100	.	.	.	.	100	.	.	.	.	.	.	99.93	.	.	.	99.68	99.96	.	100	100	.	.	.	.
ESC_AA8616AA_AS_abricate.tsv	46	100	.	99.84	.	100	.	100	100	100	100	100	100	100	.	.	.	.	100	.	100	100	98.58	100	100	.	.	.	.	100	.	100	.	100	94.84	.	100	.	.	100	99.68	.	100	100	100	100	100	100	.
ESC_AA8623AA_AS_abricate.tsv	21	100	.	.	100	.	.	.	.	.	.	.	100	100	.	.	.	.	100	.	100	100	100	100	100	.	.	.	.	.	.	.	.	.	.	.	100	.	.	.	.	.	.	100	100	.	.	.	.
ESC_AA8766AA_AS_abricate.tsv	20	100	.	.	.	.	.	.	100	.	.	.	100	100	.	.	.	.	100	.	100	100	100	.	100	.	100	.	.	.	.	.	.	.	.	.	99.93	.	.	.	.	.	.	100	100	.	.	.	.
ESC_AA8773AA_AS_abricate.tsv	24	100	.	.	100	.	.	.	100	.	.	.	100	100	.	.	.	.	100	100	100	100	100	.	100	.	.	.	.	.	.	.	.	.	.	.	100	.	.	.	97.41	.	.	100	100	100	.	.	.
ESC_AA8776AA_AS_abricate.tsv	22	100	.	.	.	100	.	100	100	.	.	.	100	100	.	.	.	.	100	.	100	99.78	100	100	100	.	.	.	.	.	.	.	.	.	.	99.93	100	.	.	.	.	.	.	100	100	100	.	.	.
ESC_AA8784AA_AS_abricate.tsv	26	100	.	.	100	.	.	.	100	.	.	.	100	100	.	.	.	.	100	100	100	100	100	100	100	.	.	.	.	.	.	.	.	.	97.99	.	100	.	.	.	99.68	.	.	100	100	92.45	.	.	.
ESC_AA8817AA_AS_abricate.tsv	47	100	.	.	.	100	.	100	100	.	100	100	100	100	.	.	.	.	100	100	100	99.78	100	100	100	100	.	.	96.08	100	.	100	.	85.57	94.84	.	100	100	.	100	99.68	100	100	100	100	100	100	.	100
ESC_AA8868AA_AS_abricate.tsv	20	100	.	88.08	.	.	.	100	100	.	.	.	100	.	.	.	.	.	99.92	100	100	100	100	.	87.17	.	.	.	.	.	.	.	.	.	.	.	.	.	.	100	.	.	.	100	100	.	.	.	.
ESC_AA8896AA_AS_abricate.tsv	34	100	.	.	.	.	.	100	99.05	100	.	.	100	100	.	.	.	.	100	100	100	99.24	100	100	100	.	.	.	.	100	.	.	.	99.95	.	.	100	100	.	.	99.68	99.96	100	100	100	100	100	.	100
ESC_AA8948AA_AS_abricate.tsv	39	100	.	100	100	.	.	100	100	.	.	.	100	100	.	.	.	100	100	100	100	99.47	100	100	100	100	.	.	.	100	.	.	.	.	.	.	100	100	.	.	99.68	100	100	100	100	100	100	.	100
ESC_AA8961AA_AS_abricate.tsv	36	100	.	100	81.44;81.44	.	.	100	99.5	.	.	.	100	100	.	.	.	.	100	.	100	99.47	100	100	100	100	.	.	.	100	.	.	.	.	.	.	100	100	.	.	99.68	100.00;99.96	100	100	100	100	100	.	100
ESC_AA8969AA_AS_abricate.tsv	48	100	.	99.68	100.00;100.00	100	100	100	99.95	.	100	100	100	100	.	.	.	.	100	100	100	99.78	100	100	100	100	.	.	100	100	.	100	.	100	.	.	100	.	.	100	99.68	.	100	100	100	100.00;99.48	100	100	.
ESC_AA9006AA_AS_abricate.tsv	30	100	.	.	.	.	.	84.8	100	.	.	.	100	99.88	.	.	.	.	100	100	99.51	.	100	100	100	.	.	.	.	.	100	.	100	99.95	92.45	.	100	.	100	100	100.00;99.68	99.96	.	100	100	100	.	.	.
ESC_AA9022AA_AS_abricate.tsv	31	100	.	.	.	.	.	100	100	.	.	.	100	90.42	.	.	.	.	100	100	100	99.47	100	100	100	.	.	100	.	100	.	.	.	.	.	.	100	100	.	.	.	100	100	100	100	100	99.96	.	.
ESC_AA9046AA_AS_abricate.tsv	27	100	.	100	100	.	.	100	100	.	.	.	100	100	.	.	.	.	100	100	100	99.24	100	100	100	.	.	.	.	.	.	.	.	.	.	.	100	100	.	.	99.68	100	.	100	100	100	.	.	.
ESC_AA9127AA_AS_abricate.tsv	33	100	.	.	.	.	.	.	100	.	.	.	100	100	.	.	.	.	100	100	100	.	100	100	100	.	100	.	.	100	100	.	100	.	95.47;98.49	.	100	.	100	100	100.00;99.68;97.41	99.96	.	100	100	100	.	.	.
ESC_AA9137AA_AS_abricate.tsv	55	100	.	.	100	100	100	100	100	.	100	100	100	100	.	.	.	.	100	100	100	99.78	100	100	100	100	.	.	100	100	.	100	.	100	94.84	.	100	100	100	100	99.68	99.96	100	100	100	100	100	97.72	98.02
ESC_AA9152AA_AS_abricate.tsv	22	100	.	.	.	100	.	100	100	.	.	.	100	100	.	.	.	.	100	.	100	99.78	100	100	100	.	.	.	.	.	.	.	.	.	.	99.93	100	.	.	.	.	.	.	100	100	100	.	.	.
ESC_AA9180AA_AS_abricate.tsv	21	100	.	100	.	.	.	.	100	.	.	.	100	100	.	.	.	.	100	.	100	100	100	100	100	.	.	.	.	.	.	.	.	.	.	.	99.93	.	.	.	99.68	.	100	100	100	.	.	.	.
ESC_AA9227AA_AS_abricate.tsv	21	100	.	.	.	.	.	.	100	.	.	.	100	100	.	.	.	.	100	.	100	100	100	100	100	.	.	.	.	.	.	.	.	.	.	.	100	.	.	.	.	.	.	100	100	.	.	.	.
ESC_AA9242AA_AS_abricate.tsv	20	100	.	100	.	.	.	.	100	.	.	.	100	.	.	.	.	.	100	.	100	100	100	.	100	.	.	.	.	100	.	.	.	.	99.12	.	99.93	.	.	.	.	.	.	100	100	.	.	.	.
ESC_AA9275AA_AS_abricate.tsv	25	100	.	100.00;99.84;100.00	.	.	.	.	100	.	.	.	100	100	.	.	.	.	100	.	100	100	100	100	100	.	.	.	.	.	.	.	.	.	.	.	100	.	.	.	99.68	.	.	100	100	100	.	.	.
ESC_AA9276AA_AS_abricate.tsv	43	100	.	.	.	100	.	100	100	.	100	.	100	100	.	.	.	.	100	100	100	99.78	100	100	100	100	.	.	100	100	.	.	.	100	.	.	100	100	.	100	99.68	99.96	100	100	100	100	.	.	.
ESC_AA9297AA_AS_abricate.tsv	22	100	.	82.24;100.00	.	.	.	.	100	.	.	.	100	100	.	.	.	.	100	.	100	100	100	100	100	.	.	.	.	.	.	.	.	.	.	.	99.93	.	.	.	99.68	.	100	100	100	100	.	.	.
ESC_AA9305AA_AS_abricate.tsv	21	100	.	100	.	.	.	.	100	.	.	.	100	100	.	.	.	.	100	.	100	100	100	100	100	.	.	.	.	.	.	.	.	.	.	.	99.93	.	.	.	99.68	.	100	100	100	100	.	.	.
ESC_AA9316AA_AS_abricate.tsv	36	100	.	.	100	.	.	100	100	.	.	.	100	100	.	.	.	.	100	100	100	99.47	100	100	100	100	.	.	.	100	.	.	.	.	.	.	100	100	.	.	99.68	100	100	100	100	100	100	.	100
ESC_AA9335AA_AS_abricate.tsv	23	100	.	.	.	.	.	.	100	.	.	.	100	100	.	.	.	.	100	.	100	100	100	100	100	.	.	.	.	.	.	.	.	.	.	.	100	.	.	.	97.41	.	.	100	100	100	.	.	.
ESC_AA9365AA_AS_abricate.tsv	26	100	.	81.36	.	.	.	.	100	.	.	.	100	100	.	.	.	.	100	100	100	100	100	100	100	.	.	.	.	100	.	100	.	.	.	.	99.93	.	.	.	99.68	.	.	100	100	100	.	.	.
ESC_AA9368AA_AS_abricate.tsv	26	100	.	.	100	.	.	.	100	.	.	.	100	100	.	.	.	.	99.92	100	100	100	100	100	100	.	.	.	.	.	.	.	.	.	.	.	100	100	.	.	97.41	87.41	.	100	100	100	.	.	.
ESC_AA9378AA_AS_abricate.tsv	30	100	.	100	.	.	.	100	99.4	.	.	.	100	100	.	.	.	.	100	100	100	100	100	100	100	.	.	.	.	100	.	.	100	99.95	.	.	100	.	.	.	100.00;99.68	99.96	100	100	100	.	.	.	.
ESC_AA9398AA_AS_abricate.tsv	26	100	.	99.84;100.00	.	.	.	.	100	.	.	.	100	100	.	.	.	.	100	.	100	100	100	100	100	.	.	.	.	100	.	.	.	.	.	.	99.93	.	.	.	99.68	100	.	100	100	100	.	.	.
ESC_AA9402AA_AS_abricate.tsv	19	100	.	.	.	.	.	100	100	.	.	.	100	.	.	.	.	.	99.92	100	100	100	100	.	87.17	.	.	.	.	.	.	.	.	.	.	.	.	.	.	100	.	.	.	100	100	.	.	.	.
ESC_AA9449AA_AS_abricate.tsv	23	100	.	.	.	.	.	.	99.4	.	.	.	100	100	.	.	.	.	100	.	100	100	100	100	100	.	.	.	.	.	.	.	.	.	.	.	100	.	.	.	97.41	.	.	100	100	100	.	.	.
ESC_AA9511AA_AS_abricate.tsv	22	100	.	100	.	.	.	.	100	.	.	.	100	100	.	.	.	.	100	.	100	100	100	100	100	.	.	.	.	.	.	.	.	.	.	.	100	.	.	.	.	.	.	100	100	.	.	.	.
ESC_AA9518AA_AS_abricate.tsv	17	100	.	.	.	.	.	.	99.4	.	.	.	100	100	.	.	.	.	100	100	100	.	100	100	100	.	.	.	.	.	.	.	.	.	.	.	100	.	.	.	.	.	.	100	100	100	.	.	.
ESC_AA9540AA_AS_abricate.tsv	23	100	.	.	.	100	.	100	100	.	.	.	100	100	.	.	.	.	100	.	100	99.78	100	100	100	.	.	.	.	.	.	.	.	.	.	99.93	100	.	.	.	99.68	.	.	100	100	100	.	.	.
ESC_AA9566AA_AS_abricate.tsv	36	100	.	100	81.52;81.52	.	.	100	100	.	.	.	100	100	.	.	.	.	100	.	100	99.47	100	100	100	100	.	.	.	100	.	.	.	.	.	.	100	100	.	.	99.68	100	100	100	100	100	100	.	100
ESC_AA9599AA_AS_abricate.tsv	19	100	.	100	.	.	.	.	99.4	.	.	.	100	.	.	.	.	.	100	100	100	100	100	100	100	.	.	.	.	100	.	.	.	.	.	.	99.93	100	.	.	.	.	.	100	100	.	.	.	.
ESC_AA9621AA_AS_abricate.tsv	38	100	.	100	100	100	.	100	100	.	100	.	100	100	.	.	.	.	100	.	100	99.78	100	100	100	.	.	.	.	100	.	.	100	100	.	99.93	100	.	.	100	99.68;100.00	99.96	100	100	100	100	.	.	.
ESC_AA9627AA_AS_abricate.tsv	24	100	.	.	.	.	.	.	100	.	.	.	100	.	.	.	.	.	100	100	100	100	100	100	100	.	.	.	.	.	.	.	.	.	.	.	99.93	.	.	.	99.68	99.96	.	100	100	100	.	.	.
ESC_AA9637AA_AS_abricate.tsv	37	100	.	.	.	.	.	.	100	100	.	.	100	100	.	.	.	.	100	100	100	100	100	100	100	.	.	.	.	100	.	100	.	.	.	.	100	100	100	.	99.68	100	100	100	100	.	100	.	100
ESC_AA9642AA_AS_abricate.tsv	39	100	.	100	81.44;81.91	.	.	100	100	.	.	.	100	100	.	.	.	.	100	100	100	99.47	100	100	100	100	.	.	.	100	.	.	.	.	.	.	100	100	.	.	99.68	100	100	100	100	100	100	.	100
ESC_AA9766AA_AS_abricate.tsv	37	100	.	100	81.44;81.44	.	.	100	100	.	.	.	100	100	.	.	.	.	100	100	100	99.47	100	100	100	100	.	.	.	100	.	.	.	.	.	.	100	100	.	.	99.68	100	100	100	100	100	100	.	100
ESC_AA9776AA_AS_abricate.tsv	40	100	100	100	.	100	.	100	98.9	100	.	.	100	100	.	.	.	100	100	.	100	99.78	99.82	100	100	.	.	.	.	100	.	100	.	100	.	.	100	100	.	.	99.68	100	100	100	100	100	100	.	100
ESC_AA9813AA_AS_abricate.tsv	24	100	.	100	.	.	.	.	100	.	.	.	100	100	.	.	.	.	100	.	100	100	100	100	100	.	.	.	.	.	.	.	.	.	.	.	100	.	.	.	97.41	.	.	100	100	100	.	.	.
ESC_AA9943AA_AS_abricate.tsv	25	100	.	.	100	.	.	.	100	.	.	.	100	100	.	.	.	.	100	100	100	100	100	100	100	.	.	.	.	.	.	.	.	.	.	.	100	.	.	.	99.68	.	.	100	100	.	.	.	.
ESC_AA9953AA_AS_abricate.tsv	37	100	.	100	81.44;81.44	.	.	100	100	.	.	.	100	100	.	.	.	.	100	100	100	99.47	100	100	100	100	.	.	.	100	.	.	.	.	.	.	100	100	.	.	99.68	100	100	100	100	100	100	.	100
ESC_AA9965AA_AS_abricate.tsv	35	100	.	.	.	.	100	100	99.05	100	.	.	100	100	.	.	.	.	100	.	100	99.24	100	100	100	.	.	.	.	100	.	.	.	100	.	.	100	100	.	.	99.68	99.96	100	100	100	99.48;100.00	100	.	100
ESC_AB1901AA_AS_abricate.tsv	18	100	.	100	.	.	.	.	99.45	100	.	.	.	.	.	.	.	.	100	99.74	100	.	.	.	87.12	.	.	.	.	.	.	.	.	.	.	.	.	100	.	.	.	100	.	100	100	.	.	.	.
ESC_AB1925AA_AS_abricate.tsv	19	100	.	.	.	.	.	.	100	.	.	.	100	100	.	.	.	.	100	.	100	100	100	100	100	.	.	.	.	.	.	.	.	.	.	.	100	.	.	.	99.68	.	.	100	100	100	.	.	.
ESC_AB1927AA_AS_abricate.tsv	24	100	.	100	.	.	.	.	100	.	.	.	100	100	.	.	.	.	100	.	100	100	100	100	100	.	.	.	.	.	.	.	.	.	.	.	100	.	.	.	97.41	.	.	100	100	100	.	.	.
ESC_AB2152AA_AS_abricate.tsv	20	100	.	100	.	.	.	.	100	.	.	.	100	100	.	.	.	.	100	100	100	100	100	.	100	.	.	.	.	.	.	.	.	.	99.62	.	100	.	.	.	.	.	.	100	100	.	.	.	.
ESC_AB2305AA_AS_abricate.tsv	23	100	.	.	.	.	.	.	100	.	.	.	100	.	.	.	.	.	100	.	100	100	100	95.49	100	.	.	.	.	.	.	.	.	.	.	.	99.93	100	.	.	.	100	.	100	100	100	.	.	.
ESC_AB5040AA_AS_abricate.tsv	20	100	.	.	.	.	.	.	100	.	.	.	100	100	.	.	.	.	100	100	100	100	100	.	100	.	.	.	.	.	.	.	.	.	.	.	99.93	.	.	.	97.41	.	.	100	100	.	.	.	.
ESC_AB6955AA_AS_abricate.tsv	25	100	.	100	100	.	.	.	100	.	100	.	100	100	.	.	.	.	100	.	100	100	100	100	100	.	.	100	.	.	.	.	.	.	.	.	99.86	.	.	.	.	.	.	100	100	.	.	.	.
ESC_AB6958AA_AS_abricate.tsv	21	100	.	.	.	.	.	.	99.4	.	.	.	100	100	.	.	.	.	100	.	100	100	100	100	100	.	.	.	.	.	.	.	.	.	.	.	100	.	.	.	.	.	.	100	100	.	.	.	.
ESC_AB7573AA_AS_abricate.tsv	20	100	.	100	.	.	.	.	99.45	100	.	.	.	99.92	.	.	.	.	100	100	100	.	92.37	100	87.17	.	.	.	.	.	.	.	.	.	.	.	.	100	.	.	.	100	.	100	100	.	.	.	.
ESC_AB7581AA_AS_abricate.tsv	19	100	.	100	.	.	.	.	99.45	100	.	.	.	99.92	.	.	.	.	100	99.74	100	.	92.37	100	87.17	.	.	.	.	.	.	.	.	.	.	.	.	100	.	.	.	100	.	100	100	.	.	.	.
ESC_AB7707AA_AS_abricate.tsv	24	100	.	.	100	.	.	.	100	.	.	.	100	100	.	.	.	.	100	100	100	100	100	100	100	.	.	.	.	.	.	.	.	.	.	.	99.93	.	.	.	97.41	.	.	100	100	100	.	.	.
ESC_AB7726AA_AS_abricate.tsv	24	100	.	100	.	.	.	.	100	.	.	.	100	.	.	.	.	.	100	.	100	100	100	100	100	.	.	.	.	.	.	.	.	.	.	.	99.93	100	.	.	.	100	.	100	100	100	.	.	.
ESC_AB7732AA_AS_abricate.tsv	28	100	.	.	.	.	.	.	100	100	.	.	100	100	.	.	.	.	100	100	99.96	99.73	100	100	100	.	.	.	.	.	.	.	.	.	.	.	100	99.86	100	.	.	.	100	100	100	.	.	.	.
ESC_AB7738AA_AS_abricate.tsv	24	100	.	100	100	.	.	.	100	100	.	.	100	.	.	.	.	.	100	.	100	100	100	.	87.17	.	.	.	.	100	.	.	.	.	.	.	99.93	.	.	.	.	.	.	100	100	.	.	.	.
ESC_AB7752AA_AS_abricate.tsv	29	100	.	100	100.00;95.89	.	.	.	100	.	.	.	100	100	.	.	.	.	100	.	99.29	.	100	100	100	.	.	.	.	100	.	.	.	.	.	.	99.93	99.86	100	.	99.68	.	100	100	100	100	.	.	.
ESC_AB7756AA_AS_abricate.tsv	23	100	.	.	100	.	.	.	100	100	.	.	100	.	.	.	.	.	100	.	100	100	100	.	87.17	.	.	.	.	100	.	.	.	.	.	.	99.93	.	.	.	.	.	.	100	100	.	.	.	.
ESC_AB7761AA_AS_abricate.tsv	24	100	.	100.00;100.00	.	.	.	.	100	.	.	.	100	100	.	.	.	.	100	.	100	100	100	100	100	.	.	.	.	.	.	.	.	.	.	.	100	.	.	.	97.41	.	.	100	100	100	.	.	.
ESC_AB7773AA_AS_abricate.tsv	25	100	.	100	.	.	.	100	99.4	.	.	.	100	100	.	.	.	.	100	.	100	.	100	100	100	.	.	.	.	100	.	.	.	100	.	.	100	.	.	.	99.68	.	.	100	100	.	.	.	.
ESC_AB7943AA_AS_abricate.tsv	22	100	.	.	.	.	.	.	100	.	.	.	100	100	.	.	.	.	99.92	100	99.96	.	100	100	100	.	.	.	.	.	.	.	.	.	.	.	100	.	.	.	87.06	.	.	100	100	100	.	.	.
ESC_AB7956AA_AS_abricate.tsv	28	100	.	100	84.36	.	.	.	100	.	.	.	100	100	.	.	.	.	100	100	100	100	100	100	100	.	.	.	.	.	.	.	.	.	.	.	100	100	.	.	97.41	100	.	100	100	100	.	.	.
ESC_AB7971AA_AS_abricate.tsv	22	100	.	.	.	.	.	.	100	.	.	.	100	.	.	.	.	.	100	.	100	100	100	95.49	100	.	.	.	.	.	.	.	.	.	.	.	99.93	100	.	.	.	.	.	100	100	100	.	.	.
ESC_AB7974AA_AS_abricate.tsv	22	100	.	.	.	.	.	.	100	.	.	.	100	100	.	.	.	.	99.92	100	99.96	.	100	100	100	.	.	.	.	.	.	.	.	.	.	.	100	.	.	.	87.06	.	.	100	100	100	.	.	.
ESC_AB7981AA_AS_abricate.tsv	24	100	.	100	.	.	.	.	100	.	.	.	100	100	.	.	.	.	100	.	100	100	100	100	100	.	.	.	.	.	.	.	.	.	.	.	100	.	.	.	.	.	.	100	100	100	.	.	.
ESC_AB8815AA_AS_abricate.tsv	19	100	.	.	.	.	.	.	100	.	.	.	100	.	.	.	.	.	.	100	.	100	99.82	100	87.17	.	.	.	.	.	.	.	.	.	.	.	100	.	.	.	.	100	.	100	99.42	.	.	.	.
ESC_AB8833AA_AS_abricate.tsv	28	100	.	100	100.00;100.00	.	.	.	100	.	.	.	100	100	.	.	.	.	100	100	100	100	100	100	87.17	.	.	.	.	100	.	.	.	.	.	.	100	100	.	.	97.41	.	.	100	100	.	.	.	.
ESC_AB8842AA_AS_abricate.tsv	28	100	.	100	95.89;95.10	.	.	.	100	.	.	.	100	100	.	.	.	.	100	.	99.29	.	100	100.00;100.00	100	.	.	.	.	100	.	.	.	.	.	.	99.93	99.86	100	.	99.68	.	100	100	100	100	.	.	.
ESC_AB9032AA_AS_abricate.tsv	27	100	.	99.84;80.64	100	.	.	.	100	.	.	.	100	100	.	.	.	.	100	.	100	100	100	100	98.16	.	.	.	100	.	.	.	.	99.95	.	.	100	.	.	100	99.68	.	.	100	100	.	.	.	.
ESC_AB9033AA_AS_abricate.tsv	27	100	.	99.84;100.00	100	.	.	.	100	.	.	.	100	100	.	.	.	.	100	.	100	100	100	100	100	.	.	.	100	.	.	.	.	99.95	.	.	100	.	.	100	99.68	.	.	100	100	.	.	.	.
ESC_AB9034AA_AS_abricate.tsv	23	100	.	.	.	.	.	.	99.4	.	.	.	100	100	.	.	.	.	100	.	100	100	100	100	100	.	.	.	.	.	.	.	.	.	.	.	100	.	.	.	97.41	.	.	100	100	100	.	.	.
ESC_AB9088AA_AS_abricate.tsv	26	100	.	80.88;100.00	100	.	.	.	100	.	.	.	100	100	.	.	.	.	100	.	100	100	100	100	100	.	.	.	100	.	.	.	.	99.95	.	.	100	.	.	100	99.68	.	.	100	100	.	.	.	.
ESC_AB9093AA_AS_abricate.tsv	21	100	.	.	.	.	.	.	100	.	.	.	100	.	.	.	.	.	100	.	100	100	100	100	100	.	.	.	.	100	.	.	.	99.58	.	.	99.93	.	.	.	.	.	.	100	100	.	.	.	.
ESC_AB9094AA_AS_abricate.tsv	26	100	.	99.84;100.00	100	.	.	.	100	.	.	.	100	100	.	.	.	.	100	.	100	100	100	100	100	.	.	.	100	.	.	.	.	99.95	.	.	100	.	.	100	99.68	.	.	100	100	.	.	.	.
ESC_AB9097AA_AS_abricate.tsv	27	100	.	100.00;99.84	100	.	.	.	100	.	.	.	100	100	.	.	.	.	100	.	100	100	100	100	100	.	.	.	100	.	.	.	.	99.95	.	.	100	.	.	100	99.68	.	.	100	100	.	.	.	.
ESC_AB9099AA_AS_abricate.tsv	27	100	.	99.84;100.00	100	.	.	.	100	.	.	.	100	100	.	.	.	.	100	.	100	100	100	100	100	.	.	.	100	.	.	.	.	99.95	.	.	100	.	.	100	99.68	.	.	100	100	.	.	.	.
ESC_BA0003AA_AS_abricate.tsv	43	100	.	100	100	100	.	100	100	.	100	100	100	100	.	.	.	.	100	100	100	100	100	100	100	.	.	.	100	100	.	100	.	.	94.84	99.93	100	.	.	100	99.68	.	100	100	100	100	100	100	.
ESC_BA0032AA_AS_abricate.tsv	37	100	.	82.4	81.44	.	.	100	100	.	.	.	100	100	.	.	.	.	100	100	100	99.47	100	100	100	100	.	.	.	100	.	.	.	.	.	.	100	100	.	.	99.68	100	100	100	100	100	100	.	100
ESC_BA0038AA_AS_abricate.tsv	44	100	.	.	.	100	.	100	100	.	100	100	100	100	.	.	.	.	100	.	100	99.78	100	100	100	.	.	.	96.08	100	.	100	.	100	94.84	.	100	100	.	100	99.68	100	100	100	100	100	100	.	100
ESC_BA0146AA_AS_abricate.tsv	23	100	.	100	.	.	.	.	100	.	.	.	100	100	.	.	.	.	100	.	100	100	100	100	100	.	.	.	.	.	.	.	.	.	.	.	100	.	.	.	97.41;97.41	.	.	100	100	100	.	.	.
ESC_BA0180AA_AS_abricate.tsv	42	100	.	.	89.34	100	.	100	100	.	100	100	100	100	.	.	.	.	100	100	100	99.78	100	100	100	.	.	.	96.08	100	.	100	.	100	94.84	.	100	.	.	.	99.68	.	100	100	100	82.29	100	100	.
ESC_BA0203AA_AS_abricate.tsv	21	100	.	.	.	.	.	.	100	.	.	.	100	100	.	.	.	.	100	.	100	100	100	100	100	.	.	.	.	.	.	.	.	.	.	.	100	.	.	.	99.68	.	.	100	100	.	.	.	.
ESC_BA0211AA_AS_abricate.tsv	21	100	.	.	.	.	.	100	99.4	.	.	.	100	100	.	.	.	.	100	100	100	.	100	100	100	.	.	.	.	.	.	.	.	.	.	.	100	.	.	.	.	.	100	100	100	.	.	.	.
ESC_BA0293AA_AS_abricate.tsv	33	100	.	100	.	100	.	100	100	.	100	.	100	100	.	.	.	.	100	100	100	100	100	100	100	.	.	.	.	100	.	.	.	100	.	99.93	100	.	.	.	99.68	.	100	100	100	100	.	.	.
ESC_BA0338AA_AS_abricate.tsv	41	100	.	100	.	100	.	100	100	.	100	100	100	100	.	.	.	.	100	100	100	99.78	100	100	100	.	.	.	.	100	.	100	.	.	94.84	99.93	100	.	.	.	99.68	99.96	100	100	100	100	.	.	.
ESC_BA0358AA_AS_abricate.tsv	20	100	.	90.96	.	.	.	100	100	.	.	.	100	.	.	.	.	.	99.92	100	100	100	100	.	87.17	.	.	.	.	.	.	.	.	.	.	.	.	.	.	100	.	.	.	100	100	.	.	.	.
ESC_BA0414AA_AS_abricate.tsv	26	100	.	100	.	.	.	100	99.4	.	.	.	100	100	.	.	.	.	100	.	100	100	100	96.4	100	.	.	100	.	.	.	.	.	100	.	.	100	100	.	.	97.41	.	.	100	100	100	.	.	.
ESC_BA0446AA_AS_abricate.tsv	23	100	.	.	100	.	.	.	100	.	.	.	100	100	.	.	.	.	100	100	100	100	100	100	100	.	.	.	.	.	.	.	.	.	.	.	100	.	.	.	97.41	.	.	100	100	.	.	.	.
ESC_BA0460AA_AS_abricate.tsv	19	100	.	.	.	.	.	.	100	.	.	.	100	100	.	.	.	.	100	100	100	100	100	100	100	.	.	.	.	.	.	.	.	.	.	.	99.93	.	.	.	.	.	.	100	100	.	.	.	.
ESC_BA0462AA_AS_abricate.tsv	28	100	.	.	100	.	.	100	100	.	.	.	100	100	.	.	.	.	100	100	100	.	100	100	100	.	.	.	.	100	.	.	.	100	99.62	.	100	.	.	.	99.68	.	100	100	100	100	.	.	.
ESC_BA0469AA_AS_abricate.tsv	23	100	.	100	.	.	.	.	100	.	.	.	100	100	.	.	.	.	100	100	100	100	100	.	100	.	.	.	.	.	.	.	.	.	.	.	99.93	.	.	.	99.68	.	100	100	100	100	.	.	.
ESC_BA0501AA_AS_abricate.tsv	22	100	.	.	.	.	.	.	100	.	.	.	100	.	.	.	.	.	100	.	100	100	100	.	100	.	.	.	.	100	.	.	.	.	.	.	100	100	.	.	97.41	100	.	100	100	.	.	.	.
ESC_BA0546AA_AS_abricate.tsv	23	100	.	100.00;100.00	.	.	.	.	100	.	.	.	100	.	.	.	.	.	100	100	100	100	100	.	100	.	.	.	.	.	.	.	.	.	95.47	.	99.93	.	.	.	99.68	.	100	100	100	100	.	.	.
ESC_BA0594AA_AS_abricate.tsv	19	100	.	100	.	.	.	100	100	.	.	.	100	.	.	.	.	.	99.92	.	100	100	100	.	87.17	.	.	.	.	.	.	.	.	.	.	.	.	.	.	100	.	.	.	100	100	.	.	.	.
ESC_BA0628AA_AS_abricate.tsv	29	100	.	100	81.44;81.91	.	.	100	100	.	.	.	100	100	.	.	.	.	100	.	100	99.47	100	100	100	100	.	.	.	100	.	.	.	.	.	.	100	.	.	.	.	.	100	100	100	.	.	.	.
ESC_BA0711AA_AS_abricate.tsv	48	100	.	100	.	100	.	100	100	.	100	100	100	100	.	.	.	.	100	.	100	99.78	100	100	100	100	.	.	96.08	100	.	100	.	100	94.84	.	100	100	100	100	99.68	100	100	100	100	100	100	.	98.81
ESC_BA0715AA_AS_abricate.tsv	27	100	.	100	.	.	.	.	100	.	.	.	100	100	.	.	.	.	100	.	100	100	100	100	100	.	.	.	.	.	.	.	.	.	99.62	.	100	.	.	.	99.68	.	.	100	100	.	.	.	.
ESC_BA0744AA_AS_abricate.tsv	18	100	.	.	.	.	.	.	99.45	100	.	.	.	.	.	.	.	.	100	.	100	.	100	99.96	100	.	.	.	.	.	.	.	.	.	.	.	.	100	.	.	.	100	.	100	100	.	.	.	.
ESC_BA0791AA_AS_abricate.tsv	28	100	.	100	.	.	.	.	100	.	.	.	100	100	.	.	.	.	100	100	100	100	100	100	100	.	100	.	.	.	.	.	100	.	.	.	99.93	.	.	100	100	99.96	.	100	100	.	.	.	.
ESC_BA0811AA_AS_abricate.tsv	19	100	.	.	.	.	.	100	100	.	.	.	100	.	.	.	.	.	99.92	100	100	100	100	.	87.17	.	.	.	.	.	.	.	.	.	.	.	.	.	.	100	.	.	.	100	100	.	.	.	.
ESC_BA0872AA_AS_abricate.tsv	32	100	.	86.48	85.39	.	.	100	99.4	100	.	.	100	100	.	.	.	.	100	100	100	99.47	100	100	100	.	.	.	.	100	.	.	.	.	.	.	100	.	.	.	99.68	.	100	100	100	100	.	.	.
ESC_BA0913AA_AS_abricate.tsv	20	100	.	91.52	.	.	.	100	100	.	.	.	100	.	.	.	.	.	99.92	100	100	100	100	.	87.17	.	.	.	.	.	.	.	.	.	.	.	.	.	.	100	.	.	.	100	100	.	.	.	.
ESC_BA0995AA_AS_abricate.tsv	26	100	.	.	100	.	.	100	99.4	.	.	.	100	100	.	.	.	.	100	.	100	.	100	100	100	.	.	.	.	.	.	.	.	.	94.84	.	100	99.86	.	.	.	.	.	100	100	.	.	.	.
ESC_BA1008AA_AS_abricate.tsv	25	100	.	.	100	.	.	100	100	.	.	.	100	100	.	.	.	.	100	100	100	.	100	100	100	.	.	.	.	100	.	.	.	100	.	.	100	.	.	.	99.68	.	.	100	100	100	.	.	.
ESC_BA1036AA_AS_abricate.tsv	24	100	.	100	.	.	.	.	100	.	.	.	100	100	.	.	.	.	100	.	100	100	100	100	100	.	.	.	.	.	.	.	.	.	.	.	100	.	.	.	97.41	.	.	100	100	100	.	.	.
ESC_BA1125AA_AS_abricate.tsv	24	100	.	.	.	.	.	.	100	.	.	.	100	100	.	.	.	.	100	.	100	100	100	100	100	.	.	.	.	.	.	.	.	.	.	.	100	.	.	.	99.68	.	.	100	100	100	.	.	.
ESC_BA1212AA_AS_abricate.tsv	30	100	.	.	100.00;100.00	.	.	.	100	100	.	.	100	100	.	.	.	.	100	100	99.91	100	100	100	100	.	.	.	.	.	.	.	.	.	.	.	100	99.86	100	.	97.41	.	100	100	100	.	.	.	.
ESC_BA1219AA_AS_abricate.tsv	33	100	.	100	.	.	.	.	100	.	.	.	100	100	.	.	.	.	100	100	100	100	100	100	100	.	.	.	.	100	.	.	100	.	.	.	100	.	.	100	99.68;100.00	99.96	.	100	100	100	.	.	.
ESC_BA1268AA_AS_abricate.tsv	20	100	.	100	.	.	.	100	100	.	.	.	100	.	.	.	.	.	99.92	100	100	100	100	.	87.17	.	.	.	.	.	.	.	.	.	.	.	.	.	.	100	.	.	.	100	100	.	.	.	.
ESC_BA1307AA_AS_abricate.tsv	19	100	.	.	.	.	.	.	100	.	.	.	100	100	.	.	.	.	100	100	100	.	100	100	100	.	.	.	.	.	.	.	.	.	.	.	99.93	.	.	.	99.68	.	.	100	100	.	.	.	.
ESC_BA1312AA_AS_abricate.tsv	23	100	.	.	.	.	.	.	100	.	.	.	100	.	.	.	.	.	100	.	100	100	100	100	100	.	.	.	.	100	.	.	.	.	.	.	100	100	.	.	97.41	100	.	100	100	.	.	.	.
ESC_BA1355AA_AS_abricate.tsv	24	100	.	100	.	.	.	.	100	.	.	.	100	100	.	.	.	.	100	.	100	100	100	100	100	.	.	.	.	.	.	.	.	.	.	.	100	100	.	.	.	.	.	100	100	100	.	.	.
ESC_BA1356AA_AS_abricate.tsv	22	100	.	.	.	.	.	.	100	.	.	.	100	100	.	.	.	.	100	.	100	100	100	100	100	.	.	.	.	.	.	.	.	.	.	.	100	.	.	.	.	.	.	100	100	.	.	.	.
ESC_BA1363AA_AS_abricate.tsv	23	100	.	.	.	.	.	.	100	.	.	.	100	100	.	.	.	.	100	.	100	100	100	100	100	.	.	.	.	.	100	.	.	.	.	.	100	.	.	.	.	.	.	100	100	.	.	.	.
ESC_BA1393AA_AS_abricate.tsv	34	100	.	.	.	.	.	100	99.05	100	.	.	100	100	.	.	.	.	100	100	100	99.24	100	100	100	.	.	.	.	100	.	.	.	100	.	.	100	.	.	.	96.76	99.96	100	100	100	100	100	.	100
ESC_BA1403AA_AS_abricate.tsv	24	100	.	80.72;80.56	.	.	.	.	100	.	.	.	100	100	.	.	.	.	100	.	100	100	100	100	100	.	.	.	.	.	.	.	.	.	.	.	100	.	.	.	97.41	.	.	100	100	100	.	.	.
ESC_BA1418AA_AS_abricate.tsv	24	100	.	100	.	.	.	.	100	.	.	.	100	100	.	.	.	.	100	100	100	100	100	100	100	.	.	.	.	.	.	.	.	.	.	.	100	.	.	.	.	.	.	100	100	.	.	.	.
ESC_BA1438AA_AS_abricate.tsv	29	100	.	.	.	.	.	100	99.05	.	.	.	100	100	.	.	.	.	100	100	100	99.24	100	100	100	.	.	.	.	100	.	.	.	100	.	.	100	.	.	.	96.76	.	.	100	100	100	100	.	100
ESC_BA1457AA_AS_abricate.tsv	24	100	.	100	100.00;98.18	.	.	.	100	.	.	.	100	100	.	.	.	.	100	100	100	100	100	100	87.17	.	.	.	.	.	.	.	.	.	99.62	.	100	.	.	.	97.41	.	.	100	100	.	.	.	.
ESC_BA1475AA_AS_abricate.tsv	21	100	.	.	.	.	.	.	100	.	.	.	100	.	.	.	.	.	100	.	100	100	100	.	100	.	100	.	.	100	.	.	.	.	.	.	99.93	.	.	.	99.68	.	.	100	100	.	.	.	.
ESC_BA1500AA_AS_abricate.tsv	37	100	.	86.48	85.39	.	.	100	99.4	100	.	.	100	100	.	.	.	.	100	100	100	99.47	100	100	100	.	.	.	.	100	.	.	.	.	.	.	100	100	.	.	99.68	100	100	100	100	100	100	.	100
ESC_BA1526AA_AS_abricate.tsv	23	100	.	.	.	.	.	.	100	.	.	.	100	100	.	.	.	.	100	100	100	100	100	100	100	.	.	.	.	100	.	.	.	.	.	.	100	.	.	.	97.41	.	.	100	100	.	.	.	.
ESC_BA1544AA_AS_abricate.tsv	22	100	.	.	.	.	.	.	100	.	.	.	100	.	.	.	.	.	100	.	100	100	100	100	100	.	.	.	.	.	.	.	.	.	.	.	99.93	100	.	.	.	100	.	100	100	100	.	.	.
ESC_BA1559AA_AS_abricate.tsv	42	100	100	100.00;100.00	100	.	.	100	100	100	.	.	100	100	.	.	.	.	100	100	100	99.64	100	100	100	.	100	.	.	100	.	.	.	100	.	.	100	100	.	.	99.68;99.68	99.96	100	100	100	100	.	.	.
ESC_BA1621AA_AS_abricate.tsv	26	100	.	.	100	.	.	.	100	.	.	.	100	100	.	.	.	.	100	.	100	100	100	100	100	.	.	.	.	.	.	.	.	.	95.47;93.96	.	100	.	.	.	99.68;99.68	.	.	100	100	100	.	.	.
ESC_BA1625AA_AS_abricate.tsv	29	100	.	.	100	.	.	100	99.4	.	.	.	100	100	.	.	.	.	100	100	100	100	100	100	100	.	.	.	.	100	.	.	.	.	.	.	100	100	.	.	.	96.49	100	100	100	.	.	.	.
ESC_BA1626AA_AS_abricate.tsv	39	100	.	.	100	.	100	100	100	.	.	.	100	100	.	.	.	.	100	.	100	99.64	100	100	100	.	100	.	.	100	.	.	.	100	95.47	99.93	100	.	100	.	99.68	.	100	100	100	82.29	.	.	.
ESC_BA1693AA_AS_abricate.tsv	49	100	.	100	100	100	.	100	100	.	100	100	100	100	.	.	.	.	100	.	100	99.78	100	100	100	100	.	.	96.08	100	.	100	.	100	94.84	.	100	100	100	100	99.68	100	100	100	100	100	100	.	98.91
ESC_BA1702AA_AS_abricate.tsv	27	100	.	.	100	.	.	.	100	.	.	.	100	100	.	.	.	.	100	100	100	100	100	100	100	.	.	.	.	100	.	.	.	.	.	.	99.93	.	.	.	99.68	100	.	100	100	100	.	.	.
ESC_BA1723AA_AS_abricate.tsv	22	100	.	100	.	.	.	.	100	.	.	.	100	100	.	.	.	.	100	.	100	100	100	100	100	.	.	.	.	.	.	.	.	.	.	.	100	.	.	.	99.68	.	.	100	100	.	.	.	.
ESC_BA1820AA_AS_abricate.tsv	22	100	.	.	.	.	.	.	100	.	.	.	100	100	.	.	.	.	100	.	100	100	100	100	100	.	.	100	.	.	.	.	.	.	.	.	100	.	.	.	.	.	.	100	100	.	.	.	.
ESC_BA1826AA_AS_abricate.tsv	29	100	.	.	.	.	.	.	100	.	.	.	100	100	.	.	.	.	100	100	100	100	100	100	100	.	.	.	.	.	.	.	.	.	.	.	100	100	100	.	99.68	100	.	100	100	100	100	.	100
ESC_BA1841AA_AS_abricate.tsv	50	100	.	.	100	100	.	100	100	.	100	100	100	100	.	.	.	.	100	100	100	99.78	100	100	100	100	.	.	100	100	.	100	.	100	94.84	.	100	100	.	100	99.68;99.68	100	100	100	100	100	100	100	.
ESC_BA1917AA_AS_abricate.tsv	25	100	.	.	100	.	.	.	100	.	.	.	100	100	.	.	.	.	100	100	100	100	100	87.56	100	.	.	.	.	100	.	100	.	.	.	.	99.93	.	.	.	99.68	.	.	100	100	100	.	.	.
ESC_BA1987AA_AS_abricate.tsv	26	100	.	.	100	.	.	.	100	.	.	.	100	100	.	.	.	.	99.92	100	100	100	100	100	100	.	.	.	.	.	.	.	.	.	.	.	100	100	.	.	97.41	87.41	.	100	100	100	.	.	.
ESC_BA2055AA_AS_abricate.tsv	39	100	.	.	100	.	.	100	100	.	.	.	100	100	.	.	.	100	100	100	100	99.38	100	100	100	.	100	.	.	100	.	.	100	.	.	99.93	100	.	100	100	100.00;99.68;99.68	99.96	100	100	100	100	.	.	.
ESC_BA2094AA_AS_abricate.tsv	27	100	.	.	100	.	.	.	100	.	.	.	100	100	.	.	.	.	100	100	100	100	100	100	100	.	.	.	.	100	.	.	.	.	.	.	99.93	100	.	.	99.68	.	.	100	100	100	.	.	.
ESC_BA2109AA_AS_abricate.tsv	23	100	.	.	100	.	.	.	100	.	.	.	100	100	.	.	.	.	100	100	100	100	100	.	100	.	.	.	.	.	.	.	.	.	95.35	.	100	.	.	.	99.68	.	.	100	100	.	.	.	.
ESC_BA2132AA_AS_abricate.tsv	20	100	.	.	100	.	.	.	99.45	100	.	.	.	99.76	.	.	.	.	100	100	100	.	92.37	.	87.12	.	.	.	.	.	.	.	.	.	.	.	.	100	.	.	.	100	.	100	100	.	.	.	.
ESC_BA2136AA_AS_abricate.tsv	22	100	.	100	.	.	.	.	100	.	.	.	100	100	.	.	.	.	100	.	100	100	100	100	100	.	.	.	.	.	.	.	.	.	.	.	99.93	.	.	.	99.68	.	100	100	100	100	.	.	.
ESC_BA2156AA_AS_abricate.tsv	20	100	.	100	.	.	.	100	100	.	.	.	100	.	.	.	.	.	99.92	100	100	100	100	.	87.17	.	.	.	.	.	.	.	.	.	.	.	.	.	.	100	.	.	.	100	100	.	.	.	.
ESC_BA2211AA_AS_abricate.tsv	39	100	.	.	100	.	.	100	99.9	.	.	.	100	100	.	.	.	100	100	100	100	99.38	100	100	100	.	100	.	.	100	.	.	100	.	.	99.93	100	.	100	100	100.00;99.68	99.96	100	100	100	100	.	.	.
ESC_BA2230AA_AS_abricate.tsv	24	100	.	100	.	.	.	.	100	.	.	.	100	100	.	.	.	.	100	.	100	100	100	100	100	.	.	.	.	.	.	.	.	.	.	.	100	.	.	.	97.41	.	.	100	100	100	.	.	.
ESC_BA2249AA_AS_abricate.tsv	28	100	.	.	.	.	.	.	100	.	.	.	100	100	.	.	.	.	100	100	100	100	100	100	100	.	.	.	.	100	.	.	.	.	.	.	99.93	100	.	.	99.68	100	.	100	100	100	.	.	.
ESC_BA2265AA_AS_abricate.tsv	17	100	.	.	.	.	.	.	99.45	100	.	.	.	99.92	.	.	.	.	100	.	100	.	92.37	100	87.17	.	.	.	.	.	.	.	.	.	.	.	.	100	.	.	.	100	.	100	100	.	.	.	.
ESC_BA2295AA_AS_abricate.tsv	20	100	.	100	.	.	.	100	100	.	.	.	100	.	.	.	.	.	99.92	100	100	100	100	.	87.17	.	.	.	.	.	.	.	.	.	.	.	.	.	.	100	.	.	.	100	100	.	.	.	.
ESC_BA2329AA_AS_abricate.tsv	45	100	.	91.68	90.13	100	100	100	100	.	100	100	100	100	.	.	.	.	100	.	100	100	100	100	100	.	.	100	.	100	.	100	100	100	94.84	99.93	100	.	.	82.09	100.00;99.68	99.96	100	100	100	.	.	.	.
ESC_BA2336AA_AS_abricate.tsv	45	100	.	100	100	100	.	100	100	.	100	100	100	100	.	.	.	.	100	100	100	99.78	100	100	100	.	.	.	96.08	100	.	100	.	100	94.84	.	100	.	.	100	99.68	.	100	100	100	100	100	100	.
ESC_BA2344AA_AS_abricate.tsv	22	100	.	.	.	.	.	.	100	.	.	.	100	100	.	.	.	.	100	.	100	100	100	100	100	.	.	.	.	.	.	.	.	.	.	.	.	.	.	.	99.68;97.41	.	.	100	100	.	.	.	.
ESC_BA2345AA_AS_abricate.tsv	44	100	.	.	100	.	.	100	100	100	.	100	100	100	.	.	.	.	100	100	100	99.64	100	100	100	.	100	.	.	100	.	100	.	100	94.84	.	100	100	.	.	99.68	99.96	100	100	100	100	100	.	100
ESC_BA2360AA_AS_abricate.tsv	18	100	.	.	.	.	.	.	99.45	100	.	.	.	99.92	.	.	.	.	100	.	100	.	92.37	100	87.17	.	.	.	.	.	.	.	.	.	.	.	.	100	.	.	.	100	.	100	100	.	.	.	.
ESC_BA2363AA_AS_abricate.tsv	36	100	.	.	100	100	.	100	99.4	.	.	.	100	100	.	.	.	.	100	.	100	.	100	100	100	.	100	.	.	.	.	.	100	.	99.62	.	100	.	100	100	100	99.96	.	100	100	100	100	.	100
ESC_BA2500AA_AS_abricate.tsv	28	100	100	.	100.00;100.00	.	.	.	100	.	.	.	100	100	.	.	.	100	100	100	100	99.29	100	.	100	.	.	.	.	100	.	.	.	.	.	.	99.93	100	.	.	.	100	.	100	100	.	.	.	.
ESC_BA2579AA_AS_abricate.tsv	21	100	.	.	.	.	.	.	100	.	.	.	100	100	.	.	.	.	100	.	100	100	100	100	100	.	.	.	.	.	.	.	100	.	97.48	.	99.93	.	.	100	100	.	.	100	100	.	.	.	.
ESC_BA2594AA_AS_abricate.tsv	23	100	.	.	.	.	.	.	99.4	.	.	.	100	100	.	.	.	.	100	.	100	100	100	100	100	.	.	.	.	.	.	.	.	.	.	.	100	.	.	.	97.41	.	.	100	100	100	.	.	.
ESC_BA2602AA_AS_abricate.tsv	25	100	.	.	100.00;100.00	.	.	100	100	.	.	.	100	100	.	.	.	.	100	.	100	.	100	.	100	.	.	.	.	100	.	.	.	.	.	.	100	.	.	.	.	99.96	100	100	100	100	.	.	.
ESC_BA2668AA_AS_abricate.tsv	20	100	.	100	.	.	.	.	100	.	.	.	.	.	.	.	.	.	100	100	100	100	.	100	100	.	100	.	.	100	.	.	.	.	.	.	99.93	.	.	.	.	.	.	100	100	.	.	.	.
ESC_BA2676AA_AS_abricate.tsv	29	100	.	.	.	.	.	.	100	.	.	.	100	100	.	.	.	.	100	.	100	100	100	100	100	.	.	.	.	.	.	.	100	.	99.62	.	100	.	.	100	97.41;100.00	.	.	100	100	100	.	.	.
ESC_BA2681AA_AS_abricate.tsv	21	100	.	.	.	.	.	.	99.4	.	.	.	100	100	.	.	.	.	100	.	100	100	100	100	100	.	.	.	.	.	.	.	.	.	.	.	100	.	.	.	.	.	.	100	100	100	.	.	.
ESC_BA2696AA_AS_abricate.tsv	22	100	.	.	.	.	.	.	100	.	.	.	100	.	.	.	.	.	100	.	100	100	100	100	100	.	.	.	.	100	.	.	.	.	.	.	100	100	.	.	97.41	100	.	100	100	.	.	.	.
ESC_BA2755AA_AS_abricate.tsv	34	100	.	85.76;85.60	100	.	.	100	99.4	.	.	.	100	100	.	.	.	.	100	100	100	.	100	100	100	.	.	.	.	100	.	100	.	.	94.59	.	100	100	.	.	99.68	100	100	100	100	.	100	.	100
ESC_BA2768AA_AS_abricate.tsv	23	100	.	.	100	.	.	.	100	.	.	.	100	100	.	.	.	.	100	100	100	100	100	.	87.17	.	.	.	.	.	.	.	.	.	.	.	99.93	.	.	.	82.2	.	.	100	100	100	.	.	.
ESC_BA2781AA_AS_abricate.tsv	27	100	.	.	100	.	.	.	100	.	.	.	100	100	.	.	.	.	100	.	100	100	100	100	100	.	.	.	.	.	.	.	.	.	.	.	100	99.86	.	.	99.68	.	.	100	100	100	.	.	.
ESC_BA2820AA_AS_abricate.tsv	29	100	100	.	100.00;100.00	.	.	.	99.4	.	.	.	100	100	.	.	.	.	100	100	100	100	100	100	100	.	.	.	.	.	.	.	.	.	99.62	.	100	99.86	.	.	.	99.96	.	100	100	.	.	.	.
ESC_BA2823AA_AS_abricate.tsv	18	100	.	.	.	.	.	.	100	.	.	.	100	100	.	.	.	.	100	.	100	100	100	100	100	.	.	.	.	.	.	.	.	.	.	.	99.93	.	.	.	.	.	.	100	100	.	.	.	.
ESC_BA2879AA_AS_abricate.tsv	20	100	.	88.08	.	.	.	100	100	.	.	.	100	.	.	.	.	.	99.92	100	100	100	100	.	87.17	.	.	.	.	.	.	.	.	.	.	.	.	.	.	100	.	.	.	100	100	.	.	.	.
ESC_BA2903AA_AS_abricate.tsv	22	100	.	100	.	.	.	.	100	.	.	.	100	100	.	.	.	.	100	100	100	100	100	.	100	.	.	.	.	.	.	.	.	.	.	.	99.93	.	.	.	99.68	.	.	100	100	.	.	.	.
ESC_BA2917AA_AS_abricate.tsv	21	100	.	.	100	.	.	.	99.95	.	.	.	100	.	.	.	.	.	100	100	100	100	100	100	.	.	.	.	.	.	.	100	.	.	.	.	99.93	100	.	.	.	100	.	100	100	.	.	.	.
[truncated: 9,768 more rows]
[truncated: 25 more columns]

## Sheet: Supplementary Figure 5
Supplementary Figure 5
ST131
[truncated: 3,994 more rows]
[truncated: 61 more columns]

## Sheet: Supplementary Figure 8
Supplementary Figure 8
[truncated: 529 more rows]
[truncated: 1 more columns]

## Sheet: Supplementary Figure 9
Supplementary Figure 9
[truncated: 53 more rows]
